# Supplementary material for: Differential CpG methylation at Nnat in the early establishment of beta cell heterogeneity
Source: Diabetologia. 2024 Mar 21;67(6):1079–94. doi: 10.1007/s00125-024-06123-6 (PMC11058053; doi:10.1007/s00125-024-06123-6)
Supplement: Supplementary file 2 — Supplementary file2 (XLSX 6698 KB) [file 125_2024_6123_MOESM2_ESM.xlsx]

## Sheet: Sasaki et al. E16.5 Green 1
	mean	total	tech	bio	p.value	FDR
tdTomato	4.90678	13.8907	0.553123	13.3375	0	0
pTimer	4.74202	13.0745	0.574852	12.4997	0	0
Iapp	3.43887	8.02127	0.780028	7.24125	0	0		mean variance for all transcripts = 0.286
eGFP	2.18741	7.7751	0.921071	6.85402	2.75381e-240	8.37213e-237
Pyy	3.06148	7.12221	0.828733	6.29347	3.76989e-250	1.43265e-246
Col1a1	2.52793	7.06264	0.895189	6.16745	2.57482e-206	4.34887e-203
Sparc	2.8138	6.88217	0.863301	6.01887	3.20141e-211	6.08307e-208
Ins2	3.2937	6.53601	0.800605	5.73541	7.09633e-223	1.79786e-219
Lgals1	2.6701	6.43425	0.881112	5.55314	4.89009e-173	7.43343e-170
Itm2a	2.41395	6.38149	0.904878	5.47661	9.28931e-160	1.17672e-156		mean: A numeric vector of mean log-CPMs for all cellular genes.
Col3a1	2.31752	6.31525	0.91275	5.4025	6.76893e-153	7.91497e-150		total: A numeric vector of the variances of log-CPMs for all cellular genes.
Rbp4	2.84645	6.11155	0.858321	5.25323	2.56443e-163	3.54381e-160		bio: A numeric vector containing the biological component of the variance for all genes.
Dcn	2.1474	6.17542	0.922915	5.2525	1.56173e-141	1.48374e-138		tech: A numeric vector containing the technical component of the variance for all genes.
Ptn	2.22135	6.00156	0.919241	5.08232	1.06098e-133	9.48705e-131
Col1a2	2.21927	5.98382	0.919364	5.06445	9.60598e-133	8.11225e-130
Dlk1	3.8938	5.67837	0.701754	4.97661	1.86544e-218	4.05094e-215
Cdkn1c	2.79124	5.8029	0.8669	4.936	1.1594e-141	1.17493e-138
Chga	2.59923	5.54568	0.888363	4.65732	1.90627e-120	1.52511e-117
H19	2.40274	5.52077	0.905834	4.61494	7.14207e-114	5.42833e-111
Pcsk2	2.35102	5.40259	0.910134	4.49246	4.97587e-107	3.60182e-104
Ins1	1.97259	5.30709	0.927329	4.37976	3.52643e-98	2.43661e-95
Chgb	2.31416	5.14673	0.913008	4.23372	1.01121e-94	6.6832e-92
Sst	1.7656	4.87853	0.92249	3.95604	2.47967e-81	1.50774e-78
Ttr	2.30598	4.84631	0.913628	3.93268	6.335e-82	4.01243e-79
Gcg	1.58739	4.39809	0.906506	3.49159	4.98786e-66	2.70788e-63
Mest	2.11311	4.25734	0.924268	3.33308	3.8409e-58	1.82455e-55
Meg3	5.12077	3.81071	0.552682	3.25803	1.11745e-151	1.21331e-148
S100a6	1.58986	4.13585	0.906795	3.22906	9.56835e-57	4.40753e-54
Vim	2.21684	4.04546	0.919506	3.12596	6.61657e-52	2.71834e-49
Serpinh1	2.44458	3.92941	0.902274	3.02714	1.31561e-50	5.26277e-48
Nnat	1.78802	3.94806	0.923651	3.02441	2.64705e-48	1.00595e-45
Lum	1.45003	3.9068	0.884392	3.02241	1.97143e-52	8.32435e-50
Xist	2.40006	3.92079	0.90606	3.01473	8.26984e-50	3.22333e-47
Pcsk1n	2.01094	3.82535	0.927009	2.89834	3.19233e-44	1.12853e-41
Igf2	1.74606	3.71356	0.921347	2.79222	1.13109e-41	3.82084e-39
Crip1	2.02866	3.58492	0.92675	2.65817	1.535e-37	4.48722e-35
Gsn	1.47531	3.39977	0.889065	2.51071	1.88205e-36	5.29798e-34
Tmsb4x	3.86895	3.20769	0.706006	2.50168	3.29202e-56	1.42977e-53
Col6a1	1.47339	3.27901	0.888727	2.39028	2.9946e-33	7.98613e-31
Gpc3	1.6214	3.28793	0.910468	2.37747	1.86282e-31	4.5672e-29
Fos	1.79344	3.28345	0.923915	2.35953	3.56793e-30	8.60892e-28
Igfbp4	1.60291	3.18222	0.908318	2.2739	4.5207e-29	1.05722e-26
Sparcl1	1.3956	3.0668	0.873417	2.19338	3.0556e-29	7.25753e-27
Anxa2	1.65488	2.95289	0.914122	2.03877	1.79075e-23	3.27966e-21
Tmsb15b2	1.15645	2.80932	0.808635	2.00069	1.92965e-28	4.378e-26
Ppy	0.854777	2.63994	0.681457	1.95848	1.10881e-37	3.30489e-35
Rcn3	1.48502	2.83399	0.890761	1.94323	1.53347e-22	2.6489e-20
Fstl1	1.51121	2.79427	0.895217	1.89905	2.03881e-21	3.33246e-19
Mafb	1.43364	2.7259	0.881221	1.84468	6.63224e-21	1.00817e-18
Col6a2	1.37774	2.70211	0.869488	1.83263	3.62515e-21	5.64433e-19
Mdk	1.88521	2.75086	0.926798	1.82406	1.07099e-18	1.41567e-16
Slc38a5	1.06296	2.5647	0.775656	1.78905	5.69023e-25	1.13812e-22
Cd24a	1.11895	2.55651	0.795908	1.7606	4.01912e-23	7.18761e-21
S100a10	1.78683	2.68177	0.923592	1.75818	1.3053e-17	1.65349e-15
Mfap4	0.983792	2.49751	0.743954	1.75356	5.41444e-26	1.14312e-23
Aplp1	1.73512	2.6517	0.920642	1.73106	3.16314e-17	3.87765e-15
Mfap2	1.65685	2.62544	0.914335	1.71111	4.41299e-17	5.32396e-15
Ifitm2	2.55497	2.59437	0.892613	1.70175	1.17057e-17	1.49529e-15
Dbpht2	1.40152	2.56101	0.874672	1.68634	5.13036e-18	6.72298e-16
1700086L19Rik	1.53483	2.58037	0.899086	1.68129	4.65479e-17	5.57145e-15
Tmem27	1.11957	2.4332	0.796128	1.63707	3.0809e-20	4.41819e-18
Pax6	1.51432	2.51511	0.895735	1.61937	4.60017e-16	5.10417e-14
Cxcl12	1.14753	2.41143	0.805745	1.60569	4.02964e-19	5.42076e-17
Ghrl	0.801932	2.25764	0.653308	1.60433	4.77565e-28	1.06757e-25
Stmn1	1.54541	2.48283	0.900771	1.58206	2.90525e-15	3.08831e-13
Spp1	0.655486	2.14909	0.568457	1.58064	2.11546e-35	5.74235e-33
Apoe	0.807644	2.23114	0.656411	1.57473	7.42104e-27	1.63489e-24
Bgn	1.14966	2.34992	0.806438	1.54348	8.7974e-18	1.1333e-15
Cpe	2.94092	2.38159	0.844903	1.53669	3.0941e-16	3.50996e-14
Isl1	1.3914	2.39881	0.872505	1.5263	3.7177e-15	3.9245e-13
Spint2	1.8402	2.45088	0.925626	1.52525	1.19019e-13	1.14507e-11
Fam183b	1.47117	2.41047	0.888334	1.52214	1.29392e-14	1.29401e-12
Cryba2	1.29387	2.36475	0.849231	1.51552	1.06483e-15	1.15618e-13
Krt8	1.69948	2.39845	0.918165	1.48028	3.82487e-13	3.58901e-11
Bex2	1.65828	2.38495	0.914489	1.47046	4.39173e-13	4.09563e-11
Hmgn3	1.90138	2.3828	0.927006	1.4558	1.46023e-12	1.21962e-10
Eln	1.02473	2.18926	0.760764	1.4285	3.48333e-17	4.23601e-15
Ifitm3	1.18764	2.23385	0.818644	1.41521	7.63784e-15	7.89815e-13
Gnas	4.62956	1.99226	0.589344	1.40291	1.79413e-26	3.84121e-24
Postn	1.05996	2.17492	0.774513	1.40041	4.56007e-16	5.09688e-14
Meis2	2.16261	2.32201	0.922275	1.39973	7.54282e-12	5.91023e-10
Mt1	0.695158	1.97423	0.592499	1.38173	1.74608e-25	3.58679e-23
Scg2	1.01134	2.08641	0.755365	1.33104	2.36882e-15	2.53581e-13
Hmgb2	1.51071	2.21931	0.895134	1.32418	2.40974e-11	1.78685e-09
Epcam	1.52361	2.17813	0.897268	1.28086	1.10381e-10	7.59231e-09
Pcolce	1.1027	2.04414	0.790205	1.25394	8.65918e-13	7.43662e-11
Akap12	1.06368	2.01521	0.775931	1.23928	6.22447e-13	5.56577e-11
Slc25a5	2.61248	2.12235	0.887047	1.2353	2.98991e-10	1.9847e-08
Neurod1	1.27149	2.05627	0.843228	1.21304	8.01222e-11	5.61261e-09
Ndn	1.93068	2.13978	0.927235	1.21255	3.05861e-09	1.76783e-07
Csrp2	1.37518	2.05831	0.868915	1.1894	5.81448e-10	3.69816e-08
Scg3	1.26994	2.02122	0.842807	1.17841	2.55236e-10	1.70918e-08
Neurog3	0.427498	1.5867	0.412225	1.17448	4.55704e-37	1.30701e-34
Actb	4.7152	1.74908	0.578697	1.17039	1.2246e-19	1.72362e-17
Gpx3	1.40859	2.04403	0.876154	1.16788	1.55363e-09	9.3347e-08
Tuba1a	3.47368	1.94185	0.774473	1.16737	1.03554e-11	7.95009e-10
Scgn	1.31138	2.01551	0.853652	1.16185	7.21314e-10	4.54967e-08
Fabp5	1.36506	2.02783	0.866625	1.1612	1.28671e-09	7.90644e-08
Fbln1	1.03249	1.92418	0.763858	1.16032	7.24085e-12	5.70301e-10
Ifitm1	0.854548	1.83948	0.681338	1.15815	2.06717e-14	2.0538e-12
Rarres2	0.951781	1.88577	0.729701	1.15607	9.39438e-13	7.97788e-11
Cald1	1.16497	1.95818	0.811373	1.14681	1.6553e-10	1.11832e-08
Ccdc80	0.969102	1.86517	0.737623	1.12755	5.39104e-12	4.359e-10
Ppic	1.29017	1.9651	0.848248	1.11686	2.40869e-09	1.40825e-07
Krt7	1.48672	1.98587	0.891057	1.09482	2.35135e-08	1.27653e-06
Lrpprc	0.999866	1.83165	0.750667	1.08098	7.67775e-11	5.40321e-09
Emp3	1.05663	1.83274	0.773244	1.0595	5.5974e-10	3.57504e-08
Krt18	1.32287	1.88464	0.856513	1.02812	4.74245e-08	2.46884e-06
Ldha	1.25222	1.85215	0.837806	1.01435	3.67552e-08	1.94674e-06
Plagl1	1.12592	1.81043	0.798356	1.01207	8.71878e-09	4.92692e-07
Nrp1	1.01009	1.76623	0.754855	1.01137	1.28991e-09	7.90644e-08
Junb	1.19248	1.82544	0.820172	1.00527	2.53444e-08	1.37103e-06
Maged2	1.96492	1.92388	0.927378	0.996506	8.89709e-07	3.85312e-05
Ebf1	0.870858	1.68547	0.689776	0.995697	6.93743e-11	4.90492e-09
Cd34	0.921335	1.69602	0.715098	0.980922	5.36436e-10	3.44066e-08
Itih5	0.81819	1.63761	0.662101	0.975512	2.87742e-11	2.11303e-09
Clu	0.747501	1.59746	0.622992	0.974467	1.77915e-12	1.47786e-10
Tm4sf4	1.17734	1.7749	0.815357	0.959547	8.39422e-08	4.14287e-06
Gng12	1.72907	1.87819	0.920241	0.957949	1.84812e-06	7.59279e-05
Pmp22	0.966232	1.68866	0.736376	0.952288	4.48607e-09	2.57331e-07
Igf1	0.746938	1.57099	0.622671	0.948324	6.41098e-12	5.08811e-10
B2m	1.16606	1.75856	0.81172	0.94684	1.07647e-07	5.22792e-06
Btg2	1.25393	1.77496	0.838292	0.936672	3.39404e-07	1.5355e-05
Pdx1	1.09429	1.72267	0.787216	0.935453	6.3633e-08	3.23507e-06
Cav1	0.467978	1.37713	0.442462	0.93467	2.97105e-21	4.80456e-19
Cthrc1	0.679076	1.5123	0.582853	0.929445	6.74548e-13	5.96151e-11
Prkcdbp	1.04136	1.68661	0.767362	0.919243	5.03356e-08	2.61144e-06
Tubb3	0.925751	1.62027	0.717249	0.903022	1.09014e-08	6.0259e-07
Hhex	0.501918	1.36629	0.466921	0.899367	5.49964e-18	7.14531e-16
Tmsb10	4.90327	1.44276	0.5535	0.889255	4.58849e-13	4.25303e-11
Tuba1b	2.63316	1.76535	0.88496	0.88039	4.87492e-06	0.000184337
Syt13	1.35314	1.73739	0.863863	0.873525	3.47313e-06	0.000134681
Gch1	1.1629	1.66596	0.810708	0.855249	1.36704e-06	5.74042e-05
Laptm4a	2.91097	1.70355	0.849233	0.854319	3.87039e-06	0.000147824
Jun	1.61024	1.76101	0.90918	0.851826	1.55564e-05	0.00054237
Dbi	1.47969	1.73996	0.889834	0.850124	1.08221e-05	0.000385261
Mt2	0.38069	1.22538	0.375728	0.849655	4.45116e-24	8.67463e-22
Map1b	1.96255	1.76946	0.927373	0.842091	2.70948e-05	0.000885738
S100a16	0.916438	1.55308	0.712704	0.840377	7.94291e-08	3.9329e-06
Rbp1	0.991787	1.58761	0.747327	0.840286	2.88754e-07	1.31418e-05
Ccnd2	1.18604	1.65353	0.818139	0.835387	2.82167e-06	0.000111698
Col4a1	0.982465	1.57347	0.743385	0.830086	3.45114e-07	1.5567e-05
Ctrb1	0.366681	1.18068	0.364469	0.816206	1.19111e-23	2.25084e-21
Igfbp6	0.364638	1.17763	0.362814	0.814819	8.94716e-24	1.72159e-21
Igfbp7	1.19681	1.62927	0.821482	0.807792	6.16927e-06	0.000228729
Egr1	1.2248	1.63526	0.829813	0.805452	7.97672e-06	0.000290082
Acta2	0.543345	1.28724	0.495734	0.791508	6.32751e-13	5.62482e-11
Clps	0.388211	1.17091	0.381708	0.789203	1.93614e-20	2.82993e-18
Pam	1.53041	1.6776	0.898373	0.779227	5.76258e-05	0.00179135
Tspan7	1.29129	1.62348	0.848547	0.774933	2.45434e-05	0.000805796
Agtr2	0.520591	1.25088	0.480047	0.77083	4.71859e-13	4.34711e-11
Hadh	1.58492	1.67125	0.906216	0.765034	8.73609e-05	0.00261412
Ahnak	0.958027	1.49094	0.732632	0.758312	2.09798e-06	8.50436e-05
Col14a1	0.692424	1.33728	0.590869	0.746412	9.77814e-09	5.48478e-07
Cystm1	1.34873	1.60609	0.862833	0.743253	6.42046e-05	0.00197566
Islr	0.746377	1.36238	0.622351	0.740031	6.24345e-08	3.19551e-06
Cdkn1a	0.593334	1.2641	0.529062	0.735034	3.28016e-10	2.1679e-08
Tubb4b	1.84504	1.65512	0.925772	0.72935	0.000230561	0.0063839
Id3	0.551501	1.23047	0.501275	0.729194	5.00096e-11	3.569e-09
H2afz	2.6933	1.60372	0.878589	0.725129	0.000121699	0.00353045
Sec61b	3.18155	1.53949	0.814736	0.724757	3.83252e-05	0.00122183
Ier2	1.28447	1.57096	0.846729	0.72423	7.16371e-05	0.00216492
Krt19	0.475715	1.16476	0.448108	0.716657	5.80899e-13	5.225e-11
Mid1ip1	1.39894	1.58119	0.874125	0.707067	0.000161585	0.00461701
Cd63	3.2359	1.51039	0.808148	0.702247	5.59902e-05	0.00174407
Scg5	1.0401	1.46795	0.766866	0.701089	2.40894e-05	0.000792603
Rpl36a	3.87099	1.40016	0.705657	0.694507	6.06144e-06	0.000225783
Zeb2	0.722074	1.30032	0.608349	0.691969	2.13316e-07	9.88601e-06
Nfib	1.3358	1.5509	0.859714	0.691182	0.0001757	0.00497358
Hba-a1	0.492527	1.15022	0.460233	0.689992	1.32368e-11	1.00106e-09
Cd81	3.23423	1.49574	0.808345	0.687393	7.82829e-05	0.00235639
Igfbp5	0.670374	1.26491	0.577577	0.68733	6.1034e-08	3.13438e-06
Mfap5	0.470989	1.12301	0.444665	0.678341	5.93378e-12	4.77246e-10
Sfrp1	0.665877	1.25281	0.574836	0.677979	7.88721e-08	3.91809e-06
Peg10	0.6761	1.25894	0.581053	0.677885	1.07165e-07	5.22122e-06
Mgp	0.474816	1.12414	0.447454	0.676681	8.89741e-12	6.90048e-10
Manf	2.28012	1.5917	0.915489	0.67621	0.00051233	0.01329
Tppp3	0.66156	1.24767	0.572192	0.675482	7.68356e-08	3.84602e-06
mt-Co3	5.90367	1.38462	0.710274	0.674349	1.21743e-05	0.000429376
Hbb-bs	0.891788	1.37081	0.70043	0.670381	1.04579e-05	0.00037317
Snhg18	0.890088	1.36916	0.699574	0.669588	1.04501e-05	0.00037317
Atp1b1	1.26676	1.50788	0.841921	0.665962	0.000218648	0.00606509
Pcsk1	0.907184	1.36131	0.708129	0.65318	2.06008e-05	0.000689763
Hist1h2bc	0.935792	1.3734	0.722113	0.651287	3.04142e-05	0.000985037
Gpx8	0.889433	1.34216	0.699244	0.642918	2.18027e-05	0.000726804
Cplx2	1.12821	1.43968	0.799156	0.640527	0.000183203	0.00515715
Hba-a2	0.162373	0.818555	0.18003	0.638525	2.60225e-56	1.16344e-53
Rpl39	4.7213	1.21623	0.577819	0.638413	4.51222e-07	2.01144e-05
Crip2	0.837897	1.28896	0.672602	0.616361	2.31185e-05	0.000763966
Col5a2	0.767177	1.24369	0.63411	0.60958	9.61579e-06	0.000346374
Peg3	2.75584	1.47872	0.871178	0.607544	0.000966666	0.0231447
Ccnd3	1.45258	1.49227	0.884873	0.607398	0.00113823	0.026456
Gast	0.292943	0.908052	0.302472	0.60558	2.77818e-19	3.82693e-17
Ramp2	0.99266	1.35193	0.747689	0.604237	0.000163652	0.00466731
S100a11	3.23754	1.41003	0.807953	0.602078	0.0004618	0.0120823
Myl9	0.639442	1.15738	0.558495	0.598886	9.34426e-07	4.03529e-05
Rrbp1	2.07293	1.52351	0.925642	0.597868	0.00204331	0.043624
Top2a	0.339877	0.935923	0.342476	0.593447	6.62415e-15	6.89683e-13
Resp18	0.494783	1.05509	0.461845	0.593245	5.63466e-09	3.19599e-07
Rap1b	2.11412	1.50642	0.92423	0.582189	0.00255221	0.0527123
Zbtb20	1.39701	1.45482	0.873716	0.581107	0.00155442	0.0343442
mt-Co2	4.66166	1.16105	0.585486	0.575569	6.2037e-06	0.000228889
Col5a1	0.759704	1.20096	0.629909	0.571051	2.78624e-05	0.00090693
Gas6	0.638924	1.12847	0.558172	0.570299	2.78359e-06	0.000110479
Gng11	0.577345	1.08837	0.518567	0.569799	5.17639e-07	2.29406e-05
Sepp1	1.3783	1.43629	0.869611	0.566678	0.00188399	0.0406221
Stmn2	0.245133	0.823623	0.259639	0.563983	2.30334e-22	3.93405e-20
Nrk	0.626872	1.11424	0.550591	0.563654	2.66849e-06	0.000106467
Emp1	0.7587	1.19227	0.629342	0.562924	3.49783e-05	0.00112174
Mmp14	1.12816	1.36178	0.799136	0.562642	0.000874063	0.0211908
Lmna	1.46517	1.44705	0.887231	0.559819	0.00251535	0.0520925
2810417H13Rik	0.395999	0.945705	0.387853	0.557852	8.07231e-11	5.62877e-09
Nid1	0.793836	1.20513	0.648885	0.556246	6.92255e-05	0.00210127
Hist3h2ba	0.937824	1.27711	0.723092	0.554014	0.000329481	0.00883322
Emb	0.998843	1.30367	0.750245	0.553426	0.000520234	0.013472
mt-Co1	5.40614	1.14409	0.595297	0.54879	2.08097e-05	0.000695225
mt-Cytb	5.03201	1.09242	0.543915	0.5485	3.67869e-06	0.000141928
Slc30a8	0.601987	1.0786	0.534678	0.543917	3.05679e-06	0.000120068
Hspa5	3.23499	1.35087	0.808255	0.542617	0.00142007	0.0316983
Tubb6	0.619361	1.08245	0.545825	0.53662	6.19433e-06	0.000228889
Gm42418	2.55243	1.42896	0.892853	0.536111	0.00379986	0.0743393
H2-D1	1.25048	1.3732	0.837309	0.535896	0.00221861	0.0465174
Cks2	0.514261	1.01145	0.475623	0.535829	2.745e-07	1.25683e-05
Igfbp2	0.395531	0.921533	0.387485	0.534048	4.47449e-10	2.91917e-08
Osr1	0.529742	1.01969	0.486395	0.533291	5.46157e-07	2.40641e-05
Bst2	0.369913	0.89885	0.367081	0.531769	5.97013e-11	4.24075e-09
Tuba4a	0.98488	1.27546	0.744419	0.531038	0.000758763	0.0187544
Matn2	0.687807	1.11849	0.588107	0.530381	3.04564e-05	0.000985037
Ppp1r1a	0.499708	0.994574	0.465352	0.529222	2.14334e-07	9.90301e-06
Tpm2	0.650694	1.08944	0.565497	0.523945	1.90302e-05	0.000645709
Fbn1	0.660676	1.0948	0.57165	0.523151	2.3664e-05	0.000780295
Vcan	0.641598	1.08206	0.559843	0.522217	1.68557e-05	0.000582327
Prdx4	1.27615	1.36564	0.844491	0.521154	0.00303959	0.0614425
Abcc8	1.00849	1.2737	0.754204	0.519498	0.00109877	0.0257753
Hbb-bt	0.24439	0.777375	0.258956	0.518419	2.79448e-19	3.82693e-17
Fbn2	0.715867	1.1231	0.604726	0.518377	6.92543e-05	0.00210127
Sdpr	0.542673	1.01269	0.495275	0.517417	1.70571e-06	7.04578e-05
Selm	1.81029	1.44199	0.924666	0.517324	0.00643788	0.11554
Olfml3	0.679521	1.09855	0.583122	0.51543	4.25546e-05	0.00134765
Pnliprp1	0.174683	0.706004	0.192339	0.513665	8.22014e-33	2.15439e-30
Il11ra1	0.978567	1.25387	0.741712	0.512153	0.00107137	0.0252494
Nkain4	0.554684	1.01091	0.503427	0.507483	3.7074e-06	0.000142674
Arpc1b	1.58381	1.41312	0.906085	0.507034	0.00642851	0.11554
Ubqln2	1.21522	1.33354	0.826965	0.506571	0.00323234	0.0648217
Tm4sf1	0.336635	0.846171	0.339775	0.506396	1.72832e-11	1.2942e-09
Ube2c	0.283532	0.800185	0.294211	0.505974	1.04155e-14	1.06977e-12
Nbl1	0.568631	1.01857	0.512783	0.505782	5.80171e-06	0.000216688
Plvap	0.222643	0.742517	0.238718	0.503799	3.23074e-21	5.16953e-19
Cyba	1.01625	1.25588	0.757358	0.498521	0.00171532	0.0373561
Ngfrap1	2.54908	1.39072	0.893167	0.497554	0.00663388	0.118359
Ambp	0.543494	0.992459	0.495835	0.496624	4.24038e-06	0.000161549
Dpysl3	0.617645	1.03795	0.544733	0.493219	2.84635e-05	0.000924517
Pcbd1	1.10025	1.28226	0.789337	0.492922	0.00275013	0.0561892
Kdelr2	1.53594	1.39053	0.899264	0.491263	0.00757839	0.133024
Pak3	0.830829	1.1594	0.668854	0.490549	0.000556113	0.0142314
Serpine2	0.873536	1.18162	0.69115	0.490475	0.000802964	0.0196552
Txndc5	1.32779	1.34705	0.857737	0.489312	0.00560511	0.10378
mt-Nd1	4.54276	1.0893	0.600529	0.48877	0.000148287	0.00426109
Calu	1.0098	1.23921	0.754736	0.484476	0.00216068	0.0454281
Ndufa4l2	0.498088	0.944888	0.464201	0.480687	2.07733e-06	8.44319e-05
Mgst1	0.627796	1.03097	0.551175	0.479799	5.44371e-05	0.00169917
Egfl7	0.538344	0.971454	0.492314	0.47914	7.56978e-06	0.000275943
Smoc2	0.442715	0.899361	0.423732	0.47563	3.01741e-07	1.36918e-05
Tagln2	1.48105	1.36356	0.890071	0.473487	0.00901721	0.153839
Mlxipl	0.818837	1.1338	0.662448	0.471353	0.000780241	0.0191606
Col6a3	0.646962	1.03453	0.563182	0.471345	9.93488e-05	0.00294386
Upk3b	0.194294	0.676776	0.211602	0.465174	7.35357e-23	1.29979e-20
Kdelr3	0.653651	1.03205	0.567325	0.46473	0.00013544	0.00390529
Ptrf	0.696486	1.05775	0.59329	0.464464	0.000250427	0.00683435
Vwa5b2	0.918579	1.177	0.713752	0.463245	0.00195507	0.0418577
Id2	0.691028	1.05173	0.590035	0.461695	0.000251996	0.00686486
Clec3b	0.337934	0.801102	0.340858	0.460245	9.70287e-10	6.03539e-08
Cxcl13	0.212308	0.687522	0.228929	0.458593	2.65755e-19	3.70619e-17
Ddah2	1.25706	1.29685	0.839183	0.457666	0.0076647	0.134075
Fscn1	0.800553	1.10985	0.652557	0.457294	0.000918608	0.0221647
Mxra8	0.646065	1.01984	0.562625	0.457217	0.000151502	0.00434525
Kcnq1ot1	1.73596	1.37661	0.920697	0.455909	0.013855	0.218022
Hsp90aa1	3.00877	1.29123	0.835533	0.455695	0.00766246	0.134075
Ppib	2.72067	1.33076	0.875482	0.455277	0.010393	0.172849
Gabarapl2	1.87074	1.38145	0.926466	0.454985	0.0145096	0.225752
Hes1	0.542947	0.946197	0.495463	0.450734	2.62428e-05	0.000859734
Htra3	0.556933	0.954112	0.504944	0.449168	3.83404e-05	0.00122183
Des	0.512433	0.92241	0.474341	0.448069	1.33823e-05	0.000470891
Cryab	0.427286	0.847807	0.412063	0.435744	1.2939e-06	5.46348e-05
Penk	0.35651	0.788034	0.356194	0.43184	3.52822e-08	1.87526e-06
Zcchc18	0.69959	1.02505	0.595134	0.429915	0.000660367	0.0166196
Aebp1	0.597906	0.959571	0.532035	0.427536	0.000176842	0.00499661
Birc5	0.318169	0.750906	0.324216	0.42669	2.44722e-09	1.42529e-07
H1f0	1.6977	1.34403	0.918033	0.425995	0.0195612	0.283731
Tshz2	1.64463	1.339	0.913019	0.425982	0.0190323	0.278757
Pecam1	0.213084	0.654488	0.229668	0.42482	9.91553e-17	1.15943e-14
Ap1s2	1.14375	1.22931	0.804511	0.424803	0.00945255	0.1593
Tubb2a	1.47563	1.31317	0.889123	0.424046	0.0169935	0.256207
Serf2	3.28789	1.22473	0.801374	0.423359	0.00942273	0.158973
Copz2	0.784584	1.06524	0.643795	0.421444	0.00180595	0.0391617
Calr	3.13149	1.24096	0.82059	0.420374	0.011381	0.186024
Tubb5	3.17728	1.23506	0.815262	0.419797	0.0110354	0.181547
Gpx7	0.700834	1.01541	0.595872	0.419539	0.00087389	0.0211908
Cenpa	0.341484	0.762997	0.343812	0.419186	2.97627e-08	1.60433e-06
Cd9	0.955659	1.14845	0.731522	0.416928	0.00564234	0.104119
Pdia6	2.6472	1.29938	0.883508	0.415869	0.0181944	0.270884
Akr1c19	0.928156	1.13241	0.718418	0.413997	0.00520603	0.0973393
Igf2r	0.806361	1.06743	0.655715	0.411712	0.00262466	0.0539155
Sdf2l1	0.874054	1.10013	0.691415	0.408711	0.00429572	0.0824485
Auts2	0.970915	1.1465	0.738409	0.408089	0.00700696	0.124163
Lpl	0.489393	0.863841	0.457987	0.405854	4.08157e-05	0.00129528
Prss23	0.52352	0.88444	0.482085	0.402356	0.000103477	0.00304246
Hist1h1c	0.616662	0.945201	0.544105	0.401096	0.000524305	0.0135313
Spats2l	0.598862	0.93365	0.532655	0.400996	0.000408807	0.0108263
Mmp2	0.563967	0.909653	0.509668	0.399986	0.000242507	0.00665919
Cpa1	0.185273	0.602534	0.202793	0.399741	9.49837e-19	1.26653e-16
Cldn5	0.174062	0.589624	0.191723	0.397902	1.3993e-20	2.06512e-18
Rcn1	1.30984	1.24759	0.853267	0.394322	0.0199658	0.288498
Acly	1.40936	1.2698	0.876315	0.393487	0.0229568	0.321332
P4ha2	0.621241	0.939737	0.547021	0.392716	0.000707475	0.017659
Eno1	1.74797	1.31129	0.921468	0.389821	0.0300074	0.399425
Dek	0.976517	1.12844	0.740829	0.387615	0.0100087	0.167189
Cmtm3	0.684832	0.973645	0.586321	0.387324	0.00165824	0.0363735
Plac8	0.397832	0.770709	0.389292	0.381417	6.63312e-06	0.000242964
Tpm4	1.19938	1.20363	0.822255	0.381378	0.0196059	0.284107
Fxyd1	0.603253	0.913362	0.535496	0.377866	0.000853486	0.0207581
Maf	0.453124	0.808794	0.431504	0.37729	5.0734e-05	0.00159012
Tsc22d1	2.1533	1.29915	0.922674	0.376477	0.034844	0.448428
Tpd52	1.0873	1.16062	0.784687	0.37593	0.0165934	0.250482
Rps19	5.13634	0.92984	0.554954	0.374886	0.00133611	0.0301786
Myl12a	2.18605	1.29506	0.92114	0.37392	0.0355677	0.455105
Col18a1	0.507531	0.84458	0.470891	0.37369	0.0002094	0.00584054
Zfp36l1	0.776858	1.01211	0.639513	0.372596	0.00479713	0.0908603
Fbln2	0.587291	0.892078	0.525113	0.366965	0.000945877	0.0227145
Fxyd3	0.658625	0.936719	0.57039	0.366329	0.00215076	0.0453449
Nid2	0.511212	0.838837	0.473483	0.365354	0.000301384	0.00813738
Tmem176b	1.73634	1.28438	0.920721	0.363662	0.0395526	0.492819
Adamts5	0.455843	0.795672	0.433521	0.362151	0.000102115	0.00301408
Cldn4	0.754211	0.988773	0.626803	0.361969	0.00512516	0.0959453
Hmgb1	3.83854	1.07316	0.711205	0.361951	0.0118338	0.19198
Fkbp7	0.63923	0.918173	0.558363	0.35981	0.00208665	0.0441772
Ffar2	0.740079	0.977791	0.61875	0.35904	0.00494524	0.0929203
Col4a2	0.581335	0.879738	0.5212	0.358538	0.00111345	0.0259594
Timp2	0.662751	0.92972	0.572923	0.356798	0.00281507	0.0572084
BC048546	0.596009	0.887058	0.530803	0.356256	0.00142379	0.0317346
Eng	0.388542	0.738199	0.38197	0.356229	1.69152e-05	0.000583058
Ddx5	3.19963	1.16532	0.812505	0.352818	0.0267762	0.364392
Ccl21a	0.0779776	0.443025	0.0908979	0.352127	9.12794e-67	5.13903e-64
Pf4	0.0822189	0.447125	0.0955801	0.351545	2.13903e-60	1.12122e-57
Tpm1	1.33726	1.21046	0.860071	0.350384	0.0350634	0.450167
C1qa	0.22974	0.595492	0.245375	0.350117	1.12455e-10	7.66561e-09
Lgals7	0.149272	0.51673	0.166741	0.349989	5.22673e-21	8.02541e-19
Oat	0.950743	1.07915	0.729212	0.34994	0.0164464	0.248905
Gap43	0.307789	0.664478	0.315337	0.349141	4.27949e-07	1.91895e-05
Mif	2.27985	1.26426	0.915508	0.34875	0.0451811	0.5482
Ociad2	0.665291	0.922741	0.574477	0.348264	0.00351888	0.0697398
Serpinf1	0.53319	0.834683	0.488773	0.34591	0.000827034	0.0202118
Rps26	4.38353	0.96756	0.622159	0.345401	0.00679265	0.120908
Gadd45a	0.491238	0.804133	0.45931	0.344822	0.000422689	0.011155
6330403K07Rik	0.517413	0.82176	0.47783	0.343931	0.000687509	0.0172456
Btg1	1.69995	1.26105	0.918199	0.342854	0.0484589	0.578248
Glul	1.25594	1.18108	0.838864	0.342219	0.0348689	0.448428
Rhoc	1.16189	1.15227	0.810386	0.34188	0.0303632	0.402047
Htra1	0.461387	0.779442	0.437619	0.341823	0.000257861	0.00701207
C1qb	0.0797284	0.429181	0.0928339	0.336347	1.14106e-58	5.78174e-56
mt-Atp6	5.79331	1.01446	0.678722	0.335738	0.0139363	0.218623
Anxa4	1.27297	1.17933	0.843631	0.335701	0.0384458	0.48219
Ogn	0.440794	0.757921	0.422289	0.335632	0.000205178	0.00574385
Cdo1	0.537742	0.82732	0.491901	0.335419	0.00121719	0.0279494
Lrrc17	0.467222	0.775362	0.441909	0.333453	0.000397482	0.0105631
Dpt	0.344612	0.67845	0.346406	0.332044	1.01622e-05	0.000365192
Sfrp2	0.258825	0.603855	0.27213	0.331726	2.99344e-08	1.60789e-06
Mfge8	0.648212	0.895172	0.563958	0.331214	0.00451498	0.0862214
Loxl1	0.554892	0.834768	0.503568	0.3312	0.00172836	0.0375863
Cdk1	0.330606	0.664129	0.334727	0.329402	6.07495e-06	0.000225783
Hist1h2al	0.721781	0.937499	0.608178	0.329321	0.00803677	0.139619
Atp5l	3.75933	1.05414	0.725338	0.328806	0.0219391	0.310954
Cdh5	0.187374	0.533637	0.204852	0.328784	4.83528e-13	4.40127e-11
Hsp90b1	2.85561	1.1855	0.856991	0.328512	0.0441775	0.538526
Osr2	0.429205	0.741819	0.413524	0.328295	0.000208296	0.00582042
Smim22	0.825091	0.991671	0.665797	0.325875	0.0147812	0.22904
Nkx6-1	0.665667	0.89916	0.574707	0.324453	0.00604033	0.1097
Hist1h2ap	0.27059	0.606577	0.282718	0.323859	1.76665e-07	8.28853e-06
Cyb5r3	1.66086	1.23826	0.914766	0.323499	0.057958	0.654061
Cnn2	0.589086	0.849738	0.526288	0.32345	0.00314553	0.063249
Capn6	0.48392	0.777207	0.454049	0.323158	0.000777966	0.0191357
Tcf4	0.91187	1.03353	0.710455	0.323074	0.0216085	0.307845
Runx1t1	0.935514	1.04465	0.721978	0.322676	0.0234673	0.326673
Ypel3	1.41065	1.19905	0.876584	0.322468	0.0509826	0.602045
Emilin1	0.540278	0.815698	0.493638	0.32206	0.00186337	0.0402346
Fkbp11	0.550609	0.822571	0.500672	0.321899	0.00213001	0.0450324
Npepl1	0.862821	1.00721	0.685636	0.321575	0.0185316	0.273761
Msn	0.480706	0.773087	0.451727	0.321359	0.000781809	0.0191682
Cst3	2.67415	1.20134	0.880685	0.32065	0.0527656	0.616993
Cldn7	0.865309	1.00716	0.686921	0.320235	0.0191099	0.279316
Lmo4	0.603595	0.855929	0.535717	0.320212	0.003939	0.0766668
Gadd45g	0.569044	0.832753	0.513058	0.319695	0.00280167	0.0570886
Ptgis	0.481453	0.771439	0.452267	0.319171	0.000852482	0.0207581
2011-09-01	0.766101	0.949372	0.633507	0.315865	0.0133264	0.211455
Slc9a3r1	0.422885	0.724522	0.408703	0.315819	0.000295974	0.0080198
Tinagl1	0.330007	0.646281	0.334223	0.312057	1.65681e-05	0.000575004
Efemp2	0.921087	1.02675	0.714977	0.311768	0.0262797	0.35989
Gm13305	0.620052	0.857408	0.546265	0.311143	0.00566848	0.104119
Immp1l	1.43536	1.19261	0.881558	0.311055	0.0583685	0.65723
Prrx1	0.478227	0.760522	0.449932	0.31059	0.00107451	0.0252843
Apoc1	0.208465	0.535472	0.225261	0.310211	4.61699e-10	2.99927e-08
Anxa5	1.89481	1.23461	0.92694	0.307673	0.0700255	0.74657
Hn1	1.59551	1.21242	0.90745	0.304966	0.0675835	0.730162
Csrp1	0.657904	0.872631	0.569946	0.302685	0.00911402	0.155316
Cenpf	0.231691	0.548395	0.247195	0.3012	3.03334e-08	1.62358e-06
Cdh11	0.503438	0.76865	0.467998	0.300651	0.00214544	0.0452956
Nusap1	0.240739	0.555608	0.255591	0.300017	9.02779e-08	4.41259e-06
Arf4	2.16125	1.22144	0.922339	0.299106	0.074698	0.778796
Fabp4	0.178635	0.495187	0.196255	0.298932	6.37424e-12	5.08811e-10
Serping1	0.780077	0.939873	0.6413	0.298573	0.0192374	0.28091
Uqcc2	2.12318	1.22219	0.923879	0.29831	0.0755813	0.785849
Figf	0.408693	0.694732	0.397765	0.296967	0.000451649	0.0118575
G0s2	0.346412	0.644687	0.347894	0.296793	7.45374e-05	0.0022481
Phlda3	0.572851	0.810546	0.51559	0.294957	0.00549172	0.101929
Txnip	1.25409	1.13244	0.838337	0.294107	0.0594251	0.664695
Cox17	1.61864	1.20165	0.910153	0.2915	0.0772492	0.797193
Fcgrt	0.614407	0.83263	0.542665	0.289965	0.00876402	0.149856
Ltbp4	0.527678	0.774692	0.484968	0.289723	0.00395559	0.076695
Ifi27	0.566568	0.799042	0.511407	0.287636	0.00620288	0.112116
Aldh2	0.798788	0.938765	0.651594	0.287171	0.0250406	0.344784
Gja4	0.112387	0.415148	0.128237	0.286911	1.30791e-23	2.42458e-21
0610011F06Rik	1.11953	1.08212	0.796112	0.286012	0.0551178	0.635213
Rps20	4.10018	0.953048	0.667805	0.285243	0.0287906	0.385931
Gatsl2	0.672576	0.86361	0.578916	0.284694	0.0143996	0.224501
2700094K13Rik	1.09048	1.07038	0.785847	0.284537	0.0537372	0.622766
Ly6h	0.460967	0.721267	0.437309	0.283957	0.0019468	0.0417394
Ckb	0.634153	0.838967	0.55518	0.283787	0.0115303	0.188061
Cirbp	1.37246	1.15188	0.868306	0.283571	0.0732727	0.770275
Lox	0.478391	0.733039	0.45005	0.282989	0.00259202	0.0533892
Reep5	1.31833	1.1379	0.855382	0.282521	0.0710083	0.753908
Cd248	0.541468	0.776639	0.494452	0.282186	0.0055883	0.103595
Tubb2b	0.502433	0.749167	0.467286	0.281881	0.00366221	0.0720171
Lyz2	0.108146	0.405433	0.123704	0.281729	2.14864e-24	4.24176e-22
Hnrnpa1	2.5163	1.17757	0.896292	0.281275	0.0814896	0.827901
Rps26-ps1	1.51654	1.1771	0.896103	0.280994	0.0816555	0.828048
Rph3al	0.796954	0.931575	0.650592	0.280983	0.0274285	0.371274
Sh3bgrl3	1.59294	1.18595	0.907153	0.278795	0.0859275	0.859898
Ncam1	0.821158	0.942099	0.663693	0.278406	0.0311018	0.408272
Nfia	0.702212	0.875074	0.596688	0.278386	0.0190349	0.278757
Plxdc2	0.506534	0.748242	0.470187	0.278055	0.00428173	0.0822839
Cldn3	0.465972	0.717712	0.440991	0.276721	0.00263862	0.0541291
Grb10	1.85096	1.20201	0.925945	0.276067	0.0925128	0.900842
Nkx2-2	0.723191	0.884527	0.608999	0.275528	0.0221458	0.313153
Tyrobp	0.0723122	0.358583	0.0846035	0.273979	2.71693e-47	1.00732e-44
Tagln	0.250293	0.537792	0.264369	0.273424	2.13415e-06	8.62797e-05
Alcam	0.894701	0.973673	0.701894	0.271779	0.0425918	0.522971
Tmed3	1.72644	1.19164	0.920064	0.271576	0.0947244	0.906502
Fam159b	0.383623	0.648443	0.378065	0.270378	0.000738063	0.0183622
Marcksl1	2.41931	1.17327	0.904418	0.268854	0.0931614	0.903184
mt-Nd2	3.09297	1.09096	0.825095	0.265864	0.0760038	0.788624
Klf2	0.300336	0.574725	0.308904	0.265822	6.52292e-05	0.00199916
Cks1b	0.947517	0.993337	0.727691	0.265645	0.0523076	0.612579
Timp3	0.41779	0.669564	0.404794	0.264769	0.00181991	0.0394082
Igfbp3	0.30436	0.576935	0.312384	0.264551	8.33109e-05	0.00249785
Pdlim2	0.481541	0.716791	0.452331	0.26446	0.00467245	0.0888936
Sytl4	0.447966	0.691433	0.427663	0.26377	0.00305404	0.0616527
Cldn6	0.640127	0.821534	0.558924	0.262611	0.0183642	0.272878
Ccnb2	0.241118	0.518411	0.255941	0.262469	2.56996e-06	0.000103076
Clec14a	0.192587	0.472181	0.209941	0.26224	1.40361e-08	7.73051e-07
H2afv	1.68503	1.17845	0.917073	0.261375	0.10257	0.906502
Dusp1	0.609245	0.800506	0.539356	0.261149	0.0156787	0.23953
Slit2	0.44965	0.689676	0.428919	0.260757	0.00343933	0.0686106
Arl6ip1	1.34143	1.1213	0.861091	0.260213	0.0895686	0.884111
C1qc	0.0763914	0.347665	0.0891403	0.258525	2.4598e-38	7.47828e-36
Gpx1	1.22306	1.08752	0.829296	0.258224	0.0831395	0.839179
Fkbp10	0.575777	0.775272	0.517529	0.257743	0.0134134	0.212591
Mgst3	0.837837	0.930212	0.67257	0.257642	0.0442859	0.539415
Mef2c	0.3317	0.59287	0.335645	0.257226	0.000328466	0.00882158
Hepacam2	0.724981	0.867238	0.610039	0.257199	0.0304433	0.402638
Esam	0.200194	0.474322	0.217316	0.257006	7.29894e-08	3.68608e-06
Zfos1	1.22001	1.08332	0.828388	0.254936	0.0856355	0.85918
Mageh1	1.26124	1.09511	0.840367	0.254744	0.0888914	0.878715
Fcer1g	0.0770512	0.342391	0.0898719	0.252519	4.17303e-36	1.15335e-33
Sepw1	2.59707	1.14018	0.888576	0.251609	0.104048	0.906502
Hic1	0.450542	0.680429	0.429583	0.250846	0.00471698	0.0896286
Marcks	1.79229	1.17382	0.923859	0.249958	0.114528	0.906502
H2afx	0.881323	0.944665	0.695128	0.249537	0.0552575	0.63634
Kcnj8	0.364344	0.612086	0.362575	0.249511	0.00110927	0.0259416
Serpinb6a	0.718009	0.854944	0.605979	0.248965	0.0338898	0.437688
Icam2	0.153166	0.419496	0.170711	0.248785	4.62311e-11	3.3149e-09
Ehd2	0.511228	0.719747	0.473494	0.246253	0.0103872	0.172849
Spc25	0.334979	0.584399	0.338391	0.246008	0.000614781	0.0156015
Tpi1	1.9048	1.17227	0.927038	0.245235	0.119793	0.906502
Sat1	0.471865	0.690402	0.445304	0.245098	0.00720472	0.127052
Rplp1	4.52678	0.846302	0.602454	0.243848	0.0359782	0.458428
Filip1l	0.43644	0.662704	0.419007	0.243696	0.00486069	0.0916184
Gars	1.40373	1.11882	0.875137	0.243685	0.107877	0.906502
Nr2f2	0.513109	0.718252	0.474816	0.243437	0.0113261	0.185326
Fxyd6	1.1889	1.06245	0.819045	0.243407	0.0932238	0.903184
Ece1	0.802043	0.895803	0.653368	0.242435	0.0495164	0.587587
Mrfap1	3.21433	1.05283	0.810697	0.242133	0.0921253	0.899997
Gstm1	0.528542	0.727688	0.485565	0.242123	0.0133197	0.211455
Ifi27l2a	0.22018	0.476226	0.236396	0.239831	3.23828e-06	0.000125895
Tuba1c	0.271521	0.522804	0.28355	0.239254	8.80277e-05	0.0026289
Ccnb1	0.192425	0.448569	0.209784	0.238785	2.09434e-07	9.7358e-06
Ccnd1	0.44253	0.661606	0.423593	0.238013	0.00624569	0.112756
Sox4	0.929107	0.956817	0.718879	0.237938	0.0705878	0.750878
Spint1	0.738331	0.855266	0.617747	0.237519	0.0436976	0.533532
Ntrk2	0.3553	0.591895	0.355204	0.236691	0.00152652	0.0338024
Btbd17	0.291423	0.537068	0.301144	0.235924	0.00024809	0.00678277
Nenf	2.01115	1.16291	0.927007	0.235901	0.128964	0.906502
Ccna2	0.192051	0.445034	0.20942	0.235615	2.8418e-07	1.29725e-05
Cdc20	0.224534	0.475773	0.240497	0.235276	6.83475e-06	0.000249748
Basp1	0.50563	0.70307	0.469549	0.233521	0.0135203	0.21364
Aplp2	1.07928	1.01525	0.781741	0.233513	0.0920986	0.899997
Prnp	1.26118	1.07298	0.840349	0.232631	0.109225	0.906502
Fbln5	0.243507	0.490375	0.258144	0.232232	3.17568e-05	0.00102491
Colec12	0.437056	0.651558	0.419472	0.232086	0.00695328	0.123478
Aqp1	0.266779	0.511142	0.279302	0.231839	0.000112061	0.00326957
Plat	0.430772	0.646311	0.414715	0.231595	0.00652092	0.116617
Ly6e	1.27351	1.07467	0.843776	0.230891	0.111898	0.906502
Rps8	5.08412	0.776359	0.548171	0.228188	0.032115	0.420436
Id1	0.249488	0.491424	0.263633	0.227792	6.12114e-05	0.00189121
Vimp	1.24551	1.0634	0.835883	0.227514	0.113135	0.906502
Rps4x	4.64178	0.81537	0.587903	0.227467	0.0427107	0.524007
Stard10	0.710242	0.828341	0.601426	0.226915	0.0467416	0.561675
Aplnr	0.117878	0.360157	0.134073	0.226084	3.27695e-14	3.2346e-12
Lockd	0.247959	0.487871	0.262233	0.225638	6.53312e-05	0.00199916
Ccl6	0.0527072	0.28793	0.0624603	0.22547	2.96088e-58	1.45188e-55
Hes6	0.761439	0.855946	0.630887	0.225059	0.0563809	0.64488
Nupr1	0.314791	0.545396	0.321337	0.22406	0.000968233	0.0231447
Rab3a	0.749242	0.847588	0.623983	0.223605	0.05557	0.638006
Gpm6a	0.145527	0.386431	0.162905	0.223527	5.30498e-10	3.43153e-08
Blvrb	0.453583	0.654825	0.431845	0.222979	0.0108538	0.178946
Ubc	2.92492	1.06894	0.847161	0.22178	0.122248	0.906502
Ecscr	0.190052	0.429244	0.20747	0.221774	1.00657e-06	4.3101e-05
Fosb	0.517133	0.698302	0.477634	0.220668	0.0199937	0.288627
Svbp	0.730994	0.831985	0.613521	0.218464	0.0567102	0.646786
Grn	0.741904	0.836757	0.619796	0.216961	0.0598308	0.667759
Gnao1	0.739679	0.834374	0.618521	0.215853	0.0603981	0.672609
Rgcc	0.178116	0.411539	0.195742	0.215798	4.76472e-07	2.11779e-05
Hspb1	0.24378	0.472592	0.258395	0.214197	0.00011426	0.00332637
S100a1	0.553382	0.716543	0.502548	0.213995	0.0291768	0.390077
Gm8730	4.32913	0.843826	0.629956	0.21387	0.0656134	0.71308
Pdia4	1.51625	1.10909	0.896055	0.213031	0.145276	0.906502
Trf	0.150574	0.380569	0.16807	0.212499	9.50417e-09	5.35085e-07
Enpp2	0.553023	0.714751	0.502306	0.212446	0.0300385	0.399488
Cldn10	0.190251	0.419848	0.207665	0.212183	2.7818e-06	0.000110479
Cdca8	0.229859	0.456063	0.245486	0.210576	6.8532e-05	0.00208769
Axl	0.475656	0.658298	0.448065	0.210233	0.0184947	0.27348
Fkbp4	1.91576	1.13732	0.927127	0.210198	0.15675	0.906502
Prc1	0.196469	0.423404	0.213712	0.209692	6.44477e-06	0.000236635
Pim2	0.510897	0.682902	0.473261	0.209641	0.0244607	0.338332
Bambi	0.88631	0.907031	0.697663	0.209368	0.0910822	0.894406
Ranbp1	2.16039	1.13168	0.922379	0.209298	0.156545	0.906502
Emcn	0.137857	0.364271	0.154998	0.209273	9.72745e-10	6.03539e-08
Thbd	0.300423	0.518003	0.30898	0.209024	0.0013173	0.0297981
Slc9a3r2	0.41746	0.613514	0.40454	0.208974	0.0108245	0.178657
Arg1	0.226697	0.451202	0.242527	0.208675	6.5363e-05	0.00199916
Lhfp	0.428769	0.621122	0.413192	0.207929	0.0126384	0.203082
Rgs5	0.290655	0.508338	0.300471	0.207866	0.00105083	0.0248812
Ctsz	1.36321	1.07379	0.866199	0.207592	0.143342	0.906502
Pgrmc1	1.6356	1.11885	0.912045	0.206806	0.156718	0.906502
Galk1	0.558031	0.711647	0.505683	0.205964	0.0350942	0.450183
Tmsb15l	0.41664	0.609721	0.403909	0.205812	0.0117484	0.191202
Gfra3	0.413217	0.607071	0.401269	0.205802	0.0113024	0.185138
8430408G22Rik	0.118836	0.340815	0.135088	0.205727	6.42667e-12	5.08811e-10
Rbms3	0.747769	0.827315	0.623144	0.204171	0.0726152	0.767077
Hmgn2	2.924	1.05138	0.847291	0.204094	0.142119	0.906502
Sox18	0.139418	0.360358	0.156613	0.203746	3.65767e-09	2.10607e-07
Nefm	0.286921	0.499443	0.297196	0.202248	0.00124181	0.0284288
Phgdh	0.381157	0.577774	0.376101	0.201674	0.00856664	0.147309
Celf3	0.564109	0.711368	0.509763	0.201605	0.0393582	0.49201
Ctsl	1.82099	1.12632	0.925026	0.201296	0.166668	0.906502
Eif4ebp1	0.728872	0.813161	0.612294	0.200867	0.0723635	0.766015
Abi3bp	0.385629	0.580504	0.37966	0.200844	0.00934201	0.157786
mt-Nd4	4.18088	0.855181	0.654458	0.200724	0.0863659	0.861897
Plp2	0.891102	0.900629	0.700085	0.200544	0.101425	0.906502
Atp6v1g1	1.92616	1.12771	0.927206	0.200506	0.168188	0.906502
Ddost	2.16688	1.12237	0.922073	0.2003	0.167095	0.906502
Spon1	0.28776	0.49816	0.297933	0.200228	0.00140542	0.0315101
Smarca1	0.664618	0.774178	0.574066	0.200112	0.0606089	0.674463
Ndufa1	1.6564	1.11387	0.914286	0.199581	0.165914	0.906502
Insm1	0.62712	0.750201	0.550747	0.199454	0.0537004	0.622766
Mmp23	0.390969	0.583272	0.383889	0.199383	0.0104734	0.173996
Lgals3	0.130967	0.347089	0.147837	0.199252	1.03822e-09	6.41542e-08
Tspan13	0.710616	0.800349	0.601646	0.198703	0.0710214	0.753908
Smc4	0.524474	0.680656	0.482747	0.197909	0.0341864	0.44077
Plk2	0.358502	0.55557	0.357822	0.197748	0.00700821	0.124163
Vkorc1	1.16858	1.00995	0.812533	0.197422	0.140037	0.906502
Lpar4	0.365526	0.560894	0.363534	0.197361	0.0079001	0.137559
Ndrg2	0.478759	0.6468	0.450317	0.196483	0.0262073	0.359221
Cdc42ep2	0.455669	0.629713	0.433393	0.19632	0.0220157	0.311602
Serpinb1a	0.327895	0.52858	0.332447	0.196133	0.00436108	0.0835974
Dynll2	1.1778	1.0115	0.815504	0.195998	0.142657	0.906502
Glud1	1.3256	1.05302	0.857195	0.195821	0.154917	0.906502
Rhoj	0.483104	0.649131	0.45346	0.19567	0.0275367	0.372406
F13a1	0.0627292	0.269406	0.0738506	0.195556	2.72353e-32	6.78696e-30
Aldoa	2.27613	1.11096	0.915768	0.195194	0.171674	0.906502
Creld2	0.847107	0.872631	0.677448	0.195183	0.100124	0.906502
Pros1	0.435673	0.613565	0.418428	0.195137	0.0190747	0.279071
Tcf7l2	0.757898	0.823905	0.62889	0.195016	0.0840151	0.846331
Tmem100	0.192012	0.40368	0.209382	0.194299	1.85074e-05	0.000630787
Cygb	0.333601	0.530735	0.337238	0.193498	0.00537437	0.0998726
Ldhb	0.457392	0.627818	0.434669	0.193149	0.024109	0.334076
Fkbp2	1.31889	1.04805	0.85552	0.192532	0.158541	0.906502
Atp2a2	0.954597	0.923367	0.731024	0.192343	0.121061	0.906502
Smpd3	0.647815	0.755639	0.563712	0.191927	0.0650641	0.709623
Rpl23	4.62605	0.781619	0.589759	0.19186	0.0740549	0.77635
Selenbp1	0.430197	0.606015	0.414278	0.191737	0.0198179	0.286692
Cxxc4	0.68516	0.778202	0.586518	0.191683	0.0731269	0.769808
Sox17	0.0895865	0.295063	0.103653	0.19141	1.11086e-16	1.28902e-14
Rarres1	0.105097	0.311539	0.120431	0.191108	8.65595e-13	7.43662e-11
Tyms	0.423726	0.599754	0.409346	0.190408	0.0193257	0.281659
Plod2	0.506636	0.660645	0.470259	0.190385	0.0359453	0.458394
Cck	0.146476	0.354192	0.163879	0.190313	1.21705e-07	5.8361e-06
Sfr1	2.10532	1.11455	0.92456	0.189989	0.180481	0.906502
Atp6v1e1	1.36441	1.05616	0.866474	0.189684	0.165224	0.906502
Adamts1	0.480892	0.641445	0.451862	0.189583	0.0310768	0.408272
Fxyd5	0.18297	0.389852	0.20053	0.189322	1.35154e-05	0.000474475
Cyr61	0.264126	0.464801	0.276917	0.187885	0.00127943	0.0291583
Glipr2	0.392258	0.572554	0.384907	0.187647	0.0151064	0.232032
Smc2	0.34754	0.535625	0.348826	0.186799	0.00864082	0.147935
Rplp0	5.08711	0.735191	0.548538	0.186653	0.0651754	0.710201
Pkm	2.39753	1.09274	0.906274	0.186463	0.180182	0.906502
Rps2	4.74406	0.760961	0.574552	0.186409	0.0746033	0.778342
Loxl2	0.456144	0.619201	0.433745	0.185456	0.028664	0.385254
Ndufv3	1.93056	1.11247	0.927234	0.185241	0.187235	0.906502
Ednrb	0.144584	0.346901	0.161937	0.184964	1.90954e-07	8.93135e-06
Cyb5a	1.14705	0.99035	0.805589	0.184761	0.15396	0.906502
Gas1	0.422596	0.592972	0.408482	0.184491	0.0223293	0.314884
Plpp3	0.394236	0.570322	0.386466	0.183856	0.0172176	0.259133
Foxa2	0.566784	0.695055	0.511551	0.183504	0.0553866	0.636919
Fdps	0.847213	0.860844	0.677504	0.18334	0.114482	0.906502
Etv1	0.307348	0.498066	0.314958	0.183108	0.00487531	0.0917198
Eva1b	1.38245	1.05345	0.870534	0.182916	0.175124	0.906502
Gstz1	0.811342	0.841105	0.658412	0.182693	0.108686	0.906502
1110008P14Rik	0.901589	0.887904	0.705342	0.182562	0.12494	0.906502
Ywhaq	2.65918	1.06396	0.882259	0.181698	0.17995	0.906502
Cela2a	0.0951887	0.290703	0.10974	0.180963	1.14369e-13	1.10734e-11
S100a13	0.77463	0.819194	0.638273	0.180921	0.103812	0.906502
Slbp	0.952789	0.910936	0.730175	0.180761	0.135546	0.906502
Kdm6b	0.741362	0.799957	0.619486	0.180472	0.0976402	0.906502
Sez6l2	0.604762	0.716859	0.53647	0.180388	0.0674785	0.730162
Rab3b	0.432759	0.596404	0.416222	0.180182	0.0271464	0.368111
Krtcap2	2.12698	1.10387	0.923729	0.180145	0.192976	0.906502
Arap1	0.513251	0.654923	0.474915	0.180008	0.0459911	0.55397
Cldn11	0.360698	0.539519	0.359612	0.179908	0.0130722	0.20851
Sulf1	0.242902	0.437194	0.257587	0.179607	0.000968359	0.0231447
Mcm6	0.469864	0.62303	0.443843	0.179186	0.0363459	0.461952
Ddc	0.360912	0.537781	0.359786	0.177995	0.0139265	0.218623
Rps5	4.88183	0.733763	0.555807	0.177955	0.0773143	0.797324
Msln	0.0971351	0.289668	0.111845	0.177823	7.85546e-13	6.82347e-11
Col15a1	0.287652	0.475326	0.297837	0.177489	0.00403361	0.0780088
Aspn	0.202063	0.396384	0.219117	0.177267	0.000161247	0.00461604
Idh2	1.70469	1.09569	0.918547	0.177144	0.195627	0.906502
Sox9	0.463803	0.616518	0.439398	0.17712	0.0365659	0.463972
Lmnb1	0.703687	0.774494	0.597561	0.176933	0.0940357	0.906502
Hmgn1	2.80838	1.04103	0.864168	0.176859	0.181456	0.906502
Zim1	0.53548	0.667128	0.490348	0.17678	0.0544975	0.629974
Pi15	0.286058	0.472818	0.296437	0.176381	0.00408265	0.0788569
Sgk1	0.23714	0.428607	0.252262	0.176345	0.000942691	0.0226738
Rps12	3.65185	0.920807	0.744829	0.175978	0.146779	0.906502
Scd2	0.988395	0.921751	0.745916	0.175835	0.147328	0.906502
Papss2	0.521321	0.656375	0.480555	0.17582	0.0519212	0.609164
Ptgds	0.187735	0.380847	0.205206	0.175641	7.08683e-05	0.00214595
Mrps33	1.78159	1.09878	0.92333	0.175446	0.199131	0.906502
Frzb	0.326686	0.506826	0.331428	0.175398	0.00931905	0.157749
Cpxm1	0.373033	0.544271	0.369595	0.174676	0.0178177	0.266058
Dab2	0.317894	0.498634	0.323982	0.174652	0.00827531	0.143097
Gnb1	1.27104	1.01748	0.843107	0.174371	0.178934	0.906502
Tspo	0.541938	0.668836	0.494773	0.174063	0.0589114	0.661872
Igfbpl1	0.243742	0.432393	0.25836	0.174033	0.00137405	0.0309436
Cd164	1.28357	1.0205	0.846487	0.174017	0.180383	0.906502
Fcna	0.0502762	0.233688	0.0596748	0.174013	9.85314e-39	3.05669e-36
Wls	0.866409	0.860788	0.687488	0.173299	0.131223	0.906502
Wfdc2	0.215355	0.404625	0.231826	0.172798	0.000460427	0.0120672
Serinc3	1.04348	0.940852	0.768183	0.172668	0.158834	0.906502
Pdgfra	0.31542	0.494275	0.321873	0.172402	0.00862927	0.147935
Prps1	0.760338	0.801288	0.630266	0.171022	0.113848	0.906502
Pdia3	2.87543	1.02519	0.85433	0.170865	0.18697	0.906502
Ssr3	1.5436	1.0702	0.900485	0.169719	0.201047	0.906502
Lrp1	0.415552	0.572601	0.403071	0.16953	0.0307552	0.405825
Pcp4	0.327826	0.501698	0.332389	0.169308	0.0117733	0.191202
Tpst1	0.730142	0.78229	0.613029	0.169261	0.109825	0.906502
Lsr	0.783188	0.812249	0.643023	0.169226	0.121008	0.906502
Hap1	0.533247	0.657944	0.488813	0.169131	0.0619997	0.685922
Thra	0.916834	0.881707	0.712898	0.168809	0.146242	0.906502
Dpysl2	1.00856	0.923031	0.75423	0.1688	0.159881	0.906502
Rpl22l1	3.87939	0.872858	0.704217	0.168641	0.143528	0.906502
Ccdc34	0.712639	0.771038	0.602834	0.168203	0.10741	0.906502
Rhob	0.825775	0.833804	0.666162	0.167642	0.131623	0.906502
Nkx2-3	0.298451	0.474675	0.307269	0.167406	0.00771645	0.134825
Mki67	0.218223	0.401694	0.234545	0.167149	0.000766985	0.0188962
Bloc1s1	0.640158	0.725937	0.558943	0.166994	0.0920553	0.899997
Lamb1	0.775655	0.805583	0.638844	0.166739	0.122961	0.906502
Nsg1	0.351413	0.518452	0.352015	0.166437	0.0177797	0.266013
Rpl23a-ps3	3.15255	0.984508	0.818136	0.166372	0.182989	0.906502
Gpihbp1	0.101386	0.282678	0.116432	0.166246	1.09332e-10	7.55434e-09
Mien1	1.29154	1.01462	0.848612	0.166007	0.192244	0.906502
Cd47	1.37206	1.03296	0.868216	0.164745	0.199458	0.906502
Ffar4	0.584413	0.687833	0.523225	0.164608	0.0809662	0.826019
Tcf21	0.301809	0.474429	0.310179	0.16425	0.00928413	0.157445
Col6a6	0.292661	0.466461	0.302226	0.164235	0.00784975	0.13684
Taldo1	1.57845	1.06965	0.905447	0.164199	0.210066	0.906502
Krtdap	0.134801	0.315549	0.151829	0.16372	8.18299e-07	3.55399e-05
Cela3b	0.101235	0.279944	0.116269	0.163676	1.94658e-10	1.30929e-08
Ubl5	2.39011	1.06998	0.906896	0.163084	0.212018	0.906502
Slc39a1	0.496734	0.62608	0.463237	0.162843	0.0590529	0.661993
Sema3c	0.275785	0.44972	0.28735	0.16237	0.00600194	0.109133
Trip6	0.455361	0.595455	0.433164	0.162291	0.047896	0.57238
Ptbp3	1.02418	0.922479	0.760544	0.161935	0.171932	0.906502
Acaa2	0.531804	0.649723	0.487818	0.161905	0.0700413	0.74657
Usp9x	0.916621	0.874678	0.712794	0.161884	0.156331	0.906502
Lyve1	0.120706	0.298866	0.137065	0.161801	7.69153e-08	3.84602e-06
Fam162a	0.827	0.828429	0.666816	0.161614	0.140636	0.906502
Ssr4	2.19854	1.08206	0.920496	0.161562	0.217615	0.906502
Rpl12	3.12799	0.982468	0.82103	0.161438	0.191023	0.906502
Lama4	0.407725	0.558416	0.397014	0.161403	0.035356	0.453159
F2r	0.401248	0.552948	0.391967	0.160982	0.0339386	0.437947
Entpd2	0.301911	0.471179	0.310268	0.160911	0.0105671	0.174979
Gstm5	0.755225	0.787978	0.627378	0.1606	0.127557	0.906502
Aldh1a2	0.105438	0.281309	0.120798	0.160511	1.74084e-09	1.02967e-07
Arhgap31	0.303919	0.472163	0.312003	0.160159	0.0112433	0.184567
Cmtm7	0.354481	0.51461	0.354533	0.160077	0.0223612	0.314884
Slc6a6	0.727349	0.77148	0.611412	0.160068	0.12224	0.906502
Mia	0.282279	0.452995	0.293106	0.159889	0.00765258	0.134075
Ctsb	1.54871	1.06056	0.901291	0.15927	0.216052	0.906502
Alas2	0.0328471	0.198677	0.0394397	0.159238	2.4373e-72	1.42497e-69
Sox11	0.268288	0.439835	0.280657	0.159178	0.00584464	0.106517
Tmed10	2.33386	1.07033	0.911485	0.158842	0.219252	0.906502
Pid1	0.288234	0.456729	0.298349	0.15838	0.00913805	0.155552
Slc24a5	0.597059	0.689515	0.531485	0.15803	0.0931097	0.903184
Dmkn	0.085899	0.257592	0.099622	0.15797	8.98693e-13	7.67474e-11
Rnase4	0.977979	0.899075	0.741459	0.157616	0.172323	0.906502
Pebp1	2.89684	1.00893	0.851336	0.157597	0.205266	0.906502
Ankrd44	0.528698	0.64326	0.485674	0.157586	0.0745859	0.778342
Klf4	0.326575	0.488473	0.331335	0.157138	0.0174997	0.262858
Foxp1	0.890172	0.856687	0.699617	0.15707	0.159121	0.906502
Tgfb1i1	0.421134	0.564033	0.407362	0.15667	0.0436545	0.533434
Lxn	0.396807	0.545156	0.388488	0.156668	0.0365019	0.463546
Slc43a3	0.362315	0.517242	0.360927	0.156315	0.0270918	0.367699
Cpa2	0.0897001	0.259907	0.103777	0.15613	1.12878e-11	8.57931e-10
Mapre3	0.63161	0.709371	0.55358	0.155791	0.105448	0.906502
Rnf130	0.714498	0.759584	0.603925	0.155659	0.125931	0.906502
Prrg2	0.651675	0.721686	0.566103	0.155583	0.110893	0.906502
Col5a3	0.228216	0.399309	0.243949	0.15536	0.00231873	0.0484827
Tfpi	0.467237	0.597089	0.44192	0.15517	0.0592657	0.66389
Dnajb9	0.707662	0.755054	0.599908	0.155146	0.125133	0.906502
Fap	0.321539	0.481675	0.327077	0.154597	0.0178084	0.266058
Dtymk	0.848248	0.832466	0.678046	0.15442	0.155661	0.906502
Pdpn	0.21122	0.382152	0.227893	0.154259	0.00130969	0.0297143
Fam174b	0.65031	0.719509	0.565259	0.154251	0.112538	0.906502
Fn1	0.319308	0.479156	0.325184	0.153972	0.0176474	0.264816
Cav2	0.164568	0.335789	0.182238	0.153551	8.99033e-05	0.00267965
Cotl1	1.1704	0.966305	0.813123	0.153181	0.201158	0.906502
Tmem119	0.315861	0.475261	0.32225	0.153011	0.0173917	0.261495
Efemp1	0.177284	0.34788	0.194918	0.152962	0.000242694	0.00665919
Ass1	0.280798	0.444615	0.291797	0.152818	0.00994993	0.166574
Tmem176a	0.978446	0.894107	0.74166	0.152447	0.180414	0.906502
Cbx3	1.97416	1.07947	0.927318	0.152149	0.232875	0.906502
Slc2a2	0.236177	0.403485	0.251369	0.152116	0.00356979	0.0706567
Ubl3	0.79317	0.80037	0.648521	0.151849	0.148955	0.906502
Fabp7	0.0647259	0.227851	0.0761021	0.151749	3.83874e-19	5.21006e-17
Lman1	1.38374	1.02244	0.87082	0.151624	0.21945	0.906502
Nucb2	0.737561	0.768377	0.617305	0.151072	0.138305	0.906502
Rbms1	0.847575	0.828103	0.677694	0.150409	0.161902	0.906502
Celf2	0.852659	0.830662	0.680353	0.15031	0.16301	0.906502
Psap	1.93953	1.07652	0.927281	0.149243	0.237148	0.906502
Cadm1	0.286747	0.445718	0.297042	0.148676	0.0130365	0.208378
Gjd2	0.453746	0.580176	0.431966	0.14821	0.0635908	0.698442
PISD	0.849523	0.826331	0.678714	0.147618	0.166797	0.906502
Cd200	0.561856	0.655804	0.508253	0.147551	0.0984201	0.906502
Plpp1	0.416811	0.551383	0.404041	0.147342	0.0524895	0.614236
Lrp11	0.619517	0.692846	0.545924	0.146922	0.115766	0.906502
Socs3	0.264442	0.423971	0.277201	0.14677	0.0092907	0.157445
Fkbp9	1.13546	0.948226	0.801673	0.146553	0.208195	0.906502
P3h4	0.693714	0.737743	0.591639	0.146104	0.136139	0.906502
Nme1	2.01698	1.07305	0.926946	0.146102	0.241745	0.906502
Fndc3a	1.04206	0.913396	0.767632	0.145764	0.199288	0.906502
Flt1	0.126351	0.288217	0.143007	0.145211	3.17914e-06	0.000123913
Gpm6b	0.287858	0.443119	0.298019	0.145101	0.0152132	0.233355
Nfkbia	0.700991	0.74083	0.595965	0.144865	0.139933	0.906502
Alox5ap	0.104734	0.264904	0.120041	0.144863	4.04957e-08	2.13741e-06
Uqcrq	2.148	1.06761	0.92289	0.144723	0.242858	0.906502
Hspg2	0.376542	0.517115	0.372411	0.144705	0.0420487	0.517976
S100b	0.198006	0.359171	0.215201	0.143969	0.00146921	0.0326514
Add3	0.532311	0.631678	0.488167	0.143511	0.0956214	0.906502
Pttg1	0.303204	0.454884	0.311386	0.143498	0.0202459	0.291161
Anxa1	0.242439	0.400494	0.25716	0.143334	0.0066087	0.118048
Bicc1	0.608094	0.681932	0.538616	0.143316	0.118424	0.906502
Rac2	0.0450682	0.196911	0.053677	0.143234	9.23318e-33	2.37887e-30
Trim47	0.413169	0.543893	0.401232	0.142661	0.0569767	0.648239
Dpy30	1.24154	0.977197	0.834731	0.142466	0.224003	0.906502
Ctla2a	0.107789	0.265411	0.123321	0.14209	1.5098e-07	7.17202e-06
Srm	0.840093	0.81577	0.673761	0.142009	0.174379	0.906502
Cd302	0.309694	0.458894	0.316974	0.14192	0.0232704	0.324526
Epha3	0.364744	0.504756	0.3629	0.141856	0.0411257	0.507841
Rpl35	4.59609	0.735017	0.593571	0.141446	0.144716	0.906502
Akr1c13	0.484075	0.595596	0.454161	0.141435	0.0831095	0.839179
Vcam1	0.325676	0.47197	0.330576	0.141393	0.0286206	0.38501
Gas7	0.186158	0.344879	0.203661	0.141218	0.00102609	0.0243713
Hmgb3	0.536671	0.632363	0.491167	0.141196	0.100628	0.906502
Gm9844	1.01648	0.898545	0.757453	0.141093	0.203809	0.906502
Sulf2	0.473304	0.587256	0.446353	0.140902	0.0802544	0.82093
Kdr	0.135235	0.293073	0.15228	0.140793	1.97598e-05	0.000664534
Phip	1.17992	0.956577	0.816184	0.140392	0.222228	0.906502
Myl12b	1.3957	1.01379	0.873437	0.140349	0.237507	0.906502
Rnaset2a	0.812989	0.799638	0.659301	0.140337	0.172004	0.906502
Spc24	0.300741	0.449589	0.309254	0.140334	0.0218303	0.310132
Atf3	0.234274	0.389824	0.249601	0.140224	0.00625347	0.112763
Ero1lb	0.45255	0.571012	0.431078	0.139934	0.0744958	0.778342
Cdca3	0.188544	0.345833	0.205997	0.139837	0.00127306	0.0290568
Lmo2	0.127802	0.284267	0.144528	0.139739	8.60548e-06	0.00031171
Gck	0.581647	0.660875	0.521405	0.13947	0.117191	0.906502
Fhl1	0.255563	0.408335	0.269171	0.139164	0.0107688	0.177932
Ldb2	0.336605	0.478845	0.339749	0.139096	0.034374	0.442813
Aprt	1.2789	0.984295	0.845234	0.139061	0.232265	0.906502
Dkk2	0.196686	0.352041	0.213923	0.138118	0.00205051	0.0436551
Ostc	2.2333	1.05648	0.918528	0.137949	0.252175	0.906502
Klf6	0.579081	0.657485	0.519713	0.137772	0.119299	0.906502
C1s1	0.24522	0.397385	0.25972	0.137665	0.00922651	0.156706
Ehd4	0.240808	0.393286	0.255655	0.137631	0.00834912	0.144058
Rpl9	4.53227	0.7394	0.601792	0.137607	0.154686	0.906502
Lst1	0.104734	0.257642	0.120041	0.137602	1.73486e-07	8.1646e-06
Gmfg	0.101222	0.253654	0.116254	0.1374	7.43224e-08	3.74098e-06
Pdcd4	1.011	0.892569	0.755225	0.137343	0.209411	0.906502
Anp32b	1.96164	1.06419	0.927371	0.136823	0.255945	0.906502
Uchl1	0.39139	0.521008	0.384222	0.136786	0.0567487	0.646786
Rgs17	0.479026	0.587229	0.450511	0.136718	0.0886492	0.878095
Tsc22d3	0.393257	0.522204	0.385695	0.136509	0.0578089	0.652863
Mapt	0.285734	0.432577	0.296151	0.136426	0.0202837	0.29143
Spink4	0.180673	0.334685	0.198268	0.136418	0.00111115	0.0259457
Cycs	1.64646	1.04959	0.913215	0.136376	0.25338	0.906502
Col12a1	0.356233	0.491815	0.355967	0.135848	0.0448883	0.545878
Plp1	0.112765	0.263901	0.128639	0.135261	1.47379e-06	6.17163e-05
Ccl9	0.0378554	0.180513	0.0453022	0.135211	1.76189e-40	5.69839e-38
Higd1a	1.11867	0.930853	0.795811	0.135042	0.225311	0.906502
Siva1	0.996277	0.884221	0.749186	0.135035	0.211483	0.906502
Mylk	0.175375	0.327436	0.193027	0.134409	0.000982112	0.0234366
Rasgrp2	0.217112	0.367892	0.233493	0.134399	0.00525023	0.0980452
Csf1r	0.0484559	0.191613	0.0575831	0.134029	2.14755e-25	4.35266e-23
Chd7	0.620572	0.68012	0.546596	0.133524	0.138743	0.906502
Pgf	0.393646	0.519174	0.386001	0.133173	0.062544	0.689936
Ptprn2	0.66416	0.706873	0.573786	0.133088	0.151237	0.906502
Fam46a	0.399637	0.523342	0.390707	0.132635	0.0656272	0.71308
Rab11a	1.48979	1.0235	0.891585	0.131914	0.25535	0.906502
Anxa3	0.285132	0.427443	0.295622	0.131821	0.0237201	0.329588
P3h1	0.52457	0.614523	0.482814	0.131709	0.112616	0.906502
Lig1	0.341342	0.474718	0.343694	0.131024	0.0450597	0.547524
Ndufa12	1.87534	1.05702	0.926576	0.130444	0.265706	0.906502
Srgn	0.0747871	0.217598	0.0873589	0.130239	1.70424e-11	1.28249e-09
Ptpn18	0.146843	0.294288	0.164255	0.130033	0.000216272	0.00601014
Rps11	4.47882	0.739444	0.609507	0.129937	0.171633	0.906502
Fam111a	0.263132	0.405888	0.276021	0.129867	0.0182354	0.271229
Fgfbp1	0.0610743	0.201468	0.0719801	0.129488	6.35393e-16	6.99899e-14
Ets1	0.19691	0.343515	0.21414	0.129375	0.00361718	0.0712237
Rpl22	2.88904	0.981835	0.852494	0.129341	0.25	0.906502
Sdc1	0.438031	0.54914	0.420208	0.128932	0.0862773	0.861897
Vtn	0.109222	0.253413	0.124856	0.128557	2.354e-06	9.46644e-05
Psip1	1.08543	0.912459	0.784	0.128459	0.23318	0.906502
Tspan4	0.423306	0.537404	0.409025	0.128379	0.0814583	0.827901
Sgce	0.558154	0.633797	0.505766	0.128031	0.130216	0.906502
Rps18-ps3	1.5772	1.03304	0.905298	0.127746	0.265225	0.906502
Ptma	4.78595	0.696135	0.568464	0.127671	0.159035	0.906502
Phactr2	0.387237	0.508569	0.380936	0.127633	0.0681773	0.73293
Pls3	0.490669	0.586479	0.458903	0.127576	0.10825	0.906502
Agl	0.305007	0.440439	0.312941	0.127498	0.0350538	0.450167
Ffar1	0.267938	0.407747	0.280343	0.127404	0.0216737	0.308485
Myadm	0.754614	0.754347	0.627032	0.127316	0.183354	0.906502
Amotl2	0.353042	0.480626	0.353353	0.127273	0.0546608	0.631381
Phlda1	0.451079	0.557162	0.429984	0.127178	0.0942723	0.906502
Gja1	0.227082	0.370008	0.242888	0.12712	0.00999072	0.167073
Zeb1	0.383986	0.505417	0.378354	0.127063	0.0677218	0.731136
Ran	2.39709	1.03328	0.906311	0.126972	0.266701	0.906502
Rpsa	4.12621	0.790416	0.663635	0.12678	0.197861	0.906502
Pdap1	2.38222	1.03401	0.907564	0.126442	0.267839	0.906502
Tgfb1	0.166774	0.310683	0.18445	0.126233	0.00117326	0.0270224
Ctss	0.0394886	0.172914	0.0472055	0.125708	1.23202e-32	3.12133e-30
Myh9	0.542492	0.620818	0.495152	0.125666	0.129604	0.906502
H2-K1	0.531368	0.613151	0.487517	0.125633	0.125973	0.906502
2007-09-01	1.95282	1.0528	0.927345	0.125457	0.273777	0.906502
Lurap1l	0.378219	0.498988	0.373754	0.125234	0.0681657	0.73293
Car2	0.068616	0.205676	0.080472	0.125204	2.31004e-12	1.8778e-10
Pdgfrb	0.263025	0.401003	0.275925	0.125078	0.0219408	0.310954
Nfix	0.545974	0.622558	0.497525	0.125033	0.131949	0.906502
Prkar1a	2.22404	1.04401	0.919082	0.124929	0.272828	0.906502
Madcam1	0.0816743	0.219517	0.0949803	0.124537	2.78792e-09	1.61752e-07
Wt1	0.185395	0.327137	0.202913	0.124225	0.003248	0.0650498
Rpl18a	4.95565	0.671173	0.547247	0.123926	0.157035	0.906502
Rogdi	0.724008	0.732813	0.609474	0.123339	0.184151	0.906502
Tk1	0.186439	0.326867	0.203936	0.122931	0.00368369	0.0723459
Ptger3	0.236056	0.374087	0.251257	0.12283	0.0148789	0.230015
Tgm2	0.246925	0.383937	0.261285	0.122652	0.0184508	0.27348
Hcfc1r1	1.24581	0.958475	0.83597	0.122505	0.257372	0.906502
Dhrs7	0.515813	0.599141	0.47671	0.122431	0.126781	0.906502
Cela1	0.0788682	0.214149	0.0918832	0.122266	1.65332e-09	9.85575e-08
Tmem256	1.85562	1.0482	0.926076	0.122129	0.278845	0.906502
Msmo1	0.493465	0.582981	0.460904	0.122078	0.1195	0.906502
Alad	0.725339	0.732057	0.610246	0.12181	0.187437	0.906502
Pcdh17	0.110215	0.247659	0.125918	0.121741	8.61247e-06	0.00031171
Tpx2	0.156986	0.296139	0.174589	0.12155	0.000983854	0.0234413
Stbd1	0.378988	0.495351	0.374369	0.120982	0.0754089	0.784594
Tmem45a	0.310264	0.43839	0.317463	0.120927	0.0451882	0.5482
Calml4	0.415724	0.524001	0.403204	0.120797	0.0914511	0.896291
Gip	0.0885044	0.222909	0.102472	0.120437	8.70822e-08	4.27012e-06
Ctsf	0.780857	0.762134	0.641733	0.120402	0.202117	0.906502
Maged1	2.75942	0.990978	0.870736	0.120242	0.269639	0.906502
Fibin	0.168762	0.306601	0.18644	0.120162	0.00208354	0.0441763
Atp8b1	0.611202	0.660703	0.540612	0.120091	0.161688	0.906502
Cyp20a1	0.510946	0.592685	0.473296	0.11939	0.131056	0.906502
Rrm2	0.176281	0.313268	0.193925	0.119343	0.00311088	0.0627167
Tspan6	0.584088	0.642222	0.523011	0.119211	0.15546	0.906502
Ube2l6	0.191659	0.328141	0.209037	0.119103	0.00565492	0.104119
Angptl2	0.351837	0.471387	0.352364	0.119023	0.0665926	0.722537
Hmgcr	0.695409	0.711573	0.592649	0.118924	0.186175	0.906502
Lifr	0.387684	0.500141	0.381291	0.118851	0.0829157	0.838033
Mcpt8	0.0323031	0.157592	0.0388005	0.118792	1.73053e-42	5.97859e-40
Pax4	0.194249	0.330345	0.211558	0.118787	0.00627757	0.113063
Rps12-ps3	2.3776	1.02672	0.907952	0.118763	0.280452	0.906502
Hspe1	2.19898	1.03918	0.920473	0.118708	0.283213	0.906502
Rab34	0.784295	0.762236	0.643635	0.118601	0.206341	0.906502
Sdc4	0.259068	0.390637	0.27235	0.118287	0.0267529	0.364392
Dstn	2.30758	1.0316	0.913507	0.118094	0.282744	0.906502
Srpx	0.311906	0.436748	0.31887	0.117878	0.0501469	0.593216
Lsp1	0.207928	0.342623	0.224748	0.117875	0.00986027	0.165437
Emilin2	0.242657	0.375153	0.257361	0.117792	0.0209399	0.299442
Sod2	0.940964	0.842296	0.72459	0.117706	0.235095	0.906502
Oxct1	0.69669	0.710966	0.593411	0.117555	0.189246	0.906502
Tacc3	0.224258	0.357665	0.240237	0.117428	0.0148895	0.230015
1810037I17Rik	1.58228	1.02333	0.905904	0.117422	0.282228	0.906502
P4ha1	0.595523	0.647899	0.530487	0.117411	0.162574	0.906502
Ucp2	0.732122	0.73143	0.614173	0.117257	0.198011	0.906502
Rasip1	0.148964	0.283262	0.166426	0.116837	0.000901256	0.0217806
Ghr	0.794585	0.765893	0.649296	0.116597	0.212342	0.906502
Mgll	0.15153	0.285507	0.169045	0.116462	0.00109654	0.0257626
5330417C22Rik	0.397668	0.505557	0.389164	0.116393	0.0918225	0.898773
Poldip2	0.617878	0.661036	0.544881	0.116155	0.171643	0.906502
Pycr2	1.02011	0.875057	0.758915	0.116143	0.248143	0.906502
Thy1	0.173503	0.307084	0.191167	0.115916	0.00351268	0.0697398
Vamp5	0.147399	0.280706	0.164824	0.115881	0.000887455	0.0214812
Ppp1r14a	0.242729	0.373223	0.257427	0.115796	0.0227654	0.319408
Rnase1	0.0751703	0.203379	0.0877848	0.115595	2.40004e-09	1.40825e-07
Sema3d	0.168098	0.301361	0.185776	0.115585	0.00283792	0.0575957
Tmem167	1.55102	1.01697	0.901629	0.115338	0.284783	0.906502
Elk3	0.306058	0.429103	0.313848	0.115255	0.0512801	0.604271
Rpl13-ps3	1.70767	1.03386	0.91876	0.115101	0.288785	0.906502
Fam198b	0.151243	0.283779	0.168753	0.115026	0.00122185	0.0280141
Slc29a1	0.576082	0.632549	0.517731	0.114818	0.162089	0.906502
Rest	0.379023	0.489202	0.374397	0.114805	0.0864089	0.861897
Ssr2	2.83793	0.974362	0.85957	0.114792	0.276359	0.906502
Vstm4	0.263649	0.391021	0.276487	0.114534	0.0327679	0.425367
Fam212a	0.308726	0.430601	0.316142	0.114459	0.053751	0.622766
Tmem108	0.483264	0.567992	0.453576	0.114417	0.131054	0.906502
Cel	0.0511893	0.175027	0.060722	0.114305	2.91581e-17	3.60351e-15
Tie1	0.111996	0.242025	0.12782	0.114204	3.56294e-05	0.00114022
Minos1	2.5905	1.00335	0.889223	0.114132	0.284137	0.906502
Crtap	0.485414	0.568811	0.455126	0.113685	0.133401	0.906502
Rtn1	0.0906536	0.218484	0.104816	0.113668	7.14005e-07	3.11885e-05
Rsu1	0.789092	0.759934	0.64628	0.113654	0.217167	0.906502
Pim1	0.21486	0.344857	0.231356	0.1135	0.0145933	0.226595
Fam114a1	0.347519	0.462037	0.348808	0.113228	0.0744946	0.778342
Map1lc3a	1.44851	0.997202	0.884103	0.1131	0.284777	0.906502
Creb3l1	0.450376	0.542399	0.42946	0.112938	0.121182	0.906502
Cnih2	0.532772	0.601259	0.488485	0.112774	0.152368	0.906502
Raph1	0.436893	0.532016	0.419349	0.112666	0.116161	0.906502
St3gal4	0.413905	0.514356	0.4018	0.112556	0.106503	0.906502
Tnfaip8	0.390107	0.495666	0.383209	0.112458	0.0960101	0.906502
Tapbp	0.544367	0.60887	0.496431	0.11244	0.156988	0.906502
Gprasp2	0.445667	0.538355	0.425945	0.112411	0.12035	0.906502
Pbk	0.128103	0.257215	0.144843	0.112372	0.000281329	0.00763657
Gltscr2	1.61426	1.02195	0.909648	0.112306	0.291551	0.906502
Thbs2	0.333777	0.449639	0.337385	0.112254	0.0695533	0.744039
Hpgd	0.171367	0.300937	0.189041	0.111896	0.00425145	0.0818055
Snca	0.0391413	0.158637	0.0468011	0.111836	1.16215e-26	2.52369e-24
Exoc7	0.675423	0.691927	0.580643	0.111284	0.1971	0.906502
1500011B03Rik	0.743939	0.732172	0.62096	0.111213	0.212958	0.906502
Atp6v1b2	0.876112	0.803629	0.692469	0.111161	0.237724	0.906502
Ube2b	1.75085	1.03278	0.921648	0.111134	0.295959	0.906502
Tead2	0.52941	0.597291	0.486165	0.111126	0.154776	0.906502
Mthfd2	0.342081	0.455399	0.344307	0.111092	0.0757304	0.786324
Prss35	0.2032	0.331271	0.220212	0.111059	0.0124791	0.201161
Arx	0.157556	0.286159	0.175166	0.110993	0.00242431	0.0504822
Gstm2	0.363064	0.472466	0.361536	0.11093	0.0862758	0.861897
Gsta3	0.121143	0.248211	0.137527	0.110684	0.000173182	0.00491146
Rps15a	4.64433	0.698209	0.587602	0.110607	0.201348	0.906502
Bcam	0.328535	0.443553	0.332986	0.110567	0.0699513	0.74657
Syt7	0.570314	0.624369	0.513903	0.110466	0.169637	0.906502
Bub3	0.981232	0.853164	0.742856	0.110307	0.254585	0.906502
Hmcn1	0.202659	0.329994	0.219691	0.110304	0.0128049	0.205541
Tmem88	0.13716	0.264551	0.154277	0.110275	0.000742363	0.0184385
Anpep	0.324337	0.439701	0.329446	0.110255	0.0684017	0.733786
Pdzk1ip1	0.502635	0.577655	0.46743	0.110225	0.147244	0.906502
Smim1	0.446609	0.536552	0.426649	0.109903	0.126069	0.906502
Nudt19	0.375183	0.481042	0.371321	0.109721	0.0944859	0.906502
Aurkb	0.134766	0.261493	0.151792	0.109701	0.000657099	0.0165648
Snhg6	0.728452	0.721552	0.612051	0.109501	0.213204	0.906502
Dhrs4	0.746717	0.732008	0.622545	0.109463	0.217202	0.906502
Qpct	0.256727	0.379653	0.270228	0.109425	0.0359155	0.458394
Atox1	1.6416	1.02193	0.912694	0.109231	0.297346	0.906502
Ckap4	0.438492	0.52964	0.420555	0.109085	0.124432	0.906502
Try10	0.0429985	0.160284	0.051282	0.109002	1.70487e-21	2.81692e-19
Zfp36l2	0.438044	0.529213	0.420217	0.108996	0.124434	0.906502
Pvrl2	0.676586	0.690323	0.581347	0.108976	0.202325	0.906502
Arhgdib	0.125164	0.250275	0.141761	0.108515	0.000333218	0.00890201
Pdlim7	0.532794	0.596764	0.488501	0.108264	0.162249	0.906502
Sema5a	0.37545	0.479726	0.371536	0.10819	0.0977389	0.906502
Col9a2	0.554058	0.611171	0.503005	0.108166	0.169541	0.906502
Gdi1	1.2094	0.933336	0.825244	0.108093	0.280183	0.906502
Rangap1	0.852849	0.788366	0.680452	0.107914	0.240395	0.906502
Ptprf	0.821831	0.771843	0.664053	0.107789	0.235267	0.906502
Meis1	0.549105	0.607369	0.499652	0.107717	0.16893	0.906502
Lima1	0.470278	0.551733	0.444145	0.107588	0.140766	0.906502
Rpl23a	4.97252	0.653163	0.545706	0.107457	0.190678	0.906502
Rnaset2b	0.75617	0.734511	0.627912	0.106599	0.22521	0.906502
Ier5	0.357827	0.463767	0.35727	0.106497	0.0925567	0.900842
Laptm5	0.0598667	0.177003	0.0706124	0.10639	1.05563e-11	8.06366e-10
Fkbp14	0.422487	0.514541	0.408399	0.106142	0.123963	0.906502
Bex4	0.590921	0.633371	0.527488	0.105882	0.186099	0.906502
BC028528	0.271863	0.389654	0.283855	0.105799	0.0487628	0.581034
Cnot6l	0.662199	0.67832	0.572584	0.105736	0.205839	0.906502
Emp2	0.228114	0.349524	0.243854	0.10567	0.0270251	0.367122
Folr2	0.0404909	0.153955	0.0483716	0.105584	1.45389e-22	2.54029e-20
Rpn2	1.91904	1.03273	0.927154	0.105572	0.306355	0.906502
Ptp4a2	0.925784	0.822837	0.717265	0.105572	0.256448	0.906502
Plin3	0.590186	0.631966	0.527008	0.104958	0.187976	0.906502
Nrros	0.0987549	0.21854	0.113593	0.104947	2.00227e-05	0.000671888
Cxcl2	0.0288421	0.139291	0.0347235	0.104567	3.57238e-41	1.18051e-38
Zdbf2	0.541988	0.599374	0.494807	0.104567	0.173742	0.906502
Rgs2	0.182682	0.30475	0.200246	0.104504	0.010169	0.16968
Myct1	0.0902252	0.208842	0.104349	0.104493	4.25884e-06	0.000161847
Actg1	4.87967	0.660399	0.55604	0.104359	0.202038	0.906502
Eef2	3.80202	0.821793	0.717685	0.104108	0.259501	0.906502
Man2a1	0.503194	0.57163	0.467826	0.103805	0.161963	0.906502
Cdc42ep5	0.425449	0.514355	0.410662	0.103692	0.130821	0.906502
Tmed9	1.79496	1.02741	0.923988	0.10342	0.309387	0.906502
Tle6	0.299847	0.411842	0.30848	0.103362	0.0681676	0.73293
Wbp5	3.18031	0.918122	0.814888	0.103233	0.286653	0.906502
Arpc5	1.76575	1.02572	0.922498	0.103225	0.309435	0.906502
Gimap6	0.124711	0.244408	0.141285	0.103123	0.000587658	0.0149631
Dusp10	0.36569	0.466655	0.363666	0.102988	0.10402	0.906502
Rbms2	0.397778	0.49209	0.38925	0.10284	0.120091	0.906502
Gm12840	0.121772	0.240091	0.13819	0.101901	0.000522372	0.0135044
Shisa5	0.845978	0.778755	0.676856	0.101899	0.251661	0.906502
Bax	1.49123	0.993609	0.891832	0.101777	0.305959	0.906502
Ccl12	0.0260792	0.133179	0.0314551	0.101724	3.61294e-47	1.30763e-44
Pclo	0.497546	0.565519	0.463815	0.101704	0.164824	0.906502
Dpm3	1.59325	1.00821	0.907189	0.101018	0.310289	0.906502
Creb5	0.224519	0.341494	0.240482	0.101012	0.0309278	0.407748
Stmn4	0.102274	0.21838	0.11739	0.10099	6.55119e-05	0.00199969
Fev	0.304383	0.413392	0.312403	0.100989	0.0753439	0.784454
Gm2a	0.367693	0.465985	0.365288	0.100697	0.110195	0.906502
Rspo1	0.117646	0.234433	0.133828	0.100605	0.000415907	0.0109951
Fcgr3	0.0444264	0.153419	0.052935	0.100484	1.60252e-17	2.01322e-15
Ugdh	0.557568	0.605738	0.505372	0.100367	0.188646	0.906502
Tnfrsf1a	0.449338	0.529002	0.428686	0.100316	0.149098	0.906502
Vat1	0.623154	0.648546	0.548235	0.10031	0.207992	0.906502
Clic4	0.412529	0.500812	0.400737	0.100074	0.133461	0.906502
Ppm1b	0.794987	0.749559	0.649516	0.100043	0.246754	0.906502
Zyx	0.442377	0.523336	0.423478	0.099858	0.147252	0.906502
Flna	0.52023	0.579474	0.479796	0.0996785	0.177852	0.906502
Tmem97	0.362191	0.460442	0.360827	0.0996156	0.10985	0.906502
Trappc2l	1.29815	0.949887	0.85032	0.0995671	0.301339	0.906502
Atp6v0b	1.6549	1.01355	0.914124	0.0994254	0.31436	0.906502
Ube2s	1.55029	1.00094	0.901522	0.0994217	0.311971	0.906502
2010107G23Rik	0.424527	0.508406	0.409959	0.098447	0.142859	0.906502
Ralb	0.572972	0.614073	0.51567	0.0984037	0.198124	0.906502
Cd52	0.0381489	0.143907	0.0456445	0.0982626	5.32417e-22	8.99252e-20
Kif21a	0.524927	0.581182	0.483062	0.0981206	0.183262	0.906502
Ly6c1	0.0724354	0.182775	0.0847409	0.0980342	1.35201e-07	6.44262e-06
Gucy1a3	0.137775	0.252916	0.154913	0.098003	0.00245844	0.0510529
Ptp4a3	0.431814	0.513508	0.415505	0.0980022	0.147192	0.906502
St3gal6	0.343535	0.443431	0.345513	0.0979174	0.103858	0.906502
Epha4	0.217197	0.331342	0.233574	0.097768	0.0313851	0.411635
Cdh1	0.577421	0.615931	0.518617	0.0973138	0.20209	0.906502
Stxbp5l	0.313995	0.417939	0.320657	0.0972819	0.0887132	0.878095
Sec61g	3.62075	0.847654	0.750392	0.0972611	0.282236	0.906502
Rem1	0.242894	0.35429	0.257579	0.0967112	0.0475433	0.56906
Ndc80	0.107156	0.219197	0.122642	0.0965546	0.000232659	0.00642551
Cenpm	0.210833	0.324076	0.227524	0.0965519	0.0296114	0.395191
Hmmr	0.141738	0.255507	0.159008	0.0964994	0.00348816	0.0694026
Try5	0.0441728	0.148893	0.0526417	0.0962511	2.17439e-16	2.48518e-14
Tmc4	0.667106	0.67164	0.575586	0.0960538	0.229079	0.906502
Mn1	0.174529	0.288155	0.192187	0.0959682	0.0132126	0.210232
Amer1	0.391192	0.479938	0.384065	0.0958723	0.133557	0.906502
Gltp	0.445613	0.521691	0.425904	0.0957875	0.158695	0.906502
Dlc1	0.459319	0.531862	0.436094	0.0957682	0.164464	0.906502
Vwa1	0.163306	0.276705	0.180969	0.0957366	0.00934068	0.157786
Cenpe	0.140091	0.252677	0.157308	0.0953689	0.00351763	0.0697398
Gpd2	0.546104	0.592765	0.497613	0.0951513	0.197644	0.906502
F11r	0.568855	0.607964	0.512932	0.0950321	0.20507	0.906502
Cnrip1	0.290048	0.3948	0.29994	0.0948599	0.0798649	0.817526
Nme4	0.36272	0.456018	0.361257	0.0947609	0.121783	0.906502
Ctsk	0.173481	0.285864	0.191145	0.0947196	0.0137985	0.217358
Dut	0.848178	0.772558	0.678009	0.0945481	0.267649	0.906502
Myt1	0.293215	0.397244	0.30271	0.0945346	0.0825169	0.836226
Gm5617	0.612177	0.635655	0.541237	0.0944184	0.219013	0.906502
Gpx2	0.318137	0.418439	0.324188	0.0942504	0.098099	0.906502
Sqle	0.484526	0.548718	0.454486	0.0942321	0.178332	0.906502
Hagh	0.696905	0.687748	0.593539	0.0942091	0.24021	0.906502
Chmp5	1.50568	0.988495	0.894291	0.0942043	0.319786	0.906502
Rgs3	0.45447	0.526576	0.432504	0.0940726	0.166784	0.906502
Nasp	0.747722	0.71716	0.623118	0.0940421	0.25113	0.906502
Gapdh	2.85456	0.951143	0.857133	0.0940105	0.312918	0.906502
Cd93	0.102696	0.211759	0.117846	0.0939134	0.000197964	0.00555213
Gimap4	0.0975673	0.20616	0.112312	0.0938477	0.000101706	0.00300785
Tmem258	2.34222	1.00464	0.910831	0.0938124	0.323519	0.906502
Cd44	0.221406	0.331335	0.237552	0.093783	0.0396229	0.49329
Dnmt3a	1.10196	0.883679	0.789942	0.0937378	0.298911	0.906502
Creg1	0.618918	0.638912	0.545543	0.0933684	0.223372	0.906502
Hspa8	4.6772	0.676211	0.583457	0.0927533	0.239868	0.906502
Spry2	0.231848	0.340056	0.247342	0.0927141	0.047817	0.571885
Pea15a	0.77581	0.731439	0.63893	0.0925089	0.259896	0.906502
Cox7a2l	2.29561	1.00672	0.914392	0.0923316	0.326752	0.906502
H3f3b	4.34137	0.720766	0.628513	0.0922526	0.257032	0.906502
Sbspon	0.131854	0.241004	0.148761	0.0922422	0.00292047	0.0591134
Tmed6	0.177145	0.286881	0.194781	0.0921	0.0177742	0.266013
Bex1	0.579279	0.611706	0.519844	0.0918623	0.216054	0.906502
Ace2	0.200198	0.309014	0.217319	0.0916957	0.0303425	0.402047
Tspan12	0.225566	0.332998	0.241466	0.0915322	0.0459756	0.55397
Cartpt	0.0581443	0.160123	0.0686583	0.0914643	1.58743e-09	9.50019e-08
Elovl1	0.684255	0.67739	0.585974	0.0914154	0.243985	0.906502
Coro1a	0.0479255	0.148356	0.0569727	0.091383	4.99449e-13	4.51912e-11
Entpd3	0.415151	0.494145	0.402762	0.0913829	0.156568	0.906502
Srek1ip1	0.551506	0.59265	0.501279	0.0913704	0.208878	0.906502
Ank	0.428646	0.504266	0.413099	0.0911669	0.163271	0.906502
Prss2	0.0411614	0.140317	0.0491508	0.0911659	8.20261e-17	9.66573e-15
Svil	0.521757	0.571987	0.480859	0.0911282	0.199756	0.906502
Hoxb4	0.322646	0.41872	0.328015	0.0907048	0.109475	0.906502
Prph	0.0478783	0.147623	0.0569184	0.0907045	6.97883e-13	6.13209e-11
Gata6	0.537662	0.582532	0.491847	0.0906853	0.206203	0.906502
Nrarp	0.116059	0.222759	0.132144	0.0906151	0.00114999	0.0266074
Fth1	3.67385	0.83121	0.740823	0.0903873	0.29377	0.906502
Acot1	0.361521	0.450549	0.360281	0.090268	0.132674	0.906502
Tmpo	1.03977	0.856885	0.766737	0.0901478	0.300597	0.906502
Efna1	0.180419	0.287914	0.198017	0.0898979	0.0217817	0.309732
Clmp	0.253465	0.356963	0.267262	0.0897006	0.0678404	0.731896
Itgb1	1.71497	1.00894	0.919277	0.0896647	0.332283	0.906502
Klc3	0.503182	0.55745	0.467817	0.0896338	0.197168	0.906502
Adam15	0.218804	0.324582	0.235095	0.0894867	0.045306	0.548762
Kpna2	0.253734	0.356909	0.267507	0.0894018	0.0686747	0.736194
Abcg2	0.297268	0.395592	0.306241	0.0893506	0.097303	0.906502
Knstrn	0.17762	0.284566	0.195251	0.0893152	0.0209966	0.299971
Hoxa5	0.244466	0.3483	0.259027	0.0892732	0.0627401	0.691597
Slfn2	0.0467439	0.144878	0.0556114	0.0892668	4.80275e-13	4.39799e-11
Cd59a	0.17962	0.286377	0.197228	0.0891491	0.0222443	0.314252
Myef2	0.820564	0.752474	0.663374	0.0890992	0.275221	0.906502
Dnajb11	1.1204	0.885497	0.79642	0.0890775	0.309514	0.906502
Col16a1	0.311386	0.407423	0.318425	0.0889979	0.107022	0.906502
Prss1	0.0584312	0.157773	0.0689841	0.0887891	5.26634e-09	2.99826e-07
Rpa2	0.322939	0.417016	0.328263	0.0887529	0.114689	0.906502
Litaf	0.548285	0.587788	0.499096	0.0886919	0.214762	0.906502
Cd55	0.193968	0.299949	0.211285	0.0886642	0.0310507	0.408272
Chodl	0.108039	0.211916	0.123589	0.0883268	0.000743556	0.0184385
Tram1	1.44055	0.970398	0.882571	0.0878275	0.329101	0.906502
Snap25	0.435933	0.50643	0.418624	0.0878062	0.175548	0.906502
Hand2	0.312808	0.407364	0.319642	0.0877221	0.111224	0.906502
Podxl	0.130817	0.235399	0.14768	0.0877183	0.00413829	0.0798301
Tmem263	0.589123	0.613906	0.526313	0.0875935	0.229688	0.906502
Tax1bp3	0.731156	0.701046	0.613615	0.0874309	0.263226	0.906502
Actn4	0.87853	0.781108	0.693704	0.0874044	0.287695	0.906502
Napa	1.34024	0.948113	0.8608	0.0873125	0.326022	0.906502
Kctd12	0.542862	0.582694	0.495404	0.0872901	0.216721	0.906502
Ramp1	0.326424	0.418398	0.331208	0.0871902	0.12094	0.906502
Npy	0.0325378	0.126159	0.0390763	0.0870828	1.93728e-23	3.50578e-21
Aldoc	0.340015	0.429596	0.342591	0.087005	0.129446	0.906502
Ost4	1.84187	1.01267	0.925677	0.0869908	0.338055	0.906502
Ptgr1	0.20602	0.309789	0.22292	0.0868695	0.0416007	0.512873
Prox1	0.465012	0.527111	0.440287	0.0868245	0.190332	0.906502
Fzd2	0.296377	0.392133	0.305467	0.0866668	0.103599	0.906502
Hsd11b2	0.141114	0.244958	0.158364	0.0865936	0.00753159	0.132356
Cenpw	0.216194	0.319185	0.232623	0.0865618	0.0490372	0.583723
Gm10073	1.86886	1.01281	0.926421	0.0863901	0.339232	0.906502
Fam43a	0.321579	0.413499	0.327111	0.0863876	0.120187	0.906502
Cd151	0.540619	0.58018	0.493871	0.0863082	0.218607	0.906502
Atp1a1	1.497	0.979086	0.892819	0.0862674	0.333761	0.906502
Rbm47	0.39183	0.470794	0.384569	0.0862253	0.15944	0.906502
B3gnt9	0.274127	0.372061	0.285875	0.0861864	0.0900783	0.887414
P3h3	0.219228	0.321649	0.235496	0.0861531	0.0519359	0.609164
Pcna	0.53216	0.574042	0.488063	0.085979	0.216768	0.906502
Inhba	0.0626747	0.159667	0.0737891	0.0858777	1.14619e-07	5.54882e-06
Ctnna1	0.913236	0.796982	0.711131	0.0858512	0.295739	0.906502
Ttll7	0.455827	0.519277	0.43351	0.0857672	0.189556	0.906502
Sec11c	0.575112	0.602755	0.517089	0.0856665	0.230711	0.906502
Sycn	0.0571964	0.152682	0.0675809	0.0851014	1.08331e-08	6.00997e-07
Ccl11	0.122327	0.223652	0.138776	0.0848762	0.00327432	0.0654908
Vasp	0.971475	0.82337	0.738651	0.0847189	0.305066	0.906502
Cdkn2c	0.123628	0.224835	0.140145	0.0846897	0.00361048	0.0711841
Paip1	0.419884	0.491016	0.406404	0.0846122	0.177336	0.906502
Mecom	0.124756	0.225937	0.141332	0.0846053	0.00389235	0.075986
Dap	1.00093	0.835601	0.751103	0.0844971	0.308496	0.906502
Mbnl1	0.335007	0.422897	0.338414	0.0844823	0.133541	0.906502
Snap23	0.558751	0.59062	0.506168	0.0844519	0.229126	0.906502
Metrn	0.22985	0.329862	0.245478	0.0843843	0.0632314	0.696004
Acvrl1	0.231703	0.331523	0.247207	0.0843167	0.064722	0.707289
Fgfr1	0.32988	0.418342	0.334117	0.0842257	0.131214	0.906502
Parm1	0.46404	0.523793	0.439572	0.0842206	0.197173	0.906502
Stmn3	0.107373	0.20693	0.122875	0.0840555	0.0011785	0.0271018
Armcx2	0.848927	0.762384	0.678402	0.0839824	0.291043	0.906502
Fkbp3	1.45403	0.969108	0.885148	0.0839599	0.336628	0.906502
Elavl4	0.154274	0.255769	0.171838	0.0839315	0.0149508	0.230494
Klhl7	0.968191	0.821035	0.737227	0.0838075	0.306648	0.906502
Ms4a7	0.0311219	0.121186	0.0374112	0.0837743	1.19938e-23	2.25084e-21
Sin3b	1.35382	0.947759	0.864022	0.0837362	0.333291	0.906502
Hells	0.221109	0.320695	0.237272	0.083423	0.0590214	0.661993
Gpc1	0.283777	0.377787	0.294428	0.0833593	0.104078	0.906502
Lmcd1	0.149917	0.25067	0.1674	0.0832704	0.0135041	0.213606
Notch2	0.222836	0.322081	0.2389	0.0831814	0.0608237	0.675863
Kmt2d	0.399077	0.473369	0.390268	0.0831015	0.171915	0.906502
Pdgfa	0.40419	0.477309	0.394263	0.0830458	0.174533	0.906502
Sapcd1	0.182643	0.2832	0.200208	0.082992	0.0326771	0.424914
Actg2	0.0807657	0.176929	0.0939787	0.0829499	4.35647e-05	0.00137677
Airn	0.387012	0.463561	0.380757	0.0828036	0.166825	0.906502
Isg15	0.0460206	0.137488	0.054777	0.0827108	9.5551e-12	7.37295e-10
Lgals9	0.268866	0.363813	0.281175	0.0826378	0.095679	0.906502
Ctsd	1.37492	0.951483	0.868856	0.0826268	0.336232	0.906502
Nrep	0.802339	0.736054	0.653529	0.0825249	0.287272	0.906502
Rrm1	0.376844	0.455134	0.372653	0.0824807	0.162567	0.906502
Tpst2	0.716707	0.687649	0.605218	0.0824311	0.272425	0.906502
Dctpp1	0.625159	0.631872	0.549506	0.082366	0.252592	0.906502
Ccne1	0.175099	0.275108	0.192752	0.0823563	0.0287524	0.385759
Uqcrfs1	1.54547	0.983135	0.90078	0.0823549	0.342208	0.906502
Abhd2	0.338667	0.423812	0.341469	0.0823435	0.141852	0.906502
Ezr	0.432218	0.498017	0.415812	0.0822052	0.189731	0.906502
Adamts2	0.21483	0.313465	0.231329	0.0821362	0.0572289	0.648239
Cpne3	0.372244	0.451042	0.36896	0.0820818	0.16133	0.906502
Ddit4	0.275012	0.36873	0.286662	0.0820675	0.101559	0.906502
Sipa1	0.354612	0.436578	0.35464	0.0819376	0.152179	0.906502
Vps8	0.263922	0.35861	0.276732	0.0818773	0.0941996	0.906502
Rnh1	1.0025	0.833627	0.751752	0.0818754	0.314128	0.906502
Twist2	0.249989	0.345941	0.264091	0.0818506	0.0841258	0.846885
Gmnn	0.234666	0.3318	0.249965	0.0818353	0.0727746	0.768227
Cox6b2	0.354274	0.436176	0.354363	0.081813	0.152358	0.906502
Spi1	0.0415562	0.13142	0.0496092	0.0818106	1.14008e-13	1.10734e-11
Eif3e	2.14619	1.00464	0.922963	0.0816763	0.347009	0.906502
Flrt2	0.339054	0.423455	0.341791	0.0816634	0.144077	0.906502
Sncg	0.0610687	0.153536	0.0719736	0.0815626	2.35347e-07	1.0841e-05
Snrk	0.419156	0.487336	0.405845	0.0814907	0.186024	0.906502
Mcm7	0.378746	0.455472	0.374175	0.0812965	0.167049	0.906502
Usmg5	2.8964	0.932578	0.851401	0.0811774	0.335831	0.906502
Gngt2	0.207992	0.305881	0.224809	0.0810719	0.0544455	0.629853
Spock2	0.496013	0.543709	0.462723	0.0809861	0.218263	0.906502
Slitrk6	0.267602	0.36084	0.280041	0.0807992	0.0998034	0.906502
Impdh2	1.15538	0.889042	0.808291	0.0807505	0.328475	0.906502
Atp6v1f	1.8944	1.00757	0.926935	0.0806301	0.349488	0.906502
Nop10	1.54584	0.981447	0.90084	0.080607	0.345392	0.906502
Sphkap	0.374433	0.451295	0.37072	0.0805751	0.166961	0.906502
Mllt11	0.413525	0.481881	0.401507	0.0803744	0.186752	0.906502
Fgd2	0.487959	0.537108	0.456958	0.0801499	0.217768	0.906502
Mbnl2	1.28598	0.927171	0.847132	0.0800396	0.33723	0.906502
Adamtsl1	0.174687	0.272288	0.192343	0.0799445	0.0323196	0.422433
Hebp1	0.28846	0.378409	0.298547	0.079862	0.117178	0.906502
Col27a1	0.310928	0.397754	0.318032	0.0797213	0.132558	0.906502
Timm8b	1.25938	0.919561	0.839841	0.0797197	0.336517	0.906502
Phyh	0.508238	0.55109	0.471389	0.0797014	0.22613	0.906502
Cd53	0.0322294	0.11833	0.0387139	0.0796164	3.05049e-20	4.41624e-18
Wnk3	0.246933	0.340907	0.261292	0.0796154	0.0877772	0.872662
Tkt	1.04092	0.846799	0.767188	0.0796104	0.322286	0.906502
Nkd1	0.302423	0.390207	0.310711	0.0794968	0.127679	0.906502
Prr5	0.398406	0.46923	0.389742	0.0794881	0.182287	0.906502
Lgmn	0.431602	0.494809	0.415344	0.0794642	0.197513	0.906502
Kcnmb2	0.492806	0.53988	0.460433	0.0794477	0.221514	0.906502
Tgfbi	0.116621	0.212052	0.132741	0.0793116	0.00395116	0.076695
Ms4a6c	0.0421659	0.129595	0.0503167	0.0792781	1.24014e-12	1.04152e-10
Pmepa1	0.31743	0.402793	0.323587	0.0792057	0.13826	0.906502
Iscu	0.953775	0.809737	0.730638	0.0790991	0.315158	0.906502
Cat	0.480905	0.530906	0.451872	0.0790348	0.218414	0.906502
Itm2b	3.43024	0.860128	0.781395	0.0787333	0.327099	0.906502
Ifi30	0.561156	0.586414	0.507784	0.0786303	0.2456	0.906502
Mcm5	0.256211	0.348346	0.269759	0.0785863	0.0976439	0.906502
Plk1	0.10101	0.194596	0.116025	0.0785703	0.00130415	0.0296329
Akr1c12	0.404906	0.473166	0.394821	0.078345	0.188848	0.906502
Tmem255a	0.121019	0.215635	0.137395	0.0782401	0.00567776	0.104119
Capsl	0.369821	0.44515	0.367008	0.0781422	0.171935	0.906502
Hmgcs1	0.594713	0.608096	0.52996	0.0781358	0.25609	0.906502
Asf1b	0.107475	0.20108	0.122985	0.0780949	0.00237926	0.0496121
Slc7a2	0.404282	0.472398	0.394335	0.0780625	0.189416	0.906502
Gjb5	0.105701	0.199143	0.12108	0.0780622	0.00207751	0.0441682
Agrn	0.232178	0.325512	0.24765	0.0778623	0.0810987	0.826261
Ly6a	0.100066	0.192549	0.115005	0.0775439	0.00136097	0.0306944
Sod1	0.78283	0.720332	0.642825	0.0775067	0.295974	0.906502
Gm26522	0.0310052	0.114769	0.0372739	0.0774954	1.20089e-20	1.80739e-18
Cib1	0.729498	0.690015	0.612656	0.077359	0.287283	0.906502
Sox10	0.0479184	0.134299	0.0569645	0.0773349	7.93085e-10	4.96119e-08
Abhd17a	0.536886	0.568475	0.491314	0.077161	0.242531	0.906502
Sub1	3.11142	0.900249	0.823108	0.0771412	0.338471	0.906502
Bace2	0.098528	0.190453	0.113348	0.0771048	0.00124685	0.0285014
Ubald2	0.94468	0.803449	0.726351	0.0770984	0.318507	0.906502
Rab27a	0.411942	0.47737	0.400283	0.0770874	0.195959	0.906502
Sptssa	1.27632	0.921608	0.844539	0.0770696	0.342485	0.906502
Cdk2ap2	0.671059	0.654921	0.577994	0.0769271	0.277032	0.906502
Fam213a	0.522591	0.558139	0.481439	0.0767001	0.239395	0.906502
Hyou1	0.361927	0.437307	0.360612	0.0766956	0.172202	0.906502
Tenm4	0.45464	0.509225	0.43263	0.0765949	0.21562	0.906502
Heg1	0.339291	0.418532	0.341988	0.076544	0.159864	0.906502
Snx3	1.5047	0.97066	0.894125	0.076535	0.351775	0.906502
Dnajc9	0.50187	0.543308	0.466887	0.0764207	0.23341	0.906502
Rnd3	0.301998	0.3867	0.310342	0.0763579	0.137018	0.906502
Gm27033	0.32508	0.406404	0.330073	0.0763309	0.15196	0.906502
Pabpc4	0.556888	0.58122	0.504914	0.0763067	0.250838	0.906502
Hotairm1	0.166663	0.260644	0.184339	0.0763048	0.0328695	0.426321
Acat1	1.23009	0.907359	0.831378	0.0759809	0.342265	0.906502
Mmp16	0.225452	0.317056	0.241358	0.0756978	0.0816156	0.828048
Ogt	1.18832	0.89453	0.81886	0.0756697	0.340605	0.906502
Unc93b1	0.14699	0.239971	0.164406	0.0755652	0.0205106	0.294134
Skap2	0.366504	0.439795	0.364326	0.0754695	0.178551	0.906502
Xbp1	1.20682	0.899912	0.824477	0.0754351	0.342096	0.906502
Tff2	0.0765356	0.164398	0.0893002	0.0750975	9.25403e-05	0.00275285
Smo	0.368032	0.440656	0.365562	0.0750934	0.180566	0.906502
Taf1d	0.677514	0.65673	0.581908	0.0748213	0.283792	0.906502
1110008F13Rik	0.963427	0.809857	0.735154	0.074703	0.325727	0.906502
Pnmal2	0.641163	0.634256	0.559571	0.0746845	0.276476	0.906502
Mpzl1	1.19281	0.894938	0.820274	0.074664	0.342866	0.906502
St6galnac3	0.196152	0.288012	0.213405	0.0746063	0.0600709	0.669456
Cbfa2t3	0.41795	0.479518	0.404917	0.0746007	0.20638	0.906502
Pdlim4	0.328201	0.407281	0.332705	0.0745762	0.159506	0.906502
Psmg2	0.395934	0.462357	0.387802	0.0745551	0.196367	0.906502
Arhgef25	0.326074	0.405343	0.330912	0.0744306	0.158672	0.906502
Ech1	1.02623	0.835682	0.761366	0.0743157	0.33217	0.906502
Sh3bgrl	0.805686	0.729662	0.655349	0.0743128	0.307093	0.906502
Ltc4s	0.0209518	0.0996698	0.0253577	0.0743121	4.23554e-39	1.34134e-36
Nt5dc2	1.1	0.863459	0.789248	0.0742115	0.337969	0.906502
Scand1	1.58044	0.979707	0.905684	0.0740222	0.358175	0.906502
Syce2	0.527539	0.558886	0.484872	0.0740147	0.248692	0.906502
Ngfr	0.146111	0.237322	0.163504	0.0738172	0.0223719	0.314884
Cacna2d1	0.536117	0.564602	0.490786	0.073816	0.251864	0.906502
Npr3	0.17352	0.264803	0.191184	0.0736188	0.0434614	0.531502
Rps27a	5.03133	0.617339	0.543863	0.0734761	0.274052	0.906502
Lhfpl2	0.275664	0.360692	0.287243	0.0734488	0.12782	0.906502
Gria2	0.165731	0.256798	0.183405	0.073393	0.0376203	0.474843
Efna5	0.190836	0.281621	0.208235	0.0733861	0.0585902	0.659238
Fam151a	0.216965	0.306737	0.233354	0.0733828	0.0810549	0.826261
Lrpap1	1.30135	0.924409	0.851132	0.0732773	0.350956	0.906502
Lbh	0.300772	0.382504	0.309281	0.0732228	0.146284	0.906502
Racgap1	0.186176	0.276683	0.203678	0.073005	0.0555297	0.638006
Ccl3	0.0354309	0.115393	0.042469	0.0729242	1.14134e-14	1.1644e-12
Rspo3	0.150974	0.241382	0.168479	0.0729036	0.0271967	0.368465
Efnb1	0.490851	0.531901	0.459033	0.0728683	0.240184	0.906502
Kif12	0.536247	0.563657	0.490876	0.072781	0.254903	0.906502
Cd14	0.0676082	0.15208	0.079342	0.0727378	2.29509e-05	0.000760081
Egfl6	0.109139	0.197455	0.124768	0.0726874	0.00479974	0.0908603
Plin2	0.37891	0.446924	0.374307	0.0726176	0.194214	0.906502
Mbp	0.237519	0.32523	0.252613	0.0726164	0.100636	0.906502
Cd82	0.338222	0.413641	0.341098	0.0725431	0.172209	0.906502
Hmgcs2	0.102895	0.190591	0.11806	0.0725304	0.00315559	0.0633661
Bpnt1	0.562215	0.580995	0.508494	0.0725013	0.263087	0.906502
Mcm3	0.252009	0.338257	0.265935	0.0723225	0.11333	0.906502
Rgs10	0.209828	0.298819	0.226564	0.0722544	0.0781298	0.804096
Eef1b2	2.72715	0.946969	0.874729	0.0722398	0.356757	0.906502
Mrpl32	0.838313	0.745051	0.672822	0.0722291	0.316593	0.906502
Tesc	0.186177	0.275866	0.20368	0.0721857	0.0575639	0.650579
Sumf2	0.37927	0.446742	0.374594	0.072148	0.195933	0.906502
Cntfr	0.295659	0.376982	0.304841	0.0721414	0.146385	0.906502
Dnajb6	1.56897	0.97632	0.904218	0.0721022	0.361485	0.906502
Arhgap18	0.14791	0.237394	0.165347	0.0720466	0.026368	0.360449
Prkacb	0.515833	0.548662	0.476724	0.0719375	0.251161	0.906502
Ocrl	0.598453	0.604145	0.53239	0.0717551	0.274528	0.906502
Gamt	0.274855	0.358216	0.286523	0.071693	0.13299	0.906502
Mrgprf	0.188209	0.27726	0.20567	0.0715903	0.0608782	0.675975
Coa3	1.73013	0.9919	0.920311	0.0715883	0.364743	0.906502
Avp	0.0498993	0.130699	0.059242	0.0714566	4.11048e-08	2.1546e-06
Hk2	0.151159	0.24012	0.168667	0.0714523	0.0298307	0.397769
Limd2	0.787483	0.716814	0.645394	0.0714192	0.311378	0.906502
Rnaseh2c	0.7127	0.674097	0.60287	0.0712269	0.299711	0.906502
Upk1b	0.0548009	0.136069	0.0648522	0.0712164	5.25432e-07	2.32183e-05
Nefl	0.0812561	0.165714	0.0945195	0.0711944	0.000406188	0.0107757
Gm2000	1.24439	0.906717	0.83556	0.0711572	0.352495	0.906502
Tspan15	0.355973	0.426885	0.355755	0.0711301	0.187039	0.906502
St18	0.42121	0.478336	0.407421	0.0709157	0.219524	0.906502
Wfdc15b	0.140706	0.228819	0.157944	0.0708756	0.0230258	0.321705
C1qtnf7	0.135967	0.223867	0.15304	0.0708272	0.0198219	0.286692
Klf13	0.317949	0.394836	0.324028	0.0708075	0.165658	0.906502
Idi1	0.233618	0.319733	0.24899	0.0707427	0.103281	0.906502
1700011H14Rik	0.124284	0.211394	0.140835	0.0705584	0.0129654	0.20746
Cbx5	0.812057	0.729343	0.658799	0.0705446	0.317023	0.906502
Olfml2b	0.272088	0.354562	0.284056	0.0705061	0.134916	0.906502
Ttyh1	0.180813	0.268904	0.198405	0.0704993	0.0570925	0.648239
Hist1h2ae	0.139521	0.227208	0.15672	0.0704877	0.0227773	0.319408
H2-Ke6	0.812329	0.729246	0.658945	0.0703013	0.317646	0.906502
Chic1	0.443865	0.494757	0.424595	0.0701622	0.231287	0.906502
Nrm	0.287836	0.368135	0.297999	0.070136	0.147711	0.906502
Neat1	0.141961	0.22933	0.159238	0.0700925	0.0251828	0.346429
Kif22	0.159418	0.247051	0.17705	0.0700013	0.0394002	0.49213
Plod1	0.395619	0.457551	0.387555	0.0699965	0.21101	0.906502
Plxnd1	0.126602	0.213234	0.14327	0.0699635	0.0149679	0.230524
Hsd17b10	0.990205	0.816601	0.746669	0.0699311	0.338572	0.906502
Adgre5	0.138509	0.22555	0.155673	0.0698766	0.022995	0.32157
Gnai1	0.494664	0.531367	0.461761	0.0696068	0.251384	0.906502
Acads	0.519696	0.548989	0.479424	0.0695657	0.259441	0.906502
Ndrg1	0.546969	0.567648	0.498202	0.0694463	0.267731	0.906502
Adgrg1	0.415806	0.472662	0.403267	0.0693954	0.222132	0.906502
Fam64a	0.104065	0.188373	0.11932	0.0690531	0.00504457	0.094553
Rfk	0.481197	0.52112	0.452082	0.0690372	0.248605	0.906502
Man2b1	0.312963	0.38867	0.319774	0.0688952	0.169081	0.906502
Tmem184a	0.44593	0.495004	0.426141	0.0688633	0.236256	0.906502
Nop56	0.893181	0.769906	0.701131	0.0687755	0.331389	0.906502
Rbpj	0.390694	0.452401	0.383672	0.0687283	0.212913	0.906502
Col9a3	0.217062	0.302104	0.233446	0.0686577	0.0955253	0.906502
Akap13	0.581065	0.589602	0.521022	0.0685799	0.279221	0.906502
Rpl9-ps6	1.32576	0.925623	0.857234	0.068389	0.36142	0.906502
Baiap3	0.524242	0.550948	0.482586	0.0683622	0.264427	0.906502
Xlr3a	0.144736	0.230423	0.162093	0.0683309	0.0304607	0.402638
Lpar1	0.220714	0.305182	0.2369	0.0682828	0.10003	0.906502
Ikbip	0.506053	0.538126	0.469847	0.068279	0.259126	0.906502
Medag	0.213048	0.297891	0.229634	0.0682567	0.0931808	0.903184
Pltp	0.199839	0.285155	0.216972	0.0681828	0.0812041	0.826781
Klhdc8b	0.842772	0.743223	0.675172	0.0680505	0.327051	0.906502
Mdm1	0.285299	0.363749	0.295769	0.0679799	0.153441	0.906502
Ethe1	0.338552	0.409235	0.341373	0.0678626	0.188414	0.906502
Barx1	0.128774	0.213232	0.145545	0.0676868	0.0193453	0.281674
Kif20a	0.110593	0.193967	0.126322	0.067645	0.00864197	0.147935
F3	0.425581	0.478319	0.410763	0.0675558	0.232346	0.906502
Lfng	0.240212	0.322456	0.255105	0.0673508	0.120259	0.906502
Pole4	0.519522	0.546468	0.479302	0.0671659	0.266651	0.906502
Scara3	0.275879	0.354545	0.287434	0.067111	0.149641	0.906502
Rap2b	0.254738	0.335528	0.268421	0.067107	0.133191	0.906502
Fam69a	0.19775	0.282039	0.214953	0.0670863	0.0826503	0.836849
Grcc10	1.56638	0.970903	0.903849	0.0670543	0.370772	0.906502
Lamp2	1.09497	0.854468	0.787457	0.0670108	0.3526	0.906502
Bola3	0.736281	0.683574	0.616569	0.0670052	0.314504	0.906502
Arl4a	0.687731	0.655044	0.588062	0.0669821	0.306299	0.906502
Srsf3	2.23671	0.98529	0.918322	0.0669683	0.372896	0.906502
Wipi1	0.676949	0.648461	0.581567	0.0668944	0.304552	0.906502
Praf2	0.381774	0.443466	0.376593	0.0668731	0.214932	0.906502
Stom	0.225569	0.308336	0.241468	0.0668677	0.109146	0.906502
Ptprz1	0.119359	0.202465	0.135642	0.0668236	0.0142577	0.222517
Rfc1	0.653807	0.634016	0.567421	0.0665946	0.300921	0.906502
Cnn3	1.79653	0.990619	0.924063	0.0665561	0.374409	0.906502
Mboat4	0.10685	0.188829	0.122314	0.0665154	0.00781246	0.136346
Ppp1r14b	0.740106	0.685228	0.618766	0.0664614	0.316503	0.906502
Surf4	1.16207	0.876894	0.810445	0.0664498	0.357741	0.906502
Pcsk2os1	0.430182	0.480679	0.414267	0.0664121	0.23802	0.906502
Clic1	2.18414	0.987539	0.921235	0.0663034	0.374499	0.906502
Rab13	0.331499	0.401765	0.335476	0.0662884	0.189855	0.906502
Hdlbp	1.20308	0.88958	0.823362	0.0662172	0.360348	0.906502
Ppp1r14c	0.202945	0.286125	0.219967	0.0661579	0.0905989	0.890811
G6pc2	0.148515	0.232124	0.165967	0.0661566	0.038191	0.479786
Stip1	1.027	0.82778	0.761673	0.0661071	0.349806	0.906502
Ak1	0.378672	0.440115	0.374116	0.0659986	0.216444	0.906502
Qdpr	0.81931	0.728655	0.662702	0.0659528	0.329089	0.906502
2004-09-01	0.150628	0.233941	0.168125	0.0658155	0.0409027	0.505592
Ttc3	1.74974	0.987349	0.921579	0.0657703	0.375519	0.906502
Mmd	0.220934	0.302855	0.237107	0.0657485	0.108836	0.906502
Hs6st2	0.132241	0.214906	0.149165	0.065741	0.025039	0.344784
Idh1	0.424765	0.475869	0.41014	0.065729	0.238092	0.906502
Tnnt1	0.100574	0.181211	0.115554	0.0656566	0.00576935	0.105409
Kitl	0.238861	0.319326	0.253855	0.0654701	0.125787	0.906502
Lhx1	0.212363	0.294421	0.228982	0.065439	0.101958	0.906502
Rpl17	4.80649	0.630958	0.565545	0.0654129	0.303558	0.906502
Kif5b	1.65068	0.979075	0.913665	0.0654094	0.375143	0.906502
Gcsh	0.790297	0.712336	0.646943	0.0653931	0.326585	0.906502
Matn4	0.0730036	0.150748	0.0853742	0.0653733	0.00033189	0.00888214
Tssc4	0.729526	0.67803	0.612673	0.0653572	0.317665	0.906502
Rpl37	4.99397	0.608674	0.543748	0.0649258	0.29777	0.906502
Gnb4	0.275137	0.351654	0.286774	0.0648798	0.157262	0.906502
Cfl2	1.09285	0.851561	0.786702	0.0648588	0.356991	0.906502
Pla2g1b	0.131501	0.213249	0.148394	0.0648549	0.0260122	0.357192
Rgs4	0.100975	0.180838	0.115988	0.0648501	0.00646679	0.115922
Procr	0.159045	0.241511	0.176673	0.0648386	0.0513895	0.605043
Camk1	0.485927	0.520305	0.455496	0.0648097	0.263517	0.906502
Cdc25b	0.114538	0.195285	0.130527	0.0647576	0.0137072	0.216144
Ccl4	0.0215912	0.0908535	0.0261203	0.0647332	1.57474e-28	3.6269e-26
Odc1	0.667665	0.640656	0.575927	0.0647285	0.308664	0.906502
Esco2	0.0753508	0.152616	0.0879853	0.0646305	0.000546229	0.0140021
Shisa4	0.298203	0.371632	0.307054	0.0645784	0.174898	0.906502
Cct7	2.06824	0.99015	0.925784	0.0643657	0.378629	0.906502
Cisd1	1.00964	0.819034	0.754672	0.0643622	0.352291	0.906502
Fmod	0.11543	0.195787	0.131476	0.0643107	0.0148324	0.229601
Slc16a3	0.143618	0.225121	0.160944	0.0641771	0.0381388	0.47968
Nhp2	0.637148	0.621235	0.557059	0.0641756	0.304272	0.906502
Rpl36-ps3	1.32285	0.920677	0.856509	0.0641672	0.369548	0.906502
Ppp1r17	0.0515424	0.125278	0.0611267	0.0641516	1.53857e-06	6.42523e-05
Skp2	0.269123	0.345421	0.281405	0.0640161	0.155931	0.906502
2610524H06Rik	0.66848	0.640393	0.576424	0.063969	0.310881	0.906502
Arpc3	1.58222	0.96979	0.905896	0.0638941	0.37693	0.906502
Arhgap10	0.251159	0.32895	0.26516	0.0637902	0.142424	0.906502
Hey1	0.0618734	0.136595	0.0728838	0.0637108	5.09357e-05	0.00159316
Jund	0.886278	0.761334	0.697647	0.0636871	0.342433	0.906502
Ftl1	4.88941	0.618628	0.554992	0.0636363	0.305116	0.906502
Epas1	0.079368	0.156011	0.0924357	0.063575	0.00111567	0.0259715
Cyp51	0.348242	0.412969	0.349404	0.0635651	0.209326	0.906502
Incenp	0.144153	0.22504	0.161494	0.0635458	0.0401208	0.498265
Jag1	0.155132	0.236066	0.172709	0.0633562	0.0514651	0.605043
Rasd1	0.219303	0.298852	0.235566	0.0632856	0.116175	0.906502
Stab1	0.0752747	0.151158	0.0879007	0.0632578	0.000688841	0.0172505
Nrgn	0.0735174	0.149133	0.0859465	0.0631864	0.000540909	0.013903
Lgi2	0.231595	0.310266	0.247106	0.0631601	0.127917	0.906502
1700025G04Rik	0.31377	0.383579	0.320465	0.0631148	0.190637	0.906502
Myh10	0.419224	0.46873	0.405897	0.0628328	0.24567	0.906502
Rab25	0.493153	0.523483	0.460681	0.0628018	0.272243	0.906502
Ccr2	0.0242426	0.0920265	0.0292758	0.0627507	7.95145e-22	1.32824e-19
Bcl2	0.313355	0.382795	0.32011	0.0626858	0.191996	0.906502
Mxd3	0.100846	0.17845	0.115849	0.0626012	0.00814669	0.141367
Stxbp6	0.293532	0.365587	0.302987	0.0626	0.179177	0.906502
Ctsh	0.191096	0.271017	0.208489	0.062528	0.0912192	0.895113
Golga4	0.791854	0.710243	0.647799	0.0624445	0.334131	0.906502
Slc16a10	0.261298	0.33681	0.274366	0.0624439	0.155819	0.906502
Gsto1	0.414143	0.464372	0.401984	0.0623878	0.245111	0.906502
Metrnl	0.209114	0.288224	0.225882	0.0623415	0.109921	0.906502
Sec23a	0.395202	0.449458	0.387227	0.0622309	0.237475	0.906502
Elp4	0.461384	0.499812	0.437617	0.0621948	0.263753	0.906502
Hyal2	0.394927	0.449116	0.387011	0.0621057	0.237796	0.906502
Gpr83	0.0791109	0.154192	0.0921515	0.0620405	0.00138135	0.031062
Rfx3	0.37815	0.435617	0.373698	0.0619187	0.230683	0.906502
Hpcal1	0.615172	0.605064	0.543154	0.0619101	0.306175	0.906502
Cox14	1.55423	0.963958	0.902097	0.0618604	0.380239	0.906502
Camk2n1	0.537887	0.553806	0.492001	0.0618053	0.288265	0.906502
Hlx	0.145507	0.224679	0.162884	0.0617944	0.0458442	0.553078
Enho	0.411087	0.461356	0.399621	0.0617345	0.246114	0.906502
Ms4a6b	0.0245822	0.0913469	0.0296792	0.0616677	1.26603e-20	1.88676e-18
BC023829	0.4776	0.511101	0.449477	0.0616241	0.271096	0.906502
Pla2g2f	0.268015	0.341918	0.280411	0.0615067	0.16475	0.906502
C3ar1	0.0297963	0.0972893	0.0358494	0.0614399	1.27786e-14	1.29401e-12
Nmt2	0.633163	0.615847	0.554558	0.0612896	0.311598	0.906502
Trim35	1.27382	0.90499	0.84386	0.0611296	0.373711	0.906502
Wisp1	0.176031	0.254801	0.193677	0.0611239	0.0803055	0.82093
Abcd3	0.789824	0.707707	0.646683	0.0610238	0.337423	0.906502
Dhrs3	0.0927187	0.168077	0.107062	0.0610152	0.00564523	0.104119
Ank2	0.280493	0.352465	0.291526	0.0609389	0.176371	0.906502
Isyna1	0.852337	0.741106	0.680185	0.0609212	0.345251	0.906502
Akirin1	0.732862	0.675512	0.6146	0.0609115	0.329754	0.906502
Ppp2r2a	0.710796	0.662648	0.601752	0.0608961	0.326396	0.906502
Dynlt1c	0.818414	0.723105	0.662221	0.0608836	0.341372	0.906502
Dok4	0.148066	0.22637	0.165508	0.0608624	0.0510465	0.602045
Fli1	0.0752514	0.148647	0.0878749	0.0607718	0.00105443	0.0249276
Zc3h15	1.2054	0.884747	0.824054	0.0606935	0.371672	0.906502
Mpst	0.447264	0.487797	0.427139	0.0606579	0.263916	0.906502
Smco4	0.31277	0.380188	0.319609	0.0605787	0.199721	0.906502
Tcea1	0.90547	0.767819	0.707277	0.0605424	0.351772	0.906502
2009-09-01	0.361466	0.420773	0.360237	0.060536	0.227513	0.906502
Ppp1r1b	0.0797213	0.153231	0.092826	0.0604045	0.00190862	0.0410948
Prmt1	1.89136	0.987292	0.926902	0.06039	0.386045	0.906502
Arsi	0.182533	0.260314	0.2001	0.0602139	0.0904865	0.890281
Fam216a	0.743911	0.681087	0.620943	0.0601438	0.333381	0.906502
Spock3	0.145988	0.223455	0.163378	0.0600774	0.0510517	0.602045
Rundc3a	0.459728	0.496388	0.436395	0.0599924	0.270551	0.906502
Tbxa2r	0.207934	0.284735	0.224754	0.0599814	0.117727	0.906502
C1qtnf2	0.173208	0.250779	0.190874	0.0599056	0.0814699	0.827901
Neurod2	0.0794003	0.15237	0.0924714	0.0598985	0.0019906	0.0425586
Gpsm3	0.112064	0.187732	0.127893	0.0598393	0.018761	0.276076
Ckap2l	0.119326	0.195411	0.135606	0.0598047	0.0249636	0.344348
Rpl10a	4.27292	0.698852	0.639101	0.0597503	0.338842	0.906502
Ywhah	1.88859	0.986558	0.92687	0.0596878	0.38733	0.906502
Ube2e3	1.47336	0.948402	0.888722	0.0596791	0.38265	0.906502
Rassf1	0.531726	0.547432	0.487765	0.0596673	0.293282	0.906502
Chd4	1.19436	0.88039	0.820742	0.0596483	0.373314	0.906502
Chst12	0.374815	0.430668	0.371026	0.0596426	0.237418	0.906502
Cpb1	0.0276027	0.0928771	0.0332588	0.0596183	7.99796e-16	8.74655e-14
Tmem5	0.558331	0.565459	0.505885	0.0595741	0.300305	0.906502
Palmd	0.10311	0.177826	0.118292	0.0595338	0.0126307	0.203082
Wnt5a	0.149756	0.226768	0.167235	0.0595325	0.0567621	0.646786
Ica1	0.437763	0.479504	0.420005	0.0594986	0.264422	0.906502
Lamc1	0.525974	0.543205	0.483788	0.0594171	0.292535	0.906502
Tspan18	0.189905	0.266711	0.207327	0.0593842	0.101448	0.906502
Nt5c3	0.703816	0.656975	0.597637	0.0593377	0.329465	0.906502
Tshz1	0.626768	0.60983	0.550525	0.0593052	0.316004	0.906502
Tln1	0.821847	0.723268	0.664062	0.0592057	0.345921	0.906502
Msrb1	0.493603	0.520156	0.461003	0.0591535	0.28419	0.906502
Mif4gd	0.200762	0.276961	0.217863	0.0590982	0.113922	0.906502
Bmp7	0.122689	0.198225	0.139157	0.0590684	0.0295775	0.395086
C1ra	0.138302	0.214523	0.155459	0.0590637	0.0456074	0.550658
Deb1	0.775227	0.697659	0.638606	0.0590534	0.340501	0.906502
Snf8	0.953248	0.789379	0.73039	0.0589881	0.359783	0.906502
Casp8	0.254036	0.326748	0.267782	0.0589659	0.163808	0.906502
Bpgm	0.245687	0.319101	0.260149	0.0589519	0.156869	0.906502
Galnt6	0.0231318	0.0868741	0.0279552	0.0589189	3.63887e-21	5.64433e-19
Hspa1a	0.147836	0.224165	0.165272	0.0588927	0.0565814	0.646201
Gimap1	0.0802801	0.152265	0.0934429	0.0588222	0.00256701	0.0529459
Ralgds	0.275312	0.345635	0.28693	0.0587051	0.181528	0.906502
Fermt2	0.757682	0.687466	0.628767	0.0586983	0.339064	0.906502
Snrpn	0.3862	0.438779	0.380113	0.0586656	0.246318	0.906502
Vps36	0.624355	0.607519	0.548997	0.0585212	0.317791	0.906502
Tmem109	0.705331	0.657045	0.598533	0.0585121	0.331927	0.906502
Rbm15	0.240328	0.313704	0.255212	0.0584919	0.154129	0.906502
Pdlim1	0.243739	0.316836	0.258357	0.0584785	0.157147	0.906502
Dnajc3	0.975401	0.798802	0.740348	0.0584543	0.362793	0.906502
Msra	0.155648	0.231674	0.173233	0.0584414	0.0668382	0.724684
Clec4a2	0.0321534	0.0970413	0.0386246	0.0584168	8.86195e-12	6.90048e-10
Slc40a1	0.251683	0.324	0.265638	0.0583623	0.164352	0.906502
Ppp1r18	0.173611	0.249621	0.191275	0.0583464	0.0875354	0.870829
Zfp771	0.530054	0.544908	0.48661	0.0582972	0.297157	0.906502
Tnxb	0.188968	0.264703	0.206412	0.0582911	0.104658	0.906502
Hjurp	0.443488	0.482427	0.424312	0.0581153	0.2713	0.906502
Cebpzos	0.610708	0.598405	0.540295	0.0581102	0.316276	0.906502
Gm10260	3.05967	0.887058	0.828964	0.0580939	0.377692	0.906502
Slc35c1	0.118398	0.19267	0.134625	0.0580456	0.027632	0.373032
Xpnpep1	0.594622	0.587844	0.529901	0.0579434	0.313442	0.906502
Hist1h1b	0.0877863	0.159618	0.101687	0.0579302	0.00566078	0.104119
Emid1	0.211057	0.285575	0.227737	0.0578381	0.12944	0.906502
Gm1673	1.15057	0.864561	0.806732	0.0578292	0.374986	0.906502
Smarcd2	0.656372	0.626721	0.569003	0.0577184	0.326012	0.906502
Hacd4	0.155106	0.230344	0.172683	0.0576614	0.0688446	0.737496
Tgfb2	0.206299	0.280825	0.223188	0.0576373	0.125472	0.906502
Amd1	0.670969	0.635431	0.577939	0.0574921	0.329158	0.906502
Mrps36	1.07635	0.838136	0.780658	0.0574779	0.371714	0.906502
Rpp25	0.106717	0.179265	0.122172	0.0570932	0.0188768	0.277512
Amotl1	0.521972	0.538012	0.481009	0.0570031	0.299153	0.906502
Mfng	0.280052	0.348049	0.291136	0.0569127	0.19241	0.906502
Ebpl	0.501577	0.523584	0.466679	0.056905	0.293882	0.906502
Pole3	0.385793	0.436635	0.37979	0.0568449	0.2529	0.906502
Necap2	0.306796	0.371312	0.314483	0.0568289	0.210887	0.906502
Swap70	0.0983365	0.169882	0.113142	0.0567403	0.0128918	0.206499
Ppp1r15a	0.489776	0.514859	0.458262	0.0565975	0.291484	0.906502
Rnft1	0.408441	0.45416	0.39757	0.0565895	0.263438	0.906502
Bok	0.15831	0.232336	0.17593	0.056406	0.0770301	0.795471
Cdk4	2.10344	0.980998	0.924629	0.0563688	0.393188	0.906502
Tmed5	0.46209	0.494481	0.438137	0.0563432	0.283765	0.906502
Igsf3	0.303847	0.368043	0.311941	0.0561021	0.21199	0.906502
Upp1	0.195111	0.268459	0.212395	0.0560637	0.120306	0.906502
Ttll6	0.0616457	0.128673	0.0726264	0.0560465	0.000300992	0.00813738
Ctsc	0.118137	0.19013	0.134348	0.0557819	0.0324578	0.423875
Tcea3	0.132438	0.205144	0.149371	0.0557734	0.0484631	0.578248
Pofut2	1.09431	0.842983	0.787222	0.0557609	0.376421	0.906502
Cept1	0.390139	0.438892	0.383234	0.0556582	0.259253	0.906502
Utrn	0.33256	0.392023	0.336366	0.0556569	0.230989	0.906502
Kank3	0.135837	0.208518	0.152905	0.0556132	0.052948	0.618649
Mdfi	0.320132	0.381455	0.325884	0.0555705	0.224203	0.906502
Ggta1	0.202799	0.275387	0.219826	0.0555608	0.130587	0.906502
Kif23	0.116062	0.187627	0.132147	0.0554796	0.030992	0.40824
Ush1c	0.292627	0.357655	0.302196	0.0554593	0.20729	0.906502
Riok3	0.601399	0.589743	0.534298	0.0554455	0.32228	0.906502
Aacs	0.407876	0.45253	0.397132	0.0553982	0.267582	0.906502
Fyb	0.0925433	0.162252	0.106871	0.0553807	0.0106194	0.175653
Gatm	0.124524	0.196464	0.141088	0.0553756	0.0405052	0.501809
Klhl4	0.0642593	0.130927	0.0755765	0.0553508	0.00056521	0.0144399
Cnpy3	0.508625	0.526985	0.471662	0.0553222	0.301032	0.906502
Casz1	0.350649	0.406653	0.351387	0.0552659	0.242213	0.906502
Nfic	0.636452	0.611682	0.556623	0.0550593	0.330061	0.906502
Apex1	0.697286	0.648823	0.593766	0.0550571	0.340089	0.906502
Dusp3	0.338637	0.396471	0.341443	0.0550275	0.236854	0.906502
Tbrg1	1.40411	0.930222	0.875215	0.0550069	0.389967	0.906502
Prex2	0.101519	0.171544	0.116576	0.0549678	0.0180325	0.269001
Colgalt1	0.536038	0.545689	0.490732	0.0549571	0.30929	0.906502
1810008I18Rik	0.207966	0.279731	0.224784	0.0549469	0.138586	0.906502
Gm266	0.175885	0.248455	0.193533	0.0549222	0.103545	0.906502
Trib1	0.260368	0.328421	0.273526	0.054895	0.186141	0.906502
Arl13b	0.287643	0.352586	0.29783	0.0547565	0.20687	0.906502
Narf	0.25743	0.325549	0.270865	0.054684	0.184724	0.906502
Pard6g	0.223142	0.293856	0.239188	0.0546688	0.154793	0.906502
Flnc	0.177705	0.249964	0.195335	0.054629	0.10688	0.906502
Ehbp1l1	0.191313	0.263179	0.2087	0.0544786	0.122929	0.906502
Zcchc5	0.208303	0.279547	0.225107	0.0544405	0.141156	0.906502
Metap2	1.83959	0.979975	0.925608	0.0543668	0.397	0.906502
Dok2	0.0395569	0.101581	0.0472851	0.0542957	1.65639e-07	7.84385e-06
Spcs2	2.29957	0.96836	0.914107	0.0542534	0.395947	0.906502
Nucks1	0.993558	0.802245	0.748061	0.0541839	0.373724	0.906502
Ctnnal1	0.257736	0.325307	0.271143	0.0541644	0.187252	0.906502
Npnt	0.214569	0.285162	0.23108	0.0540819	0.149066	0.906502
Phb	0.743266	0.674637	0.620575	0.0540623	0.349272	0.906502
Lsm4	1.23288	0.886221	0.832198	0.0540228	0.386447	0.906502
Rps23	4.89748	0.608094	0.554123	0.053971	0.332508	0.906502
Rarb	0.0946931	0.163128	0.109204	0.0539247	0.0140733	0.220545
Rrs1	0.366676	0.418381	0.364465	0.053916	0.255383	0.906502
Fcrls	0.0257026	0.084854	0.0310087	0.0538453	5.83445e-15	6.11652e-13
Asb4	0.213758	0.284102	0.230309	0.0537923	0.149556	0.906502
Bmp2k	0.110038	0.179471	0.125729	0.0537419	0.0287004	0.385402
Nav2	0.668422	0.630082	0.576388	0.0536933	0.33939	0.906502
Fam132a	0.302384	0.364363	0.310677	0.0536861	0.221179	0.906502
Fam49b	0.582433	0.575597	0.521922	0.0536744	0.323769	0.906502
Nudc	1.64201	0.966373	0.912739	0.0536349	0.396956	0.906502
Pbdc1	0.741226	0.673004	0.619408	0.053596	0.350241	0.906502
Pou2f2	0.0299945	0.0896716	0.0360831	0.0535885	2.02341e-11	1.50773e-09
Dbn1	0.99677	0.802958	0.74939	0.0535686	0.375324	0.906502
Psrc1	0.0924751	0.160191	0.106797	0.0533941	0.0131209	0.209068
Srpx2	0.199689	0.270192	0.216827	0.0533645	0.136949	0.906502
Zfyve21	0.689279	0.642269	0.588989	0.0532806	0.343785	0.906502
Crot	0.39035	0.436659	0.3834	0.0532582	0.268439	0.906502
Cpt2	0.536674	0.544364	0.491168	0.0531952	0.31509	0.906502
Rac1	0.714014	0.656833	0.603641	0.0531916	0.347626	0.906502
Serp1	1.49744	0.945984	0.892894	0.0530892	0.395765	0.906502
Vwf	0.0437913	0.105213	0.0522003	0.0530126	3.16902e-06	0.000123836
Nap1l5	0.118711	0.187793	0.134955	0.0528376	0.0408817	0.505592
Gadd45b	0.277436	0.341633	0.288817	0.0528161	0.208117	0.906502
Adra2a	0.225514	0.294208	0.241417	0.0527913	0.165492	0.906502
Snd1	0.922485	0.768255	0.715659	0.0525961	0.371939	0.906502
Nme2	0.485961	0.508047	0.45552	0.0525272	0.304104	0.906502
Scn3a	0.158266	0.228402	0.175885	0.0525166	0.0921898	0.900035
Afap1l1	0.0771432	0.142459	0.0899738	0.052485	0.00475318	0.0902036
Pbx1	1.20119	0.875171	0.822796	0.0523756	0.388593	0.906502
Efcab1	0.549567	0.552178	0.499965	0.0522123	0.32123	0.906502
Fmo2	0.110633	0.178391	0.126365	0.0520259	0.0336019	0.434709
Ccdc85b	0.238034	0.30497	0.25309	0.0518797	0.181073	0.906502
Cd36	0.0642664	0.127454	0.0755845	0.0518694	0.00114129	0.0264867
Wfdc1	0.107419	0.174668	0.122925	0.0517433	0.0306509	0.4048
Limch1	0.20146	0.270252	0.218536	0.0517156	0.146393	0.906502
Arhgap29	0.404039	0.445734	0.394145	0.051589	0.280325	0.906502
Cdc42ep1	0.181479	0.250577	0.199062	0.0515149	0.124976	0.906502
Ptprb	0.0572485	0.119139	0.0676402	0.0514985	0.000356269	0.00948449
D630033O11Rik	0.112774	0.180137	0.12865	0.0514869	0.037606	0.474843
Cdca2	0.0854776	0.15064	0.0991601	0.05148	0.0105001	0.174249
Aldh1b1	0.100126	0.166548	0.11507	0.0514777	0.0233621	0.325506
Ncl	2.49232	0.949782	0.898322	0.0514602	0.399491	0.906502
Pamr1	0.231533	0.298449	0.247049	0.0514005	0.177497	0.906502
Taf1b	0.208478	0.276663	0.225274	0.051389	0.155262	0.906502
Fam192a	0.501687	0.518146	0.466757	0.0513888	0.312262	0.906502
Iah1	0.396888	0.439927	0.388551	0.0513761	0.278327	0.906502
Tmem203	0.257052	0.321867	0.270523	0.0513439	0.199403	0.906502
Lsm2	0.737546	0.668503	0.617297	0.0512064	0.356148	0.906502
Tln2	0.226251	0.293264	0.242108	0.0511552	0.173785	0.906502
Smagp	0.0964371	0.162225	0.111091	0.0511337	0.0203659	0.292334
Stt3a	1.15261	0.858445	0.807395	0.0510494	0.389323	0.906502
Fyn	0.30381	0.362901	0.311909	0.0509926	0.233676	0.906502
Ly86	0.0222085	0.0777509	0.026856	0.0508949	1.80581e-17	2.25001e-15
Tnfrsf12a	0.301871	0.361122	0.310233	0.0508888	0.23293	0.906502
Mrps28	0.750646	0.675645	0.624781	0.050864	0.358706	0.906502
Pxdn	0.289969	0.350733	0.299871	0.0508621	0.225414	0.906502
Dnajc25	0.300699	0.360071	0.309219	0.0508525	0.232359	0.906502
Abracl	0.882282	0.746379	0.695616	0.0507633	0.372809	0.906502
Lgals3bp	0.416329	0.454425	0.40367	0.0507558	0.28809	0.906502
Lrrn4	0.0745622	0.137767	0.0871088	0.0506585	0.00486389	0.0916184
Cd79a	0.160118	0.228411	0.177756	0.0506547	0.102604	0.906502
Acp5	0.131749	0.199275	0.148652	0.0506228	0.0650216	0.709623
Cxx1b	0.576182	0.568379	0.517797	0.0505819	0.332044	0.906502
Dse	0.207871	0.27526	0.224693	0.050567	0.158539	0.906502
Cmbl	0.132669	0.200172	0.149611	0.0505614	0.0664958	0.722002
Aig1	0.481039	0.502464	0.451968	0.0504966	0.309704	0.906502
Dusp6	0.214078	0.281054	0.230614	0.0504404	0.165438	0.906502
Tmem132a	0.308479	0.366328	0.315931	0.0503972	0.239112	0.906502
Rftn2	0.120095	0.186784	0.136419	0.0503649	0.0503692	0.595382
Dnajc10	0.868892	0.739106	0.688766	0.0503401	0.372622	0.906502
Gdap1l1	0.395231	0.437585	0.38725	0.0503351	0.281685	0.906502
Fgl2	0.0424495	0.100954	0.0506457	0.050308	5.028e-06	0.000189185
Edem2	0.592108	0.578468	0.528263	0.0502045	0.336331	0.906502
Stra13	0.87952	0.744213	0.694209	0.0500039	0.374402	0.906502
Gstt1	0.226281	0.292063	0.242137	0.0499256	0.179669	0.906502
Canx	2.02438	0.976652	0.926824	0.0498275	0.405552	0.906502
Fhl2	0.208622	0.275232	0.225412	0.0498202	0.162912	0.906502
Gm8186	1.07736	0.830844	0.781031	0.0498131	0.388384	0.906502
Mpp1	0.251519	0.31529	0.265488	0.0498026	0.202155	0.906502
Mrpl1	0.643184	0.610634	0.560831	0.0498024	0.346505	0.906502
Ano1	0.163682	0.231057	0.181347	0.0497099	0.111497	0.906502
Ppp3ca	0.995316	0.798406	0.748789	0.0496177	0.384156	0.906502
Plpp2	0.192819	0.259777	0.210168	0.0496094	0.147004	0.906502
Ahsa1	1.30793	0.902393	0.852788	0.0496052	0.397975	0.906502
Vta1	0.561427	0.557513	0.507965	0.0495473	0.332279	0.906502
Smtnl2	0.209364	0.275613	0.226121	0.0494923	0.165268	0.906502
Fech	0.275297	0.336281	0.286916	0.049365	0.222171	0.906502
Cmas	0.506523	0.519518	0.470179	0.0493386	0.320428	0.906502
Dad1	2.52601	0.944643	0.895372	0.0492707	0.40337	0.906502
Cpz	0.158621	0.225504	0.176244	0.0492599	0.107019	0.906502
Gpc6	0.204848	0.27102	0.221795	0.0492245	0.161909	0.906502
Znrd1	0.623817	0.597818	0.548656	0.0491625	0.345186	0.906502
Rarg	0.148896	0.215514	0.166356	0.0491581	0.0944781	0.906502
Arpc4	1.23754	0.882661	0.833565	0.049096	0.396722	0.906502
Pld4	0.0260336	0.0804305	0.0314011	0.0490294	1.94217e-12	1.60451e-10
Pcyt1b	0.20301	0.269019	0.220029	0.04899	0.16113	0.906502
Banf1	1.02655	0.810434	0.761493	0.0489406	0.387548	0.906502
Mmrn2	0.0875667	0.150376	0.101447	0.0489288	0.0160105	0.243133
Fam20c	0.499789	0.514317	0.46541	0.0489066	0.320194	0.906502
Bcl7c	0.6898	0.638162	0.589301	0.048861	0.356213	0.906502
Cnn1	0.0304418	0.0854181	0.0366102	0.0488079	1.5447e-09	9.31786e-08
Tmem47	0.11684	0.181758	0.132973	0.0487847	0.0514464	0.605043
Slc38a4	0.47287	0.494752	0.446037	0.0487151	0.313647	0.906502
Mmrn1	0.0306628	0.0855556	0.0368706	0.048685	2.17746e-09	1.28293e-07
Coq3	0.0942186	0.157239	0.108689	0.0485497	0.0235292	0.327234
Rab3d	0.445778	0.47455	0.426027	0.0485223	0.306312	0.906502
Tcp11l2	0.312089	0.367533	0.319027	0.0485065	0.249542	0.906502
Dkc1	0.413208	0.449735	0.401262	0.0484734	0.29562	0.906502
Trim30a	0.0383345	0.0943152	0.045861	0.0484543	1.3201e-06	5.55869e-05
Col23a1	0.102694	0.166278	0.117844	0.0484342	0.0338375	0.437384
Cyth3	0.352151	0.401013	0.352622	0.0483914	0.270903	0.906502
Rab26os	0.321444	0.375245	0.326997	0.048248	0.25593	0.906502
Mapk3	1.18121	0.864804	0.816597	0.0482071	0.39649	0.906502
Bsg	3.5018	0.818122	0.769975	0.0481471	0.390511	0.906502
Dcaf12	0.285261	0.34379	0.295736	0.0480541	0.235035	0.906502
Nemf	0.510735	0.521177	0.473147	0.0480298	0.325894	0.906502
Jam3	0.631417	0.601448	0.553459	0.0479895	0.349944	0.906502
Ezh2	0.412581	0.448705	0.400778	0.0479272	0.297491	0.906502
Tmem37	0.121598	0.185918	0.138007	0.0479116	0.06137	0.680939
Tceal3	0.0719084	0.132006	0.0841531	0.0478528	0.00573655	0.104935
Dnajc24	0.534005	0.537172	0.489334	0.0478374	0.331925	0.906502
Mtap	0.261801	0.322624	0.274821	0.047803	0.219678	0.906502
Fam110b	0.348259	0.397193	0.349419	0.0477744	0.271651	0.906502
Ap2a2	0.945428	0.774415	0.726704	0.0477105	0.385194	0.906502
C030010L15Rik	0.0193834	0.0711747	0.0234842	0.0476905	8.74898e-20	1.24293e-17
Mrpl57	1.07231	0.826839	0.779161	0.0476788	0.392796	0.906502
Slc3a2	0.793626	0.696445	0.648771	0.0476747	0.371954	0.906502
Tff3	0.0562145	0.114135	0.0664634	0.0476714	0.000714701	0.0178101
Rbpms	0.787045	0.692802	0.645153	0.0476491	0.371328	0.906502
Elof1	1.49212	0.93959	0.891986	0.0476045	0.406228	0.906502
Acvr1c	0.259697	0.320509	0.272919	0.0475903	0.21911	0.906502
Gpc4	0.514737	0.52344	0.475957	0.0474827	0.3287	0.906502
2210013O21Rik	1.00709	0.801106	0.753631	0.0474749	0.38972	0.906502
Foxa3	0.268966	0.328697	0.281264	0.0474329	0.226713	0.906502
Rbbp7	1.5441	0.947984	0.900564	0.0474202	0.407458	0.906502
Slc4a7	0.32264	0.375408	0.328011	0.0473977	0.260309	0.906502
Maob	0.15728	0.222271	0.174887	0.0473839	0.114199	0.906502
Pla2g16	0.383373	0.425202	0.377866	0.0473364	0.288793	0.906502
Ttyh2	0.269216	0.328819	0.281488	0.0473318	0.227374	0.906502
Herpud1	0.688915	0.636063	0.588771	0.0472921	0.360514	0.906502
Chmp2a	1.65098	0.960982	0.913698	0.0472837	0.409023	0.906502
Bcl2l1	0.313912	0.367779	0.320586	0.0471925	0.256419	0.906502
Tcf19	0.171387	0.236139	0.18906	0.0470782	0.134146	0.906502
Desi1	0.535217	0.537239	0.490168	0.0470716	0.334719	0.906502
Ddx21	0.601629	0.581462	0.534447	0.0470156	0.347868	0.906502
Epb41l2	0.313356	0.367098	0.320111	0.0469877	0.257023	0.906502
Hmgn5	0.406769	0.443239	0.396271	0.0469683	0.299125	0.906502
Crabp1	0.0977493	0.159476	0.112508	0.0469674	0.0317377	0.415901
Becn1	0.553623	0.549661	0.502711	0.0469501	0.339001	0.906502
Etnk1	0.427284	0.458949	0.412062	0.0468872	0.306481	0.906502
Ctxn1	0.628002	0.598188	0.551304	0.0468839	0.352692	0.906502
Cpq	0.467446	0.488936	0.442073	0.046863	0.318725	0.906502
Tes	0.476842	0.495785	0.448927	0.0468584	0.321314	0.906502
Vit	0.0512914	0.107674	0.060839	0.0468352	0.000310443	0.00836709
Tbc1d15	0.448552	0.474934	0.4281	0.0468345	0.313358	0.906502
Prelp	0.151037	0.215305	0.168543	0.046762	0.108708	0.906502
Ndufb4	1.90383	0.973777	0.927029	0.0467475	0.411309	0.906502
0610040J01Rik	0.457762	0.481666	0.434942	0.0467238	0.316478	0.906502
Acot9	0.245896	0.307038	0.260341	0.046697	0.212609	0.906502
Lin7c	0.589945	0.573543	0.52685	0.0466929	0.346791	0.906502
Vamp3	0.770189	0.682486	0.635796	0.0466904	0.372035	0.906502
Orai1	0.261601	0.321296	0.27464	0.0466562	0.225057	0.906502
Gng5	2.61281	0.933555	0.887014	0.046541	0.407781	0.906502
Stx16	1.00586	0.799629	0.753126	0.0465023	0.391851	0.906502
Bbip1	0.87921	0.740549	0.694051	0.0464976	0.382916	0.906502
Fblim1	0.165863	0.229932	0.183537	0.0463947	0.130556	0.906502
Gm43861	0.281812	0.338953	0.292693	0.0462596	0.241146	0.906502
Vars	0.407089	0.442761	0.39652	0.0462412	0.302077	0.906502
Klf3	0.560425	0.553519	0.507293	0.0462265	0.342702	0.906502
Cmip	0.595014	0.576365	0.530156	0.0462088	0.3492	0.906502
Fxyd7	0.0621627	0.119415	0.0732107	0.0462046	0.00251036	0.0520599
Timeless	0.120965	0.183525	0.137339	0.0461863	0.0674527	0.730162
Amigo2	0.290367	0.346397	0.300219	0.0461777	0.247053	0.906502
Rab3ip	0.393487	0.43199	0.385876	0.0461143	0.297615	0.906502
Tmem121	0.1208	0.183269	0.137165	0.046104	0.0675532	0.730162
Il33	0.0627663	0.119965	0.0738924	0.0460728	0.00278664	0.0568587
Slc7a14	0.3916	0.430405	0.384388	0.0460171	0.297292	0.906502
Ckap2	0.111864	0.173656	0.127679	0.0459775	0.0547023	0.631381
Rnf2	0.61684	0.590166	0.544219	0.0459467	0.353708	0.906502
Atad2	0.184162	0.247624	0.201702	0.0459219	0.155735	0.906502
Lrrc8c	0.158512	0.222051	0.176134	0.0459178	0.123235	0.906502
Erlec1	0.774218	0.68395	0.638044	0.0459064	0.374539	0.906502
Ggps1	0.151507	0.2148	0.169021	0.0457783	0.114283	0.906502
Birc6	0.743145	0.66627	0.620505	0.0457642	0.371502	0.906502
1810011O10Rik	0.0939652	0.154173	0.108415	0.0457582	0.0303042	0.402047
Npl	0.0993799	0.160009	0.114266	0.0457428	0.0375664	0.474843
Adm	0.0703705	0.128167	0.0824356	0.0457318	0.00682703	0.121377
Cpeb1	0.0541629	0.109842	0.064124	0.0457179	0.000763406	0.0188385
Clec11a	0.255449	0.314725	0.269067	0.0456582	0.225311	0.906502
Hspa4	0.898605	0.749491	0.703851	0.0456402	0.38657	0.906502
Pgm5	0.132661	0.195238	0.149603	0.0456354	0.0875327	0.870829
Fn3krp	0.0721216	0.129916	0.0843909	0.045525	0.00823791	0.142625
Ppp1r9a	0.448669	0.473679	0.428187	0.0454918	0.318352	0.906502
Cltb	1.06224	0.820858	0.775381	0.0454768	0.397147	0.906502
Acot7	0.192362	0.255142	0.209723	0.045419	0.167831	0.906502
Mrpl4	0.612317	0.58669	0.541327	0.0453633	0.354745	0.906502
Nov	0.094652	0.154457	0.109159	0.0452983	0.0325323	0.424483
Serpina6	0.0255265	0.0760859	0.0307999	0.0452861	3.14821e-11	2.30077e-09
Osgep	0.554365	0.54846	0.503212	0.0452474	0.344675	0.906502
Cited4	0.0926017	0.152175	0.106935	0.0452404	0.0300008	0.399425
Chaf1a	0.128037	0.189945	0.144774	0.0451714	0.0827071	0.836849
C5ar1	0.0262233	0.0767965	0.0316259	0.0451706	1.07959e-10	7.49354e-09
Pop5	0.878494	0.738851	0.693685	0.0451656	0.386118	0.906502
Etv5	0.115846	0.177009	0.131918	0.0450912	0.0643098	0.704812
Mitd1	0.305819	0.358724	0.313642	0.0450823	0.261411	0.906502
Efhd2	0.450207	0.474373	0.429334	0.0450392	0.320477	0.906502
Adgra2	0.202979	0.264974	0.219999	0.0449746	0.181723	0.906502
Gbp7	0.0770122	0.134777	0.0898287	0.0449485	0.0130576	0.208496
Irak4	0.0894664	0.148454	0.103522	0.0449316	0.026833	0.364837
Cnih4	0.58818	0.570587	0.525695	0.0448913	0.352111	0.906502
Wsb1	0.603263	0.580238	0.535503	0.044735	0.355178	0.906502
Zeb2os	0.0846089	0.14294	0.0982072	0.0447326	0.021437	0.305688
mt-Nd3	2.25099	0.962146	0.91744	0.0447063	0.414248	0.906502
Insig1	0.2389	0.298579	0.253892	0.0446873	0.21697	0.906502
Leprot	0.65234	0.611193	0.566514	0.0446788	0.362941	0.906502
Kctd12b	0.244149	0.303413	0.258735	0.0446786	0.221341	0.906502
Lrrc8a	0.295866	0.349697	0.305021	0.0446757	0.257479	0.906502
Ncf1	0.0271629	0.0773601	0.0327385	0.0446216	6.83921e-10	4.33179e-08
Shisa3	0.064815	0.120822	0.0762025	0.0446196	0.00461957	0.0879976
Gng2	0.191031	0.253016	0.208426	0.0445905	0.170779	0.906502
Sdcbp	1.23494	0.877375	0.832803	0.044572	0.405967	0.906502
Snx15	0.511834	0.518473	0.47392	0.0445531	0.337999	0.906502
Ddr2	0.216506	0.277471	0.232919	0.0445516	0.19757	0.906502
Cx3cr1	0.0214811	0.0705212	0.025989	0.0445321	1.29277e-14	1.29401e-12
Polr2k	1.32668	0.901819	0.857463	0.0443568	0.409057	0.906502
Epha2	0.0399263	0.0920227	0.0477149	0.0443077	1.82839e-05	0.000624571
Skap1	0.064561	0.120113	0.0759164	0.0441968	0.00482492	0.0912234
Scamp3	0.634217	0.5994	0.55522	0.0441805	0.361763	0.906502
Ccdc88a	0.736264	0.660734	0.616559	0.044175	0.375046	0.906502
Ctps	0.319725	0.369644	0.325538	0.0441055	0.273483	0.906502
Ccdc102a	0.276963	0.33248	0.288397	0.0440828	0.248401	0.906502
Psmb9	0.0658871	0.121489	0.0774088	0.0440802	0.00567818	0.104119
Grap	0.0607169	0.115565	0.0715755	0.0439893	0.0031456	0.063249
Eif4a2	2.393	0.950615	0.906654	0.0439605	0.414669	0.906502
Tspan14	0.214809	0.27526	0.231308	0.0439515	0.199133	0.906502
Pear1	0.244662	0.303098	0.259206	0.0438918	0.225791	0.906502
Bcl10	0.567873	0.556158	0.512278	0.0438801	0.351677	0.906502
Hprt	0.922152	0.759367	0.715497	0.0438702	0.392588	0.906502
Nfatc4	0.199415	0.260386	0.216563	0.043823	0.184167	0.906502
Muc1	0.217823	0.277944	0.234167	0.0437774	0.202958	0.906502
Klk8	0.128568	0.189105	0.145329	0.0437753	0.0902722	0.888749
Dcdc2a	0.124909	0.185257	0.141492	0.0437648	0.0845559	0.850089
Prss50	0.189736	0.250914	0.207162	0.0437516	0.173894	0.906502
Ctse	0.0246923	0.0735597	0.02981	0.0437497	3.41235e-11	2.48187e-09
Ahnak2	0.150277	0.211436	0.167768	0.0436679	0.123608	0.906502
Lipa	0.271136	0.326851	0.283206	0.0436452	0.246635	0.906502
Fam92a	0.740961	0.662889	0.619256	0.0436332	0.377049	0.906502
Cfp	0.02872	0.0782118	0.0345792	0.0436326	1.01434e-08	5.66874e-07
Bag2	0.270737	0.326352	0.282849	0.0435025	0.24707	0.906502
Lpar6	0.341234	0.387016	0.343604	0.0434126	0.287167	0.906502
Lama2	0.108923	0.167929	0.124536	0.0433934	0.0606868	0.674835
1110012L19Rik	0.379313	0.417987	0.374628	0.0433591	0.303441	0.906502
Sema6a	0.251374	0.308518	0.265355	0.0431629	0.234801	0.906502
Ncaph	0.0924626	0.149933	0.106784	0.0431488	0.0362181	0.460712
Ensa	0.509662	0.515511	0.472392	0.0431186	0.342452	0.906502
Ninj1	0.581096	0.564054	0.521042	0.0430114	0.356817	0.906502
Cfap57	0.0343531	0.0842069	0.0412067	0.0430003	1.74954e-06	7.20726e-05
Rrad	0.0619559	0.115904	0.0729771	0.0429267	0.00446135	0.0853045
Pygb	0.297203	0.349083	0.306184	0.0428983	0.26669	0.906502
Plcxd3	0.286513	0.339702	0.296837	0.0428657	0.260442	0.906502
Hspd1	1.83966	0.968421	0.92561	0.0428105	0.418546	0.906502
Apbb1	0.441638	0.465687	0.422923	0.0427637	0.32653	0.906502
Raly	1.54276	0.943021	0.900351	0.0426702	0.416565	0.906502
Atp2b1	1.46928	0.930618	0.887992	0.0426261	0.415507	0.906502
Chchd2	3.49854	0.812994	0.770478	0.0425158	0.403107	0.906502
Armcx1	0.506827	0.512809	0.470394	0.042415	0.344263	0.906502
Gpr180	0.459465	0.478588	0.436201	0.0423873	0.332872	0.906502
Robo4	0.0573012	0.110056	0.0677	0.0423562	0.00270647	0.0553739
Cracr2b	0.0946278	0.151396	0.109133	0.0422626	0.0425712	0.522971
Bin1	0.481	0.494174	0.45194	0.0422347	0.338906	0.906502
Clk4	0.499656	0.507517	0.465316	0.0422009	0.343406	0.906502
Vgll3	0.0989923	0.156043	0.113849	0.0421937	0.049718	0.589519
Tmem222	0.510423	0.51511	0.472928	0.0421822	0.34586	0.906502
Snai2	0.184207	0.243881	0.201746	0.0421356	0.176578	0.906502
Arf3	0.701154	0.638168	0.596061	0.0421069	0.376743	0.906502
Prdx3	0.822046	0.706228	0.664169	0.0420591	0.389155	0.906502
Gm21541	0.0163956	0.061886	0.0199043	0.0419817	3.40676e-21	5.39439e-19
Car9	0.0774864	0.132331	0.0903541	0.041977	0.0194447	0.28258
B4galt1	0.38721	0.422885	0.380915	0.0419706	0.312126	0.906502
Specc1	0.090147	0.146212	0.104264	0.0419484	0.0368398	0.467058
Dnm3os	0.155396	0.214923	0.172977	0.0419461	0.140509	0.906502
Coro1c	0.423036	0.450707	0.408819	0.0418882	0.324374	0.906502
Nab2	0.288058	0.340025	0.298195	0.04183	0.266439	0.906502
Ostf1	0.708576	0.64223	0.600446	0.0417834	0.378525	0.906502
Ccl2	0.0288365	0.0764493	0.0347168	0.0417325	4.54642e-08	2.37492e-06
C1qbp	0.876453	0.734361	0.692643	0.0417181	0.394442	0.906502
Atp5g1	2.84197	0.900688	0.858978	0.0417105	0.414544	0.906502
Sephs2	0.531904	0.529566	0.487887	0.0416788	0.352056	0.906502
Rassf2	0.127411	0.185761	0.144118	0.0416433	0.0994718	0.906502
Sdc2	0.466319	0.482841	0.441247	0.0415948	0.337582	0.906502
Ebf2	0.120751	0.178673	0.137113	0.0415606	0.0889062	0.878715
Smpdl3a	0.269518	0.323295	0.281759	0.0415359	0.256119	0.906502
Ndufa6	2.30875	0.954933	0.913419	0.0415136	0.41994	0.906502
Sult5a1	0.149086	0.208021	0.166551	0.0414702	0.134162	0.906502
Syne2	0.417691	0.446173	0.404719	0.041454	0.324429	0.906502
Spred1	0.238933	0.295336	0.253922	0.0414141	0.234205	0.906502
Nxt1	0.38255	0.418618	0.377211	0.0414068	0.312775	0.906502
Ackr3	0.129145	0.18732	0.145933	0.0413867	0.103694	0.906502
Ppp1cb	1.77374	0.964303	0.922925	0.041378	0.421009	0.906502
Lbp	0.124589	0.182524	0.141157	0.0413678	0.0963139	0.906502
Bnip1	0.280222	0.332623	0.291287	0.0413359	0.264064	0.906502
Glrx	0.447484	0.468636	0.427303	0.0413332	0.333589	0.906502
Nmi	0.179074	0.237964	0.196689	0.0412759	0.175429	0.906502
Ipo11	0.141975	0.20051	0.159252	0.0412571	0.12472	0.906502
Psmd9	0.777921	0.681354	0.640104	0.0412506	0.387251	0.906502
Chd2	0.457055	0.475653	0.434419	0.0412334	0.336527	0.906502
Uqcrb	2.81212	0.904784	0.863569	0.0412146	0.415987	0.906502
Rnf121	0.397368	0.430131	0.388928	0.0412032	0.318831	0.906502
Blcap	0.421522	0.448859	0.40766	0.041199	0.326614	0.906502
Gyltl1b	0.0785985	0.132766	0.091585	0.0411807	0.0228073	0.319533
Tekt2	0.361557	0.401475	0.360311	0.0411648	0.305761	0.906502
Cd74	0.0263793	0.0729377	0.0318107	0.041127	4.52654e-09	2.58676e-07
Prdx2	2.85064	0.898811	0.857707	0.0411036	0.415646	0.906502
Myo1f	0.0246365	0.0708411	0.0297437	0.0410973	4.06032e-10	2.66038e-08
Rhog	0.272055	0.325116	0.284027	0.0410889	0.260071	0.906502
Kif20b	0.101778	0.157935	0.116855	0.0410798	0.0590466	0.661993
Rras2	0.244967	0.300554	0.259487	0.0410666	0.240852	0.906502
AI607873	0.0206708	0.0660842	0.0250223	0.0410619	1.49014e-13	1.40693e-11
Klhl13	0.311107	0.359246	0.318186	0.0410606	0.283089	0.906502
Sema5b	0.131862	0.189824	0.14877	0.0410544	0.109948	0.906502
Degs1	1.0847	0.824755	0.783736	0.0410199	0.408006	0.906502
Vldlr	0.227343	0.284151	0.243132	0.0410186	0.226623	0.906502
Slc25a4	2.77234	0.91019	0.869184	0.0410063	0.416937	0.906502
Mpeg1	0.0232521	0.0690948	0.0280984	0.0409964	4.39923e-11	3.18441e-09
Nuf2	0.108373	0.164929	0.123947	0.0409822	0.0707926	0.752531
Pde10a	0.136069	0.194118	0.153146	0.0409728	0.117145	0.906502
Sbsn	0.19391	0.252182	0.211228	0.0409534	0.194365	0.906502
Fermt3	0.0288005	0.0755794	0.0346743	0.0409051	7.8366e-08	3.90571e-06
Nrip1	0.412386	0.441436	0.400627	0.0408098	0.325328	0.906502
Tac1	0.0268513	0.0731511	0.0323696	0.0407815	1.06628e-08	5.93721e-07
Syp	0.362392	0.401715	0.36099	0.0407246	0.308001	0.906502
Acer2	0.364938	0.403781	0.363057	0.0407235	0.309011	0.906502
Npc2	1.7759	0.963674	0.923037	0.0406368	0.422415	0.906502
Pou3f4	0.138794	0.196546	0.155968	0.0405779	0.123717	0.906502
Pld3	0.746091	0.662762	0.622188	0.0405741	0.385944	0.906502
Fam46c	0.183638	0.241726	0.201187	0.0405392	0.185183	0.906502
Adgrf5	0.124838	0.181871	0.141419	0.0404521	0.10175	0.906502
Plekhg2	0.180703	0.238722	0.198297	0.0404246	0.182395	0.906502
Sesn3	0.569032	0.553458	0.51305	0.0404077	0.363119	0.906502
Fcgr1	0.0226064	0.0677086	0.0273298	0.0403788	2.54626e-11	1.87892e-09
Notch1	0.248033	0.302677	0.262301	0.0403758	0.24689	0.906502
Tipin	0.535947	0.530904	0.490669	0.0402346	0.357728	0.906502
Sesn2	0.272006	0.324107	0.283983	0.0401239	0.264964	0.906502
Rai2	0.344922	0.386761	0.346662	0.0400999	0.303541	0.906502
Mrps6	0.415537	0.443138	0.403059	0.0400785	0.329226	0.906502
Paics	0.825946	0.706318	0.666253	0.0400644	0.394607	0.906502
Ssbp1	0.948042	0.76798	0.727939	0.0400411	0.403408	0.906502
C2	0.0910443	0.14525	0.105241	0.0400084	0.0455106	0.549925
Acadm	0.498343	0.504377	0.464382	0.0399945	0.350906	0.906502
Ftsj1	0.221977	0.278049	0.238091	0.0399586	0.227802	0.906502
Znhit1	1.06072	0.81471	0.774805	0.039905	0.409449	0.906502
Klf14	0.118707	0.174834	0.134952	0.0398818	0.0944577	0.906502
Snai1	0.114044	0.169865	0.130002	0.0398635	0.0864108	0.861897
Uqcr11	2.62757	0.925391	0.885535	0.0398554	0.420708	0.906502
Ebp	0.440391	0.461808	0.421985	0.0398228	0.337413	0.906502
Nphp1	0.336805	0.37972	0.339916	0.0398037	0.301331	0.906502
Tmem163	0.33208	0.375759	0.335964	0.0397952	0.299241	0.906502
Mlec	0.872159	0.73021	0.690444	0.0397656	0.398959	0.906502
Sod3	0.12078	0.17685	0.137143	0.0397067	0.0990248	0.906502
[truncated: 13,204 more rows]

## Sheet: Sasaki et al. E16.5 Green 2
	mean	total	tech	bio	p.value	FDR
pTimer	6.34342	15.1776	1.48135	13.6962	0	0
tdTomato	6.68716	13.2137	2.2	11.0137	1.27044e-120	1.67444e-117
eGFP	3.4414	10.5571	1.04235	9.5147	0	0		mean variance for all transcripts = 0.343
Iapp	4.75707	8.27675	0.772156	7.50459	0	0
Ins2	5.0507	7.63302	0.690172	6.94285	0	0
Ins1	2.91966	6.97344	1.10156	5.87189	1.89413e-136	2.74611e-133
Rbp4	3.75359	6.47109	1.00454	5.46655	4.13786e-142	6.66563e-139
Col1a1	1.6761	6.32605	1.07691	5.24914	1.83129e-114	2.21251e-111
Pyy	4.37807	5.94307	0.868531	5.07454	1.8486e-163	3.82871e-160
Itm2a	1.95311	6.14679	1.11435	5.03244	1.41335e-98	1.57622e-95		mean: A numeric vector of mean log-CPMs for all cellular genes.
Sparc	2.36957	6.07344	1.12954	4.94389	9.90302e-93	8.97337e-90		total: A numeric vector of the variances of log-CPMs for all cellular genes.
Col3a1	1.75244	5.94597	1.09058	4.85539	7.22145e-96	6.97977e-93		bio: A numeric vector containing the biological component of the variance for all genes.
Meg3	5.21666	5.27117	0.67236	4.59881	3.91463e-223	1.13509e-219		tech: A numeric vector containing the technical component of the variance for all genes.
Cdkn1c	2.71846	5.68549	1.11581	4.56968	1.84616e-81	1.21662e-78
Nnat	2.95149	5.61063	1.09905	4.51158	7.83459e-82	5.67929e-79
Ptn	1.73492	5.59431	1.08767	4.50663	2.4988e-83	1.90671e-80
Pcsk2	2.66266	5.59877	1.11919	4.47958	6.61938e-78	3.83871e-75
Dlk1	3.79799	5.28524	0.998977	4.28627	3.37066e-89	2.87458e-86
Chgb	2.69606	5.35351	1.1172	4.23631	3.81117e-70	2.04646e-67
Lgals1	2.21805	5.31826	1.12772	4.19054	1.89577e-67	8.58904e-65
H19	2.0422	5.30255	1.12034	4.1822	4.77083e-68	2.23121e-65
Chga	3.07657	5.19139	1.08787	4.10352	1.9534e-69	1.01144e-66
Sst	2.34207	5.21144	1.12947	4.08196	6.46935e-64	2.75861e-61
Dcn	1.4705	5.10406	1.02729	4.07677	1.26994e-76	7.08137e-74
Gcg	2.28725	5.04821	1.12894	3.91927	3.83328e-59	1.54375e-56
Col1a2	1.50675	4.9356	1.0374	3.8982	6.36069e-69	3.17991e-66
Ttr	3.01439	4.89106	1.09377	3.79729	3.80246e-59	1.54375e-56
Mest	1.77151	4.51133	1.09358	3.41776	2.49976e-48	8.62892e-46
Vim	2.00559	4.36213	1.11815	3.24397	6.25352e-42	1.88882e-39
Xist	1.73024	4.04837	1.08687	2.9615	3.1669e-37	8.66296e-35
Tmsb4x	4.0464	3.64173	0.952818	2.68891	8.75674e-40	2.48932e-37
Tmsb15b2	1.56524	3.57264	1.05254	2.5201	3.38761e-29	6.46231e-27
Igf2	1.51326	3.5489	1.03916	2.50973	1.13196e-29	2.27932e-27
Serpinh1	2.22575	3.61529	1.1279	2.48738	4.59396e-25	7.40036e-23
Pcsk1n	2.34345	3.60797	1.12948	2.47848	7.79165e-25	1.22786e-22
S100a6	1.12176	3.32313	0.895504	2.42763	7.21626e-37	1.93743e-34
Sparcl1	1.17698	3.28373	0.920484	2.36325	2.83101e-33	6.62e-31
Fos	1.95125	3.41167	1.1142	2.29746	3.74753e-22	5.2242e-20
Lum	1.06389	3.15433	0.867322	2.28701	5.4541e-35	1.36334e-32
Spp1	1.07471	3.1197	0.872755	2.24695	1.89514e-33	4.50421e-31
Ppy	1.01277	3.0874	0.841105	2.24629	7.69237e-36	2.02771e-33
Mafb	1.78371	3.30275	1.0954	2.20734	3.05133e-21	4.02165e-19
Mt1	0.888601	2.76763	0.7734	1.99423	1.51423e-33	3.65889e-31
Gsn	1.13187	2.85206	0.900194	1.95187	2.70985e-24	4.13551e-22
Cpe	3.17037	2.99874	1.07851	1.92023	5.43111e-17	5.35648e-15
Slc38a5	1.34781	2.89392	0.987938	1.90599	1.25549e-19	1.50431e-17
Ghrl	1.13898	2.80762	0.90346	1.90416	4.64783e-23	6.73842e-21
Col6a1	0.98619	2.69927	0.827355	1.87191	2.79613e-26	4.76921e-24
Isl1	1.80797	2.94709	1.09886	1.84823	2.32415e-15	1.93653e-13
Stmn1	1.62986	2.89179	1.06742	1.82437	8.41379e-16	7.30438e-14
Igfbp4	1.2358	2.76683	0.945412	1.82142	1.4057e-19	1.67048e-17
Cd24a	1.33934	2.78336	0.984953	1.79841	8.94845e-18	9.68169e-16
Gpc3	1.18126	2.71233	0.922358	1.78997	7.73765e-20	9.50681e-18
Anxa2	1.43396	2.80323	1.01638	1.78685	1.29902e-16	1.23902e-14
1700086L19Rik	1.7987	2.79598	1.09757	1.69841	2.81069e-13	1.98778e-11
Fam183b	1.95799	2.80997	1.11473	1.69524	6.94354e-13	4.68221e-11
Fstl1	1.12525	2.57513	0.897127	1.678	1.46451e-18	1.6208e-16
Spint2	2.40149	2.79823	1.12919	1.66904	2.86188e-12	1.79617e-10
Pax6	1.79326	2.76575	1.0968	1.66895	6.73833e-13	4.56506e-11
Gng12	2.2298	2.78958	1.128	1.66158	3.37588e-12	2.0916e-10
Mdk	1.83159	2.74746	1.10198	1.64548	1.74136e-12	1.12707e-10
Scg2	1.29825	2.57773	0.969908	1.60782	5.6745e-15	4.59603e-13
Hba-a1	1.11711	2.4844	0.89332	1.59108	5.29408e-17	5.29335e-15
Tmem27	1.36587	2.5451	0.994155	1.55094	1.82125e-13	1.31366e-11
Scg3	1.71286	2.63169	1.08381	1.54788	1.42771e-11	8.31284e-10
Ifitm2	2.49009	2.64264	1.1272	1.51543	1.88142e-10	9.67264e-09
Mt2	0.619073	2.088	0.589165	1.49883	1.04677e-32	2.33479e-30
S100a10	1.5968	2.54056	1.06004	1.48051	3.83542e-11	2.12236e-09
Neurog3	0.515084	1.98194	0.504696	1.47725	1.21065e-42	3.81565e-40
Col6a2	0.911696	2.26151	0.786754	1.47476	1.23889e-18	1.38165e-16
Hba-a2	0.458344	1.92233	0.455722	1.46661	4.05351e-51	1.43336e-48
Hbb-bs	2.09141	2.58836	1.12296	1.4654	6.02233e-10	2.91039e-08
Krt8	2.02744	2.56902	1.11951	1.44951	8.08578e-10	3.88171e-08
Scgn	1.70822	2.52969	1.08296	1.44673	2.42527e-10	1.22942e-08
Cryba2	1.59328	2.48921	1.05923	1.42999	1.59051e-10	8.26496e-09
Hbb-bt	0.472097	1.87035	0.467772	1.40258	1.19607e-44	3.85348e-42
Dbpht2	1.43067	2.4004	1.01536	1.38504	1.04064e-10	5.52643e-09
Meis2	2.6991	2.50141	1.117	1.38441	3.86353e-09	1.66707e-07
Ctrb1	1.35181	2.36545	0.989331	1.37612	4.57351e-11	2.50214e-09
Aplp1	1.89573	2.47188	1.10925	1.36263	5.22892e-09	2.21663e-07
Mfap2	1.33971	2.34236	0.985085	1.35728	6.84838e-11	3.67732e-09
Epcam	1.93477	2.4481	1.11285	1.33525	1.13533e-08	4.59775e-07
mt-Atp6	5.78373	2.02295	0.69712	1.32583	3.97543e-19	4.57427e-17
Bex2	2.16088	2.44239	1.12602	1.31637	2.56794e-08	9.95453e-07
Hmgb2	1.47272	2.33594	1.02793	1.30802	1.52948e-09	6.9951e-08
Crip1	1.42916	2.32012	1.01489	1.30524	1.03749e-09	4.85208e-08
Tuba1a	3.63037	2.31601	1.01847	1.29754	1.4648e-09	6.76327e-08
Ldha	1.2796	2.25955	0.962836	1.29672	1.7537e-10	9.04811e-09
Hmgn3	2.29842	2.42306	1.12906	1.294	4.65934e-08	1.73208e-06
Clu	0.851052	2.03112	0.750866	1.28026	9.81402e-16	8.46926e-14
Rcn3	1.1555	2.14616	0.910924	1.23523	1.32795e-10	6.9504e-09
Neurod1	1.59315	2.28349	1.0592	1.22429	3.61969e-08	1.37227e-06
Pdx1	1.47533	2.25261	1.02867	1.22394	1.48396e-08	5.94321e-07
Gpx3	1.80912	2.31831	1.09902	1.21928	1.17833e-07	4.17309e-06
Cald1	0.937236	1.99386	0.801084	1.19277	2.00363e-12	1.27406e-10
Ifitm1	0.760234	1.86793	0.692125	1.1758	1.23876e-15	1.05644e-13
Map1b	2.18541	2.29365	1.12689	1.16676	7.04235e-07	2.24883e-05
Ppic	1.21588	2.10106	0.937226	1.16384	3.61677e-09	1.56994e-07
Pcsk1	1.33426	2.14665	0.983141	1.16351	1.75723e-08	6.96074e-07
Mfap4	0.682812	1.79979	0.637375	1.16241	9.7494e-18	1.04701e-15
mt-Co1	5.46866	1.82642	0.670368	1.15605	4.70382e-16	4.23577e-14
Tubb3	1.33562	2.13692	0.983626	1.15329	2.34675e-08	9.17067e-07
Peg3	2.7051	2.25697	1.1166	1.14037	9.76997e-07	3.03959e-05
Ccnd2	1.29681	2.10076	0.969365	1.13139	2.69914e-08	1.04352e-06
B2m	1.15159	2.03671	0.909177	1.12753	3.78273e-09	1.63707e-07
Fabp5	1.42269	2.14028	1.01287	1.12741	1.07529e-07	3.8398e-06
Pcolce	0.9307	1.91916	0.797461	1.1217	2.81593e-11	1.58238e-09
Krt7	1.73713	2.20799	1.08805	1.11994	8.11357e-07	2.57523e-05
Bgn	0.778837	1.81963	0.704644	1.11499	8.40261e-14	6.12166e-12
Hadh	2.08137	2.2324	1.12245	1.10995	2.04195e-06	6.0789e-05
Igfbp7	1.53011	2.10327	1.04368	1.05958	1.12301e-06	3.46412e-05
Nkx6-1	1.31225	2.02327	0.975133	1.04813	2.75387e-07	9.31532e-06
Krt18	1.77341	2.13517	1.09386	1.0413	4.602e-06	0.000128803
Cxcl12	0.871501	1.78674	0.763265	1.02348	2.08863e-10	1.06623e-08
Pmp22	0.806674	1.74617	0.722909	1.02326	2.13145e-11	1.21661e-09
Nrp1	0.865948	1.78072	0.759927	1.02079	1.94651e-10	9.97193e-09
Postn	0.663061	1.63992	0.622735	1.01719	1.37037e-14	1.07977e-12
Tspan7	1.61281	2.0747	1.06368	1.01103	4.74811e-06	0.000132381
Akap12	0.80701	1.7323	0.723127	1.00917	3.9662e-11	2.1781e-09
Ppp1r1a	0.917329	1.79136	0.789952	1.0014	1.75228e-09	7.98884e-08
Ociad2	1.13083	1.90055	0.899711	1.00084	1.09396e-07	3.89688e-06
Ifitm3	0.96152	1.81282	0.814303	0.99852	5.55282e-09	2.33347e-07
Tmsb10	4.86831	1.7374	0.740125	0.997274	1.71872e-10	8.89929e-09
Igf1	0.658066	1.60664	0.618989	0.987655	5.27696e-14	3.88352e-12
Scg5	1.45623	2.00475	1.02313	0.981619	3.9128e-06	0.000110796
Ndn	1.8015	2.0692	1.09797	0.971228	1.88487e-05	0.00047034
Cd34	0.712281	1.62796	0.658714	0.969244	3.5594e-12	2.19592e-10
Lrpprc	1.20632	1.90228	0.933194	0.969089	6.55275e-07	2.11115e-05
Nfib	1.21387	1.89807	0.936387	0.961678	8.55899e-07	2.70935e-05
Kcnq1ot1	2.23374	2.07865	1.12808	0.950565	4.322e-05	0.000989894
Cystm1	1.85239	2.05247	1.10451	0.94796	3.18614e-05	0.000756017
Sdf2l1	1.43061	1.96081	1.01534	0.945466	7.17876e-06	0.000194288
Slc25a5	3.45153	1.97565	1.04095	0.934699	1.43588e-05	0.00036586
Junb	1.2582	1.88899	0.954462	0.934525	2.53799e-06	7.41851e-05
Cdkn1a	0.632634	1.53344	0.599655	0.933789	2.00893e-13	1.44186e-11
Dbi	1.50945	1.97113	1.03812	0.933006	1.41214e-05	0.00036108
Itih5	0.614339	1.51405	0.585475	0.928573	7.38775e-14	5.40947e-12
Csrp2	1.27672	1.87427	0.961726	0.912543	4.91953e-06	0.000136897
Syt13	1.64731	1.9806	1.07112	0.909484	3.81257e-05	0.000885811
Gng11	0.622675	1.50142	0.591963	0.909459	4.10119e-13	2.81796e-11
Pnliprp1	0.769998	1.60031	0.698727	0.901584	9.1881e-10	4.32497e-08
Ccdc80	0.680049	1.52808	0.635343	0.892736	2.94721e-11	1.64975e-09
Jun	1.71031	1.97138	1.08335	0.888036	6.6994e-05	0.0014646
Hist3h2ba	1.46433	1.91318	1.02551	0.887677	2.75615e-05	0.000663373
Hspa5	3.69535	1.89433	1.01133	0.882995	2.37366e-05	0.000580628
Maged2	1.89429	1.98356	1.10911	0.87445	0.000119749	0.00244179
Cthrc1	0.64433	1.48138	0.608602	0.872783	1.18425e-11	6.97939e-10
Sfrp1	0.659225	1.48522	0.61986	0.86536	3.90669e-11	2.15358e-09
Hes1	0.763207	1.55895	0.694142	0.864812	3.22903e-09	1.41434e-07
Tm4sf4	1.36967	1.84765	0.99544	0.852208	3.32359e-05	0.000784593
Ebf1	0.688987	1.4922	0.641897	0.850304	3.38059e-10	1.69591e-08
Mlxipl	1.1415	1.75425	0.904611	0.849643	6.04823e-06	0.000166389
Gch1	1.42839	1.86158	1.01465	0.846938	5.03537e-05	0.00114245
Col4a1	0.966285	1.65481	0.816848	0.837965	8.79155e-07	2.77087e-05
Btg2	1.55281	1.88594	1.04948	0.836458	0.000102299	0.00212788
Emp3	0.795998	1.55129	0.715971	0.835316	2.73153e-08	1.05053e-06
Apoe	0.615113	1.41622	0.586078	0.830143	2.06836e-11	1.18526e-09
Ubqln2	1.69873	1.90734	1.08121	0.826131	0.000185567	0.00367033
Gm42418	1.77428	1.91895	1.09399	0.824959	0.000221362	0.00432522
Peg10	0.648803	1.43185	0.611998	0.819855	2.16991e-10	1.10384e-08
Id3	0.444946	1.26098	0.443875	0.817107	4.89382e-18	5.37505e-16
Gas1	0.725544	1.48393	0.668119	0.815812	6.39535e-09	2.65673e-07
Sepp1	1.69875	1.89556	1.08121	0.814347	0.000224885	0.00438266
S100a16	0.775376	1.5141	0.702334	0.811765	3.62518e-08	1.37227e-06
Mid1ip1	1.62064	1.85609	1.06541	0.790681	0.000272526	0.00524017
Manf	2.93096	1.88821	1.10066	0.787549	0.000428694	0.00787732
Slc30a8	0.894843	1.55086	0.777047	0.773812	1.74585e-06	5.24045e-05
Prkcdbp	0.702479	1.42306	0.651684	0.771378	1.74745e-08	6.94097e-07
Pam	1.59331	1.82802	1.05924	0.768781	0.000360582	0.0067107
Atp1b1	1.50685	1.80586	1.03743	0.768439	0.0002793	0.00532801
Sec61b	3.90291	1.74961	0.982693	0.766919	0.000138475	0.00279222
mt-Nd2	3.51639	1.78728	1.03238	0.754895	0.000328776	0.00616637
Fbln1	0.707383	1.4097	0.65521	0.754489	4.05018e-08	1.52123e-06
Gpx8	0.755313	1.43561	0.688772	0.746837	2.18946e-07	7.50421e-06
mt-Co3	5.92601	1.47815	0.738337	0.739809	1.51903e-06	4.60731e-05
Hist1h2bc	0.995467	1.57086	0.832161	0.738704	1.76927e-05	0.00044302
Pak3	1.15003	1.64308	0.908473	0.734607	8.2512e-05	0.001767
Smoc2	0.470334	1.19972	0.466233	0.733487	1.15473e-13	8.37061e-12
Tubb4b	2.2585	1.85684	1.12854	0.728299	0.00132084	0.0210665
Hhex	0.528265	1.24334	0.515788	0.72755	2.48692e-11	1.40841e-09
Emb	1.2743	1.68436	0.960792	0.723569	0.000225209	0.00438266
Abcc8	1.21346	1.65895	0.936216	0.722738	0.000161202	0.00321916
Gadd45a	0.795702	1.42666	0.715777	0.710888	1.85398e-06	5.55351e-05
Ube2c	0.389616	1.09155	0.39385	0.697705	7.70315e-17	7.44535e-15
Plagl1	0.778738	1.39418	0.704578	0.689599	2.55891e-06	7.44961e-05
2810417H13Rik	0.443874	1.12557	0.442922	0.682644	3.4731e-13	2.40924e-11
Clps	0.981662	1.50277	0.824987	0.677783	6.46889e-05	0.00142532
mt-Nd1	4.61369	1.48689	0.81061	0.67628	5.07699e-05	0.0011501
Fscn1	0.788613	1.38263	0.711122	0.671503	5.4281e-06	0.000150472
Ccl21a	0.148968	0.827101	0.157994	0.669107	5.88251e-87	4.73804e-84
Mgst1	0.960133	1.4825	0.813559	0.668937	6.38776e-05	0.00140958
Tuba4a	1.16961	1.58054	0.917234	0.663303	0.000377017	0.00696304
Penk	0.37311	1.03768	0.378594	0.659085	2.5175e-16	2.31004e-14
Id2	0.728097	1.32548	0.669914	0.65557	2.56765e-06	7.46009e-05
mt-Nd4	4.32856	1.53243	0.882067	0.650366	0.000296133	0.00561221
Zbtb20	1.672	1.72363	1.07611	0.647526	0.00252817	0.0369119
Cpa1	0.413544	1.06213	0.415697	0.646429	2.16418e-13	1.54563e-11
Mmp14	0.913176	1.43302	0.787597	0.645425	6.72853e-05	0.00146692
Cks2	0.542736	1.17251	0.527839	0.644673	6.34549e-09	2.64359e-07
Mgp	0.325156	0.974442	0.33344	0.641002	1.67887e-19	1.97889e-17
Cyba	1.03718	1.49465	0.853671	0.640983	0.000234214	0.00453357
Cplx2	1.26633	1.59602	0.957683	0.63834	0.0009501	0.015787
Cav1	0.30524	0.937188	0.314338	0.622851	1.33362e-20	1.68129e-18
Sytl4	0.757752	1.3121	0.690436	0.621669	1.36487e-05	0.000350228
Rbp1	0.839719	1.36346	0.743863	0.619599	5.20876e-05	0.00117444
Igfbp5	0.579418	1.17554	0.557785	0.617753	1.23591e-07	4.34908e-06
Acta2	0.338298	0.961866	0.345935	0.615932	5.42099e-17	5.35648e-15
Rarres2	0.538249	1.12576	0.524117	0.601644	4.44449e-08	1.65646e-06
Pdia6	2.93634	1.70107	1.10024	0.600833	0.00547605	0.0706962
Auts2	1.15956	1.5122	0.912742	0.599458	0.00110728	0.0180578
Anxa4	1.6038	1.65467	1.06165	0.593019	0.00462864	0.0617919
Islr	0.532395	1.11039	0.519241	0.591144	5.66156e-08	2.07801e-06
Nrk	0.513972	1.09424	0.503755	0.590488	2.36614e-08	9.2216e-07
Tuba1b	2.78909	1.70056	1.11125	0.589316	0.00674193	0.083973
Krt19	0.562916	1.1331	0.544422	0.588674	2.35664e-07	8.05814e-06
Tubb6	0.503345	1.08197	0.494725	0.587243	1.59923e-08	6.38724e-07
Cd63	3.47995	1.61962	1.037	0.582617	0.00442844	0.0595579
Ccnd3	1.38007	1.58025	0.99896	0.581294	0.00335365	0.0471593
Sdpr	0.516546	1.08715	0.505931	0.581218	4.34381e-08	1.62311e-06
Gpx1	1.32671	1.55529	0.980419	0.574868	0.00314979	0.0449023
mt-Co2	4.91634	1.29645	0.726114	0.57034	0.000126377	0.00256612
Ambp	0.6907	1.21149	0.643147	0.568347	1.91841e-05	0.00047789
Crip2	0.71227	1.22588	0.658707	0.567169	3.01659e-05	0.000719317
Alas2	0.0906915	0.658571	0.0969765	0.561594	1.26619e-160	2.29466e-157
Ier2	1.42308	1.57076	1.01299	0.557768	0.00515446	0.0673844
Vwa5b2	1.07761	1.43076	0.874196	0.556563	0.00150778	0.0235465
Zeb2	0.560682	1.08855	0.542599	0.545947	1.38153e-06	4.21672e-05
Fxyd3	1.03383	1.39736	0.851931	0.545424	0.00142835	0.0225335
Calr	3.45675	1.58297	1.04023	0.542744	0.00753212	0.0926214
Tpm4	1.09264	1.41925	0.881599	0.537653	0.00224647	0.0333019
Cd81	3.32275	1.5958	1.05903	0.536773	0.00910304	0.108748
Plvap	0.220514	0.767183	0.23092	0.536262	1.39324e-27	2.49372e-25
H2afz	3.13309	1.61654	1.08221	0.534329	0.0107159	0.124089
Pcbd1	1.45011	1.55134	1.02131	0.530032	0.0078057	0.0953387
Tubb2a	1.59784	1.58882	1.06028	0.528533	0.0101057	0.118442
Ssr2	3.13755	1.59852	1.08178	0.516746	0.013024	0.144691
Mfap5	0.349971	0.873215	0.356958	0.516258	8.02405e-12	4.80714e-10
Eln	0.527287	1.02618	0.514969	0.511216	1.87308e-06	5.59916e-05
Fbn2	0.499243	0.993701	0.491221	0.50248	9.40896e-07	2.9399e-05
Tpm2	0.524143	1.0139	0.512331	0.501564	2.54508e-06	7.42427e-05
Rrbp1	2.07011	1.62295	1.12183	0.501113	0.0187121	0.192266
Sox4	1.46954	1.52693	1.02701	0.49992	0.0116697	0.132607
Top2a	0.300785	0.805889	0.310038	0.495851	4.62602e-14	3.45711e-12
Zcchc18	0.92516	1.28756	0.794366	0.493192	0.00191056	0.0289455
Tinagl1	0.436931	0.926902	0.436737	0.490165	8.52626e-08	3.09809e-06
Cenpa	0.340108	0.836914	0.347649	0.489265	2.74919e-11	1.55089e-09
Cldn7	1.20005	1.41788	0.930514	0.48737	0.0073399	0.0907194
Ccnb2	0.294771	0.789701	0.304216	0.485485	5.22838e-14	3.87351e-12
mt-Cytb	5.13898	1.16437	0.679262	0.485105	0.000438533	0.00801747
Tyrobp	0.148961	0.641586	0.157987	0.483599	1.91402e-46	6.45336e-44
Mif	2.41465	1.61051	1.129	0.481506	0.023462	0.225572
Snca	0.100471	0.588503	0.107406	0.481098	5.16723e-97	5.35103e-94
S100a11	3.32982	1.5372	1.05814	0.47906	0.0174604	0.182642
Snhg18	0.673892	1.10963	0.630797	0.478831	0.000202692	0.0039765
Cela2a	0.177872	0.666017	0.187712	0.478306	8.33488e-33	1.88811e-30
Laptm4a	2.93401	1.57822	1.10042	0.477796	0.0215427	0.212034
Immp1l	1.76117	1.56879	1.09197	0.476819	0.0209575	0.207896
Arpc1b	1.50999	1.51122	1.03827	0.472943	0.0169108	0.178698
Ap1s2	1.39018	1.47163	1.00236	0.469276	0.0145847	0.158152
Igfbp3	0.384844	0.85779	0.389454	0.468336	1.05593e-08	4.30024e-07
Egfl7	0.485463	0.945843	0.479374	0.466469	2.90049e-06	8.34352e-05
Ero1lb	0.837337	1.20623	0.742379	0.463846	0.00180161	0.0275525
Rpl39	4.50386	1.29443	0.838389	0.456041	0.0056348	0.0723309
Col5a2	0.537191	0.977774	0.523237	0.454537	2.59143e-05	0.00062722
Gas6	0.546308	0.984001	0.530793	0.453207	3.47566e-05	0.000815374
Rpl36a	4.08573	1.39639	0.943813	0.452577	0.0127397	0.142516
Birc5	0.313617	0.773833	0.322397	0.451436	3.43028e-11	1.91278e-09
Txnip	1.43932	1.46827	1.01803	0.450243	0.0196751	0.198919
Capn6	0.447195	0.891847	0.445871	0.445976	1.58073e-06	4.77446e-05
Gnas	5.90353	1.1567	0.711194	0.445502	0.00175901	0.0269579
Col14a1	0.436003	0.881152	0.435909	0.445244	9.74159e-07	3.03728e-05
Egr1	1.15332	1.35406	0.909952	0.444103	0.011489	0.131259
Anxa5	2.26189	1.57235	1.12859	0.443759	0.0334849	0.293619
Phgdh	0.573294	0.995714	0.552846	0.442868	9.49313e-05	0.00198602
Col5a1	0.490456	0.925693	0.483679	0.442013	1.03316e-05	0.000271848
Pecam1	0.242596	0.693709	0.252984	0.440724	2.4023e-16	2.21838e-14
Tpm1	1.22993	1.3797	0.943025	0.436677	0.0154884	0.165995
Timp3	0.51164	0.937956	0.501779	0.436176	2.56273e-05	0.000621313
Olfml3	0.506179	0.931168	0.497141	0.434027	2.37626e-05	0.000580628
Akr1c19	1.13029	1.3331	0.899465	0.433636	0.0123489	0.138679
Gadd45g	0.986153	1.25837	0.827336	0.431034	0.0076066	0.0933776
Lmna	1.39388	1.43352	1.00359	0.429936	0.0229731	0.222413
Agtr2	0.329304	0.767152	0.337394	0.429758	1.47507e-09	6.78906e-08
Mxra8	0.54726	0.960247	0.531579	0.428668	8.59815e-05	0.0018278
Ramp2	0.847675	1.17447	0.748788	0.42568	0.00404168	0.0551235
Nusap1	0.204286	0.639439	0.214568	0.424871	1.41452e-20	1.7679e-18
Gast	0.283475	0.717493	0.293235	0.424258	7.88343e-12	4.74249e-10
Copz2	0.687719	1.06517	0.640971	0.4242	0.00102349	0.0168429
Cldn4	0.910204	1.21004	0.785903	0.424136	0.00596283	0.0756998
Eng	0.361671	0.791073	0.367933	0.42314	4.20723e-08	1.57614e-06
Hnrnpa1	2.71801	1.53816	1.11584	0.422322	0.0389239	0.330397
Matn2	0.508349	0.917977	0.498986	0.418991	4.57596e-05	0.00104312
Fkbp7	0.608734	0.996083	0.581085	0.414998	0.000438434	0.00801747
Ckb	0.740509	1.08856	0.67858	0.409977	0.00244049	0.0358483
Klf2	0.491467	0.893464	0.48455	0.408914	4.21723e-05	0.000967426
Ahnak	0.528117	0.923965	0.515664	0.408301	0.000112598	0.00231882
Ndufa1	1.78494	1.50323	1.09559	0.407643	0.0415044	0.344882
Sfrp2	0.261183	0.678893	0.271383	0.40751	1.31776e-12	8.72372e-11
Htra3	0.39238	0.80337	0.39639	0.40698	8.61721e-07	2.72184e-05
Atp2a2	1.25737	1.36099	0.954128	0.406865	0.0234782	0.225572
Arg1	0.300472	0.71615	0.309735	0.406415	4.88314e-10	2.39175e-08
Tpd52	1.4655	1.43094	1.02585	0.405088	0.0329041	0.290173
Hist1h1c	0.764416	1.09991	0.694961	0.404949	0.00331646	0.0467269
6330403K07Rik	0.495874	0.891588	0.488335	0.403254	5.97312e-05	0.00133639
Nid1	0.491755	0.886001	0.484797	0.401203	5.77237e-05	0.00129548
Bambi	1.18756	1.32545	0.925106	0.400348	0.0218897	0.215012
Acly	1.5816	1.45648	1.05649	0.399994	0.0388736	0.330164
Oaf	0.744304	1.08021	0.681208	0.399001	0.00317765	0.0451033
Tm4sf1	0.25038	0.659485	0.260708	0.398777	5.15602e-13	3.50948e-11
Spats2l	0.483176	0.875366	0.477396	0.397969	5.14166e-05	0.00116293
Hist1h2ap	0.262179	0.669541	0.272364	0.397177	5.45512e-12	3.30913e-10
Zfos1	1.33365	1.37793	0.982921	0.395008	0.030583	0.272689
Tppp3	0.406079	0.803629	0.408917	0.394713	3.44416e-06	9.81011e-05
Hsp90aa1	3.51662	1.42516	1.03235	0.392801	0.0381405	0.326038
Ccnd1	0.504889	0.887868	0.496042	0.391826	0.00011656	0.00238684
Myl12a	2.49048	1.51848	1.12719	0.391287	0.0529091	0.408107
Pcp4	0.507789	0.889522	0.49851	0.391012	0.000128948	0.00261467
Ffar2	0.859233	1.14589	0.755862	0.39003	0.00810736	0.0983602
Gypa	0.0621708	0.455952	0.0665096	0.389443	3.65035e-164	8.82046e-161
Cldn3	0.653065	1.00269	0.615222	0.387471	0.00167187	0.0257312
Fcer1g	0.15859	0.554897	0.167924	0.386972	3.43852e-27	6.00623e-25
Ltb	0.105241	0.499057	0.11242	0.386637	4.40575e-58	1.72634e-55
C1qa	0.351172	0.744563	0.358088	0.386475	2.47469e-07	8.40236e-06
Rnase1	0.183956	0.57915	0.193924	0.385226	1.07208e-20	1.37549e-18
Mef2c	0.397689	0.785385	0.401257	0.384128	4.09685e-06	0.000115332
Marcks	1.7225	1.46952	1.08553	0.383996	0.0496699	0.39158
Ppib	2.83532	1.48994	1.10791	0.38203	0.0540823	0.415287
Rps4x	4.89161	1.11308	0.733346	0.379735	0.00792281	0.0966064
Cela3b	0.240644	0.630605	0.251042	0.379563	9.33436e-13	6.26526e-11
Hn1	1.68598	1.4583	1.07882	0.379486	0.0506243	0.396902
Lmo4	0.664757	1.00192	0.624002	0.37792	0.00238899	0.0352345
Cd52	0.123004	0.50893	0.131021	0.37791	1.80983e-41	5.35488e-39
Rps12	3.70863	1.38765	1.00979	0.377858	0.0406366	0.340352
Prrx1	0.466533	0.840161	0.46291	0.377251	7.32777e-05	0.00158328
Resp18	0.465287	0.838881	0.461819	0.377062	7.12218e-05	0.00155041
Marcksl1	2.76911	1.48794	1.11263	0.375307	0.0580294	0.436138
Id1	0.298849	0.682288	0.308166	0.374122	7.74335e-09	3.19838e-07
Cdk1	0.371052	0.748449	0.376681	0.371769	2.13093e-06	6.33079e-05
Myl9	0.433931	0.805626	0.434056	0.37157	3.32821e-05	0.000784593
Nid2	0.484747	0.850093	0.478755	0.371338	0.000150976	0.00302745
Rph3al	1.08912	1.25066	0.879877	0.370785	0.0248056	0.234869
H2-D1	1.55037	1.41963	1.04887	0.370761	0.0497926	0.392143
H2afv	1.92084	1.48158	1.11164	0.369939	0.0605188	0.449488
Glul	1.49667	1.40331	1.03465	0.368656	0.0484551	0.384722
Blvrb	0.455596	0.81919	0.453301	0.365889	8.47728e-05	0.00181007
Mkrn1	0.915773	1.15438	0.789071	0.365311	0.015506	0.166031
Lsp1	0.239725	0.615023	0.250127	0.364896	5.35376e-12	3.26129e-10
Il11ra1	0.856686	1.11682	0.754312	0.362512	0.0125772	0.140915
Rps20	4.2969	1.25205	0.890384	0.361663	0.0292187	0.264262
Grb10	1.95775	1.47594	1.11471	0.361235	0.0655486	0.474182
Lmnb1	0.821093	1.09288	0.73215	0.360729	0.0108535	0.12528
Col6a3	0.43754	0.797802	0.437281	0.360521	6.12392e-05	0.00135549
Lrrc17	0.383249	0.747425	0.387983	0.359442	7.93627e-06	0.00021268
Cd9	1.05579	1.22262	0.863205	0.359411	0.0261998	0.244041
Aplnr	0.127869	0.49536	0.136094	0.359266	4.59353e-35	1.16837e-32
Col4a2	0.443533	0.801763	0.442619	0.359143	7.83234e-05	0.00168477
Pf4	0.0823548	0.446657	0.0880756	0.358581	1.57173e-80	9.90736e-78
Htra1	0.37731	0.74081	0.38249	0.358321	6.36918e-06	0.000173899
Lpl	0.503451	0.853086	0.494816	0.35827	0.000371371	0.00686752
Sox18	0.166823	0.532452	0.176392	0.356061	2.61564e-21	3.47904e-19
Esam	0.190031	0.555599	0.200112	0.355487	6.35024e-17	6.22066e-15
Runx1t1	0.909893	1.1408	0.785725	0.355076	0.0176275	0.183594
Rpl23	4.85771	1.09829	0.743216	0.355075	0.0130127	0.144676
Hepacam2	0.994093	1.18602	0.831453	0.354564	0.0234748	0.225572
Ly6e	1.08767	1.23361	0.879169	0.354445	0.0301706	0.270285
Plac8	0.364679	0.725156	0.370743	0.354413	4.21961e-06	0.000118558
Cldn6	0.81968	1.08554	0.731252	0.35429	0.0119964	0.135822
Osr1	0.400876	0.75701	0.404171	0.352838	2.3789e-05	0.000580628
Fbn1	0.444205	0.795447	0.443216	0.352231	0.000106726	0.0022073
Calu	0.779066	1.05525	0.704796	0.350455	0.010262	0.119983
Actb	4.60312	1.16249	0.813234	0.349257	0.0227038	0.220912
Clec14a	0.195797	0.553538	0.20597	0.347568	1.89274e-15	1.60474e-13
Cmtm3	0.609228	0.928463	0.581473	0.346991	0.00271627	0.039499
Fam159b	0.433479	0.780025	0.433652	0.346373	9.91156e-05	0.00206462
Hsp90b1	3.35137	1.40011	1.05529	0.344811	0.0639695	0.466984
Dpysl3	0.435304	0.779625	0.435284	0.344341	0.000114098	0.00233974
Ecscr	0.222606	0.577308	0.233021	0.344287	2.91856e-12	1.81906e-10
Oat	0.91569	1.13315	0.789024	0.344126	0.0210789	0.20846
Selm	1.80846	1.4417	1.09893	0.342767	0.0730887	0.513161
Slc2a2	0.413006	0.75771	0.41521	0.3425	6.07482e-05	0.00134874
Tagln2	1.51565	1.38218	1.03981	0.342366	0.0625163	0.459382
Igfbp2	0.300699	0.651118	0.309954	0.341164	1.46373e-07	5.10124e-06
Ngfrap1	2.81742	1.45018	1.10922	0.340959	0.0760582	0.524093
Vcan	0.412053	0.753964	0.414345	0.339618	6.7078e-05	0.0014646
Nkain4	0.374594	0.718565	0.379971	0.338594	1.65078e-05	0.000416225
Ddah2	1.22032	1.27503	0.939073	0.335959	0.0477805	0.380825
Prdx4	1.15669	1.24459	0.911454	0.333139	0.0442976	0.361207
2011-09-01	0.652707	0.947923	0.614952	0.332972	0.00582407	0.0741329
Cenpf	0.232085	0.574996	0.242509	0.332487	8.42739e-11	4.5085e-09
Ypel3	1.76651	1.42505	1.09281	0.332241	0.0783241	0.534373
Maf	0.375977	0.712058	0.381254	0.330804	2.64489e-05	0.000639094
Dab2	0.338668	0.676725	0.346286	0.330439	4.3796e-06	0.000122815
Cd74	0.0933885	0.428958	0.0998552	0.329103	1.64136e-53	6.10165e-51
Plxdc2	0.438369	0.767088	0.43802	0.329068	0.000232555	0.0045135
Enpp2	0.740842	1.00725	0.678811	0.328441	0.0120913	0.136526
Fabp4	0.189004	0.527162	0.199067	0.328095	8.03484e-15	6.43586e-13
Rgcc	0.20988	0.547273	0.220218	0.327056	2.2709e-12	1.43771e-10
Serpine2	0.794569	1.04178	0.715036	0.326739	0.0166301	0.176245
Osr2	0.324545	0.659061	0.332858	0.326204	2.48784e-06	7.31616e-05
Ank	0.916029	1.11416	0.789216	0.324943	0.0275415	0.253154
Des	0.363252	0.694164	0.36941	0.324753	2.10415e-05	0.00052058
Adamts5	0.308553	0.641614	0.317528	0.324085	9.91519e-07	3.07159e-05
Ndufa4l2	0.321759	0.654061	0.330197	0.323864	2.44338e-06	7.20003e-05
Rac2	0.125785	0.456784	0.133922	0.322862	1.42122e-29	2.78445e-27
Kdelr3	0.453387	0.773283	0.451351	0.321932	0.000445197	0.00812905
Cldn5	0.160386	0.491462	0.169774	0.321688	5.33813e-19	6.09387e-17
Cpa2	0.236184	0.565554	0.2466	0.318954	8.40752e-10	4.01022e-08
Cdh5	0.172353	0.499758	0.182063	0.317695	2.15169e-16	2.02566e-14
Pttg1	0.44585	0.761093	0.444678	0.316415	0.000458014	0.00835166
Cnn2	0.474988	0.786316	0.47029	0.316026	0.0008719	0.0147157
Tshz2	1.50047	1.35151	1.03569	0.315817	0.0777072	0.531748
Bsg	3.74957	1.32063	1.00502	0.31561	0.0717238	0.506997
Smim22	1.11561	1.20808	0.892614	0.31547	0.0498226	0.392143
Tagln	0.146738	0.470785	0.155688	0.315096	2.06634e-21	2.77387e-19
Sez6l2	0.758749	1.00573	0.691115	0.314618	0.0169651	0.179011
Lox	0.361764	0.682454	0.36802	0.314434	3.43737e-05	0.000807698
Pdia4	1.76083	1.40455	1.09192	0.312629	0.0911169	0.586669
Kdelr2	1.40686	1.31971	1.00783	0.311883	0.0746857	0.519008
Aebp1	0.408624	0.722341	0.411231	0.31111	0.00021203	0.00415406
Eno1	2.11383	1.43513	1.12406	0.311071	0.0986457	0.616451
Btbd17	0.358777	0.675677	0.365225	0.310452	3.74369e-05	0.000874011
Fkbp11	0.493571	0.796795	0.486358	0.310437	0.00147093	0.0231296
Car2	0.13391	0.452678	0.142382	0.310296	1.60116e-24	2.49609e-22
Bex4	0.875922	1.07398	0.765906	0.308071	0.0304672	0.271991
Arx	0.310685	0.62758	0.31958	0.308	3.55893e-06	0.000101171
Cck	0.291732	0.608841	0.301268	0.307573	9.85116e-07	3.05829e-05
Mien1	1.72432	1.39245	1.08584	0.306606	0.0941661	0.599306
Bpgm	0.411215	0.720067	0.413586	0.306481	0.000277773	0.00531989
Sh3bgrl3	1.63116	1.3741	1.0677	0.306397	0.0906164	0.584671
Nr2f2	0.445057	0.749345	0.443973	0.305371	0.000676519	0.0118313
1110008P14Rik	1.12642	1.20273	0.89767	0.305062	0.0566784	0.429098
Cxcl13	0.172103	0.483818	0.181807	0.30201	5.00084e-15	4.07315e-13
Mageh1	1.59443	1.36135	1.0595	0.301856	0.0921952	0.59196
Camk2n1	0.899385	1.08148	0.779683	0.301799	0.0356645	0.309387
Fosb	0.771781	1.00157	0.699925	0.301645	0.0223294	0.218392
Nupr1	0.299475	0.610183	0.308771	0.301412	2.70904e-06	7.83473e-05
Fech	0.403615	0.707344	0.406671	0.300673	0.000285956	0.00543353
Hist1h2al	0.81496	1.02856	0.728238	0.300318	0.027347	0.251892
Cyr61	0.310785	0.619535	0.319676	0.299859	6.20844e-06	0.000170151
Cks1b	1.21845	1.23641	0.938295	0.298112	0.0694065	0.494961
Prss53	0.353358	0.657162	0.360142	0.29702	6.09271e-05	0.00135064
Gm13305	0.539542	0.821926	0.525191	0.296735	0.00424022	0.057239
Cela1	0.173929	0.480332	0.183678	0.296654	2.6451e-14	2.05073e-12
Fcgrt	0.459187	0.752295	0.456464	0.295831	0.00126627	0.0202855
Rcn1	1.25516	1.24827	0.953245	0.295027	0.0746612	0.519008
Rgs2	0.338992	0.640479	0.346593	0.293886	3.90017e-05	0.000904714
Rpsa	4.14234	1.22367	0.930249	0.293418	0.0708465	0.50202
Gabarapl2	2.54722	1.41779	1.12504	0.292757	0.112689	0.668756
Fth1	3.91636	1.27247	0.980123	0.29235	0.0823157	0.551995
Cotl1	1.25697	1.24452	0.953971	0.290551	0.0779536	0.532597
Gpx7	0.516919	0.795935	0.506246	0.289689	0.00383818	0.052695
Pdlim2	0.3606	0.656498	0.366931	0.289567	0.000118163	0.00241627
Adamts1	0.415944	0.707276	0.41787	0.289405	0.000626239	0.0110693
Slc35b1	1.11235	1.18016	0.891074	0.289083	0.0653361	0.473621
Emp1	0.501031	0.781224	0.49275	0.288474	0.00319065	0.045218
Ctsz	1.37167	1.2842	0.996113	0.288085	0.0889247	0.577745
Zfp36l1	0.619471	0.875056	0.589475	0.285581	0.0120009	0.135822
Angptl2	0.284225	0.578655	0.293966	0.28469	3.21198e-06	9.20303e-05
H1f0	1.90951	1.39506	1.1106	0.284461	0.116376	0.680878
Ube2l6	0.162275	0.45612	0.171718	0.284402	5.99071e-15	4.82518e-13
C1qb	0.0707751	0.359039	0.0757056	0.283333	2.18415e-68	1.05553e-65
Lurap1l	0.507159	0.781181	0.497974	0.283207	0.00402909	0.0550553
Actg1	5.092	0.965699	0.684161	0.281538	0.0276067	0.253318
Arl6ip1	1.44287	1.30008	1.01912	0.280964	0.0994936	0.620412
Bst2	0.323605	0.612895	0.331961	0.280934	4.0268e-05	0.000928149
Spint1	0.970589	1.09972	0.819133	0.280591	0.0552553	0.421405
Gpx2	0.516978	0.786821	0.506296	0.280524	0.0049202	0.0652038
Coro1a	0.121465	0.40913	0.129413	0.279717	3.75171e-24	5.66587e-22
Nbl1	0.429135	0.709248	0.429759	0.279488	0.00122325	0.0197271
Rab3a	0.987178	1.10733	0.82787	0.279464	0.0578923	0.435614
Nfkbia	0.803009	0.998978	0.720537	0.278441	0.0359003	0.309967
Vcam1	0.298313	0.586066	0.307647	0.278419	1.2416e-05	0.000322015
Fam174b	0.931538	1.07589	0.797928	0.277965	0.0522964	0.404555
Aspn	0.226672	0.513712	0.237096	0.276616	2.73175e-08	1.05053e-06
S100a13	0.91313	1.06335	0.787571	0.275778	0.0514044	0.400247
Calm1	4.00395	1.23789	0.962352	0.275533	0.0911164	0.586669
BC028528	0.397878	0.676912	0.40143	0.275482	0.000693827	0.0120903
Ogn	0.299078	0.582537	0.308386	0.274151	1.72348e-05	0.000432302
Tsc22d1	2.24459	1.40244	1.1283	0.27414	0.128823	0.71858
Alcam	0.866294	1.03422	0.760136	0.274087	0.0464879	0.37319
Mmp2	0.352078	0.632531	0.35894	0.273591	0.000191786	0.00378301
Bicc1	0.637915	0.876776	0.603706	0.27307	0.017544	0.182891
Hebp1	0.497712	0.762328	0.48991	0.272418	0.00478995	0.063594
Reep5	1.44554	1.29205	1.01993	0.272121	0.106929	0.647019
Icam2	0.172466	0.45392	0.18218	0.27174	1.83561e-12	1.17755e-10
Gsta3	0.223294	0.505359	0.233711	0.271648	3.06067e-08	1.17391e-06
Ntrk2	0.341712	0.620756	0.349166	0.27159	0.000145129	0.00292233
Tmem176b	1.93146	1.3834	1.11257	0.270835	0.128369	0.716952
Dek	1.00211	1.10581	0.835607	0.270199	0.0659695	0.475597
Msn	0.393925	0.66776	0.397808	0.269952	0.000784653	0.0133834
Uqcc2	2.31103	1.39895	1.12922	0.269722	0.132894	0.729778
Igf2r	0.585908	0.832033	0.562993	0.269041	0.0129938	0.144676
Ptrf	0.401573	0.673402	0.404808	0.268593	0.000996599	0.0164377
Cdc20	0.250345	0.528982	0.260673	0.268308	8.11752e-07	2.57523e-05
Rps15a	4.98591	0.973423	0.705261	0.268162	0.0382408	0.32651
Plpp3	0.397602	0.668566	0.401177	0.267389	0.000950616	0.015787
Atp5l	4.30262	1.15576	0.888877	0.266886	0.0809293	0.545727
Ccndbp1	0.530977	0.784801	0.518057	0.266744	0.00822307	0.0994312
Axl	0.33794	0.611969	0.345596	0.266373	0.000164738	0.00328524
Tcf4	1.0054	1.1025	0.837315	0.265188	0.070033	0.497959
Creld2	1.16366	1.17935	0.914581	0.264773	0.0887051	0.577181
Gstm1	0.426343	0.691293	0.427251	0.264042	0.00199317	0.0300385
Lhfp	0.320395	0.592772	0.328892	0.26388	9.2743e-05	0.00194868
Igfbpl1	0.323491	0.59493	0.331852	0.263079	0.000110629	0.00228151
Ece1	0.96576	1.07918	0.816569	0.262616	0.0670203	0.481496
Timp2	0.577071	0.818094	0.555895	0.262199	0.0139929	0.153108
Phlda3	0.448972	0.709588	0.447446	0.262142	0.00317153	0.0450793
Basp1	0.526924	0.7765	0.514664	0.261836	0.00888824	0.106585
Gap43	0.287316	0.558672	0.296975	0.261697	2.01726e-05	0.000499934
Scd2	1.0248	1.10807	0.847215	0.260857	0.0757172	0.522986
Tmsb15l	0.557587	0.800455	0.540068	0.260387	0.0123442	0.138679
Pfn1	2.82288	1.36905	1.10882	0.260232	0.137105	0.742043
Wipi1	0.929702	1.05692	0.796905	0.260019	0.0642373	0.467996
Mfge8	0.595163	0.829571	0.570369	0.259202	0.01712	0.180383
Cdo1	0.45951	0.715233	0.456748	0.258485	0.00418698	0.0566787
Nefm	0.334968	0.600854	0.342777	0.258077	0.000225989	0.00439193
Prnp	1.48888	1.28967	1.0325	0.257177	0.12293	0.701395
Akr1c12	0.721149	0.922007	0.665017	0.25699	0.0358979	0.309967
Dtymk	0.988525	1.08507	0.82857	0.256496	0.074617	0.519008
Galk1	0.513217	0.759363	0.503115	0.256248	0.00882442	0.105908
Arhgdib	0.18784	0.453782	0.197882	0.2559	8.4603e-10	4.02156e-08
Stmn2	0.134883	0.399157	0.143394	0.255763	4.79023e-17	4.82283e-15
Nkx2-2	0.940686	1.0587	0.802984	0.255715	0.0689485	0.49315
1700011H14Rik	0.201687	0.466829	0.211939	0.25489	1.0528e-08	4.29958e-07
Npepl1	0.964151	1.07019	0.81571	0.254477	0.0730495	0.513161
Fxyd6	1.1907	1.18078	0.926474	0.254311	0.100475	0.622881
Lyve1	0.183368	0.447557	0.193324	0.254233	4.48325e-10	2.21082e-08
Lyz2	0.13261	0.394831	0.14103	0.253801	2.55063e-17	2.66036e-15
Fxyd1	0.410949	0.666935	0.413344	0.253591	0.00212949	0.0317955
Serpinf1	0.39416	0.651456	0.398024	0.253433	0.00150617	0.0235465
Emcn	0.132089	0.393739	0.140489	0.25325	2.26308e-17	2.37755e-15
Ifi27	0.409297	0.664417	0.411844	0.252573	0.00213696	0.0318413
B630019K06Rik	0.72844	0.922508	0.670156	0.252352	0.0396847	0.335676
Fkbp2	1.58304	1.3091	1.05683	0.252275	0.133041	0.730062
2007-09-01	2.06173	1.37355	1.12141	0.252142	0.147428	0.774044
Serf2	3.42611	1.29658	1.04452	0.252058	0.130449	0.723232
Slit2	0.367538	0.624229	0.37341	0.250819	0.000875794	0.0147643
G0s2	0.278138	0.538708	0.288024	0.250684	2.50734e-05	0.000609924
P4ha2	0.430606	0.678603	0.431078	0.247524	0.00373474	0.0517264
Fev	0.599349	0.821083	0.573687	0.247396	0.0222625	0.217935
Rhoj	0.399396	0.650178	0.402819	0.247359	0.00211208	0.0316332
Emilin1	0.485788	0.726678	0.479655	0.247023	0.00821181	0.099378
Cst3	2.94153	1.34669	1.09982	0.246869	0.147836	0.774044
Pdzk1ip1	0.575599	0.801049	0.554708	0.246341	0.0192731	0.196361
Lockd	0.22008	0.476823	0.230485	0.246338	3.1893e-07	1.07282e-05
Tgfb1i1	0.375593	0.626873	0.380898	0.245974	0.00131215	0.0209511
Crabp1	0.167012	0.422064	0.176586	0.245478	4.69272e-11	2.54813e-09
BC048546	0.496379	0.734107	0.488768	0.245339	0.00967873	0.114176
Dnajb9	0.823464	0.978451	0.733655	0.244795	0.0600293	0.446517
Sgk1	0.267299	0.521964	0.277402	0.244562	2.00064e-05	0.000496665
Srm	0.858582	0.999309	0.755467	0.243842	0.0663203	0.477414
Gjd2	0.616555	0.830334	0.587204	0.24313	0.026864	0.248548
Celf2	0.943323	1.04745	0.80443	0.24302	0.0796428	0.540591
Ctsb	1.69698	1.32308	1.08089	0.242193	0.148261	0.775052
Surf4	1.44173	1.25989	1.01877	0.241118	0.135087	0.73635
Cirbp	1.56169	1.29231	1.05167	0.240641	0.143201	0.764687
Ccna2	0.199399	0.449188	0.209622	0.239566	5.06211e-08	1.86744e-06
Tyms	0.618792	0.827962	0.588947	0.239016	0.0293278	0.264919
Cyb5r3	1.90352	1.34823	1.11004	0.238198	0.158717	0.805137
Ccnb1	0.150218	0.397172	0.159287	0.237885	1.72758e-12	1.12316e-10
Lpar4	0.342171	0.587246	0.3496	0.237646	0.000770154	0.0131826
C1qc	0.0539124	0.294021	0.0576804	0.236341	1.53943e-81	1.06279e-78
Gamt	0.31003	0.55465	0.31895	0.2357	0.000287751	0.00546049
Epha3	0.292161	0.537383	0.301684	0.235699	0.000136361	0.00275727
Efemp2	0.692687	0.880114	0.644594	0.23552	0.0443525	0.361451
Tfpi	0.423963	0.660407	0.42511	0.235296	0.00495861	0.0655333
Smc2	0.407283	0.64527	0.410012	0.235258	0.00375635	0.0518663
Gars	1.67849	1.31242	1.07738	0.235043	0.154719	0.79346
Elk3	0.281546	0.525651	0.291353	0.234298	8.96231e-05	0.0018941
Serinc3	1.1057	1.12155	0.887911	0.233636	0.110117	0.656984
Rspo3	0.227054	0.470438	0.237478	0.23296	2.43502e-06	7.19e-05
Nucb2	0.921469	1.02479	0.792292	0.232493	0.0857907	0.566391
Gatsl2	0.8258	0.967379	0.735134	0.232245	0.070529	0.500265
Try5	0.0715559	0.308756	0.0765399	0.232216	1.15811e-45	3.81598e-43
Cdc42ep2	0.377009	0.613471	0.382211	0.23126	0.00240922	0.0354607
Sat1	0.542256	0.758413	0.527441	0.230972	0.0206652	0.20549
Nudt19	0.540741	0.75709	0.526186	0.230905	0.0204535	0.204045
Stard10	1.07297	1.10272	0.871888	0.230832	0.108703	0.652617
Tmed3	1.94045	1.34407	1.11333	0.230741	0.167127	0.827372
Cryab	0.268219	0.507893	0.278305	0.229588	6.06715e-05	0.00134874
Cdh11	0.335619	0.572933	0.343395	0.229538	0.000922215	0.0154035
Ssr4	2.47509	1.35639	1.12766	0.228735	0.172323	0.836967
Rps2	4.8322	0.978093	0.750625	0.227468	0.0789995	0.537968
Rasip1	0.178235	0.415434	0.188083	0.227351	8.92593e-09	3.66595e-07
Prss23	0.377232	0.609571	0.382418	0.227153	0.00282548	0.0407622
Dynll2	1.45546	1.24902	1.02291	0.226114	0.151537	0.783798
Cd47	1.40155	1.23195	1.00611	0.225848	0.147821	0.774044
F2r	0.44812	0.672398	0.446691	0.225708	0.00928353	0.110503
H2afx	1.02918	1.07495	0.849508	0.225447	0.108152	0.650888
Rap1b	1.88056	1.33263	1.10766	0.224962	0.17202	0.836967
Rpl35	4.50013	1.06421	0.83926	0.224951	0.105877	0.642797
Erp29	2.16525	1.3511	1.12619	0.224916	0.176067	0.84552
Tubb5	3.33943	1.28148	1.05693	0.22455	0.161133	0.811337
Rpn1	1.68871	1.30372	1.07934	0.224389	0.16638	0.824965
Hist1h2ae	0.253609	0.487418	0.263904	0.223514	3.97517e-05	0.000917708
Ppp2r2b	0.485187	0.700997	0.479135	0.221861	0.0154912	0.165995
Mpp1	0.249957	0.482076	0.260289	0.221787	3.59682e-05	0.000842436
Wfdc2	0.320459	0.550254	0.328954	0.2213	0.000861484	0.0145739
Cxxc4	0.79822	0.938375	0.717422	0.220953	0.0756622	0.522986
Pkm	2.84589	1.32803	1.10715	0.220885	0.176316	0.846151
Thra	0.778575	0.925259	0.704469	0.22079	0.0721214	0.508531
Ctsh	0.342247	0.570241	0.349673	0.220569	0.00164745	0.025436
Clec3b	0.161913	0.391876	0.171345	0.220531	1.00919e-09	4.73505e-08
Tmem119	0.266967	0.497003	0.277075	0.219928	0.000108642	0.00224372
Trappc2l	1.61893	1.2847	1.06503	0.219664	0.168298	0.829936
Sepw1	2.49263	1.34674	1.12712	0.219623	0.18199	0.861408
Papss2	0.716127	0.880766	0.661455	0.219312	0.0612074	0.452978
Ehd2	0.357014	0.582744	0.363573	0.219171	0.00248843	0.0364417
Fbln2	0.38267	0.605994	0.387448	0.218546	0.00429506	0.0578715
Kdr	0.159396	0.387022	0.168754	0.218268	8.4088e-10	4.01022e-08
Mmp23	0.315723	0.542196	0.324417	0.217779	0.000881475	0.0148255
Loxl2	0.363374	0.58716	0.369525	0.217636	0.00303535	0.0434418
Ffar4	0.857794	0.971719	0.754987	0.216733	0.0905407	0.584443
Cldn10	0.225907	0.452969	0.236329	0.21664	9.73919e-06	0.000258606
Arf4	2.26874	1.34332	1.12869	0.214632	0.187823	0.87575
Rgs17	0.632154	0.811324	0.599286	0.212039	0.0496331	0.391502
Prss2	0.118852	0.338037	0.126683	0.211354	3.83787e-15	3.17951e-13
Rsu1	0.880292	0.979395	0.768502	0.210893	0.100534	0.622881
Coq10b	0.450797	0.659709	0.449062	0.210647	0.0144288	0.156696
Btg1	1.63961	1.28013	1.06951	0.210618	0.179444	0.85522
Taldo1	1.84151	1.31382	1.10321	0.210608	0.186892	0.874191
Ctss	0.0768531	0.292605	0.0821993	0.210406	4.3585e-33	1.00301e-30
Akr1c13	0.663335	0.833146	0.62294	0.210206	0.0579607	0.435848
Eif4ebp1	0.693823	0.854899	0.64542	0.209479	0.0652521	0.473486
Fibin	0.16136	0.380198	0.170777	0.209421	5.54374e-09	2.33347e-07
Plk2	0.436347	0.645555	0.436215	0.20934	0.0126816	0.141975
Gja4	0.0868534	0.301345	0.0928792	0.208466	6.81169e-26	1.12223e-23
Gm10073	1.27226	1.16837	0.960001	0.208369	0.155954	0.797256
Sec11c	0.853647	0.960783	0.752456	0.208327	0.098545	0.616087
Gimap4	0.138138	0.355057	0.146774	0.208283	1.9041e-11	1.09983e-09
Cdk2ap2	1.03678	1.06165	0.853463	0.208189	0.127879	0.715957
Smarca1	0.790324	0.920182	0.712249	0.207933	0.0868949	0.570456
Atp6v0b	1.82704	1.30917	1.1014	0.207774	0.189731	0.880794
Tubb2b	0.491852	0.692035	0.484881	0.207155	0.0232716	0.22433
Bex1	0.891175	0.982011	0.774906	0.207105	0.106535	0.645982
Abcg2	0.373052	0.585141	0.37854	0.206601	0.00549882	0.0709269
Cldn11	0.498192	0.696921	0.490321	0.2066	0.0248186	0.234869
Cd7	0.0699903	0.280804	0.0748669	0.205937	6.72504e-38	1.87499e-35
Col18a1	0.452883	0.656661	0.450906	0.205755	0.0167542	0.177301
Ddost	2.44122	1.33399	1.12851	0.205477	0.198139	0.890546
Maged1	2.90093	1.30803	1.10301	0.205023	0.193249	0.887745
Gimap6	0.173393	0.388004	0.183129	0.204875	9.33175e-08	3.36546e-06
Colec12	0.343667	0.555787	0.351015	0.204772	0.00328491	0.0463726
Rps26	4.47037	1.05071	0.846114	0.204596	0.129964	0.722197
Higd1a	1.36691	1.19897	0.994509	0.204461	0.169074	0.832269
Smc4	0.623679	0.796855	0.592742	0.204114	0.0543206	0.415927
Madcam1	0.114883	0.326513	0.122531	0.203981	4.38751e-15	3.61421e-13
P3h1	0.463152	0.663773	0.459948	0.203826	0.01948	0.197777
Ly6h	0.364475	0.573803	0.370553	0.20325	0.00530244	0.0689459
Plat	0.28578	0.498506	0.29548	0.203026	0.000684294	0.0119385
Acat1	1.28245	1.16603	0.963928	0.202098	0.164335	0.818739
Aplp2	1.12199	1.09769	0.89561	0.202078	0.146582	0.772032
Cntfr	0.320602	0.531035	0.329091	0.201944	0.00212538	0.0317667
Vkorc1	1.14892	1.10975	0.907974	0.201774	0.150257	0.779123
H2-Aa	0.057887	0.263191	0.0619301	0.201261	4.36756e-52	1.58302e-49
Filip1l	0.364948	0.57203	0.370995	0.201036	0.00579151	0.0738481
Plpp1	0.386986	0.591778	0.391429	0.200349	0.00854806	0.102932
1500009L16Rik	0.725243	0.868235	0.667907	0.200328	0.08115	0.546707
Cadm1	0.36925	0.575165	0.375005	0.200161	0.00644601	0.0806335
Tspo	0.571152	0.750958	0.551113	0.199844	0.0455694	0.368059
Tk1	0.222197	0.432219	0.23261	0.199609	3.19448e-05	0.000756758
Pdia3	3.32105	1.25875	1.05924	0.199509	0.190104	0.881962
Sulf2	0.425278	0.625487	0.426293	0.199193	0.0147412	0.159491
Meis1	0.447874	0.645492	0.446473	0.199019	0.0189121	0.193498
Mrfap1	3.69788	1.20995	1.01104	0.198914	0.179674	0.855907
Gip	0.14897	0.354922	0.157996	0.196926	3.18239e-09	1.40238e-07
Prps1	1.08262	1.07352	0.876679	0.196844	0.14776	0.774044
Mcm3	0.368405	0.56982	0.374218	0.195602	0.00744151	0.0917407
Kcnmb2	0.544624	0.724986	0.529401	0.195585	0.042605	0.350759
Fam210b	0.246494	0.452022	0.256855	0.195167	0.00020006	0.00393018
Trf	0.179852	0.384301	0.189735	0.194566	8.87232e-07	2.79026e-05
Hmgn2	3.39098	1.24398	1.04959	0.194389	0.194108	0.889076
Tspan4	0.460669	0.65179	0.457767	0.194023	0.0241527	0.230402
Ctsd	1.47222	1.22112	1.02778	0.193334	0.190411	0.882593
Serping1	0.603044	0.76946	0.576607	0.192853	0.0595888	0.443946
Pnpo	0.213692	0.415882	0.224061	0.191821	3.32358e-05	0.000784593
Add3	0.504563	0.687555	0.495764	0.191791	0.0357445	0.309387
Col15a1	0.235154	0.436307	0.245573	0.190734	0.000148124	0.0029785
Myct1	0.142206	0.341713	0.150995	0.190718	1.9951e-09	9.0674e-08
Tusc3	1.45644	1.21382	1.0232	0.190628	0.1927	0.886628
Gstz1	0.967833	1.00781	0.817672	0.190143	0.139315	0.749459
H2-Ab1	0.0438344	0.236271	0.0469025	0.189369	3.10034e-79	1.87287e-76
Gpd2	0.738825	0.866526	0.677411	0.189115	0.0966893	0.611169
Hagh	0.940559	0.991992	0.802914	0.189077	0.136293	0.739788
Fam212a	0.334666	0.531084	0.34249	0.188594	0.00515182	0.0673844
Plod2	0.412734	0.603055	0.414963	0.188092	0.0173526	0.182171
Pcna	0.509785	0.688213	0.500206	0.188007	0.0399638	0.337135
Sdc1	0.445224	0.632111	0.444122	0.187989	0.024302	0.231188
Pid1	0.23509	0.433192	0.245509	0.187683	0.000184301	0.00365026
Fam151a	0.371211	0.564475	0.376829	0.187646	0.0101713	0.119018
Fkbp10	0.456017	0.641302	0.453672	0.18763	0.026999	0.249637
Hmgb3	0.775008	0.889569	0.702088	0.187481	0.106732	0.646581
Nt5c3	0.809385	0.911882	0.724659	0.187223	0.114355	0.6745
Etv1	0.352434	0.5464	0.359274	0.187126	0.00762098	0.0933973
0610011F06Rik	1.34263	1.17313	0.986119	0.18701	0.188474	0.877488
Gmfg	0.143303	0.338768	0.152132	0.186636	5.46575e-09	2.31028e-07
Slbp	1.21603	1.12357	0.937288	0.186277	0.177244	0.848919
Glud1	1.53632	1.23144	1.04531	0.186128	0.20339	0.890546
Lsr	0.965796	1.00255	0.816588	0.185965	0.144344	0.766878
Cnn3	1.88739	1.29413	1.10839	0.18574	0.217482	0.890546
Klhl7	1.20964	1.12003	0.934604	0.185426	0.177656	0.85005
Flt1	0.130515	0.324124	0.13885	0.185274	2.53958e-10	1.28289e-08
Slc9a3r2	0.373682	0.563946	0.379125	0.184821	0.0115672	0.131737
Tgfb1	0.188233	0.382882	0.198282	0.1846	7.20686e-06	0.000194572
Anxa3	0.218184	0.412821	0.22858	0.184242	8.6588e-05	0.00183536
Rrm2	0.223764	0.418235	0.234182	0.184053	0.000125295	0.00254773
Hic1	0.299016	0.491977	0.308327	0.18365	0.00275994	0.0400536
2010107G23Rik	0.559431	0.725206	0.541577	0.18363	0.0570896	0.431536
Usp9x	1.12251	1.07923	0.895853	0.183376	0.170128	0.833733
Nsg1	0.341004	0.531534	0.348497	0.183037	0.00720336	0.0891839
Ctsl	2.03936	1.30253	1.12019	0.182335	0.224122	0.890546
Stt3a	1.35252	1.17142	0.989577	0.181846	0.195962	0.890546
Wt1	0.15805	0.349169	0.167368	0.181801	2.08849e-07	7.17509e-06
Smim1	0.449174	0.628962	0.447625	0.181337	0.0295549	0.266638
Laptm5	0.0997414	0.287867	0.106634	0.181233	1.2043e-15	1.03313e-13
Trim35	1.48772	1.21301	1.03217	0.180843	0.207171	0.890546
Fxyd5	0.170565	0.361046	0.180232	0.180815	1.4769e-06	4.48891e-05
Hand2	0.202296	0.393192	0.212555	0.180637	3.75787e-05	0.00087591
Rasd1	0.287646	0.477364	0.297296	0.180068	0.00238737	0.0352345
Cd93	0.136037	0.324605	0.144593	0.180013	3.31166e-09	1.44616e-07
Atp5g1	3.14427	1.26095	1.08112	0.179836	0.219176	0.890546
Txndc5	1.30492	1.15147	0.972414	0.179055	0.195482	0.890546
Anxa1	0.185677	0.374611	0.195678	0.178933	1.02092e-05	0.000269115
Adk	0.680664	0.814712	0.635796	0.178916	0.094921	0.602788
Rnase4	0.963337	0.994063	0.815275	0.178788	0.153463	0.789252
Tmem45a	0.31527	0.502463	0.323983	0.17848	0.00513548	0.0672576
Cdca8	0.211915	0.400716	0.22227	0.178446	9.1883e-05	0.00193341
Pim2	0.656866	0.795998	0.618086	0.177912	0.0899535	0.581429
Arhgap31	0.333872	0.519564	0.341737	0.177827	0.00766813	0.0938958
Apoc1	0.213889	0.401788	0.224259	0.177529	0.000112949	0.00232275
Lig1	0.400866	0.581625	0.404162	0.177462	0.0203941	0.203913
Chchd10	0.853202	0.929537	0.752184	0.177353	0.135992	0.738508
Dusp10	0.481814	0.653401	0.476218	0.177183	0.0415105	0.344882
Gsta4	0.252025	0.439443	0.262338	0.177106	0.000829638	0.0140844
Rbm39	3.34294	1.2331	1.05649	0.176613	0.218039	0.890546
Mcm6	0.495325	0.664417	0.487864	0.176553	0.0458958	0.369255
Cd302	0.300311	0.486018	0.309579	0.176439	0.00396215	0.0542429
Cdca3	0.205625	0.391932	0.215922	0.176011	7.29968e-05	0.00158192
Pycr2	1.31453	1.15185	0.975976	0.175871	0.200582	0.890546
Srpx	0.274826	0.460015	0.284785	0.17523	0.00207407	0.0311282
Kif23	0.157659	0.342187	0.166965	0.175222	5.05896e-07	1.65564e-05
Ostf1	0.949398	0.982124	0.807753	0.174371	0.157271	0.800689
Ctsf	0.96437	0.989795	0.815827	0.173968	0.160239	0.80805
Foxa2	0.750138	0.859135	0.685227	0.173908	0.118519	0.688692
Glipr2	0.347436	0.528256	0.354571	0.173686	0.0112395	0.128916
Rest	0.372531	0.551559	0.378056	0.173503	0.0162522	0.172872
Fam111a	0.281627	0.464799	0.291432	0.173367	0.00278981	0.040366
Figf	0.235087	0.41868	0.245506	0.173175	0.000507517	0.00914035
Frzb	0.425352	0.599409	0.42636	0.173049	0.0293155	0.264919
Eef1b2	2.92932	1.27328	1.1008	0.172483	0.232693	0.890546
Gnao1	0.884161	0.94323	0.770789	0.172441	0.148637	0.776552
Stxbp5l	0.500362	0.664252	0.492178	0.172073	0.0516734	0.401854
Lmo2	0.129555	0.309901	0.137851	0.17205	3.03582e-09	1.34187e-07
Siva1	1.00815	1.01065	0.838735	0.171919	0.169798	0.833639
Actg2	0.0637911	0.240088	0.0682415	0.171846	4.36066e-32	9.29719e-30
Bcl2l1	0.3482	0.52711	0.355291	0.171819	0.0121272	0.136719
Uqcr11	2.83854	1.27939	1.10768	0.171713	0.235076	0.890546
Gatm	0.14192	0.322284	0.150698	0.171586	5.64206e-08	2.0761e-06
Sox9	0.581508	0.730975	0.559465	0.17151	0.0766105	0.526647
Pabpc1	2.91752	1.27322	1.10172	0.171493	0.234162	0.890546
Gm9493	2.20045	1.29875	1.12728	0.171465	0.239271	0.890546
Ffar1	0.361473	0.53899	0.367748	0.171242	0.0150248	0.161955
Rps26-ps1	1.64056	1.24071	1.06971	0.171005	0.228201	0.890546
Spc25	0.464373	0.631757	0.461019	0.170738	0.042224	0.34901
Cd68	0.0827024	0.259136	0.0884469	0.170689	1.22452e-19	1.47942e-17
Asns	0.330311	0.50835	0.338353	0.169997	0.00962197	0.113691
Dusp1	0.648373	0.781597	0.611672	0.169925	0.097786	0.614522
Syt7	0.788497	0.880423	0.711046	0.169377	0.133543	0.731109
Gimap1	0.150861	0.329158	0.159951	0.169208	4.14159e-07	1.37717e-05
Slc6a6	0.913839	0.956382	0.787973	0.168409	0.159691	0.807041
Vps35	1.40856	1.17636	1.00838	0.16798	0.218843	0.890546
Tcf7l2	0.636578	0.77065	0.602682	0.167968	0.0970658	0.612119
Isyna1	1.05328	1.0298	0.86192	0.167877	0.182091	0.861603
Anp32e	1.19464	1.0959	0.928186	0.167715	0.199942	0.890546
Tead2	0.553703	0.70434	0.536883	0.167457	0.0730912	0.513161
Prc1	0.168544	0.345254	0.178159	0.167095	6.22318e-06	0.000170233
Hspb1	0.181681	0.358596	0.191602	0.166993	2.44788e-05	0.000596459
Tfdp2	0.330402	0.50464	0.338439	0.166201	0.0110714	0.12719
Tsc22d3	0.411622	0.579551	0.413955	0.165596	0.0311793	0.277324
Tmem176a	1.26812	1.12397	0.958387	0.165585	0.210425	0.890546
Dnajb11	1.38959	1.16765	1.00216	0.165486	0.22085	0.890546
Selenbp1	0.388981	0.558698	0.393265	0.165433	0.0250066	0.235908
Nfia	0.552637	0.70141	0.536008	0.165403	0.0752638	0.521844
Hspa8	5.07728	0.850739	0.685852	0.164887	0.131344	0.726352
Kcnj8	0.223764	0.398723	0.234181	0.164541	0.000531152	0.0095305
Riok3	0.761291	0.856276	0.692843	0.163434	0.135886	0.738496
Kctd12	0.588072	0.72803	0.564722	0.163307	0.0889451	0.577745
Uchl1	0.504229	0.658644	0.495479	0.163165	0.0624873	0.459382
Hap1	0.675882	0.794805	0.632269	0.162536	0.115524	0.67726
Sphkap	0.4345	0.596794	0.434565	0.162229	0.0409955	0.341779
Knstrn	0.187543	0.359693	0.19758	0.162113	6.60134e-05	0.0014479
Creg1	0.699385	0.811335	0.649451	0.161884	0.12276	0.701178
Abhd5	0.302523	0.472923	0.311716	0.161207	0.00798914	0.097204
Cenpe	0.146618	0.316618	0.155564	0.161054	7.05764e-07	2.24883e-05
C1s1	0.15807	0.328143	0.167389	0.160754	3.8336e-06	0.000108766
Rhoc	1.20206	1.09196	0.931378	0.160583	0.210909	0.890546
Tmem88	0.153819	0.323375	0.163005	0.16037	2.28512e-06	6.77498e-05
Acyp2	0.4261	0.586674	0.427033	0.159641	0.0407814	0.340611
Aldoa	2.40698	1.28851	1.12911	0.159402	0.255358	0.890546
Cenpw	0.306415	0.474654	0.31547	0.159184	0.00936469	0.111104
Sod2	1.3507	1.14796	0.988946	0.159009	0.2269	0.890546
Sulf1	0.208792	0.377911	0.21912	0.158791	0.000367435	0.00680342
Tmc4	0.92959	0.955426	0.796843	0.158582	0.176914	0.84818
PISD	1.23635	1.10421	0.945632	0.158582	0.217313	0.890546
Tmod1	0.165859	0.333888	0.175402	0.158486	1.27885e-05	0.000330495
Npm1	3.71523	1.16728	1.00903	0.158253	0.232483	0.890546
Sh3bgrl	0.766674	0.854571	0.696487	0.158084	0.145152	0.767472
Mgst3	0.847349	0.906531	0.748588	0.157943	0.162809	0.816012
Qpct	0.221576	0.389619	0.231986	0.157632	0.000773556	0.0132253
Nkd1	0.228238	0.396131	0.238663	0.157468	0.00105631	0.0173436
S100b	0.201651	0.369192	0.211903	0.157289	0.000271907	0.00524017
Mki67	0.183578	0.350523	0.193538	0.156985	7.87236e-05	0.00169087
Spink1	0.0868691	0.249537	0.092896	0.156641	1.98468e-15	1.6729e-13
Hjurp	0.402842	0.56165	0.405966	0.155684	0.0369964	0.317945
Psmb8	0.140691	0.304709	0.149424	0.155285	6.4365e-07	2.07832e-05
Sema5a	0.305776	0.470122	0.314854	0.155268	0.0107946	0.1249
Ptgis	0.275477	0.440575	0.285422	0.155153	0.00566155	0.0725099
Ets1	0.21225	0.37768	0.222608	0.155072	0.000586254	0.0104417
Esrp1	0.384566	0.543812	0.389198	0.154614	0.0320969	0.283572
Tcf21	0.266473	0.430845	0.276589	0.154256	0.00468391	0.0624224
Ckap4	0.509244	0.653981	0.499746	0.154235	0.0752355	0.521844
Svbp	0.72837	0.824262	0.670106	0.154156	0.14191	0.760317
Cmbl	0.179381	0.342929	0.189254	0.153675	7.74448e-05	0.00166834
Rpl22	3.14511	1.23456	1.08103	0.153527	0.254095	0.890546
Muc1	0.306688	0.468653	0.315733	0.15292	0.0120204	0.135937
Upk3b	0.063182	0.219702	0.0675905	0.152111	5.06947e-26	8.44795e-24
Arhgap29	0.448558	0.599117	0.447079	0.152038	0.0565548	0.428387
C2cd4b	0.331528	0.491304	0.33951	0.151794	0.0186257	0.191651
Cel	0.115209	0.274659	0.122873	0.151786	4.3259e-09	1.85553e-07
Prdx6	1.49718	1.18658	1.03479	0.151785	0.247183	0.890546
Npy	0.0644196	0.220561	0.0689134	0.151648	5.78017e-25	9.20888e-23
Flrt2	0.337749	0.496343	0.345415	0.150928	0.0208897	0.207438
Tnfaip8	0.569953	0.700954	0.550142	0.150812	0.100771	0.623276
Irx2	0.154156	0.314034	0.163353	0.150681	8.63512e-06	0.000230981
Acsl1	0.139743	0.299027	0.14844	0.150587	1.14312e-06	3.51122e-05
Fn1	0.262139	0.42276	0.272325	0.150436	0.00503148	0.0662924
Zfp667	0.349841	0.507159	0.356836	0.150323	0.0248429	0.234946
Gclm	0.859801	0.906163	0.756207	0.149955	0.177779	0.850162
Gpm6b	0.286487	0.445867	0.296169	0.149698	0.00926512	0.110375
Ormdl2	0.819106	0.880426	0.730886	0.14954	0.170238	0.833733
Mfsd10	0.564348	0.695124	0.545588	0.149536	0.100813	0.623276
Rgs5	0.218718	0.378457	0.229116	0.149341	0.0011957	0.0193353
Rpn2	2.13786	1.27442	1.12512	0.149301	0.268211	0.890546
Rplp0	5.23803	0.818604	0.669602	0.149002	0.149933	0.779092
Loxl1	0.408606	0.560174	0.411215	0.148959	0.045738	0.368804
Tmcc2	0.105768	0.261768	0.112974	0.148794	4.22737e-10	2.09892e-08
Trim47	0.347569	0.503096	0.354696	0.148401	0.0256328	0.240378
Dcdc2a	0.210385	0.368609	0.220727	0.147882	0.000900044	0.0151028
Pros1	0.301176	0.457897	0.310415	0.147482	0.013431	0.148541
Slc4a1	0.038031	0.188082	0.0406948	0.147388	3.51518e-64	1.54434e-61
Mapt	0.376054	0.528689	0.381326	0.147363	0.0358957	0.309967
Ptprn2	0.715238	0.808045	0.660822	0.147222	0.149647	0.778463
Emilin2	0.204973	0.362195	0.215263	0.146932	0.000736233	0.0126768
Prss35	0.168178	0.324677	0.177783	0.146894	5.9186e-05	0.00132624
Rnf130	0.776935	0.850224	0.703375	0.146849	0.165356	0.82185
Capg	0.388049	0.539213	0.392407	0.146806	0.040668	0.340418
Ripply3	0.343318	0.497248	0.350684	0.146564	0.0257582	0.240931
Hoxb2	0.224247	0.380944	0.234665	0.146279	0.00184123	0.0280696
Minos1	3.01588	1.23989	1.09363	0.146263	0.266611	0.890546
Plin3	0.703327	0.798442	0.652295	0.146147	0.148281	0.775052
Ralb	0.710608	0.803567	0.657519	0.146047	0.150372	0.779442
Notch2	0.194765	0.350722	0.204922	0.1458	0.00045854	0.00835166
G6pc2	0.243683	0.399769	0.254064	0.145705	0.00377138	0.0520242
Dnajc3	1.1152	1.03803	0.89242	0.145613	0.223573	0.890546
Hmgb1	3.87853	1.13237	0.987208	0.145158	0.246658	0.890546
Grn	0.646009	0.754992	0.609878	0.145114	0.133813	0.731807
Ptp4a1	1.29922	1.11532	0.970272	0.145045	0.243071	0.890546
Chchd7	1.01944	0.989427	0.844504	0.144924	0.211997	0.890546
Prr13	1.11114	1.03539	0.890502	0.14489	0.224214	0.890546
Cdc42ep5	0.380974	0.530709	0.385881	0.144828	0.040181	0.337777
Serpinb6a	0.746949	0.827702	0.683033	0.144669	0.161875	0.813752
Sycn	0.0879926	0.238753	0.0940955	0.144657	3.96417e-13	2.73679e-11
Cnot6l	0.951692	0.953339	0.809001	0.144338	0.202923	0.890546
Ghitm	0.763886	0.83894	0.694602	0.144337	0.166492	0.825232
Tuba1c	0.314764	0.467671	0.323497	0.144174	0.0189301	0.193546
Wisp1	0.168317	0.321721	0.177926	0.143796	8.31904e-05	0.0017789
C1qtnf6	0.546936	0.674967	0.531311	0.143656	0.103892	0.634201
Entpd3	0.572455	0.695524	0.552168	0.143356	0.113221	0.670291
Gcat	0.471408	0.610044	0.467171	0.142873	0.0771039	0.529517
Abi3bp	0.230926	0.383938	0.24135	0.142588	0.00295747	0.0424529
Tacc3	0.1949	0.346713	0.205059	0.141654	0.000644573	0.011341
Ltbp4	0.347363	0.496085	0.354502	0.141584	0.0313913	0.278697
Pdgfrb	0.212262	0.364143	0.22262	0.141522	0.0015295	0.0238182
Ctla2a	0.136399	0.286072	0.144969	0.141103	2.88437e-06	8.31363e-05
Epb41	0.338468	0.487072	0.346096	0.140976	0.0288652	0.262046
Clic1	2.42203	1.26975	1.12888	0.140866	0.280498	0.890546
Ncam1	0.680268	0.776214	0.635504	0.140709	0.151141	0.782586
Trip6	0.384834	0.52981	0.389445	0.140365	0.0465568	0.37333
Ppp1r1b	0.159444	0.308954	0.168804	0.14015	5.48437e-05	0.00123275
Bnip3l	1.51443	1.17945	1.03949	0.139965	0.265225	0.890546
Naa38	1.29206	1.10691	0.967575	0.139336	0.251138	0.890546
Mrpl57	1.35814	1.13075	0.991517	0.13923	0.256488	0.890546
Prr5	0.307821	0.455891	0.316825	0.139067	0.0204277	0.203968
Pcsk2os1	0.47464	0.608612	0.469988	0.138625	0.0846942	0.561631
Pop5	1.2319	1.08239	0.943827	0.138564	0.246992	0.890546
Ldhb	0.447301	0.584055	0.445965	0.13809	0.0745658	0.519008
Impdh2	1.24991	1.08915	0.951135	0.13801	0.249515	0.890546
Eif4g2	2.59224	1.2606	1.12292	0.137686	0.283914	0.890546
Lamb1	0.669711	0.765209	0.627695	0.137514	0.153705	0.790218
Malat1	7.68065	6.14539	6.00792	0.137469	0.457552	0.890546
Gngt2	0.202791	0.350106	0.213056	0.13705	0.00136373	0.0216317
Try10	0.074199	0.216082	0.0793639	0.136718	5.04274e-16	4.51294e-14
Wdr70	0.309261	0.454813	0.31821	0.136603	0.0227491	0.221057
Lama4	0.307081	0.452668	0.316111	0.136557	0.0220775	0.216563
Chmp5	1.65125	1.20848	1.07194	0.136539	0.276444	0.890546
Tmem39a	0.591322	0.703679	0.567315	0.136364	0.131388	0.726352
Prr15l	0.402639	0.542087	0.405781	0.136307	0.0587922	0.439592
Cd248	0.321961	0.466492	0.330389	0.136103	0.0274771	0.252929
Rab3b	0.526237	0.650189	0.514088	0.136101	0.108709	0.652617
Lman1	1.74068	1.2247	1.08864	0.136052	0.280201	0.890546
Rpl34	4.69599	0.925036	0.789025	0.136011	0.210958	0.890546
Calml4	0.309185	0.454034	0.318137	0.135897	0.0232879	0.224337
St3gal4	0.404189	0.542491	0.407194	0.135297	0.0608098	0.451187
Pgrmc1	1.63565	1.20386	1.06867	0.135196	0.277797	0.890546
Cd164l2	0.636903	0.73801	0.602931	0.135078	0.148296	0.775052
Lgals3	0.0783005	0.218644	0.0837454	0.134898	3.07855e-14	2.36152e-12
Ramp1	0.441872	0.575968	0.441141	0.134828	0.0772332	0.529923
Mia	0.361366	0.502275	0.367648	0.134628	0.0440002	0.3602
Col6a6	0.233817	0.378675	0.244238	0.134437	0.00516714	0.0674893
Raly	1.54975	1.18309	1.04872	0.134376	0.275265	0.890546
Upp1	0.320752	0.463604	0.329234	0.13437	0.0286217	0.259998
Il1r1	0.319516	0.462371	0.328051	0.134319	0.0282225	0.257502
Cycs	2.09339	1.25727	1.12306	0.134213	0.288841	0.890546
Gck	0.773068	0.834963	0.700789	0.134174	0.186195	0.872527
Pax4	0.202957	0.346997	0.213224	0.133773	0.00173381	0.0266279
Cenpm	0.20423	0.348271	0.214512	0.133759	0.00183578	0.028016
Nkx2-3	0.239836	0.383845	0.250239	0.133606	0.00643268	0.0805363
Fopnl	0.845329	0.880881	0.747341	0.13354	0.202566	0.890546
Lhfpl2	0.258408	0.402094	0.268646	0.133448	0.0103256	0.120435
Atox1	1.79846	1.23093	1.09754	0.133397	0.285609	0.890546
Cd164	1.34808	1.12135	0.988033	0.133317	0.264793	0.890546
Rps12-ps3	1.60742	1.19547	1.06247	0.133003	0.279872	0.890546
Igfbp6	0.0976098	0.23724	0.10436	0.132881	1.49447e-09	6.85659e-08
Unc93b1	0.188424	0.330985	0.198476	0.132509	0.000933987	0.0155652
Phyh	0.741421	0.811677	0.679213	0.132464	0.181777	0.861289
Smarca2	0.987724	0.960523	0.828154	0.132369	0.228237	0.890546
Txnrd2	0.28428	0.426115	0.294019	0.132096	0.0181679	0.188008
Gm1673	1.07309	1.00402	0.871943	0.132076	0.240186	0.890546
Nfix	0.409068	0.54338	0.411635	0.131745	0.0679667	0.487571
Idh2	1.89711	1.24103	1.10939	0.131639	0.290193	0.890546
Sap30	0.530684	0.649362	0.517812	0.13155	0.118285	0.68803
Ass1	0.223632	0.36533	0.23405	0.13128	0.00448442	0.0601992
Adamtsl1	0.194946	0.336215	0.205106	0.131109	0.00145019	0.022853
Guk1	1.32824	1.11198	0.980973	0.131006	0.266909	0.890546
Trem2	0.0481434	0.182368	0.0515112	0.130857	1.28104e-32	2.81402e-30
Maob	0.300633	0.440718	0.30989	0.130828	0.024598	0.233544
Serp1	1.79999	1.22828	1.09775	0.130528	0.289799	0.890546
Gskip	0.387327	0.522043	0.391742	0.130301	0.0606131	0.449958
Ndufc1	2.17211	1.25668	1.12644	0.130233	0.295067	0.890546
Slc46a3	0.0849346	0.220875	0.0908305	0.130045	1.2759e-11	7.45887e-10
Lgmn	0.485542	0.609486	0.479443	0.130043	0.103172	0.631931
Myo1c	0.227025	0.36737	0.237449	0.129921	0.00539912	0.0699521
Vamp5	0.17728	0.316804	0.187107	0.129697	0.000620171	0.0109917
Psap	2.03718	1.2496	1.12007	0.129528	0.295022	0.890546
Cox17	1.59139	1.18832	1.05879	0.129528	0.284354	0.890546
Klf6	0.579105	0.687042	0.557533	0.129508	0.139578	0.74976
Stab1	0.0935452	0.229347	0.100022	0.129324	8.51911e-10	4.03628e-08
Csrp1	0.678051	0.763127	0.63387	0.129257	0.171048	0.835528
Atp5e	3.26251	1.19641	1.06725	0.129165	0.286426	0.890546
Rgs4	0.183481	0.322321	0.193439	0.128882	0.000954329	0.0158305
Ccdc85b	0.371097	0.505603	0.376723	0.12888	0.055484	0.422382
Rgs10	0.233157	0.372383	0.243579	0.128804	0.00687671	0.0855048
Pdgfra	0.214881	0.353831	0.225257	0.128574	0.00391564	0.0536568
Hoxb6	0.134395	0.271278	0.142887	0.128391	1.41762e-05	0.000361843
Ndufv3	2.05557	1.24944	1.12109	0.12835	0.296883	0.890546
Fkbp9	1.09867	1.01268	0.884529	0.128153	0.249838	0.890546
Anxa7	0.576124	0.683163	0.555132	0.128032	0.141298	0.757597
2001-09-01	0.211318	0.349549	0.221669	0.127881	0.00359683	0.049997
Racgap1	0.176891	0.314574	0.186709	0.127865	0.000709871	0.0123254
Nfic	0.720139	0.792074	0.664301	0.127773	0.185097	0.8693
Adipor1	1.15562	1.03872	0.910976	0.127742	0.256781	0.890546
Vwa1	0.139506	0.275933	0.148195	0.127739	2.96163e-05	0.000707375
Ifnar2	0.368241	0.50161	0.374064	0.127546	0.0560787	0.425893
Fam92b	0.385989	0.517956	0.39051	0.127446	0.0641943	0.467996
Gm10260	4.43798	0.981213	0.854188	0.127025	0.244211	0.890546
Slc35g2	0.370403	0.503024	0.376077	0.126947	0.0578996	0.435614
Rasgrp2	0.212925	0.35018	0.223288	0.126892	0.00405316	0.0552281
Ptprcap	0.053383	0.183907	0.0571143	0.126793	2.256e-25	3.675e-23
Trp53i11	0.56911	0.676225	0.549458	0.126767	0.141215	0.757433
Psip1	1.05212	0.987813	0.861324	0.126489	0.24693	0.890546
Acot1	0.491841	0.611201	0.484871	0.12633	0.112401	0.667319
Itgb1	1.7409	1.21495	1.08868	0.126265	0.29448	0.890546
Cyb5a	1.23345	1.07071	0.944458	0.126253	0.26671	0.890546
Pim1	0.201618	0.33794	0.21187	0.12607	0.00278355	0.0403156
Serpinb1a	0.256549	0.392861	0.26681	0.12605	0.0138664	0.151954
Ly6d	0.0345107	0.162946	0.0369288	0.126017	3.25357e-57	1.24132e-54
Fkbp4	2.06307	1.24733	1.12148	0.125846	0.300557	0.890546
Tpx2	0.155931	0.290882	0.165184	0.125698	0.000196129	0.00385818
Tnfrsf1a	0.389139	0.519096	0.393411	0.125686	0.068319	0.489372
Rnaseh2c	0.855249	0.878993	0.753435	0.125558	0.218757	0.890546
Fam220a	0.502545	0.619541	0.494043	0.125498	0.11831	0.68803
Itm2b	3.6753	1.13866	1.01338	0.125278	0.282322	0.890546
Fap	0.253481	0.388993	0.263778	0.125215	0.0134976	0.148901
Mmrn1	0.0603599	0.189335	0.0645738	0.124761	1.11417e-19	1.35742e-17
Larp7	0.725072	0.792445	0.667786	0.124659	0.19223	0.885309
Gstm2	0.308826	0.442443	0.317792	0.124651	0.0338178	0.296006
Rangap1	1.01117	0.964826	0.840288	0.124537	0.244943	0.890546
Lima1	0.455318	0.577562	0.453055	0.124507	0.100211	0.622726
Ddx21	0.563135	0.669032	0.5446	0.124432	0.143554	0.765379
Bok	0.153004	0.28654	0.162164	0.124376	0.00017625	0.00350037
Kpna2	0.438145	0.562013	0.437821	0.124192	0.0931585	0.595771
Cdh1	0.745777	0.806132	0.682225	0.123906	0.198732	0.890546
Gm43861	0.296853	0.430063	0.306233	0.12383	0.0297882	0.268242
Sapcd1	0.179817	0.313486	0.1897	0.123787	0.00118229	0.0191732
Ezh2	0.561958	0.667419	0.543641	0.123778	0.144398	0.766878
Hes6	0.943162	0.928117	0.804342	0.123775	0.236707	0.890546
Isg20	0.362745	0.492683	0.368937	0.123746	0.059065	0.44095
Lrp1	0.306901	0.439491	0.315938	0.123552	0.0342313	0.298729
St3gal5	0.344186	0.474891	0.351504	0.123387	0.0509816	0.398537
Ppp1cb	1.8111	1.22263	1.09929	0.123334	0.30059	0.890546
Ak1	0.491938	0.608247	0.484955	0.123292	0.118114	0.68772
1110001J03Rik	0.959106	0.936142	0.813007	0.123135	0.240211	0.890546
F13a1	0.0435734	0.169742	0.0466234	0.123119	4.3664e-35	1.13043e-32
Gja1	0.252108	0.385468	0.262419	0.123049	0.0144593	0.15691
P2ry1	0.281992	0.414796	0.291788	0.123008	0.0247617	0.234637
Klhdc8b	0.850359	0.873447	0.75044	0.123007	0.222534	0.890546
Rpgrip1	0.266633	0.39938	0.276747	0.122633	0.0194855	0.197777
Rgs3	0.451627	0.57227	0.449796	0.122474	0.102297	0.629498
Enho	0.472563	0.590638	0.468178	0.122459	0.111495	0.663567
Ogt	1.12042	1.01728	0.894874	0.122409	0.261967	0.890546
Fabp7	0.0472133	0.172417	0.0505165	0.121901	1.26181e-29	2.50599e-27
Rps18	5.2216	0.793556	0.67172	0.121836	0.199046	0.890546
Phactr2	0.342564	0.471731	0.349971	0.121759	0.0525193	0.405876
Tmem163	0.493783	0.608154	0.486541	0.121614	0.122104	0.700541
Usmg5	2.89898	1.22461	1.10316	0.121453	0.304001	0.890546
Tmem215	0.178514	0.309586	0.188368	0.121218	0.00135829	0.0215926
Gm561	0.842017	0.866464	0.74529	0.121174	0.224381	0.890546
Pla2g16	0.658946	0.740493	0.61965	0.120843	0.181787	0.861289
Camk1	0.613151	0.705331	0.584545	0.120785	0.167853	0.829425
Orc6	0.908501	0.905652	0.78493	0.120722	0.236828	0.890546
Rab25	0.722975	0.78694	0.666307	0.120633	0.199479	0.890546
Col12a1	0.242356	0.372697	0.252745	0.119952	0.0135139	0.148901
Ctse	0.0532359	0.176732	0.056957	0.119775	5.7837e-23	8.22079e-21
Cda	0.444911	0.563516	0.443844	0.119672	0.104526	0.637533
Rogdi	0.914292	0.90776	0.788231	0.119528	0.239942	0.890546
F3	0.629217	0.716483	0.597023	0.11946	0.175612	0.844656
Sptssa	1.22868	1.06162	0.942513	0.119111	0.278005	0.890546
Asb4	0.22737	0.356813	0.237794	0.119019	0.00985412	0.116056
Hotairm1	0.144396	0.272192	0.153264	0.118928	0.00015006	0.00301325
Wnk3	0.309448	0.437278	0.31839	0.118888	0.0409594	0.341674
Irf8	0.0547932	0.177489	0.0586222	0.118867	1.74647e-21	2.38871e-19
Rras2	0.270284	0.399005	0.280333	0.118672	0.0242903	0.231188
Rbbp7	1.72951	1.20532	1.08675	0.118569	0.305617	0.890546
Snx5	1.09514	1.00137	0.882819	0.118547	0.265784	0.890546
Klf10	0.581392	0.677748	0.559372	0.118376	0.162083	0.814514
Uba7	0.119705	0.245943	0.127575	0.118368	7.70668e-06	0.000207294
Serpina6	0.0960233	0.221022	0.102667	0.118355	3.91823e-08	1.47549e-06
Tspan13	0.97438	0.939496	0.821147	0.118349	0.250958	0.890546
Rnf26	0.412397	0.53263	0.414657	0.117973	0.0925032	0.592887
H2-Eb1	0.0378177	0.158426	0.0404666	0.117959	2.60476e-42	8.03484e-40
Lrp11	0.740482	0.7965	0.678562	0.117938	0.209042	0.890546
Lrrc42	0.715951	0.779183	0.661329	0.117854	0.203195	0.890546
Rps5	5.18336	0.793889	0.676317	0.117572	0.208993	0.890546
Fzd2	0.337039	0.462253	0.344741	0.117512	0.056133	0.426082
Amotl2	0.389009	0.510785	0.393291	0.117494	0.0819856	0.550801
Rsad2	0.0533759	0.17448	0.0571067	0.117374	5.05843e-22	6.98449e-20
Ndrg2	0.371491	0.494444	0.377089	0.117354	0.0735411	0.514886
Chac2	0.306025	0.432379	0.315094	0.117285	0.0414443	0.344727
Tax1bp3	0.966687	0.934345	0.817062	0.117283	0.251826	0.890546
Chodl	0.0811777	0.204075	0.0868186	0.117257	1.56358e-10	8.15421e-09
Fkbp14	0.421891	0.54046	0.423243	0.117217	0.0984738	0.616004
Nenf	1.98688	1.23368	1.11687	0.116807	0.313039	0.890546
Ccdc34	0.746509	0.799397	0.68273	0.116667	0.212977	0.890546
Ucp2	0.746668	0.799133	0.682839	0.116294	0.213755	0.890546
Pdk3	0.326618	0.45106	0.334835	0.116225	0.0529204	0.408107
Sox17	0.0870888	0.209162	0.0931306	0.116032	3.22609e-09	1.41434e-07
Exoc1	0.249336	0.375461	0.259674	0.115788	0.018882	0.193414
Mthfd2l	0.482193	0.592104	0.476546	0.115558	0.12929	0.720109
Egflam	0.193185	0.318762	0.203317	0.115444	0.00408013	0.0554913
Zfp36l2	0.483806	0.593359	0.477941	0.115417	0.130278	0.722972
Thbs2	0.200673	0.326286	0.210913	0.115373	0.005409	0.069967
Celf3	0.660843	0.736417	0.621074	0.115343	0.193454	0.888125
Fam46c	0.312293	0.436311	0.321125	0.115186	0.047348	0.37821
Pdcd4	0.819642	0.846354	0.731227	0.115127	0.231621	0.890546
Itga6	0.312418	0.436296	0.321245	0.115051	0.047603	0.379829
Vamp7	0.755515	0.803935	0.68891	0.115025	0.218316	0.890546
Stx8	0.593448	0.683893	0.569007	0.114886	0.173437	0.838997
Ppie	0.526792	0.629225	0.514554	0.114671	0.149572	0.778463
Cir1	0.544461	0.643865	0.529266	0.114599	0.156542	0.798572
Spock2	0.596206	0.685746	0.571197	0.114549	0.17507	0.842965
Gm2a	0.326394	0.448957	0.334621	0.114336	0.0557037	0.423293
Derl3	0.116856	0.238835	0.124596	0.114239	9.70193e-06	0.000258089
Sipa1	0.348031	0.469007	0.355131	0.113875	0.0675982	0.485168
Tspan8	0.125768	0.247609	0.133904	0.113705	3.80812e-05	0.000885811
Hspa12b	0.147823	0.270512	0.15681	0.113702	0.000364861	0.00676645
Ctsk	0.194042	0.317733	0.204188	0.113545	0.00478845	0.063594
Arap1	0.450305	0.562077	0.448627	0.113451	0.119364	0.691387
Aldh2	0.852804	0.865237	0.75194	0.113297	0.241347	0.890546
Pxdc1	0.100162	0.220366	0.107081	0.113286	4.13457e-07	1.37717e-05
Rdx	1.52691	1.15587	1.04284	0.113031	0.306789	0.890546
Tssc4	0.866839	0.873266	0.760465	0.112801	0.244761	0.890546
Zdbf2	0.59869	0.685916	0.573166	0.112751	0.179706	0.855907
Atg101	0.480838	0.588121	0.475372	0.112749	0.134577	0.734601
Nrp2	0.154158	0.276043	0.163355	0.112688	0.000654776	0.0114927
Nek6	0.251916	0.374898	0.262229	0.112669	0.0226551	0.220587
Eef2	3.85757	1.10316	0.990894	0.112263	0.298807	0.890546
Msl3	0.37961	0.496846	0.384619	0.112227	0.0870065	0.570456
Fam110b	0.411596	0.52603	0.413931	0.112099	0.103526	0.632766
Ubald2	1.18798	1.03734	0.925287	0.11205	0.286314	0.890546
Nt5c2	0.572221	0.663836	0.551978	0.111858	0.172551	0.837031
Nrtn	0.307988	0.428761	0.316985	0.111776	0.0502068	0.394311
Vimp	1.44028	1.12999	1.01832	0.111661	0.304724	0.890546
Lcp1	0.104946	0.223757	0.112111	0.111646	1.74512e-06	5.24045e-05
Nme1	2.3848	1.24091	1.1294	0.111513	0.322754	0.890546
Bcl2	0.329374	0.448911	0.337461	0.11145	0.0619432	0.456328
Adgrb3	0.109828	0.228428	0.117235	0.111192	4.96263e-06	0.000137832
Nrarp	0.147657	0.267824	0.156639	0.111185	0.0004715	0.00855546
Gm9844	0.867744	0.872048	0.761009	0.111039	0.248319	0.890546
Nynrin	0.213154	0.334529	0.223519	0.11101	0.0103381	0.120484
Phip	1.44474	1.13048	1.01968	0.110795	0.30635	0.890546
Limd2	1.05749	0.974675	0.864074	0.110601	0.275473	0.890546
Zdhhc16	0.399593	0.513563	0.402999	0.110564	0.10059	0.622881
Ehd1	0.597017	0.68234	0.571841	0.1105	0.183988	0.867228
Coq2	0.811586	0.836573	0.726074	0.110498	0.239154	0.890546
Rpa2	0.380954	0.496313	0.385862	0.110451	0.0911689	0.586669
Socs2	0.361348	0.478067	0.367631	0.110435	0.080827	0.545291
Adamts2	0.161901	0.281758	0.171333	0.110424	0.00133803	0.0213173
Creb5	0.180854	0.301083	0.190758	0.110325	0.00352463	0.049182
Cdca7	0.245041	0.365723	0.255413	0.11031	0.0221025	0.216662
Tspo2	0.0358686	0.148571	0.0383815	0.11019	4.20788e-41	1.22012e-38
Slc25a19	0.181803	0.301814	0.191728	0.110087	0.00373552	0.0517264
Ythdc1	1.10208	0.995674	0.886175	0.109499	0.282416	0.890546
Sdc4	0.24443	0.363836	0.254807	0.10903	0.0231021	0.223141
Fndc3a	1.18044	1.03099	0.922001	0.108986	0.290914	0.890546
Slc9a3r1	0.400938	0.513009	0.404228	0.108781	0.104965	0.639136
Ly86	0.0582573	0.170997	0.0623259	0.108671	2.26776e-16	2.10757e-14
Smim15	0.502727	0.602704	0.494198	0.108506	0.153173	0.788567
Ldb2	0.248527	0.367333	0.258873	0.108461	0.0254705	0.239474
Adamts9	0.263278	0.381793	0.273446	0.108347	0.0324458	0.286479
Pon2	0.301071	0.418576	0.310314	0.108262	0.0520375	0.403444
Becn1	0.742411	0.788159	0.679899	0.10826	0.229092	0.890546
Edem2	0.772028	0.808229	0.700091	0.108138	0.235875	0.890546
Cd82	0.366003	0.479979	0.371979	0.108	0.08808	0.574288
Ptms	1.95093	1.22203	1.11418	0.107849	0.326005	0.890546
Ndufb8	2.34569	1.23718	1.1295	0.10769	0.32845	0.890546
Slc29a1	0.649035	0.71981	0.612174	0.107636	0.206348	0.890546
Nap1l1	2.08396	1.23008	1.12258	0.107497	0.327751	0.890546
Atp6v0d1	1.26088	1.06285	0.955527	0.107321	0.300391	0.890546
Clec4a2	0.0414141	0.151581	0.0443137	0.107267	8.46482e-30	1.72849e-27
Smtnl2	0.252114	0.369538	0.262425	0.107113	0.0286105	0.259998
Wfdc15b	0.207089	0.324457	0.217401	0.107057	0.0108883	0.125385
Naalad2	0.155758	0.272019	0.165005	0.107013	0.0012575	0.0201897
Phlda1	0.57361	0.660049	0.553102	0.106947	0.183834	0.867228
Vps8	0.264568	0.38163	0.274716	0.106914	0.0349026	0.303732
Pitx2	0.0721247	0.183955	0.0771476	0.106807	5.58996e-11	3.01276e-09
Fhl1	0.15775	0.273799	0.16706	0.10674	0.00145665	0.0229299
Pgf	0.369309	0.481787	0.375059	0.106727	0.0924602	0.592874
Cpb1	0.0790729	0.191219	0.0845705	0.106649	2.11156e-09	9.56667e-08
Acvrl1	0.208352	0.32531	0.218677	0.106633	0.011548	0.131622
Odc1	0.6701	0.734565	0.627984	0.106581	0.214556	0.890546
Fam162a	0.943337	0.910849	0.804438	0.106411	0.268853	0.890546
Rsrc1	0.606	0.68534	0.578936	0.106404	0.195922	0.890546
Banf1	0.961122	0.920449	0.81409	0.10636	0.271367	0.890546
Spc24	0.347795	0.461245	0.354909	0.106336	0.0813732	0.547701
Arhgdig	0.146641	0.261815	0.155588	0.106226	0.00073422	0.0126723
Rrm1	0.380455	0.491596	0.385401	0.106195	0.0996156	0.620853
Slc2a5	0.394566	0.504475	0.398396	0.106079	0.107392	0.648452
Decr1	0.305334	0.420405	0.314428	0.105977	0.0581757	0.436558
Hoxa5	0.234086	0.350431	0.244507	0.105925	0.021778	0.214059
Hmmr	0.105823	0.218813	0.113031	0.105781	6.49992e-06	0.000177135
Celf4	0.310511	0.425131	0.319412	0.105719	0.0615344	0.454702
Rpl22l1	4.14032	1.03649	0.930777	0.105715	0.298351	0.890546
Neurod2	0.114502	0.227585	0.122132	0.105452	2.8772e-05	0.000689482
Atp6v0e2	0.449978	0.553653	0.448337	0.105315	0.136891	0.741923
Zadh2	0.273462	0.388726	0.283449	0.105277	0.0417791	0.346147
Irs4	0.0611477	0.170673	0.065416	0.105257	3.27935e-14	2.48921e-12
Anapc13	1.95932	1.22008	1.11483	0.105244	0.330034	0.890546
Anapc11	1.61151	1.16859	1.06339	0.105202	0.32243	0.890546
Gfra3	0.417354	0.524318	0.419147	0.105171	0.121201	0.697288
Nrep	0.844316	0.851836	0.746714	0.105122	0.255951	0.890546
Prrg2	0.809219	0.829665	0.724552	0.105113	0.249555	0.890546
Dok4	0.213116	0.328552	0.22348	0.105072	0.0142452	0.15505
Gnl3	0.630253	0.702809	0.597822	0.104987	0.206626	0.890546
Ndufb4	2.26061	1.23355	1.12858	0.104978	0.332375	0.890546
Sptbn1	1.19298	1.03241	0.927467	0.104948	0.299032	0.890546
Chd7	0.855709	0.858659	0.753716	0.104943	0.258272	0.890546
Chd2	0.683998	0.743175	0.638246	0.104929	0.221856	0.890546
Csf1r	0.0398829	0.147499	0.0426758	0.104823	1.26578e-30	2.65961e-28
Mad2l1bp	0.221029	0.336237	0.231438	0.104799	0.0174442	0.182642
Rhd	0.0418217	0.149471	0.0447496	0.104721	5.59848e-28	1.0406e-25
Rbms1	0.816971	0.833961	0.729524	0.104437	0.252398	0.890546
Jund	1.47808	1.13389	1.02946	0.10443	0.318246	0.890546
Cmtm7	0.33069	0.442918	0.338713	0.104205	0.0758832	0.523385
Gm21988	0.167138	0.280902	0.176716	0.104186	0.00300923	0.0431105
1110059G10Rik	0.425731	0.530796	0.426701	0.104094	0.127862	0.715957
Dhrs3	0.117122	0.228936	0.124875	0.104061	5.17108e-05	0.00116776
Camk2d	0.262959	0.376804	0.273132	0.103672	0.0384984	0.32813
Gdi1	1.29689	1.07306	0.969394	0.103662	0.309171	0.890546
Baiap3	0.747856	0.787177	0.683658	0.103519	0.240263	0.890546
Clec11a	0.209337	0.323014	0.21967	0.103344	0.0141966	0.154637
Mcm4	0.340405	0.451156	0.34793	0.103226	0.0834476	0.556753
Lrrc59	0.718536	0.766371	0.663165	0.103205	0.234211	0.890546
Xlr4b	0.106491	0.216858	0.113733	0.103125	1.19801e-05	0.000311828
Spon1	0.223587	0.337058	0.234004	0.103054	0.0200959	0.202046
Anxa11	0.371028	0.479666	0.376659	0.103007	0.101312	0.625297
Rnf181	0.699546	0.752345	0.649568	0.102778	0.230513	0.890546
Tpst1	0.650948	0.716307	0.613622	0.102684	0.217804	0.890546
Lsg1	0.441034	0.542873	0.440395	0.102478	0.139157	0.749165
Ubxn8	0.215598	0.328412	0.225979	0.102433	0.0173509	0.182171
Pls3	0.413823	0.518346	0.41595	0.102395	0.125711	0.709719
Eef1d	2.30259	1.23138	1.12912	0.10226	0.336533	0.890546
Urod	0.771546	0.802025	0.699767	0.102257	0.247995	0.890546
Pdia5	0.393262	0.499327	0.397199	0.102128	0.115476	0.677256
Wasf3	0.0406551	0.145588	0.0435018	0.102086	4.00146e-28	7.53419e-26
Ptger3	0.208846	0.321215	0.219175	0.102041	0.0150394	0.16196
Anpep	0.246236	0.358633	0.2566	0.102033	0.0319728	0.28282
Ang	0.21955	0.331842	0.229953	0.101889	0.019494	0.197777
Isoc1	0.51568	0.606844	0.505199	0.101645	0.174285	0.841421
Pea15a	0.766818	0.7982	0.696584	0.101616	0.248369	0.890546
Il7r	0.0404685	0.14452	0.0433022	0.101218	6.41855e-28	1.17793e-25
Epha4	0.195044	0.306288	0.205206	0.101082	0.0108684	0.12528
P3h3	0.274683	0.385666	0.284644	0.101022	0.0491163	0.388653
Usp1	0.488011	0.582583	0.481573	0.10101	0.164233	0.818575
Pdia2	0.0526157	0.157268	0.0562938	0.100974	3.22326e-17	3.31425e-15
Ghr	0.915268	0.889723	0.788785	0.100938	0.275524	0.890546
Asb2	0.0405165	0.14423	0.0433536	0.100876	1.10589e-27	2.00415e-25
Dap	1.17492	1.02033	0.919581	0.100753	0.304867	0.890546
S100a4	0.0629534	0.168023	0.0673462	0.100677	1.64504e-12	1.07918e-10
Zim1	0.458476	0.556436	0.455838	0.100598	0.151935	0.784584
Rpl10a	4.55601	0.925934	0.825587	0.100347	0.285602	0.890546
Wls	0.911545	0.886997	0.786668	0.100329	0.276195	0.890546
Col26a1	0.174592	0.284665	0.184357	0.100308	0.00562354	0.0722784
Xlr3a	0.315377	0.424365	0.324086	0.10028	0.0747098	0.519008
1810058I24Rik	1.69441	1.18064	1.08041	0.10023	0.332794	0.890546
Slc25a25	0.205086	0.315605	0.215377	0.100229	0.0150753	0.162138
Scfd1	0.858876	0.855748	0.755645	0.100103	0.268557	0.890546
Cope	2.23897	1.22824	1.12819	0.100049	0.339745	0.890546
AI662270	0.063679	0.168132	0.0681218	0.10001	3.96499e-12	2.43578e-10
Tie1	0.104366	0.211178	0.111502	0.0996767	1.55778e-05	0.000394836
Tgfb2	0.199908	0.30981	0.210137	0.0996722	0.0135586	0.148919
Klhl4	0.071331	0.175772	0.0762996	0.0994725	6.24187e-10	3.00647e-08
Mdfi	0.337345	0.444449	0.345032	0.0994174	0.0897289	0.580495
Cav2	0.144215	0.252387	0.153076	0.0993108	0.00125317	0.0201424
Crtap	0.370875	0.475792	0.376517	0.0992757	0.109645	0.655467
Ahi1	0.476068	0.570448	0.47123	0.099218	0.16331	0.817002
Tspan6	0.550331	0.633233	0.53411	0.0991224	0.193622	0.888615
Abhd2	0.19277	0.301966	0.202896	0.0990699	0.0114571	0.131101
Pdlim4	0.313175	0.421042	0.321973	0.0990694	0.0758527	0.523385
Pamr1	0.240536	0.349999	0.250935	0.0990638	0.0329393	0.290306
Smpd3	0.430355	0.529869	0.430854	0.0990149	0.142158	0.76136
Ap3b2	0.424062	0.524046	0.425199	0.0988472	0.139387	0.749529
Fmo2	0.158536	0.266664	0.167869	0.0987951	0.0030542	0.0435824
Cox6b2	0.295566	0.403774	0.304987	0.0987873	0.0656417	0.474414
Myadm	0.546906	0.629852	0.531287	0.0985657	0.193701	0.888694
Try4	0.0421473	0.143229	0.045098	0.0981313	1.87986e-24	2.89939e-22
Crlf3	0.276283	0.38434	0.28621	0.0981301	0.0550921	0.420647
Gm16141	0.220946	0.329481	0.231355	0.0981264	0.0240755	0.23009
Armt1	0.218735	0.327185	0.229133	0.0980516	0.023094	0.223141
Ptgr1	0.23104	0.339199	0.241464	0.097735	0.0296643	0.267452
Sct	0.183554	0.291225	0.193514	0.0977106	0.00932568	0.110823
Rab3il1	0.106842	0.211703	0.114102	0.0976004	3.37185e-05	0.00079359
Pmf1	0.362955	0.46671	0.369133	0.0975764	0.10906	0.653641
Xab2	0.388729	0.490396	0.393033	0.0973629	0.124225	0.705454
Hps5	0.157953	0.264398	0.167268	0.09713	0.00341139	0.0479248
Nucks1	0.959881	0.910357	0.813423	0.0969336	0.289381	0.890546
Hacd4	0.143037	0.248549	0.151856	0.0966937	0.0015057	0.0235465
Dnm3os	0.207463	0.314324	0.217779	0.0965454	0.0194427	0.197672
Thy1	0.123334	0.227542	0.131365	0.0961776	0.000323615	0.0060853
Fam46a	0.462293	0.555369	0.459193	0.096175	0.164586	0.818998
Gnb4	0.303634	0.408819	0.312789	0.0960305	0.0763067	0.525556
Tbcb	1.49166	1.12905	1.03327	0.0957868	0.332908	0.890546
Rgmb	0.188151	0.293789	0.198198	0.0955911	0.0123196	0.138672
Man2a1	0.375633	0.476407	0.380936	0.095471	0.121477	0.698324
Rab34	0.819111	0.826335	0.730889	0.095446	0.271459	0.890546
Gnb2l1	3.20396	1.17037	1.07492	0.0954439	0.339557	0.890546
Tmem218	0.361129	0.46279	0.367426	0.0953641	0.113291	0.670404
Dnajb2	0.613833	0.680171	0.585079	0.0950922	0.224461	0.890546
Pclo	0.574932	0.649245	0.55417	0.0950759	0.212055	0.890546
Plk1	0.105772	0.208036	0.112979	0.0950573	4.42894e-05	0.00101119
Reg1	0.0490736	0.14748	0.052506	0.0949738	1.77047e-17	1.87359e-15
Pgam1	2.21712	1.2226	1.12769	0.0949102	0.347488	0.890546
Srp54b	1.65958	1.16853	1.07364	0.0948909	0.340254	0.890546
Tgm2	0.216641	0.32168	0.227028	0.0946515	0.0260454	0.242859
Lyl1	0.0672612	0.166598	0.0719505	0.0946479	4.4316e-10	2.19281e-08
Gpc1	0.223782	0.328755	0.234199	0.0945564	0.0299848	0.269176
3830406C13Rik	0.412018	0.508865	0.414314	0.0945517	0.143839	0.766119
Sp3os	0.53865	0.618981	0.52445	0.0945306	0.200521	0.890546
Pcgf6	0.337902	0.439832	0.34556	0.0942719	0.101864	0.627635
Sult5a1	0.131643	0.234269	0.140024	0.094245	0.00085703	0.0145154
Sox11	0.247083	0.351561	0.25744	0.0941206	0.0442544	0.361058
Thbd	0.165088	0.268617	0.17461	0.0940069	0.00606574	0.0767375
Tbc1d1	0.32181	0.424132	0.330246	0.0938864	0.0926683	0.593683
Cd200	0.549497	0.627287	0.533424	0.0938634	0.206163	0.890546
Zfhx4	0.18228	0.285945	0.192215	0.0937308	0.0115472	0.131622
Gins2	0.280537	0.384045	0.290368	0.0936772	0.0664132	0.477608
Gnaz	0.46095	0.551628	0.458014	0.0936146	0.170484	0.83412
Mvd	0.36835	0.467652	0.374166	0.0934863	0.122202	0.700766
Maff	0.247222	0.350957	0.257578	0.0933788	0.0456106	0.368186
Eef2k	0.203686	0.307312	0.213962	0.0933503	0.0210431	0.20846
Dusp23	0.268141	0.371504	0.278228	0.0932751	0.0591566	0.441179
Eif4a2	2.54813	1.21826	1.125	0.0932654	0.34966	0.890546
Ace2	0.133386	0.235089	0.141837	0.0932518	0.00109544	0.0178848
H3f3b	4.70004	0.881075	0.787913	0.0931618	0.290862	0.890546
Creb3l1	0.361352	0.460693	0.367635	0.0930578	0.11914	0.690854
Mllt3	0.194333	0.297494	0.204484	0.093011	0.0170386	0.179655
Gm10941	0.281352	0.384039	0.291163	0.0928755	0.0686245	0.491318
1810037I17Rik	2.03047	1.21254	1.11969	0.092846	0.349628	0.890546
Srpx2	0.138551	0.240048	0.147204	0.092844	0.00164918	0.025436
Serpina3g	0.043183	0.138887	0.0462058	0.0926811	4.59209e-21	5.9443e-19
Cmc2	0.470193	0.558787	0.46611	0.0926768	0.177135	0.848678
Epn1	1.01678	0.935801	0.843156	0.0926458	0.304352	0.890546
Gng2	0.212992	0.315883	0.223355	0.0925271	0.0268027	0.248457
Kank3	0.147586	0.249077	0.156566	0.0925107	0.00295397	0.0424529
Pdpn	0.130554	0.23132	0.13889	0.0924299	0.00096606	0.0159703
Slc38a4	0.485337	0.571423	0.479266	0.0921574	0.185163	0.869332
Rbm38	0.0984185	0.197367	0.105222	0.0921449	2.25271e-05	0.000555438
C2cd4a	0.117545	0.217332	0.125317	0.0920157	0.000312068	0.00589877
Ptpn18	0.223613	0.326027	0.23403	0.0919975	0.0335177	0.293619
Zyx	0.451429	0.541496	0.449621	0.0918759	0.170545	0.83412
Hpgd	0.178764	0.280486	0.188623	0.0918626	0.0116348	0.132403
Gucy1b3	0.118684	0.218316	0.126508	0.0918085	0.000361039	0.0067107
Nisch	1.93682	1.20478	1.11303	0.0917577	0.350459	0.890546
Lxn	0.339288	0.438597	0.346873	0.0917241	0.10898	0.653429
Stbd1	0.361409	0.459186	0.367688	0.0914972	0.123157	0.701936
Hmox1	0.121285	0.22067	0.129226	0.0914447	0.000488906	0.00883811
Lgals3bp	0.484522	0.569935	0.478561	0.0913745	0.186851	0.874191
S100a1	0.686412	0.731234	0.640015	0.0912187	0.253339	0.890546
Palm	0.366969	0.464074	0.37288	0.0911947	0.127262	0.714302
Kdm6b	0.690324	0.733814	0.642873	0.0909419	0.254928	0.890546
Bbs7	0.170892	0.271498	0.180566	0.0909317	0.00948286	0.112231
Gm8797	2.42213	1.21974	1.12888	0.0908638	0.353831	0.890546
Grina	0.604842	0.668813	0.578024	0.0907893	0.232154	0.890546
Igtp	0.0837116	0.180258	0.0895245	0.0907335	1.16851e-06	3.58163e-05
Dis3	0.181297	0.281944	0.191211	0.0907331	0.0135266	0.148901
Prox1	0.602061	0.666557	0.575831	0.0907261	0.231459	0.890546
Specc1	0.13651	0.235752	0.145085	0.0906673	0.00179851	0.0275341
1110032A03Rik	0.531066	0.608756	0.518131	0.0906258	0.207567	0.890546
Rcsd1	0.160787	0.260735	0.170187	0.0905487	0.00659103	0.0823055
Mmd	0.189429	0.289984	0.199499	0.0904851	0.0172953	0.181833
Aes	2.12041	1.21484	1.12436	0.090478	0.353865	0.890546
Hells	0.262556	0.363212	0.272735	0.0904763	0.0611076	0.452702
Gmnn	0.303405	0.403043	0.312568	0.0904748	0.0887389	0.577181
Ush1c	0.42163	0.513444	0.423007	0.0904371	0.15961	0.807041
Fez2	0.244416	0.345208	0.254793	0.0904157	0.0491379	0.388653
Med9os	0.0766894	0.172418	0.0820244	0.0903938	1.41586e-07	4.94631e-06
Macrod2	0.346118	0.443718	0.353327	0.0903909	0.116653	0.681923
P4hb	1.51727	1.13061	1.04025	0.0903528	0.342864	0.890546
Cpsf3l	0.511265	0.591806	0.501461	0.0903446	0.200632	0.890546
Tle6	0.403018	0.496461	0.406127	0.0903339	0.150036	0.779092
Gprasp2	0.489143	0.572848	0.482549	0.0902987	0.191653	0.884618
Atf5	0.281542	0.381574	0.291348	0.0902254	0.0745396	0.519008
Dynlt1a	0.452113	0.540205	0.450225	0.0899795	0.175899	0.845334
Mapk8ip2	0.321372	0.419584	0.329827	0.0897575	0.102423	0.629744
Samd1	0.130128	0.228204	0.138447	0.0897572	0.00126194	0.0202386
Lgi2	0.228998	0.329056	0.239423	0.0896332	0.040564	0.33994
Ptp4a3	0.528774	0.605802	0.516214	0.0895882	0.209386	0.890546
Rnf34	0.41758	0.508932	0.41935	0.0895816	0.159809	0.807287
Ywhah	2.0452	1.20986	1.12052	0.0893402	0.355146	0.890546
Tcp11	0.352778	0.448895	0.359597	0.0892976	0.123649	0.703556
Eif5	1.95628	1.20379	1.1146	0.0891971	0.354634	0.890546
H2-K1	0.619387	0.678556	0.589409	0.0891465	0.240513	0.890546
Ostc	2.57923	1.21252	1.12356	0.0889592	0.356109	0.890546
Syp	0.418739	0.509242	0.420398	0.0888432	0.162416	0.815014
2310030G06Rik	0.38905	0.482122	0.393329	0.0887933	0.146457	0.771887
Slc7a2	0.479942	0.563309	0.474595	0.0887142	0.19191	0.884866
Ttll7	0.611967	0.672304	0.583619	0.088684	0.239488	0.890546
Degs1	1.11623	0.981552	0.892905	0.0886466	0.321849	0.890546
Pnmal2	0.844281	0.835321	0.746693	0.0886281	0.290135	0.890546
Rnf2	0.676458	0.721182	0.632695	0.0884869	0.257334	0.890546
Tmed6	0.251863	0.350597	0.262177	0.0884195	0.0580643	0.436174
Akr1b3	0.783099	0.795883	0.707476	0.0884061	0.280223	0.890546
Camk2b	0.53985	0.613819	0.525446	0.0883733	0.216645	0.890546
Gnptg	0.739871	0.766407	0.678137	0.0882699	0.272114	0.890546
Nop58	1.08151	0.964342	0.876133	0.0882095	0.319512	0.890546
Ptges3l	0.168523	0.266321	0.178137	0.0881845	0.0105455	0.122703
Opn3	0.135419	0.232111	0.143951	0.0881601	0.0021635	0.0321707
Cd53	0.0592527	0.151471	0.0633902	0.0880812	4.7836e-11	2.58778e-09
Ermard	0.198835	0.297004	0.20905	0.0879542	0.0249881	0.235908
B3gat3	0.394314	0.486115	0.398165	0.0879507	0.151713	0.784202
2009-09-01	0.346237	0.441386	0.35344	0.0879463	0.12317	0.701936
Rassf1	0.50838	0.586954	0.499012	0.0879415	0.205809	0.890546
Ctsc	0.174591	0.272039	0.184356	0.0876836	0.0133494	0.148079
Rbpjl	0.0652323	0.157311	0.069782	0.0875289	2.55118e-09	1.1311e-07
Kif5b	2.07376	1.20941	1.12204	0.0873733	0.35838	0.890546
Ung	0.184831	0.282166	0.194816	0.08735	0.0183565	0.189688
Pik3r1	1.04112	0.943019	0.855699	0.0873202	0.317243	0.890546
Aaed1	0.174585	0.27164	0.18435	0.0872909	0.0136904	0.150253
Syce2	0.825218	0.821929	0.734766	0.0871627	0.290243	0.890546
Efna1	0.139384	0.235227	0.148068	0.0871587	0.00304924	0.0435824
Prex2	0.0942097	0.187867	0.100732	0.0871356	2.78749e-05	0.000669089
Nes	0.101317	0.195345	0.108296	0.0870493	9.02283e-05	0.00190412
Ptpn11	0.604906	0.665083	0.578075	0.0870086	0.241577	0.890546
Shcbp1	0.129377	0.224581	0.137665	0.0869158	0.00163335	0.0252725
Hbq1b	0.033104	0.122339	0.0354238	0.0869152	1.46184e-30	3.02768e-28
Rab8b	0.146105	0.241867	0.155033	0.0868344	0.00453386	0.0606383
Skp2	0.256609	0.353377	0.266869	0.0865082	0.065491	0.474182
Idh1	0.424988	0.512499	0.426032	0.0864663	0.172185	0.836967
Dnmt1	0.354393	0.447277	0.361115	0.0861621	0.13315	0.730385
Slc48a1	0.470562	0.552573	0.466432	0.0861405	0.194781	0.889991
Rybp	0.294772	0.390294	0.304218	0.0860765	0.0937152	0.597295
Tcof1	0.339215	0.432859	0.346803	0.0860558	0.123826	0.704223
Cnrip1	0.281992	0.377805	0.291788	0.0860171	0.0848103	0.561823
Cnih4	0.736148	0.761535	0.675548	0.0859872	0.276586	0.890546
Rem1	0.151311	0.246354	0.160416	0.085938	0.00628212	0.0790609
Procr	0.169871	0.265354	0.17952	0.0858336	0.0129546	0.144473
Rec114	0.0356259	0.123951	0.0381219	0.0858289	4.83677e-26	8.15389e-24
Rnft1	0.388232	0.478265	0.392576	0.0856897	0.154593	0.793094
Napsa	0.0434968	0.13202	0.0465415	0.0854789	5.80726e-18	6.33035e-16
Acaa2	0.491399	0.569866	0.484491	0.0853756	0.205827	0.890546
Arid5b	0.486421	0.565561	0.480201	0.08536	0.203788	0.890546
Hace1	0.18123	0.276489	0.191142	0.0853473	0.01875	0.19252
Car8	0.221668	0.317393	0.232079	0.0853136	0.0433881	0.355993
Smad5	0.43236	0.517892	0.43265	0.0852418	0.179331	0.854964
Spop	1.10095	0.970812	0.88563	0.085182	0.327038	0.890546
Mrps6	0.460731	0.543003	0.457821	0.0851813	0.193017	0.88724
Arsi	0.14772	0.241857	0.156704	0.0851522	0.00567652	0.0726374
Egfl6	0.100843	0.192792	0.107797	0.0849946	0.000119663	0.00244179
Mycbp	0.88623	0.856926	0.772007	0.0849192	0.30416	0.890546
Gpsm1	0.403146	0.491112	0.406243	0.0848685	0.165202	0.821363
Arhgef40	0.245664	0.340801	0.256031	0.0847693	0.0614728	0.454479
Anp32b	2.23229	1.21279	1.12805	0.0847438	0.36317	0.890546
Nt5dc2	1.09483	0.967354	0.882665	0.084689	0.327433	0.890546
Ankrd44	0.696897	0.732276	0.64765	0.0846254	0.271341	0.890546
Lipa	0.240106	0.335071	0.250507	0.0845639	0.0578911	0.435614
Fcgr3	0.0304255	0.116978	0.0325581	0.0844203	6.71809e-34	1.65083e-31
Gm8730	4.39471	0.948943	0.864524	0.0844184	0.324579	0.890546
Acot7	0.214643	0.30926	0.225018	0.084242	0.0405611	0.33994
Lgals7	0.0519805	0.139625	0.0556146	0.0840106	9.76978e-13	6.52729e-11
Cpxm1	0.263411	0.357531	0.273577	0.0839533	0.0764018	0.525961
Zfp334	0.159035	0.252281	0.168383	0.083898	0.0101339	0.118677
Qdpr	0.943638	0.888487	0.804602	0.0838842	0.313583	0.890546
Cpn1	0.37817	0.467132	0.383286	0.0838457	0.154062	0.791214
Pxdn	0.265311	0.359266	0.275447	0.0838185	0.0781371	0.533369
Rai2	0.394599	0.482152	0.398426	0.083726	0.16378	0.81785
Snx8	0.219564	0.313687	0.229967	0.08372	0.0449337	0.36389
Mcm5	0.291533	0.384794	0.301075	0.0837193	0.0975732	0.614249
Pbx1	1.15786	0.995465	0.911977	0.0834886	0.334868	0.890546
Rgs1	0.0370217	0.123065	0.039615	0.0834503	4.89049e-23	7.02003e-21
Gspt1	1.10142	0.969305	0.885857	0.0834481	0.330376	0.890546
Ppa2	0.690752	0.726595	0.643185	0.08341	0.272861	0.890546
Gm27033	0.417529	0.502592	0.419305	0.0832875	0.177374	0.849265
Tgfb3	0.125303	0.216666	0.13342	0.0832467	0.00182498	0.0278804
Cited4	0.192446	0.285765	0.202566	0.0831991	0.0278392	0.25473
Zcchc24	0.154719	0.247121	0.163934	0.0831866	0.00903626	0.108092
Smagp	0.100284	0.190225	0.107209	0.0830166	0.000154502	0.00309388
Naga	0.469117	0.548164	0.465171	0.0829939	0.202922	0.890546
Fbxo34	0.213816	0.307155	0.224185	0.0829702	0.0423305	0.349492
Creld1	0.40475	0.490665	0.407706	0.0829588	0.171568	0.835881
Smarcd2	0.845902	0.830595	0.747695	0.0828996	0.302734	0.890546
Armcx2	0.739327	0.760606	0.67776	0.0828458	0.284514	0.890546
Decr2	0.271865	0.364633	0.281884	0.0827489	0.0857086	0.566364
Ptx3	0.0638367	0.151015	0.0682904	0.0827247	8.3223e-09	3.42775e-07
Stom	0.155961	0.247933	0.165215	0.0827179	0.0098349	0.115924
Rgs7bp	0.104296	0.193986	0.111428	0.0825582	0.000278368	0.00532351
Rbmx	0.641931	0.689316	0.606774	0.0825427	0.263112	0.890546
Lst1	0.128046	0.218821	0.136279	0.0825416	0.00238753	0.0352345
Dnmt3a	1.29374	1.05067	0.968205	0.0824674	0.345747	0.890546
Gpihbp1	0.0657625	0.152787	0.0703487	0.0824386	2.38583e-08	9.27339e-07
Kif20a	0.124585	0.215102	0.13267	0.0824322	0.00189729	0.0288744
Scpep1	0.890278	0.856735	0.774382	0.0823533	0.310136	0.890546
Meox1	0.141072	0.23216	0.149819	0.0823406	0.00522527	0.0680035
Nudt4	0.424801	0.508153	0.425864	0.0822887	0.183997	0.867228
Ulk1	0.189623	0.281946	0.199697	0.0822494	0.0274993	0.252973
Dusp6	0.254796	0.347243	0.265079	0.0821643	0.0743562	0.518776
St6galnac3	0.192443	0.284723	0.202564	0.082159	0.0294029	0.265432
Rps7	5.09761	0.765614	0.683517	0.0820969	0.287882	0.890546
Clec4n	0.038181	0.12293	0.0408552	0.0820752	4.00622e-21	5.23262e-19
Ptprn	0.172026	0.263753	0.181728	0.0820245	0.0177394	0.184495
Sgol2a	0.0905174	0.178783	0.0967908	0.0819921	3.9631e-05	0.000916379
Bmp1	0.454801	0.534549	0.4526	0.0819493	0.199456	0.890546
Gstt1	0.25298	0.345225	0.263283	0.0819425	0.0735262	0.514886
Dhrs11	0.14093	0.231505	0.149672	0.0818331	0.00542838	0.0701432
Srpk2	0.840237	0.826013	0.744185	0.0818285	0.304226	0.890546
Acsl5	0.327438	0.417393	0.335617	0.0817753	0.12815	0.716511
Acot13	0.77941	0.786643	0.705025	0.0816178	0.294824	0.890546
Adam12	0.189154	0.280823	0.199219	0.0816042	0.0281698	0.257183
Adgrg1	0.516321	0.587323	0.505741	0.0815824	0.226162	0.890546
Nav2	0.916689	0.871167	0.78959	0.0815775	0.315136	0.890546
Lag3	0.0839391	0.171324	0.0897675	0.0815569	1.15394e-05	0.000301982
Nop56	1.08462	0.959216	0.877668	0.0815478	0.33255	0.890546
Zfp428	0.422105	0.504979	0.423436	0.0815425	0.184809	0.86908
2002-03-01	0.364208	0.451845	0.370303	0.0815419	0.152466	0.7858
Ehd4	0.263362	0.355065	0.273529	0.0815361	0.0824495	0.552126
Nrros	0.0953679	0.183444	0.101968	0.081476	9.8562e-05	0.00205604
Mmrn2	0.0965748	0.184596	0.103255	0.0813405	0.000121214	0.00246821
Rps19	5.48281	0.752491	0.67135	0.0811411	0.286686	0.890546
Lmcd1	0.132	0.221522	0.140396	0.0811256	0.0035502	0.0494436
Atad3a	0.341646	0.430229	0.349104	0.0811248	0.139483	0.749529
Gpsm2	0.217773	0.309235	0.228167	0.0810674	0.0489304	0.387647
Pnmal1	0.35812	0.445649	0.36461	0.0810388	0.150217	0.779123
Cited2	0.690443	0.723907	0.64296	0.0809479	0.278751	0.890546
4921524J17Rik	0.903845	0.863108	0.782258	0.0808501	0.315072	0.890546
Zfp219	0.269736	0.360426	0.279795	0.0806317	0.0896973	0.580495
Pou3f4	0.210057	0.301009	0.220397	0.080612	0.0441862	0.360775
Ddr2	0.165759	0.255773	0.175299	0.0804741	0.0162271	0.172858
Rhob	0.862082	0.838061	0.757591	0.0804698	0.310348	0.890546
Ckap2l	0.099892	0.187222	0.106795	0.0804277	0.000225167	0.00438266
Cd37	0.049	0.132832	0.0524273	0.0804044	4.49559e-13	3.07439e-11
Fam216a	1.00679	0.918423	0.838032	0.0803918	0.327463	0.890546
Sema3c	0.250601	0.341304	0.260928	0.0803766	0.0756226	0.522986
Cd55	0.150983	0.240436	0.160078	0.0803581	0.00967378	0.114176
Ssx2ip	0.170523	0.26054	0.180188	0.0803522	0.0188739	0.193414
Hspa1a	0.176977	0.267086	0.186797	0.0802892	0.0226149	0.220343
Armcx1	0.577769	0.636697	0.556458	0.0802389	0.250856	0.890546
Sil1	0.420652	0.502341	0.422126	0.0802157	0.187989	0.876075
Ppp1r14b	1.01331	0.921536	0.841382	0.080154	0.328582	0.890546
Lfng	0.197678	0.287954	0.207877	0.0800768	0.0363525	0.313154
Mzt2	0.453948	0.531786	0.451846	0.0799392	0.2049	0.890546
Prdm4	0.198357	0.288455	0.208566	0.0798884	0.0371678	0.31904
Ramp3	0.140695	0.229301	0.149429	0.0798728	0.0063817	0.0800362
Dlat	0.607397	0.659894	0.580034	0.0798598	0.260616	0.890546
Fndc4	0.217154	0.307305	0.227544	0.0797611	0.051224	0.399487
Tbxa2r	0.188755	0.278539	0.198813	0.0797263	0.030861	0.274829
Zfp422	0.691759	0.723626	0.643919	0.0797073	0.282069	0.890546
Hk2	0.140626	0.229019	0.149356	0.0796632	0.00647805	0.0809644
Snap25	0.554386	0.617088	0.537444	0.079644	0.244968	0.890546
Fgl2	0.0367362	0.118946	0.0393096	0.0796366	1.89124e-21	2.56254e-19
Klf3	0.579108	0.637062	0.557536	0.0795256	0.253173	0.890546
Sox13	0.0894542	0.175165	0.0956558	0.0795094	5.38568e-05	0.00121245
Trp53	0.936036	0.879921	0.800422	0.0794995	0.321777	0.890546
Gm12216	0.0481522	0.130998	0.0515205	0.0794774	3.31038e-13	2.31854e-11
Dapp1	0.155221	0.243706	0.164451	0.0792548	0.0123743	0.138857
Atp8b1	0.670613	0.707579	0.628365	0.0792141	0.278493	0.890546
Plp1	0.105051	0.191394	0.112221	0.0791728	0.000506449	0.00913246
Pcdh17	0.101036	0.187105	0.108	0.0791043	0.000321948	0.00606182
Maz	0.620861	0.669528	0.590555	0.0789728	0.266634	0.890546
Ocrl	0.68663	0.719039	0.640174	0.0788648	0.283002	0.890546
Xpot	0.272704	0.361538	0.282706	0.0788317	0.0969495	0.611651
Slfn2	0.0422973	0.12395	0.0452584	0.0786913	2.73526e-16	2.49408e-14
Spon2	0.128672	0.215534	0.136931	0.0786033	0.00374311	0.051782
Fam189b	0.276007	0.364393	0.28594	0.0784523	0.10058	0.622881
Tmed10	2.67953	1.19669	1.11826	0.0784351	0.371917	0.890546
Col9a2	0.661857	0.700124	0.621833	0.0782909	0.278744	0.890546
Chic1	0.538164	0.602326	0.524046	0.0782792	0.243237	0.890546
Cat	0.482665	0.555233	0.476955	0.0782785	0.222245	0.890546
Ezr	0.615321	0.664467	0.586241	0.0782256	0.267079	0.890546
Dnajc10	0.969011	0.896519	0.818297	0.0782224	0.328031	0.890546
Pvrl2	0.753508	0.765757	0.687538	0.0782191	0.298044	0.890546
Ptma	5.01033	0.777058	0.698898	0.07816	0.301175	0.890546
Gyltl1b	0.141468	0.228389	0.150229	0.0781594	0.00767759	0.0939322
Slc1a5	0.143464	0.230443	0.152298	0.0781447	0.00841236	0.101466
Cbfa2t3	0.48432	0.556477	0.478386	0.0780915	0.223471	0.890546
Pi15	0.155026	0.242192	0.16425	0.077941	0.0135253	0.148901
Mis12	0.424473	0.50349	0.425569	0.0779207	0.196818	0.890546
Rqcd1	0.225504	0.313796	0.235926	0.0778699	0.0620568	0.4567
Zfp874a	0.135837	0.222241	0.144386	0.0778551	0.00599943	0.0760003
Ddit4	0.444427	0.521257	0.443414	0.0778437	0.206706	0.890546
Rps16	5.02415	0.773555	0.695838	0.0777172	0.301409	0.890546
Galm	0.128756	0.214713	0.137019	0.077694	0.00412377	0.0559274
Ip6k2	0.923496	0.871075	0.793432	0.0776429	0.324227	0.890546
Pacsin3	0.197337	0.285113	0.207531	0.0775813	0.040785	0.340611
Cdc14b	0.255372	0.34319	0.265648	0.0775423	0.0869245	0.570456
Krtdap	0.044948	0.12552	0.0480936	0.0774259	3.1804e-14	2.42681e-12
Arnt	0.315403	0.401531	0.324111	0.0774201	0.13288	0.729778
Tff2	0.134303	0.220138	0.142791	0.0773467	0.00580736	0.0739852
Cdh2	0.273236	0.360518	0.283227	0.0772906	0.101795	0.627476
Mboat1	0.0933361	0.177004	0.0997992	0.0772049	0.000156576	0.0031311
Gpsm3	0.105009	0.189379	0.112177	0.0772018	0.000672161	0.0117835
Tspan14	0.250559	0.338041	0.260886	0.077155	0.0841254	0.559216
Fgfr1	0.296762	0.383205	0.306146	0.0770594	0.120459	0.695164
Dpy30	1.64406	1.14746	1.07044	0.0770144	0.368739	0.890546
Psmd10	0.524756	0.589841	0.512845	0.0769962	0.242129	0.890546
Dpp8	0.197105	0.284282	0.207297	0.0769855	0.0417947	0.346147
Dctn3	1.8592	1.18223	1.1053	0.0769284	0.372871	0.890546
Cygb	0.185046	0.271888	0.195035	0.0768534	0.0331897	0.29198
Syngr2	0.618029	0.665159	0.588353	0.0768066	0.271527	0.890546
Kitl	0.159433	0.245405	0.168793	0.0766123	0.0172315	0.181294
Canx	2.10288	1.2001	1.12353	0.0765695	0.375428	0.890546
Ppih	0.405124	0.484568	0.408047	0.0765212	0.191143	0.88367
Guf1	0.530607	0.594157	0.517747	0.0764095	0.245862	0.890546
Fbxo21	0.593161	0.645145	0.568779	0.0763665	0.265812	0.890546
Ms4a6c	0.0475052	0.12712	0.0508286	0.0762911	1.34702e-12	8.87686e-11
Tmem158	0.210383	0.296994	0.220725	0.0762691	0.053716	0.413143
8430408G22Rik	0.0895831	0.172022	0.0957934	0.0762287	0.000104697	0.00217011
Med30	0.794309	0.790983	0.714866	0.076117	0.309922	0.890546
Sgce	0.576041	0.631161	0.555065	0.0760965	0.261503	0.890546
Angptl1	0.05112	0.130743	0.0546944	0.076049	4.64856e-11	2.53364e-09
Dqx1	0.0332321	0.11154	0.0355609	0.0759795	1.20753e-23	1.76836e-21
Erp27	0.0648314	0.145311	0.0693535	0.0759574	1.67534e-07	5.81079e-06
Rad23a	0.856949	0.830375	0.754472	0.0759027	0.31964	0.890546
2210016L21Rik	0.85739	0.830594	0.754741	0.0758524	0.31981	0.890546
Ubxn2a	0.483269	0.553327	0.477477	0.0758495	0.229621	0.890546
Atp1a1	1.52612	1.11841	1.04263	0.0757822	0.367444	0.890546
Vps26b	0.307939	0.392707	0.316938	0.0757691	0.132684	0.729778
Ppp1r15a	0.523332	0.58739	0.511649	0.0757409	0.245199	0.890546
Comt	0.971158	0.895094	0.819436	0.0756583	0.33354	0.890546
Ly6a	0.067813	0.148176	0.0725402	0.0756361	5.93563e-07	1.92948e-05
Snhg6	0.803868	0.796699	0.721094	0.075605	0.312605	0.890546
Slitrk4	0.12733	0.211105	0.135532	0.0755722	0.00469115	0.062454
Nme4	0.344054	0.426834	0.35138	0.0754538	0.158548	0.804839
Entpd2	0.150822	0.235269	0.159911	0.0753589	0.0140619	0.153748
Bmp2k	0.110877	0.193665	0.118335	0.0753304	0.00150936	0.0235465
AY036118	0.89267	0.850959	0.77578	0.0751792	0.325819	0.890546
B3gnt9	0.196099	0.281365	0.206276	0.0750896	0.0449455	0.36389
Fbln5	0.161503	0.24601	0.170924	0.0750861	0.020346	0.203713
1110034G24Rik	0.189346	0.27449	0.199414	0.0750756	0.0397152	0.335738
Lyplal1	0.655672	0.692198	0.617188	0.0750099	0.285621	0.890546
Xlr4a	0.0690597	0.148828	0.0738725	0.0749554	1.13799e-06	3.50287e-05
Lpar6	0.482253	0.55149	0.476598	0.0748925	0.232052	0.890546
Gpr119	0.113937	0.196419	0.121541	0.074878	0.00205072	0.0308097
Hspd1	2.1597	1.20077	1.12597	0.0747971	0.378475	0.890546
N4bp3	0.113303	0.195608	0.120876	0.0747311	0.0019861	0.0299631
Dnajc12	0.364586	0.445269	0.370657	0.0746126	0.174164	0.841326
Ncapd2	0.170409	0.254643	0.180071	0.0745713	0.0268428	0.24851
Prss1	0.0480364	0.125957	0.0513967	0.07456	6.96569e-12	4.20786e-10
Cacna1a	0.559768	0.616333	0.541852	0.0744807	0.260957	0.890546
Prkab1	0.315713	0.398806	0.324408	0.0743978	0.142658	0.763193
Fdps	0.817812	0.804392	0.730061	0.0743315	0.317624	0.890546
Grrp1	0.0846731	0.164838	0.0905513	0.0742866	6.61581e-05	0.00144888
Lta	0.0421499	0.119371	0.0451007	0.0742703	8.45467e-15	6.73493e-13
BC023829	0.606777	0.653652	0.579547	0.0741047	0.27568	0.890546
Lgr4	0.0935822	0.174142	0.100062	0.0740806	0.000281087	0.00535506
Slc24a5	0.440466	0.513914	0.43989	0.0740243	0.216519	0.890546
Rps23	5.27497	0.742146	0.668125	0.0740202	0.302873	0.890546
Palld	0.123014	0.205033	0.131031	0.0740022	0.00425389	0.0573701
Pole2	0.118605	0.200427	0.126425	0.0740013	0.00319524	0.0452388
Mpst	0.460863	0.531869	0.457938	0.0739312	0.225978	0.890546
Cyp39a1	0.0998428	0.180642	0.106742	0.0739002	0.000628757	0.0110762
Ndufs5	2.29827	1.20286	1.12906	0.0738018	0.38036	0.890546
Usp18	0.192141	0.276052	0.202257	0.0737947	0.0445802	0.362289
Sbspon	0.111335	0.192582	0.118815	0.0737673	0.00191067	0.0289455
Pja2	1.05486	0.936484	0.862731	0.0737532	0.345211	0.890546
Pgm1	0.301221	0.38413	0.310459	0.073671	0.13446	0.734237
2700094K13Rik	1.15414	0.983933	0.910318	0.0736143	0.353179	0.890546
Tox	0.529563	0.590487	0.516874	0.0736129	0.253498	0.890546
Cxadr	0.297603	0.380529	0.30696	0.0735693	0.13208	0.728376
Mndal	0.0881129	0.167792	0.0942239	0.0735681	0.000137592	0.00277828
Krtap17-1	0.0521638	0.129353	0.0558106	0.073542	4.14903e-10	2.0671e-08
Tmsb15b1	0.1652	0.248259	0.174725	0.073534	0.0249547	0.23585
Mad2l1	0.180403	0.263827	0.190298	0.0735285	0.0359184	0.309967
Tcea3	0.0893116	0.168999	0.0955036	0.0734958	0.000168323	0.00334752
Tdg	0.794025	0.788082	0.714679	0.0734022	0.316146	0.890546
Dpt	0.128362	0.209975	0.136608	0.0733679	0.00617156	0.0778723
Aurkb	0.105115	0.185602	0.112288	0.0733138	0.00117563	0.0190865
Rpl13-ps3	1.04489	0.930906	0.857633	0.0732721	0.345301	0.890546
Mfap1a	0.444863	0.51697	0.443801	0.0731692	0.221209	0.890546
Prkab2	0.1254	0.206679	0.133521	0.0731583	0.00534438	0.069348
Bik	0.139198	0.221025	0.147875	0.0731506	0.0105922	0.123009
Gucy1a3	0.115919	0.196649	0.123616	0.0730329	0.00295688	0.0424529
Kctd12b	0.336803	0.417527	0.344518	0.0730088	0.161747	0.813393
Tnk1	0.181579	0.264457	0.191499	0.0729581	0.0379502	0.324603
Phactr1	0.266968	0.34999	0.277076	0.0729137	0.110096	0.656984
Hcls1	0.0512764	0.127686	0.0548616	0.0728244	3.11749e-10	1.56935e-08
Klhl36	0.177796	0.260021	0.187634	0.0723868	0.0361396	0.311691
Bloc1s1	0.298127	0.379833	0.307467	0.0723663	0.136421	0.739979
2004-09-01	0.142196	0.223316	0.150984	0.0723317	0.0128092	0.143183
Tmf1	0.390112	0.466534	0.394306	0.0722279	0.196715	0.890546
Piga	0.155199	0.236579	0.16443	0.072149	0.0204636	0.204045
Pgm3	0.417556	0.491257	0.419329	0.071928	0.2121	0.890546
Rps11	4.78229	0.836923	0.765007	0.0719163	0.330702	0.890546
Osbpl2	0.330208	0.410107	0.338255	0.0718525	0.161171	0.811337
Ccser2	0.327319	0.407251	0.335504	0.0717472	0.15955	0.807041
Enox1	0.0637307	0.139914	0.0681771	0.0717367	4.73873e-07	1.55787e-05
Fuca2	0.388711	0.46472	0.393016	0.0717035	0.197664	0.890546
Rarb	0.0791323	0.15633	0.0846339	0.0716962	3.96105e-05	0.000916379
Fbxo28	0.310332	0.390851	0.31924	0.0716105	0.147995	0.774316
Aif1	0.0263768	0.0997706	0.0282262	0.0715444	1.75555e-32	3.79879e-30
Tmem108	0.570686	0.622257	0.550735	0.0715219	0.272577	0.890546
Gpm6a	0.0575771	0.133056	0.0615987	0.0714569	3.24854e-08	1.2394e-06
Cyth3	0.282036	0.363091	0.291831	0.0712597	0.127639	0.715586
Srgn	0.0873449	0.1646	0.093404	0.0711959	0.000191731	0.00378301
Eva1b	1.44497	1.09079	1.01975	0.0710336	0.372768	0.890546
Sac3d1	0.517648	0.57783	0.506862	0.0709686	0.257096	0.890546
Ppp1r18	0.151689	0.231753	0.160806	0.0709466	0.0199158	0.200792
Bag3	0.140395	0.219851	0.149117	0.0707343	0.0135529	0.148919
Sox6	0.284109	0.364486	0.293852	0.070634	0.131382	0.726352
Clpp	0.825798	0.805748	0.735133	0.0706147	0.327248	0.890546
Efnb1	0.404415	0.478005	0.407401	0.0706047	0.209713	0.890546
H2-Ke6	1.05609	0.933909	0.863359	0.0705503	0.351709	0.890546
Npnt	0.238632	0.319522	0.24904	0.0704826	0.0936579	0.597295
Sertad3	0.272891	0.353357	0.282889	0.0704675	0.122915	0.701395
Ccdc166	0.182886	0.263259	0.192832	0.0704268	0.0444194	0.36159
Snrpd1	1.81193	1.16981	1.0994	0.0704066	0.382714	0.890546
Amigo2	0.420301	0.492179	0.421809	0.0703696	0.218508	0.890546
Klf5	0.155929	0.235511	0.165182	0.0703294	0.0236483	0.226755
Abt1	0.355964	0.432905	0.362589	0.0703164	0.183129	0.865105
Fat4	0.174158	0.254158	0.183913	0.0702449	0.0375816	0.321986
Samd4b	0.416407	0.488526	0.41829	0.0702363	0.21702	0.890546
Rab3d	0.606213	0.649272	0.579103	0.0701683	0.286203	0.890546
Dpcd	0.804375	0.791551	0.721422	0.0701283	0.325315	0.890546
Katnb1	0.237935	0.318395	0.248345	0.0700498	0.0944012	0.600013
Fcrls	0.0282631	0.100264	0.0302445	0.07002	2.00295e-27	3.54131e-25
Mapk7	0.226492	0.306785	0.236915	0.0698702	0.0847211	0.561631
Sord	0.133196	0.211342	0.14164	0.0697021	0.0109324	0.125792
Arhgap10	0.178514	0.258017	0.188368	0.0696487	0.0424771	0.350502
Plekhf1	0.0720278	0.146667	0.0770442	0.0696227	1.27595e-05	0.000330334
Emid1	0.227093	0.307112	0.237516	0.0695959	0.0861046	0.567429
Cd36	0.075636	0.15049	0.0808991	0.0695913	3.06527e-05	0.000729725
Deptor	0.463762	0.529988	0.460482	0.0695059	0.240957	0.890546
Tmem41b	0.498972	0.560472	0.490989	0.0694835	0.254845	0.890546
Pdgfrl	0.230266	0.310121	0.240691	0.0694307	0.0894841	0.579688
Morc4	0.150228	0.228715	0.159297	0.0694179	0.0211651	0.209027
Psme2b	0.125791	0.202992	0.133928	0.069064	0.00814136	0.0986902
Tst	0.195357	0.274568	0.205523	0.0690446	0.058774	0.439592
Osbpl6	0.102534	0.178602	0.109576	0.0690265	0.00166845	0.0257058
Gstm5	0.881843	0.83839	0.76942	0.0689706	0.33811	0.890546
Cast	0.192709	0.271699	0.202834	0.0688655	0.0568488	0.430164
Atf1	0.571562	0.620212	0.551445	0.0687666	0.280626	0.890546
Tpm3-rs7	1.2349	1.01374	0.945048	0.0686883	0.367447	0.890546
Klhl24	0.25603	0.334865	0.266297	0.0685682	0.115144	0.676399
Gfm1	0.267342	0.345995	0.277444	0.0685512	0.124838	0.706603
Gm4890	0.110099	0.186067	0.117519	0.0685477	0.00328875	0.0463816
Marf1	0.306702	0.384236	0.315746	0.0684899	0.156106	0.797752
Gimap5	0.101171	0.176581	0.108143	0.068438	0.0015971	0.0247916
Drap1	1.25832	1.02289	0.95451	0.0683761	0.369287	0.890546
Khsrp	0.215107	0.293756	0.225485	0.0682713	0.0791792	0.538911
Sirt3	0.262054	0.340498	0.272241	0.0682576	0.121381	0.698047
Fhl2	0.236507	0.315176	0.246922	0.0682534	0.0989062	0.617546
Smarcc1	1.01571	0.910801	0.842607	0.0681946	0.353064	0.890546
Tipin	0.523354	0.579849	0.511668	0.068181	0.26736	0.890546
Kif4	0.0609565	0.133334	0.0652115	0.0681226	5.6675e-07	1.84646e-05
2002-03-01	0.808663	0.792315	0.724193	0.0681215	0.330604	0.890546
Ubl3	1.27368	1.02862	0.960552	0.0680693	0.370642	0.890546
Dnase2a	0.455075	0.52078	0.452841	0.0679393	0.242283	0.890546
Rab20	0.105734	0.180866	0.112938	0.0679276	0.00253807	0.0370191
Cox6a1	3.2125	1.14186	1.07394	0.0679179	0.384134	0.890546
BC029722	0.252726	0.330898	0.263031	0.067867	0.114663	0.675766
Srsf6	1.81136	1.16717	1.09933	0.0678468	0.386852	0.890546
App	1.89698	1.17721	1.10938	0.0678279	0.38788	0.890546
Tcf7	0.0369082	0.107132	0.0394936	0.0676389	7.36653e-16	6.43373e-14
Adgre1	0.0352382	0.105334	0.0377071	0.0676267	3.25228e-17	3.32053e-15
Ndufa6	2.69239	1.18498	1.11744	0.0675443	0.38912	0.890546
Prcp	0.183348	0.260776	0.193304	0.0674719	0.0519554	0.403023
Cd151	0.528623	0.583557	0.516088	0.0674694	0.271238	0.890546
Tesc	0.227545	0.305413	0.237969	0.0674445	0.0933468	0.596649
Sesn3	0.692915	0.712162	0.64476	0.0674018	0.313116	0.890546
Tram1	1.67786	1.14463	1.07725	0.0673789	0.385372	0.890546
Thnsl1	0.172562	0.249641	0.182278	0.0673628	0.0425564	0.350758
Napa	1.58985	1.12574	1.05843	0.0673121	0.383504	0.890546
Cd44	0.173112	0.250136	0.182841	0.067295	0.0431969	0.354625
Kcne1l	0.176101	0.253186	0.185901	0.0672848	0.0458736	0.369255
Nuf2	0.096658	0.170602	0.103344	0.0672576	0.00121432	0.0196049
Alkbh7	0.425604	0.493753	0.426586	0.0671662	0.231611	0.890546
Casc5	0.106038	0.180371	0.113258	0.0671133	0.00288337	0.0415126
Epas1	0.0640128	0.13553	0.0684786	0.0670516	2.53522e-06	7.41851e-05
Crot	0.46419	0.527855	0.460858	0.0669976	0.249108	0.890546
Hopx	0.160172	0.236466	0.169554	0.0669127	0.0329867	0.290548
Cmc4	0.229259	0.306595	0.239684	0.0669117	0.096694	0.611169
Asl	0.386995	0.458319	0.391437	0.066882	0.213004	0.890546
Ctps	0.448234	0.513667	0.446792	0.0668753	0.242793	0.890546
Slc43a3	0.253888	0.331041	0.264181	0.0668604	0.119177	0.690854
Ltn1	0.237929	0.315173	0.248339	0.066834	0.104951	0.639136
Pold2	0.388784	0.459805	0.393084	0.0667218	0.214528	0.890546
1810008I18Rik	0.25494	0.331938	0.26522	0.066718	0.120601	0.695337
Polr3gl	0.431609	0.498687	0.431978	0.0667091	0.235927	0.890546
Mal	0.0289312	0.0976637	0.0309593	0.0667044	5.18392e-24	7.7481e-22
Card10	0.0474852	0.117438	0.0508073	0.0666305	4.98448e-10	2.425e-08
Cracr2b	0.167317	0.243435	0.176899	0.0665362	0.0398573	0.336547
Tmem97	0.396	0.466215	0.399711	0.0665048	0.219121	0.890546
Vldlr	0.306582	0.382135	0.315631	0.0665045	0.163135	0.816475
Gjc1	0.184093	0.260529	0.194064	0.0664648	0.0552849	0.421409
Slc25a37	0.0847435	0.157044	0.0906265	0.0664176	0.000319602	0.00603333
Nudt9	0.330914	0.405329	0.338926	0.0664027	0.180678	0.858562
Kif22	0.174205	0.250361	0.183961	0.0664008	0.0463182	0.37224
Ttyh2	0.195963	0.272519	0.206138	0.0663809	0.0667708	0.479942
Wasf1	0.24387	0.320622	0.25425	0.0663721	0.111951	0.665189
Atic	0.54117	0.592869	0.526541	0.0663276	0.278642	0.890546
Cwc27	0.374104	0.445839	0.379517	0.0663227	0.207772	0.890546
Arxes1	0.311099	0.386185	0.319978	0.0662074	0.167525	0.828087
Trp53rkb	0.183409	0.25957	0.193366	0.0662038	0.0553444	0.421641
Irf9	0.110479	0.184091	0.117918	0.0661737	0.00446751	0.0600278
Cd59a	0.209	0.285484	0.21933	0.0661536	0.079979	0.540942
Snai2	0.146501	0.221576	0.155443	0.0661335	0.0237309	0.227396
Slc7a6os	0.295819	0.371355	0.305232	0.0661231	0.156421	0.79826
1190007I07Rik	0.29042	0.366068	0.299994	0.0660738	0.152414	0.7858
Scara5	0.0531631	0.122873	0.0568792	0.065994	3.23084e-08	1.2359e-06
Rptor	0.1984	0.274514	0.20861	0.0659042	0.0705299	0.500265
Lamtor2	1.57141	1.11983	1.05405	0.0657858	0.385611	0.890546
Slc2a1	0.325987	0.399947	0.334233	0.065714	0.179833	0.856013
Zc3h3	0.260674	0.336516	0.270881	0.0656355	0.129474	0.720541
Ost4	2.00891	1.18399	1.11837	0.065622	0.392284	0.890546
Apln	0.0539439	0.123335	0.0577141	0.0656205	5.88015e-08	2.15279e-06
Ift43	0.292349	0.367467	0.301867	0.0656	0.15566	0.796598
Nostrin	0.0602909	0.13005	0.0645	0.0655497	1.09654e-06	3.38969e-05
Ergic1	0.45684	0.519914	0.454398	0.0655163	0.250875	0.890546
Sla	0.0476392	0.116444	0.0509719	0.0654723	1.08661e-09	5.06547e-08
Slc33a1	0.384072	0.4542	0.388742	0.0654573	0.216379	0.890546
Chchd5	0.400555	0.469317	0.403878	0.0654395	0.225161	0.890546
Rnd3	0.286619	0.361703	0.296297	0.0654054	0.151874	0.784584
Ccdc102a	0.24309	0.318859	0.253476	0.0653835	0.114728	0.675776
Hid1	0.442191	0.506759	0.441425	0.0653341	0.245237	0.890546
Kifc3	0.339681	0.412558	0.347244	0.0653141	0.19043	0.882593
Robo4	0.0544688	0.12358	0.0582753	0.0653047	8.9016e-08	3.21834e-06
Cdc25b	0.119577	0.192745	0.127441	0.065304	0.00848511	0.102259
Cnih2	0.367394	0.43856	0.373275	0.0652853	0.207581	0.890546
Cmtm6	0.355922	0.427815	0.36255	0.0652649	0.200823	0.890546
Hprt	1.17069	0.982966	0.917712	0.0652539	0.370219	0.890546
Ikbip	0.415216	0.482458	0.417212	0.0652466	0.233124	0.890546
Baiap2	0.227452	0.303091	0.237876	0.065215	0.100753	0.623276
Gm5294	0.0656108	0.135396	0.0701866	0.0652092	7.50493e-06	0.000202242
Ppp2r1b	0.291393	0.36613	0.300938	0.0651917	0.156425	0.79826
Gsto1	0.558782	0.606222	0.541046	0.0651759	0.287321	0.890546
Golt1b	0.464555	0.526277	0.461178	0.0650992	0.255382	0.890546
Tpi1	1.97534	1.18109	1.11605	0.0650431	0.392995	0.890546
Sema3d	0.138182	0.211836	0.146821	0.0650151	0.0195531	0.197962
Man2b1	0.441112	0.505462	0.440464	0.0649975	0.245884	0.890546
Cbarp	0.336262	0.408934	0.344005	0.0649287	0.189607	0.880501
Skap1	0.0693489	0.139062	0.0741815	0.0648804	2.30284e-05	0.000565875
Clmp	0.210617	0.285788	0.220962	0.0648265	0.0858351	0.566426
Ethe1	0.370473	0.440939	0.376143	0.0647967	0.211109	0.890546
Col16a1	0.193764	0.268701	0.203906	0.0647947	0.0693754	0.494961
C330027C09Rik	0.0942215	0.165529	0.100744	0.0647845	0.00136785	0.0216733
Tpst2	1.01001	0.904462	0.83969	0.064772	0.359655	0.890546
Pear1	0.201834	0.276845	0.212088	0.0647569	0.0774377	0.530764
Bahd1	0.108925	0.181011	0.116288	0.0647226	0.00475673	0.0632688
Tmem123	0.450867	0.513833	0.449123	0.0647097	0.251027	0.890546
Cep85	0.14845	0.222158	0.157459	0.0646993	0.0277883	0.254662
Dhrs7	0.546419	0.595563	0.530885	0.0646783	0.285152	0.890546
C2	0.0833137	0.153771	0.0890996	0.0646718	0.000360287	0.0067107
Ralgps2	0.304297	0.378061	0.313428	0.0646327	0.168344	0.829936
Vat1	0.491086	0.548777	0.484222	0.0645557	0.267259	0.890546
Mrps25	0.508046	0.563223	0.498728	0.0644946	0.273426	0.890546
Tspan18	0.196968	0.271614	0.207158	0.0644557	0.0735856	0.514886
Pdzd2	0.105863	0.177484	0.113073	0.0644111	0.00397814	0.0544105
Mllt11	0.585017	0.626686	0.56228	0.064406	0.29679	0.890546
Spin1	0.517649	0.57126	0.506862	0.0643976	0.27695	0.890546
Stat1	0.103207	0.17466	0.110283	0.0643775	0.00326756	0.0461725
Arhgef25	0.232832	0.307623	0.243255	0.0643685	0.108822	0.652749
Rfesd	0.308056	0.381398	0.31705	0.0643476	0.172185	0.836967
Shmt1	0.130627	0.203269	0.138966	0.0643026	0.0155501	0.16638
Cep290	0.361109	0.431691	0.367408	0.0642831	0.207494	0.890546
Rmi1	0.24958	0.324181	0.259915	0.0642655	0.124671	0.706426
H2afy	1.39284	1.0675	1.00324	0.0642626	0.382688	0.890546
Epb41l2	0.285819	0.359764	0.295519	0.0642459	0.155565	0.796598
Cep57	0.451504	0.513869	0.449687	0.0641818	0.253042	0.890546
Mfng	0.424781	0.489997	0.425846	0.0641512	0.241389	0.890546
Epb41l3	0.667911	0.690454	0.626355	0.0640985	0.316761	0.890546
Tmem255a	0.0912231	0.161383	0.097544	0.0638386	0.00114768	0.0186537
Itfg1	0.963356	0.879101	0.815286	0.063815	0.357679	0.890546
Trappc6b	1.06804	0.933208	0.869414	0.0637941	0.36623	0.890546
Vangl1	0.156298	0.229321	0.165562	0.0637586	0.0363925	0.313313
Arpc5	2.0786	1.18605	1.1223	0.0637454	0.39565	0.890546
Dhdds	0.267276	0.341051	0.277379	0.0636725	0.14243	0.762257
Snap23	0.563999	0.608904	0.545304	0.0635993	0.293435	0.890546
Adgra2	0.143649	0.216087	0.15249	0.063597	0.0260054	0.242773
Kif21a	0.69434	0.709326	0.645796	0.0635302	0.32336	0.890546
Plekho1	0.107813	0.178628	0.115121	0.0635072	0.00508282	0.0667489
Myzap	0.10778	0.178545	0.115086	0.0634585	0.00510056	0.0669212
Hexa	0.995297	0.895433	0.832073	0.0633598	0.361383	0.890546
Ccl11	0.065237	0.133132	0.069787	0.0633453	1.17422e-05	0.000306737
Tmem175	0.166141	0.239026	0.175691	0.0633341	0.0465296	0.373319
Brca2	0.142052	0.214153	0.150835	0.0633179	0.0252475	0.237533
Rbm47	0.452256	0.513651	0.450352	0.0632994	0.256286	0.890546
Pex5l	0.227332	0.30104	0.237756	0.0632832	0.107476	0.648452
Lhx1	0.217744	0.291316	0.228138	0.0631785	0.0984892	0.616004
Afap1l2	0.105361	0.175665	0.112547	0.0631186	0.00448973	0.0602147
Ccl5	0.0306746	0.0958784	0.0328246	0.0630538	1.78565e-19	2.08777e-17
Ebpl	0.445345	0.507203	0.444229	0.062974	0.254482	0.890546
Pigf	0.468395	0.52751	0.464539	0.0629716	0.263839	0.890546
Ncoa3	0.158462	0.230761	0.167793	0.0629688	0.0401977	0.337777
2410015M20Rik	2.23377	1.19101	1.12808	0.0629257	0.397478	0.890546
Psmc1	1.3655	1.05695	0.994032	0.0629224	0.384031	0.890546
Galnt18	0.354914	0.424495	0.361604	0.062891	0.208886	0.890546
Ephb4	0.270801	0.343649	0.28084	0.0628093	0.148715	0.77668
Rassf5	0.0599362	0.126913	0.0641208	0.062792	2.5287e-06	7.41851e-05
Traip	0.06298	0.130158	0.0673746	0.0627836	7.07634e-06	0.000192121
Selplg	0.0443949	0.110277	0.0475021	0.0627747	3.71009e-10	1.85479e-08
Wdr89	1.30314	1.03452	0.971747	0.0627734	0.381722	0.890546
Neurl1b	0.0842323	0.152844	0.0900807	0.0627638	0.000584941	0.0104311
Smdt1	2.24498	1.19102	1.12831	0.0627124	0.397838	0.890546
Timm10b	1.24807	1.0131	0.950391	0.0627113	0.379262	0.890546
Pole3	0.392846	0.459525	0.396818	0.0627069	0.230796	0.890546
Reep4	0.287923	0.360271	0.297566	0.0627049	0.163109	0.816475
Tbc1d10a	0.317625	0.388898	0.326241	0.0626568	0.185452	0.870407
Rgs18	0.0376549	0.102893	0.0402924	0.0626008	2.26963e-13	1.61299e-11
Vash2	0.148054	0.219627	0.15705	0.0625766	0.0317014	0.280933
Eif4e3	0.362906	0.431651	0.369087	0.0625643	0.214839	0.890546
Kif15	0.0536362	0.119851	0.057385	0.0624659	1.97405e-07	6.79804e-06
Tysnd1	0.340423	0.410351	0.347947	0.0624041	0.201696	0.890546
Neil1	0.100286	0.169601	0.107212	0.0623894	0.0033524	0.0471593
Miat	0.188932	0.261311	0.198993	0.0623183	0.0722778	0.50879
Zfp639	0.296156	0.367813	0.305558	0.0622552	0.171253	0.835689
Mettl25	0.0980265	0.16705	0.104804	0.0622453	0.00282844	0.0407622
Afap1	0.305033	0.376369	0.314138	0.0622303	0.178022	0.850726
Dpp4	0.215389	0.287945	0.225769	0.0621761	0.0997355	0.620853
Col27a1	0.302963	0.374234	0.31214	0.0620932	0.177018	0.848399
Rab30	0.105994	0.175289	0.113211	0.0620784	0.005314	0.0690344
Cnksr2	0.0322418	0.0965603	0.0345013	0.062059	2.64118e-17	2.73513e-15
Mgst2	0.0376084	0.102275	0.0402427	0.0620326	3.44534e-13	2.40147e-11
Cox4i2	0.0578313	0.123649	0.0618705	0.0617789	1.64331e-06	4.95316e-05
Coq9	0.626346	0.656569	0.594805	0.061764	0.314271	0.890546
Ankrd37	0.345883	0.41473	0.353106	0.0616245	0.208085	0.890546
Tnfaip8l2	0.0422516	0.106833	0.0452095	0.0616237	1.07338e-10	5.67951e-09
Ppif	0.199416	0.271262	0.20964	0.0616227	0.0854251	0.565038
Rap1gapos	0.124562	0.194265	0.132646	0.0616191	0.0152225	0.163478
Zfp36	0.301661	0.372467	0.310884	0.0615831	0.178032	0.850726
Derl2	0.987917	0.889824	0.828255	0.0615697	0.364547	0.890546
Eif4e	1.39996	1.06716	1.00559	0.0615694	0.387725	0.890546
Tmem80	0.323633	0.393455	0.331987	0.061468	0.194176	0.889076
Zeb1	0.331243	0.400659	0.339239	0.0614205	0.199469	0.890546
Pld3	0.804637	0.782964	0.721592	0.0613714	0.345963	0.890546
Rpl12	3.27751	1.12646	1.06519	0.0612739	0.394349	0.890546
Rasl11a	0.0988872	0.166972	0.105723	0.0612499	0.00347597	0.0485966
Hspg2	0.262027	0.333459	0.272214	0.0612448	0.147272	0.774044
Dfna5	0.23679	0.308429	0.247204	0.061225	0.124274	0.705454
Tmem186	0.239628	0.311242	0.250031	0.0612106	0.127026	0.713253
Amotl1	0.394819	0.459832	0.398628	0.0612038	0.237207	0.890546
Csnk1d	0.796266	0.777332	0.716146	0.0611856	0.345298	0.890546
Atf3	0.0948605	0.162524	0.101426	0.0610975	0.00250437	0.0366381
Zfp286	0.103994	0.172189	0.11111	0.0610789	0.00521727	0.0680035
Mcm7	0.420004	0.482606	0.421541	0.0610647	0.249871	0.890546
BC003331	0.334643	0.403503	0.342469	0.0610336	0.203185	0.890546
Erdr1	0.245108	0.316491	0.255479	0.0610113	0.132939	0.729778
Fam198b	0.136903	0.206441	0.145492	0.060949	0.0254869	0.239474
Nat2	0.0497135	0.114125	0.0531903	0.0609345	4.71813e-08	1.74945e-06
Tc2n	0.062016	0.127136	0.0663441	0.0607921	9.81498e-06	0.000260142
Spink4	0.15421	0.224193	0.163409	0.0607839	0.0415474	0.344991
Pabpn1l	0.152669	0.222581	0.161818	0.0607626	0.0401088	0.337687
Gxylt2	0.128048	0.197043	0.136281	0.0607618	0.0188905	0.193414
Capza1	0.530732	0.578589	0.517852	0.060737	0.292385	0.890546
Rnf138rt1	0.31244	0.381998	0.321267	0.0607314	0.189236	0.879821
Zbed4	0.14231	0.211767	0.151103	0.0606647	0.0307092	0.273646
Klhl8	0.137467	0.206708	0.146078	0.06063	0.0265749	0.246818
Fam69a	0.217865	0.288807	0.228259	0.0605481	0.10826	0.651268
Cebpz	0.653798	0.676318	0.615775	0.0605432	0.323451	0.890546
Galnt16	0.113641	0.181767	0.12123	0.0605363	0.00999762	0.117555
Trip4	0.364068	0.430662	0.370173	0.0604888	0.223238	0.890546
Aacs	0.59132	0.627794	0.567313	0.0604806	0.309706	0.890546
Dbr1	0.246031	0.316874	0.256397	0.0604776	0.1359	0.738496
Fen1	0.28046	0.350754	0.290292	0.0604614	0.165935	0.823906
Rtn1	0.0667953	0.131906	0.0714526	0.0604529	4.0448e-05	0.000930818
Prickle1	0.120413	0.188704	0.128315	0.0603895	0.0141657	0.154533
Spcs2	2.62165	1.18175	1.12139	0.0603629	0.40099	0.890546
Antxr1	0.10757	0.175217	0.114866	0.0603506	0.00718655	0.089128
Rhog	0.309489	0.378728	0.318429	0.060299	0.188825	0.878557
Rpl6l	2.08563	1.18291	1.12267	0.0602421	0.401295	0.890546
Sdc2	0.373128	0.438822	0.37861	0.0602116	0.229369	0.890546
Kcnk1	0.344324	0.411824	0.351635	0.0601895	0.212588	0.890546
Adm	0.0730164	0.138284	0.0781004	0.0601832	0.000165263	0.00329118
Atp5b	3.51579	1.09262	1.03246	0.0601599	0.393015	0.890546
Eif2s3y	0.41303	0.475361	0.415232	0.060129	0.249948	0.890546
Prr7	0.321862	0.390407	0.330295	0.0601116	0.198248	0.890546
Cltb	1.26228	1.01606	0.956084	0.0599767	0.385043	0.890546
Rrs1	0.482004	0.536262	0.476382	0.05988	0.279067	0.890546
Aup1	0.398005	0.461406	0.401547	0.0598589	0.243681	0.890546
Wnt4	0.207612	0.277782	0.217929	0.0598526	0.100353	0.622881
Mcts2	0.331538	0.399329	0.33952	0.059809	0.205906	0.890546
Vstm4	0.17233	0.241811	0.182041	0.0597708	0.0630448	0.461983
Casp12	0.100722	0.167296	0.10767	0.0596262	0.0049392	0.0653362
Olfm1	0.280039	0.349448	0.289882	0.0595664	0.169197	0.832269
Lbh	0.247491	0.317396	0.257845	0.0595514	0.140959	0.756336
Zfp931	0.170439	0.239624	0.180102	0.0595219	0.0618124	0.455596
Gm10036	0.908374	0.844311	0.784857	0.0594539	0.362074	0.890546
Ptpre	0.0702071	0.134523	0.0750986	0.0594244	0.000113657	0.00233399
Narf	0.354933	0.421036	0.361622	0.0594145	0.221997	0.890546
Olfml2b	0.167344	0.236328	0.176927	0.059401	0.0588875	0.439851
Oxct1	0.679902	0.694558	0.635235	0.0593232	0.331749	0.890546
Grap	0.0853441	0.150562	0.0912677	0.0592945	0.00123578	0.019907
Atg10	0.3153	0.383294	0.324012	0.0592828	0.19699	0.890546
Ccl9	0.032894	0.0944394	0.0351991	0.0592403	2.23434e-15	1.87245e-13
Dus4l	0.0597256	0.123133	0.0638957	0.0592369	7.82804e-06	0.000210168
Ptprc	0.0421882	0.104355	0.0451417	0.0592132	4.94381e-10	2.41331e-08
Golim4	0.847859	0.80807	0.748902	0.0591676	0.356406	0.890546
Dll1	0.0810623	0.145862	0.0866954	0.0591663	0.000737521	0.012684
Vnn1	0.10296	0.169175	0.110024	0.0591513	0.00612681	0.077375
Ppp1r26	0.0669404	0.130719	0.0716076	0.0591113	6.00531e-05	0.00134153
Hip1	0.203539	0.272924	0.213813	0.0591111	0.0988693	0.617546
Dync1i2	1.77955	1.15387	1.09479	0.0590829	0.40074	0.890546
Hdac10	0.0631164	0.126586	0.0675204	0.0590655	2.29532e-05	0.000564983
Hey1	0.0610793	0.124317	0.0653429	0.0589738	1.30641e-05	0.000335821
Sec22a	0.457567	0.514006	0.455038	0.0589681	0.273005	0.890546
Amt	0.12107	0.187954	0.129001	0.0589527	0.0166228	0.176245
As3mt	0.494103	0.545757	0.486815	0.0589425	0.286345	0.890546
Stx2	0.154713	0.222825	0.163927	0.0588975	0.0470742	0.376853
Klhl32	0.488045	0.540472	0.481602	0.0588697	0.28451	0.890546
Samd4	0.0909624	0.156121	0.0972658	0.0588548	0.002408	0.0354607
Psme3	0.427758	0.487357	0.428522	0.0588351	0.261196	0.890546
Sh2d3c	0.397334	0.459737	0.400932	0.058805	0.247199	0.890546
Hacd1	0.584723	0.620847	0.562044	0.0588034	0.312974	0.890546
Xrcc2	0.061072	0.124097	0.065335	0.0587625	1.39317e-05	0.000356857
Sssca1	0.714563	0.718984	0.660342	0.0586429	0.33953	0.890546
Kif20b	0.141066	0.208393	0.149813	0.0585805	0.0342453	0.298729
Rab13	0.316052	0.383225	0.324733	0.0584919	0.200683	0.890546
Aqp12	0.0315755	0.0922769	0.0337885	0.0584884	3.6712e-16	3.32657e-14
Otud6b	0.427192	0.486484	0.428014	0.0584699	0.262243	0.890546
Mtch1	1.30059	1.02925	0.970789	0.0584566	0.389531	0.890546
Srp9	2.15742	1.18426	1.12588	0.0583796	0.404554	0.890546
Fabp3	0.260095	0.328654	0.270309	0.0583447	0.157303	0.800689
Ttyh1	0.152937	0.220419	0.162095	0.0583237	0.0468358	0.375152
Gss	0.239684	0.308369	0.250087	0.0582824	0.138792	0.747478
Col5a3	0.141779	0.208819	0.150552	0.0582662	0.0356875	0.309387
Il2rg	0.0596665	0.122092	0.0638325	0.0582591	1.05862e-05	0.000278042
Osbpl5	0.18996	0.258296	0.200039	0.0582567	0.0874209	0.571171
Aldh1a2	0.0503157	0.111992	0.0538343	0.058158	2.41283e-07	8.21154e-06
Nosip	0.290745	0.358443	0.300309	0.0581341	0.18356	0.866575
Fam43a	0.346349	0.4116	0.353545	0.0580551	0.222125	0.890546
Med1	0.364283	0.428417	0.370374	0.0580439	0.232653	0.890546
Tgfbi	0.0758459	0.139095	0.0811234	0.0579721	0.00043524	0.00798748
Col23a1	0.133071	0.199475	0.14151	0.0579654	0.0281698	0.257183
Foxs1	0.0646758	0.127077	0.0691872	0.0578902	4.84508e-05	0.001101
Zfp770	0.149819	0.216739	0.158874	0.0578649	0.0448604	0.363751
Cbr1	0.890209	0.832182	0.774341	0.0578409	0.363917	0.890546
Rgs16	0.0908829	0.155017	0.0971809	0.0578359	0.00277962	0.0402989
Pld4	0.0259153	0.085543	0.0277323	0.0578106	1.34024e-22	1.88649e-20
Fhl3	0.036539	0.0968647	0.0390986	0.0577661	2.92345e-12	1.81906e-10
Praf2	0.284273	0.351742	0.294012	0.0577302	0.180149	0.856608
Th	0.0933833	0.157527	0.0998496	0.0576769	0.00355996	0.049532
Fam64a	0.0939452	0.158099	0.100449	0.0576494	0.00374946	0.0518204
Dlc1	0.380636	0.443173	0.385568	0.0576049	0.243196	0.890546
Atpaf1	0.269499	0.337154	0.279563	0.0575914	0.168586	0.830784
Casp8	0.259669	0.327462	0.269889	0.0575725	0.16015	0.80805
Gtdc1	0.142862	0.209168	0.151675	0.0574936	0.038697	0.329243
Cib2	0.291949	0.358912	0.301479	0.0574333	0.18739	0.874689
Ifrd2	0.300633	0.367194	0.30989	0.0573042	0.194475	0.889434
Arhgap20	0.0665303	0.128462	0.0711693	0.0572922	8.82372e-05	0.00186754
Slc39a1	0.359791	0.423419	0.366174	0.0572444	0.233204	0.890546
Ap5s1	0.143289	0.209341	0.152117	0.0572242	0.0398332	0.33654
Scn9a	0.175455	0.242453	0.185239	0.0572131	0.0750807	0.521322
Mcm2	0.346157	0.410564	0.353365	0.0571996	0.22538	0.890546
[truncated: 12,505 more rows]

## Sheet: Byrnes et al. E17.5
	mean	total	tech	bio	p.value	FDR
Ins2	3.58481	10.2466	0.256097	9.9905	0	0
Ins1	2.85056	8.84865	0.352685	8.49597	0	0
Iapp	2.53402	6.22868	0.368713	5.85997	0	0
Pyy	1.54284	3.39588	0.404582	2.99129	0	0
Nnat	1.99693	3.35141	0.370747	2.98067	0	0
Neurog3	1.25323	2.94422	0.427198	2.51702	0	0
Chgb	2.50667	2.78211	0.369647	2.41246	0	0
Mdk	1.48923	2.20431	0.410152	1.79416	1.08133e-186	1.72375e-183		mean variance for all transcripts = 0.086
Rbp4	1.79995	2.12487	0.380415	1.74446	6.28429e-205	1.11309e-201
Chga	2.35192	2.1117	0.370667	1.74103	6.96239e-215	1.38734e-211		mean: A numeric vector of mean log-CPMs for all cellular genes.
Xist	1.3731	2.00847	0.420446	1.58803	8.8384e-140	1.17411e-136		total: A numeric vector of the variances of log-CPMs for all cellular genes.
Slc38a5	1.83017	1.93759	0.37827	1.55932	4.67629e-166	6.77679e-163		bio: A numeric vector containing the biological component of the variance for all genes.
Npy	0.637932	1.71811	0.364274	1.35384	2.05466e-135	2.51949e-132		tech: A numeric vector containing the technical component of the variance for all genes.
Ttr	2.51381	1.7194	0.369406	1.34999	5.24677e-131	5.9742e-128
Tmsb4x	2.28459	1.7166	0.370172	1.34642	8.4969e-130	9.02993e-127
Pcsk1n	1.93369	1.66456	0.37231	1.29225	2.13763e-118	2.12975e-115
Pcsk2	1.58174	1.64722	0.400412	1.24681	9.96477e-96	9.34403e-93
Cck	0.806104	1.64867	0.404598	1.24407	2.10865e-93	1.86744e-90
Gadd45a	1.09336	1.52574	0.429651	1.09609	5.66564e-65	4.75347e-62
Dlk1	1.73109	1.31602	0.386272	0.929752	4.50239e-58	3.58863e-55
Cdkn1a	0.818649	1.33644	0.406739	0.929703	1.41098e-52	1.07107e-49
1700086L19Rik	1.26602	1.31429	0.426648	0.887641	6.48933e-44	3.97871e-41
Hmgn3	1.77657	1.24282	0.382157	0.860665	4.20768e-51	3.04884e-48
Hbb-bs	2.34734	1.20023	0.370693	0.829536	1.76017e-50	1.21995e-47
Hba-a1	1.75964	1.18748	0.383547	0.803928	1.5305e-44	9.75911e-42
Cpe	2.11977	1.15708	0.368461	0.788619	2.35229e-46	1.56241e-43
Cryba2	1.42035	1.1929	0.416702	0.776195	1.32534e-35	7.28528e-33
Manf	1.81185	1.13061	0.379465	0.751146	6.01829e-40	3.55325e-37
Sdf2l1	1.03235	1.17427	0.428024	0.746244	1.94061e-31	1.03118e-28
Btbd17	0.941629	1.15772	0.422206	0.735512	2.16352e-31	1.11254e-28
Cd24a	0.986064	1.15892	0.425524	0.733397	9.08527e-31	4.38873e-28
Fos	1.28316	1.15331	0.425842	0.727464	2.91476e-30	1.36659e-27
Igfbpl1	0.876693	1.13715	0.41528	0.721874	2.90254e-31	1.44592e-28
Ambp	1.01399	1.11478	0.427138	0.687646	4.28075e-27	1.79578e-24
Scg2	0.849665	1.09844	0.411524	0.686916	5.55887e-29	2.4615e-26
Ppp1r1a	0.838503	1.0315	0.409827	0.621669	2.84609e-24	1.10658e-21
Sox4	1.03562	1.04064	0.428176	0.612465	8.55336e-22	3.02998e-19
Hspa5	2.24037	0.981042	0.369616	0.611426	1.68937e-28	7.27845e-26
Jun	1.12131	1.02467	0.429927	0.594739	1.6604e-20	5.63157e-18
Pdia6	1.73976	0.97606	0.385433	0.590626	9.91336e-25	3.95072e-22
Isl1	0.909601	0.990985	0.419082	0.571903	5.25032e-20	1.74365e-17
Marcksl1	1.69782	0.940877	0.389211	0.551665	1.96104e-21	6.79586e-19
Lrpprc	0.674791	0.919086	0.375566	0.54352	2.89805e-22	1.07437e-19
Gpx3	1.33619	0.960899	0.422922	0.537977	1.25669e-17	3.77978e-15
Rap1b	1.3928	0.94474	0.418975	0.525765	3.3285e-17	9.82585e-15
Clps	1.30092	0.945352	0.424933	0.520418	1.78852e-16	5.09122e-14
Scg5	1.39869	0.924616	0.4185	0.506116	4.14223e-16	1.11917e-13
Fev	0.564687	0.828542	0.339068	0.489474	3.66198e-22	1.32672e-19
Mafb	1.07209	0.918607	0.429357	0.48925	1.66394e-14	4.27821e-12
Gnas	3.26898	0.774718	0.287396	0.487322	7.61925e-30	3.47024e-27
Gm10320	0.841985	0.893956	0.410366	0.48359	2.18036e-15	5.79284e-13
Ctrb1	1.28678	0.886613	0.425661	0.460952	2.8343e-13	6.84569e-11
Tuba1a	1.92269	0.823643	0.372722	0.450921	4.04271e-16	1.11112e-13
Scg3	1.22903	0.862543	0.4281	0.434443	7.14222e-12	1.55964e-09
S100a11	1.71985	0.795451	0.387255	0.408195	1.13921e-12	2.59431e-10
Stmn1	0.790245	0.805409	0.401685	0.403724	1.11485e-11	2.3384e-09
Tm4sf4	1.12763	0.832594	0.429936	0.402658	2.27279e-10	4.28063e-08
Hsp90b1	1.90437	0.773567	0.374082	0.399485	5.87119e-13	1.35641e-10
Btg2	1.206	0.827916	0.428846	0.39907	2.92921e-10	5.24658e-08
Krt7	1.68414	0.789351	0.39054	0.398812	5.32802e-12	1.17964e-09
Spp1	0.466215	0.690381	0.299951	0.39043	2.27315e-18	7.10514e-16
Gng12	1.16135	0.81763	0.429678	0.387951	9.2796e-10	1.5906e-07
Cdkn1c	0.669069	0.760771	0.373918	0.386853	2.85642e-12	6.41328e-10
Cldn6	0.940129	0.806824	0.42207	0.384754	6.4817e-10	1.12309e-07
Cldn4	0.887203	0.791875	0.416569	0.375307	1.00477e-09	1.70395e-07
Hes6	1.17992	0.796135	0.429437	0.366698	6.58303e-09	1.08186e-06
Pax4	0.56696	0.705033	0.339898	0.365135	4.3204e-13	1.01282e-10
Hnrnpa1	1.70152	0.752704	0.388881	0.363823	2.37056e-10	4.39408e-08
H19	0.410397	0.637812	0.274822	0.36299	7.35781e-19	2.39369e-16
Hadh	1.13119	0.784388	0.429936	0.354452	2.03589e-08	3.18178e-06
Slc30a8	0.663423	0.722115	0.372224	0.349891	1.96254e-10	3.76925e-08
Rps12	1.85534	0.723993	0.376622	0.347372	4.1418e-10	7.33605e-08
Calr	2.11608	0.715593	0.368464	0.347129	1.7944e-10	3.48837e-08
Gch1	1.16286	0.775639	0.429665	0.345973	4.16559e-08	6.38496e-06
Pax6	1.22507	0.766722	0.42824	0.338481	7.15639e-08	1.0466e-05
Fam183b	1.14278	0.767556	0.42987	0.337686	8.52444e-08	1.23535e-05
Meis2	1.17397	0.752911	0.429546	0.323365	2.70811e-07	3.68974e-05
Neurod1	1.44156	0.737339	0.414835	0.322504	1.14052e-07	1.62331e-05
Runx1t1	0.567106	0.661195	0.339951	0.321243	1.5869e-10	3.12306e-08
Krt8	1.72225	0.707092	0.387046	0.320045	1.85544e-08	2.95775e-06
Ybx1	1.82525	0.698022	0.378638	0.319385	9.84474e-09	1.5852e-06
Tubb3	1.09487	0.747799	0.429676	0.318124	4.14863e-07	5.55742e-05
Ttll6	0.439329	0.605708	0.288132	0.317576	1.0958e-13	2.72941e-11
Cd81	1.55877	0.71829	0.402889	0.315401	9.39475e-08	1.3492e-05
Gip	0.206222	0.476011	0.160828	0.315183	3.40219e-39	1.93694e-36
Gadd45g	1.08949	0.744329	0.429586	0.314743	5.38877e-07	7.04117e-05
Scgn	1.04872	0.74281	0.428663	0.314147	5.35485e-07	7.04117e-05
Ier2	1.05236	0.736231	0.428787	0.307444	9.09039e-07	0.000112333
Tspan7	1.30952	0.731797	0.424474	0.307324	7.20396e-07	9.18707e-05
Creld2	0.934212	0.718167	0.421525	0.296642	1.40448e-06	0.000172222
Mid1ip1	0.99087	0.720659	0.42584	0.294819	2.02926e-06	0.000243222
Ifitm2	1.03832	0.720153	0.428285	0.291868	2.864e-06	0.000335699
Jund	0.959442	0.704895	0.42361	0.281285	4.93608e-06	0.000558058
Junb	0.790342	0.679055	0.401704	0.277351	2.1555e-06	0.000256424
Smarcd2	0.637969	0.636425	0.364286	0.272139	3.30279e-07	4.46185e-05
Dbpht2	0.610278	0.626004	0.355139	0.270865	1.91916e-07	2.68363e-05
Mfap4	0.328243	0.503728	0.233434	0.270294	6.4186e-15	1.67736e-12
Mtch1	0.77679	0.665142	0.399095	0.266047	4.55487e-06	0.000518638
Cystm1	1.60227	0.661777	0.398364	0.263413	5.37724e-06	0.000603652
Ffar2	0.987685	0.688888	0.425633	0.263256	1.9193e-05	0.00197391
Ptov1	1.08949	0.688723	0.429586	0.259137	2.96881e-05	0.00295786
Tmed3	1.06486	0.685891	0.429171	0.25672	3.42138e-05	0.00336668
Apoe	0.495445	0.562786	0.312226	0.25056	4.60436e-08	6.9903e-06
Slc25a5	2.33021	0.619613	0.37044	0.249174	3.77873e-06	0.000436498
Rps4x	2.81957	0.603579	0.354936	0.248643	1.55827e-06	0.000188184
Bex2	1.76253	0.631865	0.383298	0.248567	7.92233e-06	0.000865
Sct	0.377317	0.506584	0.258817	0.247766	9.32018e-11	1.88067e-08
Ssr4	1.65559	0.63864	0.393312	0.245328	1.64863e-05	0.0017177
Ppy	0.207979	0.405555	0.161979	0.243576	6.92272e-24	2.6275e-21
Hbb-bt	0.727062	0.631144	0.388543	0.242601	1.61833e-05	0.00169722
Meg3	3.50435	0.502279	0.259867	0.242413	2.66139e-10	4.87646e-08
Actg1	3.27617	0.522321	0.286169	0.236153	1.97607e-08	3.11887e-06
Zcchc18	0.666457	0.608903	0.373136	0.235767	1.30064e-05	0.00137308
Cirbp	1.28024	0.661131	0.425987	0.235145	0.000119247	0.0108006
Cdk4	1.50429	0.641699	0.408609	0.23309	7.31959e-05	0.00698692
Sparc	0.404872	0.503818	0.272209	0.23161	7.41213e-09	1.20568e-06
Pdia4	1.17194	0.660437	0.429574	0.230863	0.000173595	0.0151218
Rpl18a	3.20782	0.525581	0.299087	0.226493	2.31874e-07	3.21417e-05
Actb	2.93022	0.569308	0.345441	0.223867	8.02601e-06	0.000870358
Cacna2d1	0.631332	0.585866	0.362137	0.223728	1.95872e-05	0.00200154
Hbb-y	0.304596	0.443704	0.220462	0.223243	7.90161e-12	1.70216e-09
Ostc	1.46844	0.634338	0.412222	0.222117	0.000167485	0.0147507
Atp2a2	0.849413	0.632999	0.411487	0.221512	0.000169668	0.0148609
Glud1	0.882954	0.636769	0.416056	0.220713	0.000206907	0.0179256
Pdx1	1.02528	0.644859	0.427681	0.217178	0.000362277	0.0290204
H3f3b	3.09662	0.5368	0.319816	0.216983	3.1497e-06	0.000366492
Hmgn2	1.58481	0.616567	0.400108	0.216459	0.000158437	0.0140314
Map1b	1.56265	0.615464	0.402472	0.212992	0.000213661	0.0183117
Serpina6	0.316325	0.439494	0.226958	0.212536	2.2825e-10	4.28063e-08
Serpinh1	0.869943	0.626089	0.414388	0.2117	0.000336235	0.0274868
Rpl36a	2.04154	0.580099	0.369319	0.21078	7.26506e-05	0.00697664
Tsc22d1	1.25825	0.636807	0.426986	0.209821	0.000535971	0.0410765
Stard10	1.12105	0.639094	0.429927	0.209168	0.000600916	0.0456153
Pou3f4	0.308085	0.429597	0.222407	0.20719	2.80653e-10	5.08396e-08
Tubb5	1.67551	0.597185	0.391394	0.205791	0.000232761	0.0197364
Rps20	2.33938	0.575668	0.370577	0.205091	0.000114852	0.010462
Mpc1	0.804656	0.606746	0.40434	0.202406	0.000431022	0.033681
Eef2	1.9467	0.574028	0.371814	0.202215	0.00014723	0.0131117
Tff2	0.162296	0.332097	0.130967	0.20113	7.87065e-25	3.21708e-22
Peg3	1.60903	0.591745	0.397745	0.193999	0.000583922	0.0445373
Rpl12	1.76522	0.576411	0.383067	0.193344	0.000390216	0.0311022
Pdia3	1.88069	0.568468	0.375355	0.193113	0.00030789	0.0255629
Tff3	0.231425	0.368916	0.177024	0.191893	2.68746e-13	6.59088e-11
Sec61b	2.48442	0.559251	0.369896	0.189356	0.000327806	0.0269359
Ccnd2	0.371254	0.44274	0.255789	0.186951	5.72284e-07	7.4169e-05
Txnip	0.703212	0.568384	0.382971	0.185413	0.00063508	0.0473075
Fkbp2	0.975476	0.604863	0.424794	0.180069	0.00238921	0.149358
1810008I18Rik	0.443989	0.469183	0.290218	0.178965	2.02417e-05	0.00205524
Gfra3	0.659051	0.548444	0.370901	0.177542	0.000720653	0.0531849
Foxa3	0.584224	0.522811	0.346105	0.176706	0.000338857	0.0275598
Gm8797	1.49796	0.585927	0.409273	0.176655	0.00203239	0.132238
Pcsk1	0.807491	0.581476	0.404843	0.176633	0.00184119	0.121786
Tecr	1.60696	0.573464	0.397935	0.175529	0.00166176	0.111149
Gspt1	0.79366	0.577247	0.402329	0.174918	0.00190216	0.124783
Bambi	0.477291	0.479275	0.304671	0.174603	6.8181e-05	0.00658711
Apoc1	0.318547	0.400761	0.228175	0.172587	2.39258e-07	3.28794e-05
Rpl10a	2.46262	0.542225	0.369846	0.172379	0.000959724	0.0682989
Eef1a1	3.32803	0.448419	0.276327	0.172092	1.69561e-05	0.00175518
Hspa8	3.00837	0.507088	0.335189	0.171899	0.000320471	0.0264696
Ypel3	1.38578	0.591282	0.419506	0.171775	0.00320941	0.188093
Krt19	0.448831	0.461958	0.292368	0.16959	5.64499e-05	0.005487
Eef1b2	1.59235	0.566049	0.399358	0.166691	0.00273182	0.163714
Neurod2	0.252798	0.356376	0.190249	0.166127	3.07951e-09	5.16742e-07
Hsp90ab1	2.89264	0.514325	0.349348	0.164977	0.000834975	0.060316
Pim2	0.725705	0.552532	0.388241	0.164291	0.00242563	0.150455
Nkx2-2	1.00394	0.588445	0.426633	0.161812	0.00579146	0.285874
Casp6	0.555354	0.495782	0.335625	0.160158	0.00074567	0.0545263
Ddost	1.5472	0.562077	0.404123	0.157954	0.00463838	0.242011
Emb	1.07102	0.586833	0.429342	0.157492	0.00730928	0.346925
Ociad2	0.711679	0.541898	0.385006	0.156891	0.00333902	0.192156
Clu	0.421858	0.436749	0.28017	0.156578	9.96007e-05	0.00923102
Pam	0.731048	0.54559	0.389424	0.156166	0.00380018	0.208892
H1f0	1.2825	0.580896	0.425875	0.155021	0.00769739	0.354636
Sec61g	2.26313	0.524378	0.369929	0.154449	0.00272548	0.163714
Ly6e	0.76074	0.548366	0.395861	0.152504	0.0051686	0.259914
Ppp1r14a	0.268724	0.352252	0.19981	0.152442	1.90337e-07	2.68363e-05
Pak3	0.707038	0.535885	0.383896	0.15199	0.00420264	0.224061
Hsp90aa1	2.08137	0.519388	0.368634	0.150754	0.00324311	0.189371
Cbfa2t3	0.444207	0.438348	0.290315	0.148033	0.000344255	0.027716
Pgrmc1	0.805088	0.552445	0.404417	0.148029	0.00741664	0.348757
Id2	0.30233	0.366061	0.219192	0.146869	4.09677e-06	0.000469831
Stxbp5l	0.354091	0.393647	0.247055	0.146592	3.9141e-05	0.00382789
Fxyd3	0.508932	0.463671	0.317695	0.145975	0.00111234	0.0774318
Hmgb3	0.452202	0.439248	0.293856	0.145392	0.00049495	0.038301
Rpl21	2.64769	0.509658	0.364483	0.145175	0.0040096	0.217637
Rps5	3.0818	0.466088	0.322749	0.143339	0.00155719	0.106082
Mfng	0.532142	0.4672	0.32683	0.14037	0.00212602	0.136108
Lpar6	0.436294	0.425935	0.286765	0.139169	0.000618141	0.0464801
Rpl26	2.94693	0.482617	0.343567	0.139049	0.00353031	0.200121
Ubqln2	0.780648	0.538575	0.399847	0.138727	0.01046	0.450658
Marcks	0.8171	0.543069	0.406494	0.136574	0.0126625	0.516491
Ssr2	1.99779	0.506627	0.370749	0.135877	0.00735353	0.347842
Tmem258	1.4624	0.547136	0.412824	0.134312	0.0151693	0.566308
Gcg	0.277979	0.339435	0.205253	0.134181	6.76037e-06	0.000748383
Btg1	0.906384	0.552562	0.418738	0.133823	0.0166981	0.599564
Ctsf	0.722464	0.520691	0.387517	0.133174	0.0110826	0.472374
Eif3f	1.76305	0.515289	0.383254	0.132035	0.0109188	0.467148
Tubb4b	1.00586	0.556325	0.42674	0.129585	0.0216254	0.711719
Dusp1	0.415034	0.406046	0.276998	0.129048	0.000964077	0.0683038
Qdpr	0.858359	0.541825	0.412791	0.129034	0.0187307	0.644639
Slc2a2	0.436659	0.414076	0.28693	0.127146	0.0015909	0.107917
Cotl1	0.806441	0.529578	0.404657	0.124921	0.0199459	0.673838
Zbtb20	0.795955	0.527353	0.402758	0.124595	0.0197386	0.670903
Krt18	1.00397	0.551111	0.426634	0.124477	0.026063	0.816981
Cldn11	0.369198	0.37801	0.254756	0.123254	0.000639979	0.0474507
Rgs17	0.506118	0.439748	0.316564	0.123184	0.00479649	0.246648
Tead2	0.325285	0.354747	0.231838	0.122909	0.000208659	0.0179797
Zdbf2	0.620282	0.479828	0.358498	0.121329	0.012137	0.501709
Egr1	0.612435	0.477161	0.355868	0.121293	0.0116421	0.490972
Calm2	2.63063	0.485989	0.365173	0.120816	0.0138246	0.538822
Tmsb10	2.28356	0.490382	0.370163	0.12022	0.0153161	0.56883
Grb10	0.849123	0.531407	0.411444	0.119962	0.026144	0.816981
Dynll1	2.35945	0.489237	0.370623	0.118614	0.0165735	0.597733
Gm8773	0.113462	0.213262	0.0951622	0.1181	7.23458e-17	2.09684e-14
Igsf8	0.603464	0.470876	0.352814	0.118062	0.0129601	0.520099
Dbn1	0.726012	0.505941	0.38831	0.117632	0.0218775	0.716118
Cpa1	0.350972	0.362795	0.245442	0.117353	0.000729752	0.0536082
Vwa5b2	0.883661	0.533138	0.416142	0.116996	0.030645	0.893075
Npepl1	0.846144	0.527963	0.411002	0.116962	0.0290962	0.865339
Cited2	0.554561	0.450833	0.33533	0.115504	0.0109307	0.467148
Cyb5r3	1.76322	0.49761	0.383239	0.11437	0.023491	0.758035
Rps8	2.99553	0.451756	0.337582	0.114174	0.012185	0.501916
Sh3bgrl3	1.0658	0.542783	0.429197	0.113586	0.0390698	1
Tmsb15b2	0.420002	0.392387	0.279311	0.113076	0.00352195	0.200121
Rnase4	0.635442	0.476162	0.363471	0.112691	0.0195213	0.666356
Hpcal1	0.477855	0.415911	0.304909	0.111001	0.00769164	0.354636
Rcn1	0.633418	0.472177	0.362815	0.109362	0.0224071	0.724526
Pdk3	0.352944	0.354954	0.246462	0.108492	0.00169428	0.112536
Rasd1	0.437234	0.395179	0.28719	0.107989	0.00615865	0.301002
Arx	0.190381	0.258123	0.150304	0.107819	8.99115e-07	0.000111975
G6pc2	0.359207	0.356993	0.249684	0.107308	0.00211331	0.13584
Immp1l	1.1146	0.536034	0.429897	0.106137	0.0501516	1
Dnaja1	1.97956	0.476887	0.370783	0.106104	0.0284033	0.859159
Vim	0.253362	0.295531	0.190592	0.104939	0.000123689	0.0111397
Rpn2	1.11359	0.534221	0.429889	0.104332	0.0531057	1
Sst	0.147371	0.224569	0.120325	0.104243	4.0417e-09	6.71133e-07
Mia	0.29309	0.317586	0.213968	0.103619	0.000633189	0.0473075
Sytl4	0.485801	0.411705	0.308241	0.103463	0.0127332	0.516491
Ddc	0.346366	0.345567	0.243044	0.102523	0.00249365	0.152304
Nono	1.24671	0.529264	0.427464	0.1018	0.0564599	1
Ppib	1.69441	0.490618	0.389515	0.101103	0.0420181	1
Ube2i	1.0816	0.530552	0.429481	0.10107	0.0586217	1
Mgst1	0.291857	0.314293	0.213264	0.101029	0.000807182	0.0587547
Tle6	0.348606	0.345129	0.244212	0.100917	0.00297393	0.176236
Bex1	0.747663	0.493474	0.39309	0.100384	0.0445799	1
Ppp3ca	0.596764	0.4504	0.350503	0.0998973	0.0289049	0.863179
Rpl9	2.85318	0.451721	0.352475	0.0992464	0.0304493	0.890627
Mageh1	0.810083	0.503668	0.4053	0.0983679	0.0530988	1
Rbp1	0.244734	0.283148	0.185313	0.0978352	0.000220539	0.0188
Cnih2	0.415582	0.374548	0.277254	0.0972941	0.00974945	0.426967
Igfbp2	0.190953	0.24761	0.150689	0.0969205	9.29251e-06	0.00100089
Rpl7a	1.9808	0.467509	0.370769	0.096739	0.0412167	1
Hhex	0.113334	0.191174	0.0950648	0.0961089	8.51445e-12	1.80972e-09
Rpsa	2.4103	0.466467	0.370466	0.0960014	0.0422719	1
Rpl22	1.65223	0.489282	0.393633	0.0956495	0.0528917	1
Krtap17-1	0.146494	0.215159	0.119692	0.0954676	5.50574e-08	8.12657e-06
Ndufa1	1.10225	0.524978	0.429785	0.0951935	0.070197	1
Prdx1	2.29288	0.465362	0.37024	0.0951223	0.0436186	1
Rps19	3.31028	0.374831	0.280063	0.0947685	0.0121485	0.501709
Higd1a	0.539036	0.423681	0.329477	0.0942037	0.0285087	0.860713
Cpt2	0.642542	0.459884	0.365751	0.0941337	0.0433419	1
Ube2e3	0.962552	0.51698	0.423847	0.0931328	0.0717864	1
Atp5g1	2.13899	0.461457	0.368495	0.092962	0.0465536	1
Stx16	0.638277	0.456978	0.364385	0.0925928	0.0453776	1
Nefm	0.140472	0.207462	0.115317	0.092145	5.22259e-08	7.78068e-06
Nkx6-1	1.06533	0.521187	0.429184	0.0920026	0.0768047	1
Prps1	0.64286	0.457019	0.365851	0.0911673	0.0485869	1
Cited1	0.205073	0.250788	0.160074	0.0907147	8.0908e-05	0.00763169
Tagln2	0.65227	0.458797	0.368807	0.0899894	0.0521709	1
Pcbp4	0.611432	0.444933	0.355529	0.0894033	0.0470808	1
Aldh1b1	0.221779	0.26024	0.170903	0.0893361	0.000251206	0.0210762
Hacd1	0.593478	0.438528	0.34936	0.0891686	0.0446662	1
Peg10	0.147209	0.209134	0.120208	0.0889263	4.23564e-07	5.6267e-05
Gm2000	0.543637	0.41899	0.331227	0.0877623	0.0388934	1
Tubb2a	0.484307	0.395248	0.307618	0.0876296	0.0289694	0.863179
Aplp2	0.464574	0.386608	0.299245	0.0873632	0.0259902	0.816981
Krtcap2	1.2771	0.513415	0.426137	0.087278	0.0863935	1
Celf3	0.607563	0.44116	0.354216	0.0869447	0.0511454	1
Pnrc1	0.601177	0.438701	0.352028	0.0866727	0.0506214	1
Ddah2	0.407076	0.359422	0.273255	0.0861679	0.0179079	0.623297
Id1	0.145319	0.204977	0.118842	0.0861355	7.01846e-07	9.02268e-05
Spint1	0.877493	0.501436	0.415384	0.0860516	0.0839564	1
Mfap2	0.385236	0.348571	0.262727	0.0858436	0.0148187	0.56244
Gdpd1	0.46882	0.386301	0.30107	0.0852319	0.0297558	0.878402
Gpx2	0.442405	0.373743	0.289511	0.0842319	0.0263947	0.818596
Ckb	0.575846	0.427104	0.343115	0.0839893	0.0516169	1
Eif3h	1.63646	0.478537	0.39506	0.0834775	0.0797862	1
Rpl32	3.25174	0.373075	0.290221	0.0828544	0.0286964	0.863179
Lamp1	0.890923	0.499774	0.417011	0.0827633	0.0932386	1
Tox3	0.731073	0.471991	0.389429	0.0825617	0.0790935	1
Ffar4	0.560715	0.419948	0.337609	0.0823396	0.0522495	1
Phlda1	0.316219	0.309122	0.2269	0.0822225	0.00793076	0.363288
Fkbp11	0.370873	0.337773	0.255598	0.0821748	0.0161766	0.587407
Resp18	0.320789	0.311471	0.229398	0.0820727	0.00862174	0.384984
Mt1	0.346595	0.324505	0.243163	0.0813417	0.0129853	0.520099
Srsf2	0.626296	0.441475	0.360491	0.0809836	0.0674131	1
Amotl2	0.238354	0.262258	0.181362	0.080896	0.00149361	0.102628
Srsf3	1.35948	0.502125	0.421416	0.0807088	0.101188	1
Ppp1r14b	0.750459	0.474383	0.393697	0.0806867	0.086253	1
Pla2g12a	0.421029	0.360037	0.279787	0.0802503	0.0281169	0.855365
Gast	0.100079	0.16505	0.0848411	0.080209	1.55753e-10	3.10356e-08
Prrg2	0.757405	0.475208	0.395165	0.0800424	0.0887851	1
St3gal6	0.341837	0.320629	0.240669	0.0799604	0.0134997	0.533991
Dad1	1.77365	0.462236	0.382359	0.0798766	0.0821819	1
Rpl9-ps6	0.589828	0.427568	0.348082	0.0794865	0.0642532	1
Prnp	1.17325	0.508765	0.429559	0.0792062	0.109843	1
Anxa5	0.621591	0.437989	0.358933	0.0790555	0.0713145	1
Prss53	0.325245	0.309539	0.231816	0.0777227	0.0128165	0.516491
Zwint	0.83572	0.486516	0.409393	0.077123	0.10493	1
Anxa4	0.985464	0.502455	0.425484	0.0769709	0.114266	1
Rcor2	0.366962	0.330506	0.253628	0.076878	0.0218148	0.715536
Hspa1a	0.187335	0.224845	0.148249	0.0765957	0.000291784	0.0243525
Fxyd6	0.501337	0.391094	0.314631	0.076463	0.0528682	1
Kirrel2	0.152173	0.199295	0.123777	0.0755175	2.44209e-05	0.00246388
Rpl17	2.93409	0.420448	0.344956	0.0754923	0.0725973	1
Olfm1	0.24319	0.25972	0.18436	0.0753598	0.00325543	0.189397
Rps9	3.12188	0.390944	0.31638	0.0745646	0.0583502	1
Ranbp1	1.52263	0.480885	0.406674	0.0742107	0.112247	1
Trp53i11	0.436243	0.360929	0.286742	0.0741864	0.0425218	1
Mpzl1	0.782141	0.473584	0.400137	0.0734473	0.11089	1
Rab3a	0.776507	0.472359	0.39904	0.0733196	0.110657	1
Tpst2	0.651765	0.441919	0.36865	0.0732692	0.0929256	1
Vasp	0.740267	0.4646	0.391464	0.0731353	0.106828	1
Gars	1.18599	0.50197	0.429317	0.0726538	0.129985	1
Lhx1	0.280532	0.278736	0.206741	0.0719949	0.0102248	0.44524
Cdk2ap1	0.42581	0.353957	0.281991	0.0719659	0.0446836	1
Prox1	0.452038	0.365736	0.293784	0.0719524	0.0515244	1
Tmem238	0.423052	0.352412	0.280722	0.0716899	0.0445767	1
Eif3e	1.48311	0.481683	0.410764	0.0709192	0.12523	1
Nucb2	0.514308	0.390389	0.319842	0.0705463	0.0710297	1
Hepacam2	0.901879	0.48862	0.418248	0.0703719	0.131366	1
Fscn1	0.247648	0.257126	0.187103	0.0700226	0.00636719	0.307574
Upp1	0.214667	0.235896	0.166329	0.0695672	0.00268441	0.162092
Rph3al	0.969779	0.493947	0.424385	0.0695624	0.137621	1
Serpini1	0.285029	0.278261	0.209345	0.0689158	0.0142168	0.547416
Epcam	1.57545	0.469685	0.401091	0.0685938	0.127485	1
Prr13	0.879363	0.483375	0.415617	0.0677577	0.138921	1
Foxa2	0.663257	0.439782	0.372174	0.067608	0.113298	1
Cer1	0.151428	0.190458	0.123243	0.0672152	0.00014155	0.0126767
Maged1	1.75902	0.450715	0.3836	0.0671142	0.122093	1
Serp1	0.902634	0.485442	0.418331	0.0671108	0.142795	1
Rps26	2.51682	0.436259	0.369303	0.0669553	0.113753	1
Gpc3	0.226946	0.241089	0.174193	0.0668955	0.00529049	0.265206
Klf2	0.158716	0.193954	0.128437	0.0655166	0.000342583	0.027716
Cyba	0.313985	0.290728	0.225672	0.0650566	0.027499	0.839772
Sox11	0.1411	0.180166	0.115776	0.0643901	0.000106948	0.00983279
Necab2	0.329772	0.298292	0.234255	0.0640365	0.0344104	0.97086
Rps11	2.86453	0.415591	0.351565	0.064026	0.112711	1
Mgst3	0.461689	0.3619	0.297998	0.0639024	0.0767347	1
Prdx5	1.24604	0.491392	0.427491	0.063901	0.159871	1
Acaa2	0.216099	0.230004	0.167254	0.0627496	0.00625718	0.303179
Swt1	0.415624	0.339743	0.277273	0.0624697	0.0668488	1
Prodh2	0.230855	0.239114	0.176664	0.0624495	0.00931198	0.413488
Tuba4a	0.905829	0.481068	0.418678	0.0623902	0.160621	1
Ankrd44	0.478313	0.367476	0.305103	0.0623735	0.0867901	1
Cd164l2	0.519723	0.384107	0.321986	0.062121	0.0995332	1
Grhpr	0.574207	0.404388	0.342525	0.061863	0.114644	1
Limd2	0.647016	0.428925	0.367162	0.061763	0.131418	1
Tuba1b	0.931753	0.48297	0.421294	0.0616751	0.164916	1
Lmna	0.637938	0.425695	0.364276	0.061419	0.130868	1
Ctsz	0.620531	0.419937	0.358581	0.0613564	0.127359	1
Spcs2	1.75513	0.445132	0.383934	0.0611978	0.144345	1
Tshz2	0.603952	0.413866	0.352981	0.0608847	0.125456	1
Foxp1	0.507131	0.37768	0.316972	0.0607082	0.101179	1
Tmem171	0.128674	0.16708	0.106623	0.060457	8.02407e-05	0.00761379
Pcp4	0.223859	0.23243	0.172231	0.0601991	0.00999423	0.436488
Tpm4	0.417081	0.338122	0.277953	0.0601687	0.0748057	1
Mlxipl	0.640657	0.425259	0.36515	0.0601093	0.136597	1
Dnajc3	0.695905	0.441179	0.381127	0.0600524	0.147132	1
Dstn	1.52695	0.466268	0.406232	0.0600356	0.162627	1
Steap1	0.187176	0.208077	0.148141	0.0599353	0.00354018	0.200121
Wfdc2	0.194311	0.212826	0.15294	0.0598859	0.00457511	0.241496
S100a10	0.447895	0.351556	0.291954	0.059602	0.0870913	1
Cald1	0.19301	0.211509	0.15207	0.0594393	0.00463733	0.242011
Cd9	0.486321	0.367725	0.308458	0.0592676	0.100455	1
Polr2k	1.07327	0.488611	0.429374	0.0592367	0.179227	1
Pkib	0.238438	0.240464	0.181414	0.05905	0.0151315	0.566308
Ccnd3	0.439055	0.346813	0.288009	0.0588038	0.0870655	1
Cbx1	1.0233	0.486223	0.427582	0.0586411	0.18065	1
Smarce1	0.777602	0.457459	0.399254	0.0582047	0.165927	1
Rpl28	2.67488	0.421478	0.363436	0.0580424	0.143879	1
Hnrnpk	2.0796	0.426646	0.368672	0.0579743	0.147614	1
Tmc4	0.738429	0.448912	0.391056	0.0578551	0.162366	1
Npc2	1.2573	0.484799	0.427027	0.057772	0.183919	1
C2cd4b	0.149655	0.179561	0.12197	0.0575914	0.000836198	0.060316
Snrk	0.264005	0.254257	0.197002	0.0572543	0.0265247	0.819439
Cldn3	0.450562	0.350299	0.293133	0.0571656	0.0971277	1
Set	1.09577	0.486494	0.42969	0.0568044	0.18944	1
Hmgb2	0.554939	0.392061	0.33547	0.0565907	0.130747	1
Traf4	0.434356	0.342431	0.285889	0.0565422	0.0940074	1
Lhx1os	0.226796	0.230601	0.174098	0.056503	0.0153748	0.56883
Cpa2	0.276201	0.260706	0.204214	0.0564928	0.0327824	0.941594
Rps3	2.91606	0.403165	0.347216	0.0559493	0.141729	1
Rpl39	2.31044	0.426147	0.370345	0.055802	0.157942	1
Tmem184a	0.511975	0.374703	0.318913	0.0557901	0.122121	1
Dnajb11	0.914339	0.475261	0.419574	0.0556871	0.188496	1
Pcyt1b	0.224765	0.227928	0.172808	0.0551197	0.0168709	0.604357
Lrpap1	0.976149	0.47994	0.424842	0.055098	0.193996	1
Dnajb9	0.639713	0.419923	0.364847	0.0550762	0.157491	1
Rpl23a	2.70614	0.416629	0.361828	0.0548012	0.156691	1
Hmgn1	2.06985	0.423548	0.368876	0.0546722	0.161929	1
Hpca	0.212186	0.219346	0.164721	0.0546252	0.013643	0.534554
Dbi	0.561879	0.39241	0.338037	0.0543724	0.142162	1
Hes1	0.105368	0.143043	0.088947	0.0540961	2.57967e-05	0.00258632
Tpbg	0.217668	0.221829	0.168266	0.0535633	0.0170499	0.606931
Gapdh	1.71271	0.441184	0.387876	0.0533082	0.180142	1
Serping1	0.345905	0.295892	0.242803	0.0530889	0.0727772	1
Fam151a	0.431521	0.337541	0.284602	0.0529393	0.107828	1
Pbx1	0.552833	0.386975	0.334686	0.0522898	0.149179	1
Tmem9	0.658291	0.422715	0.37067	0.0520449	0.174996	1
Enpp2	0.428786	0.335334	0.283354	0.0519798	0.111029	1
Chic2	0.500383	0.366136	0.314243	0.0518925	0.135841	1
Glrx	0.598059	0.402754	0.350952	0.0518018	0.162926	1
Zfand5	0.417184	0.329659	0.278001	0.0516575	0.108068	1
Lbp	0.28663	0.261364	0.210268	0.0510956	0.0528843	1
Anp32a	1.28615	0.476635	0.425693	0.0509416	0.212856	1
Serpina1b	0.100087	0.135709	0.0848472	0.0508621	3.30105e-05	0.00326845
Hbp1	0.558354	0.387405	0.336737	0.0506683	0.158275	1
Elovl1	0.44533	0.341277	0.290815	0.050462	0.124044	1
Pnliprp1	0.817699	0.45669	0.406589	0.0501009	0.206047	1
Alcam	0.300059	0.267917	0.217916	0.0500017	0.0633393	1
Prr15l	0.312651	0.274933	0.224936	0.0499962	0.0695039	1
Smarcc1	0.587063	0.396938	0.347109	0.0498291	0.169649	1
Fam210b	0.212693	0.214205	0.165049	0.0491557	0.0237159	0.762207
Elavl1	0.61563	0.406088	0.356943	0.0491452	0.17971	1
Maged2	0.716952	0.435305	0.386254	0.0490505	0.198974	1
App	0.925715	0.469698	0.420718	0.0489798	0.21919	1
Sfpq	0.637664	0.413065	0.364188	0.0488768	0.18584	1
Cope	1.47504	0.460237	0.411569	0.0486673	0.215611	1
Syt13	1.21473	0.47693	0.42859	0.0483399	0.226399	1
Cd79a	0.18084	0.192132	0.143833	0.0482982	0.0127035	0.516491
Arf5	2.12222	0.416663	0.368459	0.0482039	0.191925	1
Casz1	0.347089	0.291116	0.243421	0.0476948	0.0960804	1
Ubc	2.34051	0.4182	0.370593	0.0476068	0.196253	1
Rps10	2.43213	0.417949	0.370449	0.0475005	0.196689	1
Etv1	0.161211	0.177651	0.130202	0.0474488	0.00763856	0.354636
Trim35	0.613101	0.403352	0.356093	0.0472593	0.188508	1
Usp9x	0.625344	0.407381	0.360177	0.0472045	0.191502	1
Bri3	0.565029	0.386396	0.339193	0.0472027	0.177142	1
Hmgn5	0.300543	0.265202	0.218188	0.0470135	0.0757491	1
Sms	0.351406	0.29254	0.245667	0.0468738	0.102034	1
Ppdpf	1.01007	0.473814	0.426949	0.0468648	0.232498	1
Insm1	0.700536	0.429157	0.382299	0.0468584	0.207287	1
Cxxc5	0.651987	0.415287	0.368719	0.0465684	0.200263	1
Arpc5	1.35917	0.467278	0.421437	0.0458414	0.234521	1
Plcxd3	0.44397	0.335901	0.29021	0.0456918	0.147318	1
Cyth2	0.811922	0.451296	0.405623	0.0456734	0.226775	1
Pfn1	2.38537	0.416039	0.370453	0.0455864	0.206364	1
Srsf7	1.13852	0.475469	0.429907	0.0455621	0.240265	1
Atxn7l3b	1.41308	0.46283	0.417318	0.0455125	0.233938	1
Hnrnpm	0.883626	0.461544	0.416138	0.0454059	0.233829	1
Serpine2	0.199975	0.201843	0.15671	0.0451329	0.0276159	0.841731
Hap1	0.364096	0.297003	0.252176	0.0448261	0.118362	1
Uchl1	0.308209	0.267092	0.222476	0.0446167	0.0909534	1
Ndrg1	0.407546	0.317725	0.273477	0.0442484	0.140741	1
Lrrc42	0.506504	0.360644	0.31672	0.0439244	0.177967	1
Ubald2	0.86269	0.457236	0.413409	0.043827	0.240198	1
Fam43a	0.197264	0.198704	0.15491	0.0437944	0.0299307	0.880305
Abcc8	0.539029	0.373267	0.329474	0.0437931	0.188145	1
Ube2b	1.43751	0.458991	0.415202	0.0437895	0.241335	1
Papss2	0.449076	0.336197	0.292477	0.0437201	0.159866	1
Amigo2	0.261649	0.239168	0.195593	0.043575	0.0690461	1
Sec11c	0.577296	0.387188	0.343635	0.0435525	0.199438	1
Mob4	0.885521	0.459862	0.416367	0.0434954	0.243418	1
Akirin2	0.257972	0.236867	0.193382	0.0434854	0.0672222	1
Dll3	0.10197	0.12971	0.0863129	0.0433968	0.000408879	0.032108
Pbxip1	0.333757	0.279648	0.236387	0.0432608	0.11158	1
Kdm1a	0.429319	0.326752	0.283598	0.043154	0.155561	1
Psip1	0.539086	0.372313	0.329496	0.0428167	0.193528	1
Rnf187	0.583291	0.388524	0.345774	0.0427497	0.205266	1
Rbfox3	0.20401	0.202108	0.159375	0.0427328	0.0371507	1
Smarca1	0.247681	0.229837	0.187124	0.0427136	0.0643304	1
Pcbp1	0.826713	0.450696	0.407993	0.0427033	0.242995	1
Rhob	0.454466	0.337437	0.29485	0.0425867	0.168172	1
Camk2n1	0.703025	0.42545	0.382924	0.0425259	0.229885	1
Pla2g2d	0.237035	0.223059	0.18054	0.0425195	0.0584805	1
Dnajc12	0.366514	0.295874	0.253401	0.0424724	0.132282	1
Akap17b	0.153439	0.166962	0.124683	0.0422795	0.0119995	0.501709
Igf2	0.172482	0.180358	0.138082	0.0422756	0.0207787	0.694263
Col9a2	0.353595	0.288774	0.246799	0.0419758	0.128792	1
Rem2	0.375015	0.299575	0.257672	0.0419034	0.13952	1
Psmd4	1.38017	0.461726	0.419926	0.0418001	0.253799	1
Litaf	0.20869	0.203904	0.162444	0.0414601	0.0446702	1
Aplp1	1.63198	0.436949	0.395515	0.0414345	0.242799	1
Ldha	0.204685	0.200944	0.159819	0.0411249	0.0433724	1
Lpl	0.226529	0.215028	0.173929	0.0410991	0.0578726	1
Uqcr11	1.78336	0.422681	0.381683	0.0409979	0.23731	1
Kcnq1ot1	0.641063	0.406209	0.36528	0.040929	0.227884	1
St18	0.310008	0.264345	0.223474	0.0408704	0.111734	1
Jup	0.422813	0.321481	0.280611	0.0408691	0.16616	1
Rps23	3.08015	0.363747	0.323077	0.0406693	0.201041	1
Tspan13	0.700705	0.422902	0.382341	0.0405608	0.24005	1
Parm1	0.20906	0.20321	0.162685	0.0405251	0.0486478	1
Dek	0.350622	0.285759	0.24526	0.0404997	0.135848	1
Akr1c13	0.453735	0.334859	0.29453	0.0403287	0.181036	1
Tob1	0.404985	0.312353	0.272263	0.0400905	0.163508	1
Usp18	0.170656	0.176896	0.136816	0.0400809	0.0255871	0.807691
Ezh2	0.284251	0.248914	0.208896	0.0400173	0.101132	1
Rpl8	2.74647	0.399458	0.359608	0.0398502	0.23037	1
Ndufv3	1.26079	0.466589	0.426878	0.039711	0.267886	1
Ddit4	0.279541	0.245817	0.206164	0.0396531	0.100226	1
Ppp1r14c	0.121552	0.140721	0.101293	0.0394281	0.00478519	0.246648
Gm8730	2.35993	0.409802	0.37062	0.0391817	0.240808	1
Txndc12	0.641963	0.404559	0.365567	0.0389915	0.238862	1
Rasl11b	0.115317	0.135387	0.096575	0.0388123	0.00373527	0.206034
Eno1	0.776438	0.437786	0.399026	0.0387593	0.258957	1
Rplp0	2.32473	0.40912	0.370415	0.0387052	0.243361	1
Snrpa1	0.584216	0.38468	0.346102	0.0385776	0.229062	1
Slc35d3	0.167561	0.173195	0.134659	0.0385362	0.0283971	0.859159
Rtn4	0.507281	0.355555	0.317032	0.0385223	0.209313	1
Mmp14	0.242557	0.222365	0.183969	0.0383961	0.0823789	1
Tox	0.311948	0.262806	0.224548	0.0382582	0.128376	1
Edem2	0.552883	0.372912	0.334704	0.0382076	0.223674	1
Plk3	0.143025	0.155227	0.117177	0.0380497	0.0153305	0.56883
Rpl5	1.78385	0.419534	0.381649	0.0378843	0.254389	1
Fubp1	1.0202	0.465183	0.427428	0.0377555	0.278277	1
Spc25	0.189498	0.187444	0.14971	0.0377346	0.0466981	1
Arl4a	0.387071	0.301168	0.263626	0.0375414	0.171592	1
Irf2bpl	0.333355	0.273454	0.236173	0.0372814	0.146687	1
Miat	0.155742	0.163558	0.126325	0.0372331	0.0248873	0.788724
Hmga2	0.15283	0.161292	0.124247	0.0370453	0.0235919	0.759755
Efna4	0.119247	0.136485	0.0995546	0.03693	0.00677098	0.323162
Pgf	0.168389	0.172027	0.135237	0.0367901	0.0350853	0.98641
Kdm6b	0.340226	0.276572	0.239819	0.0367522	0.153844	1
Il11	0.13598	0.148732	0.112027	0.0367055	0.0145936	0.555217
Csnk1e	0.324436	0.268083	0.231378	0.0367049	0.145499	1
Rpl7	2.68029	0.399389	0.363159	0.0362302	0.253324	1
Dpy30	1.16862	0.46583	0.42961	0.0362203	0.287332	1
Serinc2	0.241053	0.219109	0.183038	0.0360713	0.0947994	1
Fabp5	0.44224	0.325501	0.289437	0.0360637	0.203445	1
Mt2	0.163531	0.167888	0.131836	0.0360517	0.0343615	0.97086
Rap1gap2	0.407401	0.309389	0.273408	0.0359805	0.190522	1
Dpysl4	0.131658	0.144674	0.108838	0.0358353	0.0142031	0.547416
Klhdc8b	0.357034	0.284405	0.24857	0.0358351	0.168625	1
Sphk1	0.0976585	0.118606	0.082918	0.0356884	0.00208545	0.134592
Ifitm1	0.108454	0.127015	0.0913264	0.0356882	0.00464559	0.242011
Mrps33	1.45588	0.449125	0.413474	0.0356502	0.283012	1
Tmem163	0.358032	0.284726	0.249083	0.0356433	0.170419	1
F3	0.306943	0.257258	0.221771	0.0354869	0.14341	1
Elavl4	0.186001	0.182784	0.147346	0.035438	0.0546984	1
Hnrnpab	0.976305	0.460191	0.424853	0.0353383	0.289906	1
Tac1	0.0356328	0.0668103	0.031501	0.0353093	4.29116e-14	1.0858e-11
Cbx3	0.497735	0.348461	0.313163	0.0352975	0.22655	1
Ttc5	0.58427	0.381302	0.346121	0.0351806	0.24934	1
Rpl23a-ps3	0.93244	0.456443	0.421359	0.0350835	0.289712	1
Acot1	0.167107	0.169377	0.134342	0.0350352	0.0412896	1
Sumo1	1.4666	0.447434	0.412402	0.0350319	0.28589	1
Hnrnpl	0.792294	0.437061	0.402072	0.0349893	0.281209	1
Ogt	0.349742	0.279763	0.244803	0.0349606	0.170903	1
Id3	0.107495	0.125514	0.0905884	0.0349255	0.00513951	0.259269
Rps18-ps3	1.56417	0.437032	0.402309	0.0347231	0.282812	1
Rasgrp3	0.0831878	0.105906	0.0712896	0.0346165	0.000614278	0.0464085
Tekt2	0.327007	0.267285	0.232767	0.0345174	0.161801	1
Oser1	0.626365	0.395019	0.360514	0.034505	0.262035	1
D930028M14Rik	0.109428	0.126497	0.0920747	0.0344223	0.0064143	0.307983
Anapc13	0.948665	0.457153	0.422774	0.0343793	0.294156	1
Trp53	0.442319	0.323726	0.289472	0.0342535	0.21545	1
Atg3	0.568912	0.37484	0.340609	0.0342311	0.25176	1
Ccdc34	0.343436	0.275666	0.241509	0.0341569	0.173246	1
Auts2	0.258597	0.227788	0.193758	0.034029	0.121196	1
Cym	0.0400702	0.0693479	0.0353197	0.0340281	7.13658e-11	1.47746e-08
Cdk2ap2	0.662576	0.405965	0.371969	0.0339962	0.271474	1
Lurap1l	0.254689	0.225391	0.191397	0.0339937	0.118559	1
Slc24a5	0.209061	0.196545	0.162686	0.033859	0.0829716	1
Supt4a	0.522702	0.356839	0.323157	0.0336818	0.243911	1
Mif	1.27611	0.459832	0.426184	0.0336487	0.299603	1
Snw1	0.744679	0.42601	0.392437	0.0335724	0.284528	1
Amer1	0.153419	0.158158	0.124669	0.0334893	0.0368822	1
Fam204a	0.671675	0.407936	0.374694	0.033242	0.277415	1
Sh3bgrl	0.309905	0.256541	0.223417	0.0331242	0.16185	1
Smco4	0.196732	0.187636	0.154556	0.0330803	0.0771226	1
Atp1b1	0.667711	0.406531	0.373512	0.0330195	0.278118	1
Ghrl	0.108881	0.124583	0.0916546	0.0329283	0.00839211	0.376841
Cartpt	0.0460263	0.0733196	0.0404103	0.0329093	2.9667e-08	4.59147e-06
Herpud1	0.461057	0.330463	0.297723	0.0327392	0.232094	1
Agpat4	0.328482	0.266296	0.233562	0.0327338	0.175438	1
Fam110a	0.237062	0.213253	0.180556	0.0326968	0.114026	1
Acin1	0.758751	0.428128	0.395447	0.0326807	0.291126	1
Kdm5b	0.611405	0.388191	0.35552	0.0326703	0.270374	1
Lsm6	0.915806	0.452109	0.419725	0.0323843	0.303774	1
Nsmce4a	0.360143	0.282496	0.250163	0.0323324	0.194811	1
Josd2	0.556738	0.368307	0.336138	0.0321689	0.262055	1
Ndufb4	1.37774	0.45223	0.420106	0.0321235	0.305383	1
Cbfb	0.323084	0.26272	0.230645	0.0320747	0.17731	1
Tmsb15l	0.267061	0.230884	0.198823	0.0320613	0.141552	1
Fam136a	0.460392	0.329321	0.297435	0.0318857	0.237744	1
Apex1	0.523702	0.355262	0.323548	0.0317134	0.257059	1
Sox9	0.194971	0.185052	0.153381	0.0316705	0.0846555	1
Ilf2	0.722458	0.419137	0.387515	0.0316216	0.293508	1
Klf10	0.243974	0.216384	0.184844	0.0315395	0.128028	1
Bag1	0.938236	0.453336	0.421897	0.0314382	0.309945	1
Snx15	0.513584	0.350566	0.319555	0.0310117	0.259147	1
Csrp2	0.257476	0.224006	0.193083	0.0309232	0.143201	1
Cct2	0.955467	0.4542	0.423305	0.0308951	0.313548	1
Lman1	0.851401	0.442666	0.41178	0.0308864	0.308793	1
Ctbp1	0.559946	0.368188	0.337325	0.0308626	0.271261	1
Uqcc2	1.61513	0.427941	0.397183	0.0307586	0.303108	1
Rac1	0.455546	0.325968	0.295323	0.0306453	0.244871	1
Smim22	0.789561	0.43214	0.401556	0.0305844	0.306085	1
Wfdc15b	0.124457	0.134004	0.103474	0.0305302	0.0247669	0.786473
Rnf114	0.335814	0.267899	0.237483	0.0304161	0.19696	1
Gnao1	0.503979	0.346066	0.315701	0.0303654	0.26101	1
Canx	0.956689	0.453723	0.423398	0.0303248	0.316772	1
Snrpb2	0.625514	0.390372	0.360233	0.0301383	0.2888	1
Suds3	0.310983	0.254038	0.224014	0.0300238	0.186163	1
Mycl	0.178753	0.1724	0.142405	0.0299949	0.0804528	1
Dazap1	0.884384	0.44616	0.41623	0.0299308	0.316092	1
Tax1bp3	0.34494	0.272105	0.242298	0.0298066	0.206439	1
Ctxn1	0.357014	0.278329	0.24856	0.0297693	0.212663	1
Atf3	0.0914431	0.107694	0.0779499	0.029744	0.00554383	0.275309
Atp6v0b	1.59651	0.428634	0.398943	0.0296912	0.31016	1
Tmem86a	0.189006	0.178997	0.149378	0.0296186	0.0934476	1
Nxf1	0.672711	0.404596	0.375001	0.0295951	0.299681	1
Fxyd2	0.0732441	0.092675	0.0631727	0.0295023	0.00093993	0.0671903
Stip1	0.788296	0.430783	0.401316	0.0294668	0.312511	1
Ap1s2	0.531566	0.356027	0.326608	0.0294186	0.2744	1
Ppp2ca	0.460955	0.326988	0.297679	0.0293086	0.256117	1
Gprasp2	0.210819	0.193115	0.163832	0.0292838	0.117067	1
Glul	0.80868	0.434271	0.405053	0.0292181	0.31556	1
Cib1	0.783157	0.429506	0.400333	0.0291735	0.313814	1
Cacybp	1.02569	0.456858	0.427702	0.0291561	0.325001	1
Sri	0.579899	0.373688	0.344567	0.0291212	0.286866	1
Klhdc2	0.719788	0.416023	0.386914	0.0291082	0.308267	1
Sf3b1	1.084	0.458591	0.429508	0.0290833	0.326095	1
Peli1	0.310824	0.252989	0.223926	0.0290627	0.193819	1
Pdlim4	0.210632	0.192563	0.16371	0.0288531	0.120367	1
Dynll2	0.89335	0.445991	0.417297	0.0286941	0.323583	1
Gm9493	0.753371	0.422888	0.394315	0.0285725	0.314787	1
Aldoa	1.38513	0.448108	0.419555	0.028553	0.325274	1
Aard	0.073264	0.0916174	0.0631891	0.0284284	0.00137378	0.0948024
Agtrap	0.306401	0.249878	0.221469	0.0284093	0.196593	1
Zfp703	0.214643	0.194464	0.166313	0.0281508	0.129939	1
Taf10	0.31836	0.256181	0.228072	0.0281083	0.206008	1
Mtfp1	0.308988	0.250993	0.222908	0.0280848	0.200832	1
Tmbim1	0.273637	0.230745	0.202709	0.0280358	0.178627	1
Isyna1	0.705842	0.41154	0.383608	0.0279318	0.313955	1
Snx6	0.600046	0.379568	0.351638	0.0279299	0.298506	1
St6galnac2	0.215509	0.194744	0.166873	0.0278705	0.133129	1
Pik3r1	0.424745	0.309352	0.281502	0.02785	0.255096	1
Bcl2	0.080042	0.0965004	0.0687331	0.0277673	0.00358238	0.20108
Atf4	0.627882	0.388709	0.361011	0.0276975	0.304784	1
Snrpe	1.43091	0.443449	0.415796	0.0276531	0.328995	1
Ube2g1	0.475105	0.331396	0.303747	0.0276494	0.272286	1
Gata6	0.226565	0.201253	0.173952	0.0273007	0.148087	1
Carhsp1	0.657862	0.397749	0.37054	0.027209	0.312499	1
Tspan6	0.230134	0.203377	0.17621	0.0271677	0.152383	1
Dnajc7	0.682073	0.404637	0.377526	0.0271111	0.316322	1
Nudt21	0.574575	0.369696	0.342658	0.0270381	0.299711	1
Haus7	0.346663	0.270226	0.243199	0.0270272	0.229731	1
Sulf2	0.181497	0.171007	0.144283	0.0267241	0.108808	1
Dazap2	0.495356	0.338867	0.31219	0.0266774	0.284745	1
Col9a3	0.136524	0.139102	0.112427	0.0266747	0.0571327	1
Epb42	0.0903071	0.103669	0.0770375	0.0266313	0.0106944	0.459513
Mfge8	0.14317	0.143901	0.117283	0.0266188	0.0654265	1
Rhobtb3	0.225787	0.200073	0.173458	0.0266146	0.153552	1
Tcp11	0.204796	0.186497	0.159892	0.0266047	0.134025	1
Ythdc1	0.368835	0.281124	0.254573	0.0265515	0.243764	1
Rpl23	2.83416	0.380515	0.353965	0.0265505	0.308789	1
Rps7	2.83022	0.380765	0.354227	0.0265377	0.309004	1
Tubb2b	0.179831	0.169667	0.143143	0.0265243	0.10871	1
Rrbp1	0.833311	0.435426	0.409015	0.0264118	0.33366	1
Cnih4	0.350857	0.271789	0.245382	0.0264075	0.23689	1
Cadm1	0.226205	0.200048	0.173723	0.0263245	0.156573	1
Klc3	0.571088	0.3677	0.341398	0.0263022	0.304037	1
Rab15	0.121121	0.127238	0.100968	0.0262697	0.0416511	1
Pex19	0.479871	0.332027	0.305759	0.0262678	0.283712	1
Pdap1	1.50035	0.435284	0.40903	0.0262535	0.334604	1
Zfand6	1.04133	0.454612	0.428398	0.0262144	0.341889	1
Xlr3a	0.123534	0.128995	0.102782	0.0262124	0.0447954	1
Mest	0.0707064	0.087285	0.0610844	0.0262006	0.00215132	0.137177
Rhoc	0.317925	0.254033	0.227834	0.0261983	0.222016	1
Dapk3	0.169282	0.161897	0.13586	0.0260375	0.101032	1
Clic1	1.08978	0.455577	0.429591	0.0259861	0.343605	1
Gdap1l1	0.472543	0.328616	0.302658	0.0259572	0.284042	1
Serpinf2	0.0676824	0.0844734	0.058587	0.0258864	0.00163531	0.110318
Ptprn2	0.489298	0.335416	0.309693	0.0257229	0.290176	1
Mxd4	0.363834	0.277655	0.252043	0.0256117	0.249395	1
Srsf11	1.1178	0.455495	0.429918	0.025577	0.346051	1
Cox20	0.647168	0.392777	0.36721	0.0255664	0.321525	1
Slc29a1	0.357365	0.274249	0.24874	0.0255096	0.247416	1
Raly	0.980473	0.450623	0.425144	0.0254795	0.344974	1
Nit2	0.352716	0.271778	0.246345	0.0254328	0.245976	1
Idh2	0.977643	0.450157	0.424947	0.0252102	0.346461	1
Gclm	0.279595	0.231195	0.206195	0.0249992	0.209827	1
Fxr1	0.483544	0.332157	0.307299	0.024858	0.295135	1
Zfp326	0.463284	0.323432	0.298688	0.024744	0.29067	1
Mmd2	0.182635	0.169787	0.145059	0.0247281	0.128249	1
Bnip3l	0.889431	0.44151	0.416834	0.0246753	0.346777	1
Top2b	0.392603	0.290983	0.26632	0.0246629	0.268809	1
Magoh	0.989686	0.450427	0.425765	0.0246625	0.349907	1
Pla2g2f	0.325907	0.256788	0.232174	0.0246141	0.240194	1
Anp32b	1.06432	0.453714	0.429155	0.0245591	0.351631	1
Ndufc1	1.35098	0.446488	0.421981	0.0245076	0.349532	1
Nr2f6	0.230375	0.20083	0.176362	0.0244682	0.177875	1
Ubb	3.25259	0.314461	0.290082	0.0243784	0.287945	1
Fhl2	0.124394	0.127572	0.103427	0.024145	0.0601017	1
Ptms	0.561202	0.361917	0.337788	0.0241293	0.317221	1
Espn	0.0853321	0.0971466	0.0730265	0.0241201	0.013955	0.541497
Cldnd1	0.547761	0.35686	0.332785	0.0240754	0.315061	1
Homer2	0.130653	0.132132	0.108093	0.0240392	0.0693924	1
Npm1	2.06903	0.392811	0.368893	0.0239186	0.333019	1
Asf1a	0.450309	0.316925	0.293022	0.0239035	0.293565	1
Ccng2	0.200864	0.181109	0.157299	0.0238097	0.156836	1
Eef1g	2.0932	0.3923	0.368498	0.0238015	0.33362	1
Hnrnpd	0.302967	0.243325	0.219549	0.0237755	0.235506	1
Efcab10	0.197688	0.178946	0.155192	0.0237536	0.154145	1
Glo1	0.755186	0.418434	0.394699	0.0237357	0.344472	1
Ptbp3	0.584309	0.369863	0.346135	0.023728	0.324086	1
Hmgb1	1.89531	0.398233	0.374584	0.0236488	0.337156	1
Phip	0.723837	0.411379	0.387824	0.0235551	0.343002	1
Tcp11l2	0.180681	0.167268	0.143725	0.023543	0.13778	1
Myt1	0.27995	0.229887	0.206402	0.0234848	0.224413	1
Smpdl3a	0.205857	0.183909	0.160589	0.0233208	0.166862	1
Paics	0.396197	0.291356	0.268057	0.0232987	0.281447	1
Smim14	1.00376	0.449781	0.426622	0.0231591	0.358923	1
Sult2b1	0.143921	0.140852	0.117828	0.0230235	0.0966893	1
Gm10709	1.79595	0.403734	0.380731	0.0230025	0.343785	1
Cks1b	0.531732	0.349602	0.326672	0.02293	0.320169	1
Syce2	0.491179	0.333273	0.310471	0.022802	0.312469	1
Rpl13a	3.36578	0.293555	0.270855	0.0227006	0.288465	1
Eci2	0.508426	0.340176	0.317493	0.0226829	0.317195	1
Ccnl1	0.586478	0.369583	0.346902	0.0226806	0.33171	1
Mad2l2	0.4392	0.310737	0.288074	0.0226629	0.300258	1
Smdt1	1.46138	0.435577	0.412926	0.022651	0.357506	1
Pard3	0.362713	0.27408	0.251473	0.0226064	0.274793	1
Paip2	1.37882	0.442527	0.420026	0.0225009	0.360702	1
Serpinb1a	0.122127	0.124083	0.101725	0.022358	0.0717351	1
Gtf3c6	0.378345	0.281616	0.259328	0.0222878	0.283635	1
Prss50	0.0903225	0.0992996	0.0770499	0.0222497	0.0272931	0.836692
Eml4	0.246782	0.208675	0.186572	0.0221028	0.215184	1
Cct4	0.902982	0.440377	0.418369	0.022008	0.363112	1
Hsph1	0.338909	0.261095	0.239123	0.0219722	0.270392	1
Srek1ip1	0.352314	0.268097	0.246137	0.0219608	0.276292	1
Mex3a	0.161793	0.152441	0.130613	0.0218282	0.132979	1
Rogdi	0.818224	0.428478	0.406672	0.0218064	0.360574	1
Mrpl1	0.509718	0.339799	0.318011	0.0217884	0.324174	1
Yrdc	0.195188	0.175238	0.153526	0.0217121	0.17326	1
Smc6	0.56473	0.360734	0.339083	0.0216508	0.335413	1
Lingo1	0.225905	0.195174	0.173533	0.0216409	0.203241	1
Pttg1	0.115744	0.118502	0.0969001	0.0216018	0.0689193	1
Pisd	0.228911	0.196914	0.175438	0.0214765	0.207579	1
Myef2	0.419029	0.300311	0.278859	0.0214517	0.304307	1
Slbp	0.576339	0.364741	0.343292	0.0214493	0.338742	1
Pde1c	0.281252	0.228591	0.207159	0.0214316	0.245527	1
Btf3l4	0.986685	0.446977	0.425566	0.0214107	0.368854	1
Rnaseh2c	0.386746	0.284804	0.263467	0.0213367	0.294923	1
Rbfox2	0.438352	0.309017	0.287693	0.0213237	0.310877	1
Ncl	1.44904	0.4353	0.41415	0.0211499	0.366955	1
Qsox1	0.201875	0.179003	0.157967	0.0210363	0.187695	1
Arrdc4	0.251214	0.210194	0.189284	0.0209095	0.231078	1
Fjx1	0.0875072	0.095565	0.0747833	0.0207817	0.0321746	0.927479
Plk2	0.129858	0.128257	0.107504	0.0207531	0.0993988	1
Lsm7	0.40147	0.291336	0.270587	0.0207488	0.304881	1
Btbd1	0.290431	0.233156	0.212449	0.0207064	0.258246	1
Ahsa2	0.390477	0.285918	0.265288	0.0206306	0.302354	1
Wsb1	0.194377	0.173612	0.152985	0.0206277	0.184724	1
Ing4	0.504976	0.336703	0.316104	0.0205997	0.332225	1
Sin3b	1.00436	0.447162	0.426657	0.0205049	0.374522	1
Rsl1d1	0.581879	0.365697	0.345272	0.0204251	0.346877	1
Fblim1	0.11883	0.119613	0.0992391	0.0203737	0.0858843	1
Dmrtc1a	0.103757	0.108055	0.0876999	0.0203552	0.0611801	1
P4hb	0.839316	0.430254	0.409954	0.0203006	0.370844	1
Tmed1	0.271326	0.22156	0.201348	0.020212	0.252008	1
Rpn1	0.90003	0.438255	0.418044	0.0202112	0.373797	1
Gng3	0.0619286	0.0740084	0.0538078	0.0202006	0.00622831	0.302699
Ahsa1	0.948208	0.442817	0.422738	0.0200792	0.375939	1
Rpl10-ps3	0.469707	0.321486	0.301449	0.020037	0.329085	1
Trp53inp1	0.161779	0.150631	0.130603	0.0200287	0.153676	1
Bckdha	0.400491	0.290147	0.270119	0.0200275	0.310821	1
Prkaca	0.281214	0.227136	0.207137	0.019999	0.260219	1
F11r	0.439728	0.30829	0.288312	0.0199782	0.322312	1
Dera	0.392055	0.285969	0.266055	0.0199141	0.309162	1
Tecpr1	0.256665	0.212481	0.192593	0.0198882	0.245924	1
Nasp	0.406696	0.292945	0.273075	0.0198699	0.314072	1
Bnip2	0.25048	0.2087	0.188836	0.0198638	0.241906	1
Alyref	0.181046	0.163836	0.143975	0.0198611	0.179247	1
Snrpn	0.294393	0.234495	0.214709	0.019786	0.269805	1
Fkbp3	1.05097	0.448501	0.42874	0.0197605	0.379502	1
Yaf2	0.274436	0.222768	0.203179	0.0195894	0.260512	1
Rbm18	0.358906	0.269075	0.24953	0.0195453	0.301051	1
Supt16	0.416469	0.297158	0.277668	0.0194908	0.320164	1
Bcl7a	0.266234	0.217782	0.198331	0.0194507	0.256942	1
Mrpl33	0.722771	0.406981	0.387586	0.0193954	0.369532	1
Ppm1b	0.580938	0.364265	0.344938	0.0193272	0.354588	1
Ttc1	0.469131	0.320516	0.301203	0.019313	0.334762	1
Trf	0.0984434	0.102844	0.0835426	0.0193009	0.0620461	1
Psmc2	1.21696	0.447708	0.428517	0.0191913	0.382811	1
Ube2v2	0.824866	0.426881	0.407708	0.019173	0.377132	1
Cnot6l	0.704074	0.402352	0.383181	0.0191718	0.369552	1
Gm28172	0.0827052	0.0900521	0.0708982	0.0191539	0.0360655	1
Kctd12b	0.153664	0.143971	0.124843	0.0191278	0.1539	1
Plscr3	0.332916	0.255044	0.235939	0.0191049	0.294946	1
Stk11	0.43248	0.304137	0.285038	0.0190989	0.327796	1
Gm1673	0.62143	0.377948	0.35888	0.0190681	0.361794	1
Smarca5	0.574072	0.361426	0.342477	0.0189492	0.356326	1
Tmem59	1.93514	0.391131	0.372256	0.0188755	0.367864	1
Capza2	0.962668	0.442703	0.423856	0.0188468	0.383625	1
Hmgcr	0.433513	0.304274	0.285507	0.0187668	0.330862	1
Rgs16	0.136573	0.131136	0.112463	0.0186737	0.134527	1
Wasf2	0.397961	0.287572	0.268906	0.0186666	0.322018	1
Numbl	0.162635	0.149839	0.131205	0.0186339	0.172243	1
Grb7	0.268507	0.218257	0.199681	0.0185757	0.267887	1
Gpd2	0.449671	0.311285	0.29274	0.018545	0.33663	1
Chd7	0.64051	0.383633	0.365103	0.0185304	0.367743	1
Nrtn	0.196433	0.172858	0.154357	0.0185009	0.212488	1
Ash2l	0.44705	0.310077	0.291579	0.0184973	0.336415	1
Zfp422	0.301368	0.23714	0.218652	0.018488	0.286777	1
Muc1	0.131983	0.127539	0.109079	0.0184604	0.129974	1
Prom1	0.107648	0.109098	0.0907062	0.0183918	0.0885626	1
Lipc	0.045861	0.0586614	0.0402696	0.0183918	0.00118261	0.0819654
Lynx1	0.092686	0.0973134	0.0789465	0.0183669	0.0607387	1
Sde2	0.295619	0.233766	0.215405	0.0183605	0.285233	1
Crip2	0.164023	0.150517	0.132181	0.0183356	0.177915	1
Tex30	0.234077	0.19702	0.178689	0.0183301	0.247362	1
Sfr1	1.178	0.447763	0.429473	0.0182902	0.388405	1
Cd40	0.0863955	0.0921519	0.073886	0.018266	0.0499258	1
Cplx2	0.599641	0.369724	0.351498	0.0182253	0.364997	1
Tomm7	1.2578	0.44522	0.427006	0.0182139	0.388233	1
Fundc2	0.568212	0.358555	0.340354	0.0182012	0.360934	1
Halr1	0.0687434	0.0776506	0.0594643	0.0181863	0.0208876	0.694263
Rps21	1.86479	0.394422	0.376242	0.0181794	0.373869	1
Ube2j2	0.49013	0.328183	0.310038	0.0181452	0.348428	1
Nfix	0.135873	0.130086	0.111948	0.0181382	0.140408	1
Slc38a1	0.226087	0.191616	0.173649	0.0179676	0.245493	1
Srsf9	0.622137	0.37704	0.359115	0.0179252	0.36985	1
Capsl	0.360833	0.268401	0.250516	0.017885	0.317317	1
Ptn	0.0851621	0.0907702	0.0728889	0.0178813	0.0512391	1
Serpinf1	0.0871637	0.0923087	0.0745062	0.0178025	0.0558643	1
Vps37a	0.620776	0.376457	0.358663	0.0177941	0.37061	1
Insig1	0.136649	0.130275	0.112518	0.0177567	0.146755	1
Pcolce	0.125955	0.122288	0.104596	0.0176923	0.1301	1
Snrpd3	1.1032	0.447439	0.429795	0.0176441	0.392327	1
Lxn	0.147559	0.138103	0.12046	0.0176423	0.164812	1
Rpl35	2.0019	0.388351	0.370762	0.017589	0.376085	1
Crybb1	0.112517	0.112004	0.0944406	0.0175637	0.107873	1
Egr4	0.0299356	0.0440492	0.026565	0.0174842	5.90668e-06	0.00065845
Tpst1	0.244623	0.202715	0.185244	0.0174711	0.265073	1
Kdm5a	0.354835	0.264883	0.247439	0.0174438	0.319443	1
Atrx	0.707745	0.401417	0.384066	0.017351	0.381816	1
Eps8l2	0.225927	0.190878	0.173547	0.0173307	0.253116	1
Arglu1	0.347613	0.261014	0.243694	0.0173191	0.318086	1
Tmem184c	0.192675	0.169009	0.151845	0.0171633	0.225911	1
Nt5dc2	0.892443	0.434336	0.41719	0.0171454	0.392212	1
Ppp1r17	0.0479295	0.0591565	0.0420285	0.0171279	0.00333714	0.192156
Rbm22	0.387716	0.281067	0.263942	0.0171253	0.332913	1
Eif2s3y	0.217142	0.185026	0.167927	0.0170988	0.248959	1
Yy1	0.419116	0.29598	0.2789	0.0170803	0.341767	1
Guk1	0.735449	0.407449	0.390391	0.0170578	0.385586	1
Nhlh1	0.0553369	0.065281	0.0482882	0.0169928	0.00958021	0.421873
Psmd10	0.347415	0.2605	0.243592	0.0169079	0.322032	1
Eif4a1	2.56744	0.384013	0.367124	0.0168884	0.379724	1
Rbms3	0.159785	0.146027	0.129194	0.0168324	0.192906	1
Sesn2	0.180454	0.16039	0.14357	0.0168201	0.217744	1
Rtf1	0.59815	0.367708	0.350983	0.0167252	0.375549	1
Fuca1	0.50097	0.3312	0.314482	0.0167178	0.361726	1
Rai2	0.178081	0.158598	0.141944	0.0166548	0.217397	1
N6amt1	0.36006	0.266609	0.25012	0.0164884	0.330404	1
Fam32a	1.03366	0.444479	0.428085	0.016394	0.399395	1
Slc25a33	0.0921194	0.0948365	0.0784924	0.0163441	0.0828694	1
Tmed10	1.64719	0.410401	0.394091	0.0163099	0.391473	1
Tcf3	0.396229	0.284326	0.268072	0.016254	0.343256	1
Enc1	0.125459	0.120431	0.104224	0.0162069	0.150319	1
Mat2a	0.395974	0.284122	0.267949	0.0161725	0.343933	1
Pola1	0.112759	0.110764	0.0946257	0.0161385	0.128136	1
Smc1a	0.448324	0.308232	0.292144	0.0160879	0.356976	1
Chd3	0.477	0.320626	0.304549	0.0160773	0.362647	1
Pfn2	0.335916	0.25361	0.237537	0.0160731	0.326208	1
Acads	0.343172	0.25744	0.24137	0.0160696	0.328826	1
Hnrnpdl	0.664622	0.388637	0.372585	0.016052	0.387143	1
Tcea3	0.0426265	0.05355	0.0375095	0.0160405	0.00221004	0.13925
Jam3	0.198601	0.171821	0.155799	0.0160221	0.24682	1
Megf11	0.0890929	0.0920716	0.076061	0.0160106	0.0805853	1
Ndn	0.495089	0.328061	0.31208	0.0159808	0.366606	1
Gatad1	0.279781	0.222278	0.206304	0.0159741	0.303136	1
Chd1	0.304316	0.236266	0.220305	0.0159609	0.314815	1
Acat1	0.468878	0.316994	0.301095	0.0158999	0.362606	1
Urah	0.090792	0.0932764	0.0774271	0.0158493	0.0865119	1
Fam89a	0.118149	0.114481	0.0987239	0.0157571	0.144026	1
Gabpb1	0.200093	0.172509	0.156788	0.0157211	0.252248	1
Smap1	0.219199	0.18486	0.16925	0.0156098	0.269637	1
Chd4	0.749574	0.409099	0.393505	0.0155941	0.395974	1
Ewsr1	0.974277	0.440285	0.424709	0.0155758	0.40357	1
Rnf138rt1	0.183962	0.161498	0.145962	0.0155362	0.239317	1
Zranb2	0.55369	0.350517	0.335005	0.0155122	0.378958	1
Psmd14	0.550089	0.34916	0.333659	0.0155003	0.378575	1
Brd3	0.623218	0.374955	0.359473	0.0154817	0.387181	1
Eif2b2	0.436262	0.302194	0.286751	0.0154432	0.359991	1
Synpr	0.134135	0.126111	0.110669	0.0154421	0.176498	1
Ssbp2	0.299966	0.233291	0.217863	0.0154275	0.318694	1
Gadd45gip1	0.707137	0.399344	0.38392	0.0154238	0.394574	1
Ssrp1	0.521453	0.33804	0.322666	0.0153735	0.375567	1
Hba-a2	0.326311	0.247761	0.232392	0.0153691	0.329891	1
Rps26-ps1	0.378279	0.274652	0.259295	0.0153566	0.34671	1
Klf3	0.222338	0.186584	0.171261	0.0153232	0.275734	1
Ptprf	0.678993	0.392022	0.376701	0.0153216	0.393297	1
Dnajb1	0.383664	0.277105	0.261955	0.0151498	0.350133	1
Bzw1	0.716784	0.401364	0.386215	0.0151486	0.397014	1
Mospd1	0.112548	0.109583	0.0944648	0.0151185	0.143368	1
Gsr	0.355702	0.262991	0.247885	0.0151063	0.342502	1
Klhl24	0.169956	0.15142	0.136329	0.0150915	0.230606	1
Inppl1	0.171341	0.152364	0.137291	0.0150728	0.232456	1
Gstz1	0.7877	0.416237	0.401203	0.0150341	0.401513	1
Pabpc1	1.33887	0.437788	0.422755	0.0150329	0.406447	1
Zfp644	0.363998	0.267148	0.252126	0.0150212	0.345842	1
Dtd1	0.266983	0.213798	0.198777	0.0150209	0.307482	1
Dusp10	0.203794	0.174235	0.159233	0.0150021	0.265288	1
Rfx6	0.27559	0.218853	0.203856	0.0149969	0.312179	1
Cfl2	0.458652	0.311668	0.296679	0.0149887	0.368326	1
Plac8	0.0625066	0.0692749	0.0542894	0.0149855	0.0330789	0.946785
Nudt11	0.0812752	0.0846469	0.0697365	0.0149103	0.07734	1
Prpsap1	0.43925	0.30295	0.288097	0.0148529	0.365735	1
Lpcat3	0.426447	0.297122	0.282283	0.0148392	0.363202	1
Dpysl2	0.35085	0.260195	0.245378	0.0148165	0.343869	1
Lmo4	0.108775	0.106339	0.0915733	0.0147658	0.141566	1
Ythdf2	0.39469	0.282058	0.26733	0.0147277	0.356918	1
Mbd3	0.68751	0.393682	0.37897	0.0147114	0.398051	1
Brd4	0.349726	0.2595	0.244795	0.0147052	0.344631	1
Ly6h	0.0698321	0.0750674	0.0603634	0.014704	0.0524622	1
Fbxo44	0.178528	0.156945	0.14225	0.0146947	0.245849	1
Ttc28	0.301129	0.23319	0.218518	0.014672	0.327463	1
B630019K06Rik	0.23319	0.1928	0.178133	0.014667	0.291823	1
Ube2m	0.204178	0.174147	0.159485	0.0146622	0.270286	1
Dync1i2	0.865126	0.428378	0.41374	0.0146372	0.406916	1
Fus	1.12299	0.444541	0.429931	0.0146103	0.410522	1
Dnajc8	0.941806	0.436772	0.422221	0.0145511	0.409279	1
Eif1b	0.879552	0.430126	0.41564	0.0144861	0.408273	1
Sgce	0.0988201	0.0983249	0.0838422	0.0144827	0.125112	1
Asph	0.272151	0.216282	0.201834	0.0144474	0.316872	1
Cdc34	0.213547	0.180042	0.165603	0.014439	0.280832	1
Upk3bl	0.0537361	0.0613743	0.0469406	0.0144337	0.0203409	0.683624
Cbfa2t2	0.20342	0.173412	0.158986	0.0144261	0.272927	1
Fabp3	0.108754	0.105954	0.091557	0.014397	0.147621	1
Sap30	0.272906	0.216628	0.20228	0.0143488	0.318403	1
Rps3a1	2.94744	0.357844	0.343512	0.0143317	0.390617	1
Spink4	0.0770895	0.0805825	0.066324	0.0142584	0.0762159	1
Wnk3	0.126004	0.118879	0.104632	0.0142471	0.182372	1
Sh2d3c	0.227892	0.189039	0.174793	0.0142456	0.29374	1
Zyx	0.12736	0.119867	0.105644	0.0142228	0.185089	1
St13	0.931103	0.435449	0.421233	0.0142162	0.411128	1
Commd3	0.712111	0.399299	0.385109	0.0141899	0.403127	1
Ddx46	0.403464	0.285727	0.271539	0.0141883	0.363994	1
Gprasp1	0.230583	0.190652	0.176493	0.0141584	0.296679	1
Ids	0.267984	0.213428	0.199371	0.0140572	0.319419	1
Fdft1	0.372323	0.270375	0.256325	0.0140491	0.357618	1
Cir1	0.373308	0.270851	0.256819	0.0140321	0.358044	1
Mat2b	0.32552	0.24595	0.231965	0.0139856	0.34409	1
Glrx3	1.07164	0.443311	0.429351	0.0139607	0.414324	1
Nisch	1.12204	0.443884	0.429929	0.013955	0.414472	1
Erp29	1.29496	0.439193	0.425243	0.0139505	0.413571	1
Galk1	0.0703668	0.0747466	0.0608044	0.0139421	0.0634717	1
Hspd1	1.09197	0.443531	0.429628	0.0139025	0.414729	1
Hnrnpa2b1	1.90791	0.387692	0.373821	0.013871	0.402458	1
Rcn2	0.548668	0.346925	0.333126	0.0137993	0.391377	1
Ttyh2	0.143379	0.131216	0.117434	0.013782	0.217347	1
Coa3	1.43576	0.429095	0.41536	0.0137354	0.41289	1
mt-Nd3	0.734729	0.403943	0.390229	0.0137137	0.407523	1
Tprgl	0.584895	0.360055	0.346343	0.0137125	0.396067	1
Klf13	0.187773	0.162252	0.148545	0.0137066	0.269543	1
Lyar	0.353997	0.260713	0.247007	0.0137062	0.355931	1
R3hcc1	0.187515	0.16207	0.148371	0.0136996	0.269407	1
Rtn1	0.0361909	0.0456801	0.0319825	0.0136976	0.00218046	0.138481
Brix1	0.45154	0.307223	0.293564	0.0136585	0.378396	1
Kit	0.170716	0.150514	0.136857	0.0136571	0.253266	1
Ifitm3	0.127099	0.1191	0.10545	0.01365	0.194443	1
Kdm7a	0.365008	0.266277	0.252639	0.013638	0.359676	1
Mapk13	0.186297	0.161161	0.147547	0.0136141	0.269549	1
S100a1	0.449597	0.306281	0.292707	0.0135736	0.378785	1
Acvr2b	0.0814508	0.0834439	0.0698793	0.0135646	0.0981611	1
Arf6	0.1715	0.150946	0.137401	0.0135447	0.255858	1
Pdcd10	0.605874	0.367181	0.353639	0.0135417	0.399405	1
Hspa4l	0.19131	0.164456	0.150929	0.0135275	0.275387	1
Pdlim7	0.252878	0.203821	0.190298	0.0135234	0.318095	1
Creb3l1	0.121885	0.115004	0.101543	0.013461	0.188781	1
Tmem53	0.193291	0.165699	0.152258	0.0134412	0.278395	1
2310033P09Rik	0.280899	0.220345	0.206954	0.0133908	0.333345	1
Fam107b	0.10033	0.0984094	0.0850365	0.0133729	0.147599	1
Map1lc3b	1.23561	0.441239	0.427872	0.0133673	0.417633	1
Zfp428	0.287517	0.224138	0.210778	0.0133595	0.336552	1
Eva1b	0.86245	0.426732	0.413376	0.0133558	0.41486	1
Bhlhe23	0.0286673	0.0388046	0.025461	0.0133436	0.000242903	0.0204874
Gc	0.0716467	0.0751721	0.061859	0.0133131	0.0759918	1
Cenpt	0.126338	0.118186	0.104882	0.0133043	0.199234	1
Top1	1.11671	0.443211	0.429912	0.0132998	0.418426	1
Ppp1r15a	0.337494	0.251673	0.238374	0.0132995	0.355179	1
Tspan12	0.0874687	0.0880501	0.0747522	0.0132978	0.118184	1
Tpm1	0.440673	0.302019	0.288735	0.0132835	0.379714	1
Zfp451	0.286465	0.223452	0.210174	0.0132784	0.337047	1
Elof1	1.16032	0.442862	0.429687	0.0131752	0.419138	1
Exoc7	0.539352	0.342703	0.329598	0.0131053	0.395633	1
Myl12a	0.948839	0.435875	0.422788	0.0130873	0.418377	1
Akr1c12	0.377449	0.271913	0.258883	0.0130304	0.3688	1
Map1a	0.123707	0.115924	0.102912	0.0130115	0.200011	1
Basp1	0.095515	0.0942038	0.0812091	0.0129947	0.143411	1
Rnf220	0.18867	0.162134	0.149151	0.0129827	0.281161	1
Uqcrq	1.68336	0.403599	0.390617	0.0129817	0.412462	1
Crip1	0.271355	0.214347	0.201366	0.0129815	0.333919	1
Ocrl	0.250002	0.201522	0.188544	0.0129776	0.323418	1
Igf2bp1	0.156879	0.140046	0.127134	0.0129117	0.249515	1
Kras	0.581007	0.35787	0.344962	0.0129078	0.401655	1
Sdcbp	0.554489	0.348209	0.335303	0.0129057	0.398898	1
Dnase2a	0.312927	0.237992	0.225088	0.0129035	0.351385	1
Gtpbp4	0.377655	0.271866	0.258986	0.0128806	0.370302	1
Ldb1	0.313964	0.238532	0.22566	0.0128717	0.352091	1
Spsb4	0.146245	0.132339	0.119512	0.0128273	0.23748	1
Slc39a2	0.0934148	0.0923552	0.0795302	0.012825	0.141546	1
Dcakd	0.456644	0.308617	0.295803	0.0128139	0.386541	1
Syt5	0.201767	0.170703	0.157896	0.0128076	0.294623	1
Adss	0.253192	0.203295	0.190489	0.0128065	0.327255	1
Bad	0.561933	0.350787	0.338057	0.0127294	0.401045	1
Timm22	0.335953	0.250274	0.237556	0.0127179	0.360787	1
Hras	0.245431	0.19843	0.185742	0.0126881	0.324663	1
Prkra	0.318278	0.240693	0.228027	0.0126662	0.355788	1
Polr3k	0.679429	0.38947	0.376818	0.0126524	0.411573	1
Nfe2l2	0.296679	0.228642	0.216006	0.0126355	0.348501	1
Abcf1	0.689374	0.392072	0.379454	0.0126182	0.412411	1
Nhp2	0.360224	0.2628	0.250204	0.0125958	0.368777	1
Alas1	0.220705	0.182809	0.170216	0.0125933	0.311195	1
Fyttd1	0.552407	0.347088	0.334527	0.0125616	0.401314	1
Tmod3	0.206197	0.17337	0.160812	0.0125584	0.301595	1
Gm2694	0.0593748	0.0642296	0.051675	0.0125547	0.0529182	1
Gyg	0.407624	0.286068	0.273514	0.0125536	0.379989	1
Ccdc174	0.341066	0.252814	0.240262	0.0125522	0.364013	1
Gsta3	0.060377	0.0650286	0.0525128	0.0125158	0.0563175	1
Dmpk	0.0953808	0.0935806	0.0811019	0.0124787	0.152876	1
mt-Atp6	3.97237	0.240883	0.228429	0.0124534	0.358344	1
Ypel5	0.309034	0.235383	0.222934	0.0124492	0.355055	1
Myl12b	0.795357	0.415068	0.402646	0.0124217	0.418649	1
Rnf6	0.365362	0.265222	0.252818	0.0124039	0.371993	1
Rpf2	0.385308	0.27516	0.262763	0.0123969	0.376745	1
Pamr1	0.127426	0.118072	0.105693	0.012379	0.217811	1
AW551984	0.0668394	0.0702355	0.057889	0.0123464	0.0778541	1
Dhrs4	0.762594	0.408581	0.396246	0.0123352	0.417922	1
Ppic	0.164346	0.144728	0.132408	0.0123204	0.267838	1
Elp4	0.336432	0.250042	0.237811	0.0122319	0.366035	1
Tpm3	0.883627	0.428347	0.416138	0.0122087	0.422585	1
Usp3	0.238551	0.193691	0.181485	0.0122062	0.327188	1
Adrm1	0.732707	0.40193	0.389788	0.0121423	0.417867	1
Jarid2	0.261959	0.207919	0.195778	0.012141	0.339881	1
Hnrnpf	1.13004	0.442036	0.429936	0.0121005	0.425696	1
1500011B03Rik	0.674535	0.387594	0.375497	0.0120972	0.4151	1
Actl6a	0.515707	0.33248	0.320398	0.012082	0.400905	1
Cox7a2l	1.83347	0.390036	0.377991	0.0120448	0.416012	1
Bco1	0.107203	0.102407	0.0903635	0.0120437	0.187495	1
Zfp329	0.293663	0.226317	0.214294	0.0120233	0.354401	1
Ddx3y	0.168466	0.147256	0.135291	0.0119648	0.278041	1
Ctnna1	0.423226	0.292759	0.280802	0.0119575	0.388416	1
Ccdc115	0.468721	0.312955	0.301027	0.0119277	0.395987	1
Stc2	0.0685972	0.0712612	0.0593435	0.0119177	0.090649	1
Fars2	0.224812	0.184748	0.172838	0.0119099	0.323234	1
Cox6b2	0.124572	0.115422	0.103561	0.0118613	0.222915	1
Asb4	0.0396829	0.0468419	0.0349873	0.0118546	0.0120562	0.501709
Apbb1	0.314711	0.237924	0.226072	0.011852	0.363558	1
Bbx	0.345957	0.254667	0.24283	0.0118365	0.372796	1
Rbm4b	0.283359	0.220198	0.20838	0.0118178	0.352902	1
Vps37b	0.294849	0.226783	0.214968	0.011815	0.35724	1
Gnpda2	0.297926	0.228524	0.216712	0.0118118	0.358376	1
Prox1os	0.080435	0.0808279	0.069053	0.0117749	0.128178	1
1810037I17Rik	1.21053	0.440499	0.428725	0.011774	0.427477	1
Cks2	0.164278	0.144129	0.13236	0.0117688	0.276975	1
Ftsj1	0.188955	0.161103	0.149343	0.0117594	0.300095	1
Nfib	0.129046	0.118649	0.1069	0.0117489	0.232215	1
Gm4950	0.130117	0.11943	0.107696	0.0117346	0.234139	1
Lrrc58	0.416547	0.289421	0.277704	0.0117169	0.389415	1
Naa35	0.425136	0.293326	0.281681	0.0116446	0.391593	1
Map1lc3a	0.823973	0.419197	0.40757	0.0116266	0.4247	1
Ssbp4	0.460067	0.308908	0.297294	0.0116141	0.397418	1
Pnn	0.746621	0.404453	0.392862	0.0115906	0.422156	1
Hdac6	0.265042	0.209169	0.197621	0.0115487	0.348642	1
Sema6a	0.0996593	0.0960066	0.0845089	0.0114976	0.18257	1
Fosb	0.169041	0.147137	0.135692	0.0114452	0.287247	1
Ass1	0.130878	0.119699	0.10826	0.0114386	0.240935	1
Tdp2	0.251869	0.201116	0.189684	0.0114328	0.344137	1
Smarca4	0.599236	0.362776	0.351359	0.0114173	0.414378	1
Ccdc28b	0.492419	0.322336	0.310983	0.0113539	0.403994	1
Rsad2	0.0507868	0.0557945	0.0444504	0.0113441	0.0446826	1
Cxcl12	0.0392042	0.0458428	0.0345762	0.0112665	0.0150433	0.565579
Psmd5	0.320512	0.240494	0.229247	0.0112467	0.372001	1
Rfc3	0.191442	0.162248	0.151017	0.0112307	0.310296	1
Eif5b	1.18468	0.440553	0.429343	0.0112093	0.431018	1
Ppp1cb	0.945373	0.433716	0.422511	0.0112048	0.429941	1
Gm15915	0.101408	0.0970456	0.0858766	0.0111691	0.193321	1
Msmo1	0.255523	0.203061	0.191902	0.011159	0.349354	1
Stox1	0.0924425	0.0898988	0.0787514	0.0111474	0.173039	1
Abtb1	0.180049	0.154435	0.143293	0.0111419	0.302379	1
Rsu1	0.234533	0.19011	0.178976	0.011134	0.339405	1
Gm6133	0.156803	0.13814	0.12708	0.0110598	0.281193	1
Nkd1	0.0558419	0.0597621	0.0487128	0.0110493	0.0655437	1
Ube2d1	0.28916	0.222616	0.211722	0.0108943	0.365984	1
Acat2	0.180743	0.154655	0.143767	0.0108879	0.307094	1
Habp2	0.0714802	0.0725901	0.0617219	0.0108683	0.120582	1
Smarcad1	0.310696	0.234687	0.223856	0.0108314	0.373699	1
Atxn10	1.21211	0.439479	0.428675	0.0108044	0.433383	1
Tbpl1	0.354913	0.258273	0.247479	0.0107942	0.385783	1
Tcf15	0.0384399	0.0447052	0.0339194	0.0107858	0.0171461	0.607303
Tmeff1	0.156277	0.137434	0.126706	0.0107278	0.286522	1
Coq7	0.330961	0.245619	0.234893	0.0107264	0.380578	1
Rorc	0.231097	0.187501	0.176817	0.0106841	0.343765	1
Ptger3	0.0418533	0.0475133	0.036848	0.0106653	0.0270131	0.831304
Gm10269	0.131965	0.119714	0.109065	0.0106492	0.257867	1
Mycbp2	0.432049	0.295484	0.284842	0.0106425	0.401796	1
Ube2r2	0.469935	0.312189	0.301546	0.0106424	0.407135	1
Rab3b	0.233818	0.189166	0.178527	0.0106385	0.345811	1
Rprm	0.0791672	0.0786245	0.0680203	0.0106043	0.1497	1
Ywhah	1.00534	0.437314	0.426714	0.0106001	0.434333	1
Hypk	0.732661	0.400357	0.389778	0.0105798	0.428311	1
Etfb	1.00712	0.437345	0.426804	0.0105414	0.434707	1
Dusp23	0.188163	0.159349	0.148809	0.0105404	0.318648	1
Tspan15	0.288034	0.221569	0.211075	0.0104941	0.370347	1
Ppp5c	0.543195	0.341544	0.33106	0.0104843	0.416522	1
Klf6	0.201043	0.167881	0.157417	0.0104642	0.329072	1
Plin2	0.130615	0.118528	0.108065	0.0104625	0.259644	1
Snapc3	0.263144	0.206919	0.196488	0.0104315	0.3619	1
Hadha	0.460961	0.308106	0.297682	0.0104245	0.407843	1
Cacna1a	0.298795	0.227608	0.217203	0.0104051	0.374912	1
Mtf2	0.270801	0.211424	0.201038	0.0103856	0.365473	1
Donson	0.0525323	0.0563043	0.0459253	0.010379	0.0662497	1
Cfap77	0.0955446	0.0915917	0.0812327	0.010359	0.197987	1
Chd6	0.306788	0.232026	0.221685	0.0103412	0.378087	1
Mboat4	0.0266269	0.0339983	0.023681	0.0103173	0.00186568	0.122896
Cdo1	0.102909	0.0973343	0.0870426	0.0102917	0.215633	1
Fa2h	0.0742399	0.0742558	0.0639903	0.0102655	0.142799	1
Dut	0.476884	0.314699	0.3045	0.0101998	0.41178	1
Tax1bp1	0.833055	0.419137	0.408974	0.0101622	0.434316	1
Dynlt3	0.455174	0.305278	0.29516	0.0101178	0.409755	1
Ypel1	0.100362	0.0951799	0.0850621	0.0101177	0.214256	1
Echs1	0.432018	0.29494	0.284828	0.0101124	0.40659	1
Mdfi	0.0886347	0.0857876	0.0756921	0.0100956	0.187323	1
Ccs	0.427705	0.292952	0.28286	0.0100917	0.406142	1
Med19	0.289364	0.22193	0.211839	0.0100914	0.375587	1
Lsm3	0.397352	0.278697	0.268613	0.0100832	0.401345	1
Cops2	0.366518	0.263479	0.253404	0.0100754	0.395636	1
Tnnc1	0.0776707	0.0768668	0.066799	0.0100679	0.157873	1
Igsf21	0.0667113	0.0678418	0.0577829	0.0100589	0.12328	1
Itm2c	0.7469	0.40297	0.392923	0.010047	0.432425	1
Lrrn2	0.0578952	0.0604595	0.0504361	0.0100234	0.0929429	1
Hnrnpr	0.848844	0.421365	0.411403	0.00996217	0.435974	1
Oxa1l	0.294089	0.224477	0.214536	0.00994044	0.378882	1
Btf3	2.13483	0.37836	0.368441	0.00991908	0.42889	1
Kdelr2	0.628498	0.371098	0.361213	0.00988498	0.427729	1
Tgm7	0.0388103	0.0441091	0.0342378	0.00987129	0.0274838	0.839772
Ccar1	0.451043	0.303204	0.293345	0.0098583	0.411497	1
Taf13	0.240851	0.1927	0.182913	0.00978737	0.360856	1
Rnd3	0.0765172	0.0756215	0.065856	0.00976544	0.161812	1
Igfbp5	0.064039	0.0652789	0.0555649	0.00971402	0.122276	1
Lsm14a	0.402018	0.280557	0.270849	0.00970742	0.40572	1
Glod5	0.0358838	0.0414081	0.0317176	0.00969049	0.0209921	0.694263
Pole3	0.1627	0.140933	0.131251	0.00968173	0.311712	1
Dpysl5	0.0637265	0.0649855	0.055305	0.00968051	0.121985	1
Cryl1	0.126194	0.114442	0.104774	0.00966824	0.269532	1
Pet100	0.471277	0.311748	0.302119	0.00962834	0.416001	1
Zrsr2	0.434641	0.29564	0.286018	0.00962257	0.411401	1
Adam23	0.0475607	0.0513122	0.0417152	0.00959698	0.0628405	1
Arl2	0.581597	0.354753	0.345172	0.00958128	0.426706	1
Ctbp2	0.14793	0.130249	0.120728	0.00952049	0.299822	1
Fkbp4	1.2936	0.434803	0.425313	0.0094899	0.440966	1
Plk5	0.0516996	0.0546814	0.0452221	0.00945933	0.0819091	1
Calcoco1	0.13615	0.121605	0.112152	0.00945304	0.287382	1
Scin	0.0473368	0.0509664	0.041525	0.00944143	0.0650841	1
Ddx42	0.374199	0.266694	0.257264	0.00942998	0.40362	1
Tmie	0.0813181	0.0791951	0.0697714	0.00942364	0.184316	1
Arc	0.117742	0.107831	0.0984155	0.0094155	0.262121	1
Capza1	0.212239	0.174139	0.164755	0.00938398	0.352296	1
Pdzk1ip1	0.364717	0.261874	0.252491	0.0093827	0.402317	1
Ndufa12	1.37185	0.429919	0.420537	0.0093824	0.440971	1
Rad23a	0.295725	0.224845	0.215466	0.00937961	0.385999	1
Odc1	0.28472	0.218525	0.209167	0.0093577	0.382931	1
Gamt	0.122713	0.111479	0.102166	0.00931301	0.272004	1
Ces1d	0.0397287	0.0443396	0.0350267	0.00931294	0.0383801	1
Rpa3	0.526877	0.334098	0.324788	0.00930941	0.424345	1
Puf60	0.870521	0.423681	0.414466	0.00921596	0.441168	1
Bbs4	0.155629	0.135441	0.126245	0.00919612	0.313883	1
Erich1	0.206602	0.170257	0.161077	0.00917971	0.352217	1
Ctsa	0.414906	0.286112	0.276938	0.00917363	0.412744	1
Cdc14b	0.231693	0.186349	0.177192	0.00915643	0.365435	1
Cat	0.129825	0.116633	0.107479	0.00915407	0.285381	1
Pnrc2	0.325058	0.24083	0.231715	0.00911531	0.396718	1
Terf1	0.171021	0.146178	0.137069	0.00910963	0.329106	1
Romo1	1.4559	0.422568	0.413473	0.00909489	0.441797	1
Mbip	0.158936	0.137667	0.128593	0.00907386	0.319288	1
Zfp292	0.476641	0.313461	0.304397	0.00906424	0.42144	1
Cnppd1	0.175585	0.149289	0.140227	0.00906221	0.333537	1
Eif4e	0.864404	0.422703	0.413643	0.00906067	0.442038	1
Tspan1	0.054163	0.056359	0.0473003	0.00905872	0.101191	1
Armcx3	0.479842	0.314791	0.305747	0.00904465	0.421949	1
Snn	0.110875	0.102225	0.0931846	0.00904009	0.25922	1
Serpina1a	0.0321291	0.0375094	0.0284698	0.00903964	0.0172788	0.608039
Sult1d1	0.0573549	0.0589829	0.049983	0.00899984	0.115356	1
Ss18	0.224254	0.181464	0.172483	0.008981	0.36445	1
Dcun1d5	0.598726	0.360101	0.351182	0.00891876	0.43288	1
Samd14	0.190321	0.159169	0.150264	0.00890494	0.346617	1
Mapre3	0.542961	0.339859	0.330971	0.00888813	0.429065	1
Surf4	0.711126	0.393735	0.384875	0.00885981	0.439109	1
Phf23	0.389452	0.273641	0.264789	0.0088523	0.41195	1
Gt(ROSA)26Sor	0.250816	0.197881	0.189041	0.00884006	0.377798	1
Hmces	0.280672	0.215659	0.206822	0.00883657	0.388054	1
Serpina1c	0.0250646	0.0311302	0.0223149	0.00881535	0.00427487	0.227152
Rrm1	0.105705	0.0980118	0.0892071	0.00880465	0.255598	1
Malat1	5.36173	0.400821	0.39203	0.00879044	0.440676	1
Dctn6	0.376969	0.267418	0.258645	0.00877378	0.410679	1
Bloc1s2	0.486083	0.31712	0.308359	0.00876107	0.424999	1
Nanos1	0.0911395	0.0864581	0.0777062	0.00875195	0.226718	1
Fmo1	0.159975	0.138069	0.129329	0.00874008	0.326413	1
6330403K07Rik	0.0831152	0.0799555	0.0712308	0.00872476	0.207448	1
Chchd5	0.294196	0.223311	0.214597	0.00871402	0.393468	1
Ift20	0.833096	0.417685	0.408981	0.00870426	0.443672	1
Fgfr4	0.0848867	0.0813618	0.0726661	0.00869574	0.212857	1
Cdc42se1	0.389161	0.273322	0.264647	0.00867461	0.413644	1
Psme2b	0.0826077	0.0794877	0.070819	0.00866871	0.207598	1
Pbld2	0.0894363	0.0849822	0.0763373	0.00864494	0.225481	1
Dennd2a	0.12322	0.111177	0.102547	0.0086303	0.287673	1
Errfi1	0.204062	0.168027	0.159409	0.0086176	0.359483	1
Exosc8	0.185309	0.155451	0.146877	0.00857452	0.348789	1
Psmd9	0.418576	0.287204	0.278649	0.00855511	0.419034	1
Ap1m2	0.361646	0.259472	0.25093	0.00854154	0.410375	1
Nop10	0.806386	0.413183	0.404647	0.008536	0.444166	1
Ak6	0.307639	0.230694	0.222159	0.00853504	0.39908	1
Adamts1	0.054219	0.0558774	0.0473475	0.00852997	0.115227	1
Calm3	1.24281	0.436137	0.427612	0.00852474	0.447216	1
Apool	0.246897	0.195162	0.186643	0.008519	0.380633	1
Srl	0.0553333	0.0567953	0.0482852	0.00851009	0.120366	1
Ptpn1	0.330374	0.24308	0.234578	0.00850198	0.40468	1
Bdnf	0.0405468	0.0442227	0.0357286	0.00849414	0.056769	1
Rbmxl1	0.396488	0.276681	0.268197	0.00848386	0.416615	1
Ccnjl	0.0679596	0.0672949	0.0588163	0.00847866	0.168641	1
Acvr1c	0.205607	0.168865	0.160425	0.0084397	0.363102	1
Sim1	0.0838774	0.0802547	0.0718487	0.00840602	0.218058	1
Baz1a	0.128443	0.114855	0.106451	0.00840441	0.299609	1
Ctps2	0.270264	0.209108	0.200721	0.0083875	0.390449	1
Trib1	0.171465	0.145746	0.137377	0.00836864	0.34256	1
Ccdc50	0.286766	0.218706	0.210347	0.00835952	0.395684	1
Gpbp1	0.531159	0.334781	0.326451	0.00833069	0.432559	1
Cdk9	0.220644	0.178495	0.170177	0.00831867	0.372447	1
Rsl24d1	0.238143	0.189512	0.181231	0.00828148	0.3805	1
Grina	0.456156	0.303871	0.29559	0.00828109	0.426034	1
Kin	0.344716	0.250453	0.242181	0.00827186	0.410075	1
Gm10250	0.141045	0.123955	0.115735	0.00822011	0.318189	1
B2m	0.190225	0.158362	0.150199	0.00816285	0.358768	1
Megf6	0.0460539	0.0485807	0.0404338	0.00814685	0.0899338	1
Pigx	0.372871	0.264734	0.2566	0.008134	0.416443	1
Zc3h13	0.334979	0.24514	0.237038	0.00810155	0.410016	1
Tgfbr1	0.272996	0.210426	0.202332	0.00809354	0.395019	1
Stt3a	0.657423	0.378474	0.370406	0.00806728	0.442366	1
Dock11	0.0626653	0.06248	0.0544216	0.00805835	0.162159	1
Rrp1	0.961331	0.43181	0.423754	0.00805582	0.449652	1
Vdr	0.18722	0.156219	0.148171	0.00804802	0.358846	1
Anxa2	0.0781263	0.0752173	0.067171	0.0080463	0.212623	1
Sh3bp1	0.0984905	0.0916259	0.0835801	0.00804577	0.260836	1
Fmr1	0.220794	0.178314	0.170273	0.00804133	0.376626	1
Serbp1	1.63004	0.403742	0.39571	0.00803196	0.446263	1
Brd7	0.27303	0.210368	0.202352	0.00801537	0.396019	1
Krtcap3	0.313292	0.233303	0.22529	0.00801349	0.40642	1
Cdc42ep3	0.0650197	0.0643876	0.0563797	0.00800786	0.172219	1
Spp2	0.0193658	0.0252656	0.0173072	0.00795834	0.00110381	0.0771747
Mcfd2	0.501566	0.322678	0.314724	0.00795348	0.433207	1
Zcchc3	0.215807	0.175001	0.167065	0.00793532	0.375938	1
Arl6ip4	0.375484	0.265829	0.257905	0.0079234	0.418982	1
Kcnmb2	0.277079	0.212647	0.204727	0.00791927	0.398404	1
St8sia2	0.0262332	0.0312346	0.0233371	0.00789756	0.0121423	0.501709
Lypd1	0.0226847	0.0281249	0.0202283	0.0078966	0.00468201	0.243114
Fcf1	0.405546	0.280402	0.272529	0.00787298	0.423756	1
Strn3	0.374741	0.265389	0.257535	0.00785398	0.419569	1
Pou3f1	0.0283329	0.033023	0.0251696	0.00785343	0.0189043	0.648073
Rbm17	0.486392	0.316337	0.308488	0.00784907	0.432756	1
Dync1li1	0.350889	0.253236	0.245398	0.00783768	0.415822	1
Mcm6	0.0914301	0.0857753	0.0779394	0.00783584	0.25168	1
Gpatch11	0.282756	0.215866	0.208031	0.00783467	0.401029	1
Tmem97	0.203593	0.166934	0.1591	0.00783435	0.371543	1
Crlf1	0.0489062	0.0506832	0.0428574	0.00782581	0.112096	1
Msx1	0.0303847	0.0347605	0.0269554	0.00780507	0.0269661	0.831304
Tiparp	0.108206	0.098936	0.0911358	0.00780012	0.28444	1
Hnrnpc	1.34478	0.430174	0.422385	0.00778971	0.451149	1
Med6	0.293454	0.221962	0.214175	0.00778775	0.404376	1
Rtkn	0.107315	0.0982099	0.0904496	0.00776033	0.283967	1
Slc25a11	0.800292	0.411315	0.403557	0.00775775	0.449091	1
Nelfcd	0.302502	0.227039	0.219289	0.00775011	0.407008	1
Tlcd2	0.107746	0.0984959	0.0907816	0.00771431	0.285821	1
Phyhipl	0.193539	0.160121	0.152424	0.00769751	0.368379	1
Ggh	0.162002	0.138457	0.130759	0.00769725	0.347591	1
Cd151	0.316238	0.234606	0.22691	0.00769582	0.410696	1
Hdac1	0.599024	0.35897	0.351286	0.00768414	0.442117	1
Cd1d1	0.07261	0.0703354	0.0626515	0.00768391	0.207144	1
Rabl2	0.121831	0.109176	0.101503	0.00767275	0.307425	1
Proser1	0.18791	0.15629	0.148638	0.00765244	0.365914	1
Slc38a11	0.0394099	0.0424019	0.034753	0.00764891	0.0714572	1
Zfp664	0.384999	0.270226	0.262611	0.00761539	0.423469	1
Elovl7	0.0691352	0.0673936	0.059788	0.0076056	0.198567	1
Spc24	0.0986419	0.0913012	0.0837005	0.00760075	0.27277	1
Dact2	0.168295	0.14277	0.135171	0.00759916	0.354123	1
Blnk	0.0718861	0.0696277	0.062056	0.00757164	0.208349	1
Elf3	0.210975	0.171494	0.163933	0.00756089	0.379421	1
Gse1	0.397412	0.2762	0.268642	0.00755847	0.42572	1
Pnck	0.110903	0.100747	0.0932066	0.00754061	0.295111	1
Adgrb3	0.0530009	0.0538582	0.0463207	0.00753747	0.139372	1
Magohb	0.260423	0.202393	0.194857	0.0075361	0.398421	1
Bzw2	0.425442	0.289349	0.281822	0.00752708	0.429447	1
Poc1a	0.0498283	0.0511552	0.0436389	0.00751625	0.1258	1
Fstl1	0.0767467	0.0735334	0.0660438	0.0074896	0.225168	1
Dll4	0.0812475	0.077195	0.069714	0.00748102	0.237522	1
Ddx5	2.1435	0.376029	0.368553	0.00747628	0.446295	1
Ttyh1	0.0752122	0.0722124	0.0647875	0.00742485	0.22278	1
Frat2	0.0536573	0.0542869	0.0468742	0.00741275	0.146252	1
Cdv3	0.252239	0.197301	0.189909	0.00739251	0.397775	1
Parl	0.40904	0.281567	0.274183	0.00738383	0.428868	1
Phldb2	0.278828	0.213083	0.205748	0.00733462	0.406216	1
Gm4319	0.0361257	0.0392573	0.0319263	0.00733101	0.0632003	1
Gprc5b	0.109835	0.0997144	0.0923873	0.00732716	0.298781	1
Drg1	0.656348	0.377394	0.370074	0.00732027	0.447624	1
Mlf1	0.0309543	0.0347662	0.0274503	0.00731587	0.0380311	1
Lipg	0.0334954	0.0369568	0.0296535	0.00730324	0.0505683	1
Plekhf2	0.0970316	0.0897039	0.0824187	0.00728516	0.278142	1
Sel1l	0.395667	0.275084	0.267801	0.00728231	0.428181	1
Vps36	0.381508	0.26817	0.260893	0.00727708	0.426353	1
Esf1	0.384443	0.269611	0.262338	0.0072737	0.426788	1
Cd2	0.042749	0.0448879	0.0376142	0.00727364	0.0990172	1
Chordc1	0.362609	0.258693	0.251421	0.00727272	0.423658	1
Gm36266	0.0117699	0.0178315	0.0105728	0.00725873	2.43949e-06	0.000288058
Tmem119	0.0270353	0.0312908	0.0240377	0.00725315	0.0222954	0.722379
Dnajc9	0.291417	0.220265	0.213013	0.00725175	0.410365	1
Fam98c	0.17779	0.148968	0.141744	0.00722348	0.367223	1
Edn3	0.0304579	0.0342158	0.027019	0.00719678	0.0381154	1
Lima1	0.14273	0.124153	0.116963	0.00719056	0.341191	1
Tmem98	0.168917	0.142785	0.135605	0.00717934	0.362267	1
Snrnp48	0.276713	0.211691	0.204513	0.00717829	0.407634	1
Leprot	0.300935	0.22558	0.218409	0.00717163	0.413494	1
Abcg2	0.051158	0.0519171	0.0447643	0.00715273	0.143756	1
Fermt2	0.239952	0.189502	0.182355	0.00714693	0.397093	1
Elavl3	0.0430215	0.0449837	0.0378472	0.00713655	0.104715	1
Sf3b2	1.11629	0.437042	0.429909	0.00713316	0.456029	1
Spop	0.539794	0.336899	0.329766	0.0071322	0.442764	1
Wbp4	0.582791	0.352723	0.345597	0.00712659	0.445412	1
Usp14	0.348	0.250953	0.243896	0.00705644	0.423643	1
Tpi1	1.14705	0.43688	0.429828	0.00705171	0.456521	1
Chst1	0.0293691	0.0331227	0.0260721	0.00705065	0.0359245	0.999427
Cfi	0.0447249	0.0463454	0.0393015	0.00704396	0.116432	1
Cldn12	0.0922335	0.0856213	0.0785839	0.00703742	0.275555	1
Kcnb2	0.14302	0.124206	0.117174	0.00703206	0.344772	1
Drap1	0.93515	0.428628	0.421612	0.00701576	0.455902	1
Commd10	0.254026	0.198	0.190995	0.00700463	0.40357	1
Rpl3	2.72245	0.368042	0.361038	0.00700343	0.448631	1
Nsrp1	0.384359	0.26929	0.262297	0.00699366	0.429566	1
Maff	0.11819	0.105747	0.0987553	0.00699219	0.318716	1
Abhd10	0.182454	0.151908	0.144935	0.00697294	0.374392	1
Prlr	0.0760214	0.0724226	0.0654503	0.00697232	0.239134	1
Ghr	0.333492	0.243214	0.236246	0.00696767	0.422181	1
Rock1	0.620666	0.36559	0.358626	0.00696357	0.44858	1
Iffo2	0.0553797	0.05527	0.0483242	0.00694575	0.169351	1
Shf	0.0768345	0.073052	0.0661155	0.00693648	0.24248	1
Proser2	0.0828524	0.0779355	0.0710176	0.00691784	0.258364	1
Arl2bp	0.383199	0.268627	0.261726	0.00690107	0.430339	1
Afm	0.0369312	0.0395073	0.0326207	0.00688663	0.0799748	1
Rbm7	0.377468	0.265777	0.258892	0.00688419	0.429755	1
Ubald1	0.323029	0.237486	0.230615	0.00687031	0.421405	1
Rnf149	0.187468	0.155209	0.148339	0.00686992	0.378938	1
Sds	0.0154967	0.020709	0.0138855	0.00682347	0.000535866	0.0410765
Flrt2	0.0297848	0.033253	0.0264338	0.00681919	0.0429753	1
Prmt6	0.13429	0.117584	0.110782	0.00680121	0.341398	1
Tro	0.0503578	0.0508843	0.0440873	0.00679702	0.152393	1
Sh3bp5	0.054363	0.0542376	0.0474687	0.00676882	0.171268	1
Cela3b	0.280704	0.213604	0.206841	0.00676364	0.413847	1
Atg101	0.363843	0.25881	0.252048	0.00676207	0.429134	1
B9d2	0.302658	0.226135	0.219376	0.00675853	0.418759	1
Lman2l	0.281419	0.214006	0.207256	0.00674961	0.414192	1
Xlr3b	0.0520723	0.0522838	0.045537	0.00674686	0.162012	1
Thoc3	0.546772	0.339147	0.332412	0.00673453	0.446363	1
Smn1	0.320719	0.236094	0.22936	0.00673444	0.422523	1
Myl7	0.0231425	0.027358	0.0206302	0.00672783	0.0149754	0.564356
Pdcd7	0.0805858	0.0758923	0.0691757	0.00671654	0.259045	1
Ccnb2	0.0230694	0.0272771	0.020566	0.00671113	0.0149235	0.563734
Usf2	0.508448	0.324205	0.317502	0.00670378	0.444115	1
Luc7l	0.463903	0.305649	0.298955	0.00669376	0.440761	1
Fat1	0.18521	0.153467	0.146809	0.00665719	0.381388	1
Ankrd2	0.0326812	0.0355941	0.0289484	0.00664563	0.0632455	1
Tmem114	0.0168054	0.0216904	0.0150449	0.00664548	0.00164013	0.110318
Tmem200a	0.0368213	0.039167	0.032526	0.00664106	0.0870612	1
Lfng	0.0488783	0.0494705	0.0428337	0.00663676	0.151188	1
Atp6v1d	0.681989	0.384109	0.377504	0.00660548	0.453639	1
Dner	0.0675814	0.0650981	0.0585034	0.00659476	0.226527	1
Pmvk	0.395525	0.274319	0.267733	0.00658557	0.434972	1
Pgm2l1	0.0683736	0.0657244	0.0591587	0.00656576	0.230026	1
Cryzl1	0.448382	0.298734	0.29217	0.00656444	0.440558	1
Bhlhb9	0.339324	0.245896	0.239343	0.00655282	0.427697	1
Spcs1	1.84772	0.383467	0.376923	0.00654399	0.453999	1
Lbh	0.135361	0.118111	0.111572	0.00653911	0.348223	1
Nab2	0.0292575	0.0325093	0.0259749	0.00653435	0.0470163	1
Hspb11	0.380697	0.266974	0.260492	0.00648101	0.434232	1
Fbln1	0.0578042	0.0568255	0.0503598	0.00646567	0.196385	1
Chac2	0.131012	0.11482	0.10836	0.00645994	0.345749	1
Onecut2	0.0641384	0.0621048	0.0556474	0.00645731	0.219938	1
Wrap73	0.215021	0.172985	0.166558	0.00642677	0.398651	1
F2r	0.0687167	0.0658677	0.0594423	0.00642546	0.235909	1
Wac	0.396076	0.274415	0.267999	0.00641646	0.43669	1
Mplkip	0.338112	0.245108	0.238701	0.00640679	0.429103	1
Gm14964	0.0636284	0.0616278	0.0552233	0.00640442	0.220069	1
Grin3a	0.0311984	0.0340639	0.0276623	0.00640159	0.06173	1
Dlgap4	0.314686	0.232431	0.226058	0.00637337	0.425569	1
Sugt1	0.603234	0.359105	0.352735	0.00636965	0.452162	1
Mnx1	0.0777109	0.073197	0.0668319	0.00636511	0.263055	1
Prdx4	0.387565	0.27018	0.263868	0.00631248	0.43674	1
Emid1	0.146605	0.126078	0.119772	0.00630612	0.362995	1
Hint2	0.57945	0.350706	0.344407	0.00629912	0.451551	1
Ube2e2	0.150615	0.128949	0.12266	0.0062886	0.366454	1
Atad2b	0.1281	0.112482	0.106196	0.0062868	0.346769	1
Mrpl37	0.239619	0.188432	0.182149	0.0062835	0.409193	1
Arhgef2	0.175768	0.146615	0.140353	0.00626161	0.383248	1
Rpl15	1.53434	0.411721	0.40547	0.00625164	0.459128	1
Zfp36l1	0.057568	0.0564093	0.0501618	0.00624754	0.203542	1
Naf1	0.0805451	0.0753666	0.0691426	0.00622393	0.274527	1
Mast4	0.31798	0.234088	0.227865	0.0062232	0.427873	1
Bod1	0.112992	0.101021	0.0948034	0.00621725	0.331227	1
Phf14	0.307966	0.228557	0.222341	0.00621614	0.426185	1
Glmn	0.131482	0.114897	0.108708	0.00618912	0.352355	1
Zfp36	0.160126	0.135624	0.129436	0.00618859	0.375146	1
Ada	0.030725	0.0334371	0.0272512	0.00618591	0.0653983	1
Hspa2	0.154776	0.131821	0.125637	0.00618403	0.371594	1
Idnk	0.370511	0.261592	0.255416	0.0061756	0.43607	1
Ripply3	0.145426	0.125088	0.118919	0.00616864	0.364941	1
Homer3	0.0798431	0.0747365	0.0685711	0.00616545	0.274755	1
Rbbp7	0.748739	0.399479	0.393324	0.00615544	0.458517	1
Srrm2	1.32983	0.429456	0.423311	0.00614502	0.461511	1
Gm5900	0.461824	0.3042	0.298056	0.00614343	0.445437	1
Efcc1	0.0482729	0.0484422	0.0423201	0.00612216	0.167791	1
Nme1	1.77307	0.388493	0.382399	0.00609359	0.457763	1
Ubn1	0.205757	0.166615	0.160523	0.00609171	0.400288	1
Khdrbs1	0.564914	0.345239	0.339151	0.00608826	0.452443	1
Desi2	0.292654	0.219797	0.213719	0.00607795	0.424929	1
Stxbp2	0.370669	0.261562	0.255496	0.00606648	0.437209	1
Ifi204	0.0187014	0.0227747	0.016721	0.00605369	0.0079789	0.363423
Dyrk1b	0.091375	0.0839437	0.0778952	0.00604854	0.302625	1
Pdgfa	0.179133	0.148707	0.142665	0.0060423	0.389004	1
Sbds	0.36682	0.259598	0.253556	0.00604203	0.436986	1
Dll1	0.054785	0.0538641	0.0478239	0.0060402	0.200257	1
Echdc2	0.241982	0.189653	0.183613	0.00603955	0.413346	1
Dexi	0.0584574	0.0569161	0.0509071	0.00600898	0.21602	1
Mapk15	0.367846	0.260059	0.254074	0.00598534	0.437699	1
Ctsc	0.0520755	0.0515211	0.0455396	0.0059815	0.190979	1
Caprin1	0.529077	0.33162	0.325644	0.00597667	0.451383	1
Mrpl45	0.187082	0.154028	0.148078	0.00594961	0.394563	1
Timm50	0.316927	0.233236	0.227288	0.00594772	0.43086	1
Plppr3	0.0538242	0.0529357	0.0470148	0.00592091	0.200936	1
Clk1	0.523987	0.329581	0.32366	0.00592074	0.451542	1
Xab2	0.176631	0.146866	0.140948	0.00591833	0.389931	1
Safb	0.450438	0.298993	0.293079	0.00591441	0.446572	1
Egfl7	0.192965	0.157952	0.152039	0.00591306	0.397865	1
Avp	0.0172203	0.0213204	0.015412	0.00590839	0.00535851	0.267774
Akr1c19	0.138463	0.119753	0.113849	0.0059042	0.364972	1
1600014C10Rik	0.102247	0.0924285	0.0865286	0.00589986	0.324966	1
Pcdh9	0.0214096	0.0249975	0.0191076	0.00588987	0.0200943	0.677216
Ndc1	0.0555092	0.054314	0.0484331	0.00588089	0.209478	1
Spry2	0.0326017	0.0347485	0.0288795	0.00586891	0.0880745	1
Msrb2	0.0893064	0.0820903	0.0762328	0.00585754	0.304515	1
Bex4	0.554296	0.341055	0.335231	0.00582406	0.453968	1
D030056L22Rik	0.204109	0.165259	0.15944	0.00581914	0.404026	1
Zfp706	1.02164	0.433311	0.427499	0.00581266	0.463943	1
Ift74	0.273994	0.208719	0.202919	0.00579996	0.424554	1
Dusp16	0.0570182	0.0554842	0.0497006	0.00578363	0.219289	1
Necap2	0.175029	0.145627	0.139844	0.00578333	0.391551	1
1700049E15Rik	0.0353723	0.0370572	0.0312761	0.00578107	0.109281	1
Lmnb1	0.156122	0.132364	0.126596	0.00576783	0.380842	1
Arid5b	0.114177	0.101465	0.0957073	0.00575726	0.344426	1
Paip1	0.219804	0.175392	0.169638	0.0057538	0.41069	1
Scn3a	0.0382025	0.0394469	0.0337152	0.00573172	0.128899	1
Dynlt1f	0.520035	0.327827	0.322109	0.00571843	0.452966	1
Tbc1d9	0.0610014	0.0587362	0.0530342	0.00570203	0.237099	1
Ush1c	0.218162	0.174281	0.168583	0.00569801	0.410997	1
Acadl	0.226308	0.179482	0.173789	0.0056931	0.413694	1
Kcne1l	0.0292767	0.0316551	0.0259916	0.00566348	0.0734743	1
Tmem192	0.187009	0.153666	0.148028	0.00563768	0.399938	1
Zfp768	0.131708	0.114504	0.108875	0.00562879	0.365374	1
Mthfd2l	0.198103	0.161095	0.155468	0.00562736	0.404803	1
Spats2	0.0876041	0.0804817	0.0748614	0.00562027	0.308632	1
Ece2	0.134392	0.116477	0.110858	0.00561954	0.3679	1
Nefl	0.0202725	0.0237156	0.0181065	0.00560907	0.0196029	0.667714
Cenpa	0.0456766	0.045715	0.0401126	0.00560243	0.176269	1
Calml4	0.0946775	0.086129	0.0805401	0.00558891	0.322075	1
Trp53cor1	0.0332771	0.0350457	0.0294646	0.00558113	0.103684	1
Vps72	0.563944	0.344375	0.338796	0.00557894	0.456359	1
Maf1	0.46985	0.307075	0.30151	0.00556428	0.451116	1
Clk3	0.292762	0.219345	0.213781	0.00556401	0.43123	1
Gpx7	0.0903127	0.0825954	0.0770421	0.00555335	0.315683	1
Sac3d1	0.326185	0.237877	0.232324	0.00555297	0.436795	1
Cnot7	0.772221	0.40374	0.398195	0.00554474	0.463076	1
Cnksr3	0.139197	0.119929	0.114386	0.00554262	0.373523	1
Abca1	0.0986961	0.089281	0.0837436	0.0055374	0.329918	1
Nt5c	0.412875	0.281524	0.275987	0.00553682	0.446884	1
Gemin6	0.23004	0.181683	0.176151	0.00553214	0.417206	1
Zbed3	0.116407	0.102921	0.0974038	0.00551762	0.353064	1
Tgif1	0.052252	0.0512042	0.0456887	0.00551553	0.210827	1
Efna3	0.0426903	0.0430791	0.0375641	0.00551505	0.164218	1
Tgif2	0.05129	0.0503759	0.0448759	0.00549999	0.207306	1
Kcnh2	0.212518	0.170408	0.164936	0.00547253	0.412602	1
Mllt11	0.333385	0.241658	0.236189	0.00546925	0.438751	1
Stard5	0.1771	0.14672	0.14127	0.0054497	0.398675	1
Lrrc8a	0.11163	0.0991969	0.093763	0.0054339	0.349837	1
Anpep	0.0596869	0.0573643	0.051936	0.00542831	0.243303	1
Gm10263	0.0907704	0.0828352	0.0774098	0.00542543	0.32042	1
Rpgr	0.103873	0.0932137	0.0877901	0.00542365	0.340453	1
Pcgf6	0.161373	0.135737	0.130316	0.00542109	0.390928	1
Naa20	0.695216	0.386371	0.380951	0.00541968	0.462277	1
Fgfrl1	0.0470504	0.046701	0.0412816	0.00541942	0.191102	1
Afp	0.0248072	0.0275062	0.0220895	0.00541666	0.0513152	1
Ak8	0.0848879	0.0780738	0.0726671	0.00540667	0.31021	1
Pip5k1a	0.244098	0.190323	0.184921	0.0054022	0.422909	1
Dcx	0.180508	0.149004	0.143606	0.00539813	0.401212	1
Hba-x	0.03127	0.0331207	0.0277245	0.00539628	0.0975582	1
1110004F10Rik	1.20133	0.434356	0.428966	0.00539043	0.46667	1
Rbbp9	0.101602	0.0914098	0.0860269	0.00538291	0.33852	1
Mettl6	0.197754	0.160606	0.155236	0.00536947	0.408954	1
Lmo1	0.0297105	0.0317304	0.0263692	0.00536128	0.0879723	1
Bloc1s5	0.122963	0.107715	0.102354	0.00536079	0.363685	1
Cct3	1.1465	0.435193	0.429834	0.005359	0.46693	1
Rab13	0.0968155	0.0875975	0.0822465	0.00535097	0.332484	1
Gm5611	0.0326615	0.0342774	0.0289314	0.00534609	0.109349	1
Rfc4	0.112388	0.0996728	0.0943427	0.00533011	0.353434	1
Ccnl2	0.580835	0.350206	0.344901	0.00530552	0.459222	1
Rnf7	0.757035	0.400378	0.395087	0.00529101	0.464485	1
Ramp1	0.123136	0.107769	0.102483	0.00528593	0.365677	1
Setbp1	0.103033	0.0924235	0.0871388	0.00528465	0.343223	1
Rbpj	0.166695	0.139337	0.134054	0.00528333	0.396529	1
Lage3	0.463673	0.304134	0.298856	0.00527849	0.453205	1
Tppp3	0.0772563	0.0717328	0.0664604	0.00527239	0.29873	1
Rit1	0.27793	0.210496	0.205224	0.00527171	0.432118	1
Gpx8	0.0423771	0.0425663	0.0372962	0.00527017	0.173459	1
Atp6v1a	0.27866	0.21091	0.205651	0.00525963	0.432411	1
Thoc6	0.229605	0.181119	0.175876	0.00524364	0.421344	1
Syf2	0.620981	0.363971	0.358731	0.0052405	0.461268	1
Mxi1	0.100226	0.0901939	0.084956	0.00523793	0.340758	1
Nme5	0.131066	0.113631	0.1084	0.00523121	0.374019	1
Dnajb6	1.20658	0.434058	0.428831	0.00522723	0.467666	1
Yes1	0.159312	0.134061	0.12886	0.00520085	0.394098	1
Alad	0.441458	0.294284	0.289087	0.00519741	0.452371	1
Ppil2	0.443984	0.295406	0.290216	0.00519069	0.452617	1
Ankrd11	0.3139	0.230801	0.225625	0.00517542	0.439324	1
Rpl27-ps3	0.506417	0.321855	0.316685	0.00517028	0.456731	1
Vil1	0.0714604	0.0668741	0.0617056	0.00516847	0.28858	1
Mcm7	0.148648	0.126412	0.121246	0.00516593	0.388355	1
Polb	0.385156	0.26785	0.262688	0.00516185	0.447967	1
Ptgds	0.0529135	0.0514016	0.046247	0.00515458	0.229074	1
Gal	0.0493181	0.0483591	0.0432066	0.00515256	0.213657	1
Tipin	0.204094	0.16455	0.15943	0.00511959	0.415372	1
Notum	0.0288672	0.0307516	0.0256351	0.00511651	0.0919993	1
Mkrn1	0.572433	0.347	0.341885	0.00511564	0.460331	1
Mcm5	0.0512389	0.0499455	0.0448327	0.00511281	0.223895	1
Capn2	0.201677	0.162949	0.157836	0.00511254	0.414646	1
Rbm26	0.176279	0.145799	0.140705	0.005094	0.404784	1
Ctxn2	0.0342821	0.035428	0.0303342	0.00509385	0.131834	1
Prmt5	0.196115	0.159237	0.154145	0.00509181	0.412983	1
Irf2bp1	0.289197	0.216834	0.211743	0.00509125	0.436421	1
Ndufb8	1.64167	0.399677	0.394591	0.00508633	0.465812	1
Ptprk	0.0683441	0.0642119	0.0591343	0.00507767	0.28381	1
Ostf1	0.411888	0.280594	0.275524	0.00507078	0.45125	1
Pmpca	0.301636	0.223858	0.218803	0.00505499	0.438891	1
9130230L23Rik	0.0252908	0.027565	0.0225128	0.00505213	0.067619	1
Slc25a17	0.45425	0.299798	0.294756	0.00504253	0.454669	1
Sf3a2	0.328072	0.238373	0.233341	0.00503146	0.442936	1
Nptx2	0.038836	0.0392821	0.0342599	0.00502229	0.164586	1
Smox	0.119869	0.105043	0.100024	0.0050184	0.369204	1
Hebp2	0.0694409	0.0650501	0.0600404	0.00500971	0.289311	1
Tmx1	0.763057	0.40135	0.396342	0.00500832	0.466484	1
Strbp	0.415922	0.282418	0.277413	0.00500484	0.452207	1
Stk3	0.113853	0.100456	0.0954607	0.00499552	0.363796	1
Wif1	0.0210772	0.0238053	0.0188151	0.00499017	0.0387474	1
Slc39a1	0.100632	0.0902533	0.0852724	0.00498093	0.348708	1
Asap2	0.0926981	0.0839304	0.0789562	0.00497417	0.337482	1
Triobp	0.276668	0.209455	0.204487	0.00496824	0.435762	1
Sccpdh	0.28697	0.215428	0.210464	0.0049638	0.437626	1
Rnf167	0.362531	0.256338	0.251381	0.00495742	0.447781	1
Irf8	0.0169957	0.0201647	0.0152133	0.00495137	0.0151406	0.566308
Tmem159	0.186219	0.152443	0.147494	0.00494969	0.41162	1
Ppp4r2	0.215351	0.171695	0.166771	0.00492375	0.422101	1
Bag2	0.140013	0.1199	0.114982	0.00491779	0.38794	1
Pinlyp	0.0523469	0.0506865	0.0457688	0.00491766	0.237244	1
Epc2	0.144437	0.123114	0.118203	0.00491164	0.391048	1
Egr2	0.0595267	0.0567117	0.0518021	0.00490969	0.264061	1
Alg13	0.0405761	0.0406533	0.0357537	0.00489961	0.180839	1
Col13a1	0.022332	0.0248148	0.0199184	0.00489632	0.0508931	1
3010003L21Rik	0.0906395	0.0821971	0.0773047	0.00489243	0.336781	1
Map9	0.320747	0.234263	0.229375	0.00488865	0.443593	1
Jrkl	0.0694778	0.0649587	0.0600709	0.00488778	0.294045	1
Ccdc28a	0.0628295	0.0594307	0.0545584	0.00487224	0.276111	1
Rsrc1	0.260929	0.200026	0.195161	0.00486492	0.434107	1
Ctcf	0.308919	0.227721	0.22287	0.00485114	0.4424	1
Cacna1h	0.114803	0.101024	0.096184	0.00483995	0.368833	1
Ncs1	0.0671293	0.0629404	0.0581291	0.00481136	0.290834	1
A1cf	0.0362922	0.0368653	0.0320699	0.0047954	0.15979	1
Aldoc	0.144616	0.123126	0.118332	0.00479403	0.393706	1
Fbxo32	0.0809761	0.0742799	0.0694932	0.00478665	0.323302	1
Ube2f	0.272839	0.207019	0.20224	0.00477883	0.43751	1
Pink1	0.343846	0.246495	0.241724	0.00477087	0.447739	1
Speg	0.04174	0.0415204	0.036751	0.00476947	0.193835	1
Nxph1	0.0254051	0.0273818	0.0226129	0.00476892	0.0801912	1
Ebpl	0.244238	0.189768	0.185007	0.00476135	0.431991	1
Pon3	0.0626536	0.0591726	0.0544119	0.00476064	0.280155	1
Ppp2r2a	0.347667	0.248482	0.243723	0.00475909	0.448293	1
Tmem108	0.210292	0.168246	0.163488	0.00475808	0.423196	1
Pim3	0.223334	0.17665	0.171897	0.00475387	0.426974	1
Rhbdd2	0.23128	0.181684	0.176932	0.00475193	0.429058	1
Ppp1r7	0.25074	0.193745	0.188995	0.00474939	0.433578	1
Srrm4	0.0570365	0.0544528	0.0497159	0.00473686	0.262973	1
Rsrc2	1.00709	0.431528	0.426802	0.00472575	0.470624	1
Fgd2	0.456355	0.3004	0.295677	0.00472296	0.457662	1
Mrps31	0.24339	0.1892	0.184484	0.00471634	0.432438	1
Tubb6	0.0545441	0.0523316	0.0476212	0.00471036	0.255141	1
Snai1	0.0195348	0.0221652	0.0174563	0.00470897	0.0362787	1
Abhd11os	0.0268909	0.0286205	0.0239116	0.0047089	0.0949572	1
Nrip3	0.0334297	0.0342979	0.0295967	0.00470118	0.145186	1
Pygl	0.0614063	0.0580606	0.0533721	0.00468851	0.279364	1
Evi5	0.285576	0.214349	0.209661	0.004688	0.440842	1
Med10	0.620497	0.363256	0.35857	0.00468691	0.465333	1
Rab3c	0.0448817	0.0441174	0.0394351	0.00468226	0.214667	1
Mphosph8	0.478907	0.310033	0.305353	0.00468043	0.459367	1
Pkn2	0.434932	0.290822	0.28615	0.00467174	0.456731	1
Slc25a13	0.0533374	0.0512731	0.0466045	0.0046686	0.25245	1
Fxn	0.22664	0.178663	0.173999	0.00466338	0.429205	1
Svbp	0.158055	0.132631	0.127969	0.00466196	0.404199	1
Utp3	0.437856	0.29213	0.28747	0.00466009	0.457036	1
Gsta4	0.0547626	0.0524642	0.0478051	0.00465911	0.258256	1
Gm27033	0.175315	0.144692	0.140041	0.00465154	0.412509	1
Elmod1	0.0489704	0.0475626	0.0429118	0.00465076	0.235328	1
Lrp1b	0.0170649	0.0199116	0.0152745	0.00463703	0.0216538	0.711719
Cdc42ep4	0.0993244	0.0888788	0.0842429	0.00463592	0.35707	1
Cbx6	0.3116	0.228988	0.224356	0.00463227	0.445344	1
Mcm3	0.0578866	0.0550538	0.0504289	0.00462494	0.270776	1
Gnai1	0.16356	0.136458	0.131856	0.00460218	0.408142	1
Pea15a	0.420719	0.284244	0.279643	0.0046006	0.4564	1
Drc1	0.0418437	0.0414401	0.0368397	0.00460043	0.202923	1
Fbrsl1	0.124273	0.107936	0.103336	0.00460005	0.383497	1
Dusp6	0.0603817	0.057111	0.0525167	0.00459433	0.280176	1
1700128E19Rik	0.0267136	0.0283477	0.0237568	0.00459094	0.0991654	1
Gng2	0.0809563	0.0740669	0.0694772	0.00458969	0.330069	1
Galr1	0.067004	0.0626112	0.0580253	0.00458595	0.299418	1
Sftpc	0.0271729	0.0287408	0.0241578	0.00458297	0.103335	1
Il17re	0.066063	0.0618139	0.0572454	0.0045685	0.297635	1
Fmo2	0.0385899	0.0385978	0.0340484	0.00454942	0.186894	1
Timp3	0.0212715	0.0235341	0.0189861	0.004548	0.0554133	1
Zfp503	0.0257623	0.0274643	0.0229253	0.00453902	0.0937679	1
Pxmp4	0.19337	0.156849	0.152311	0.00453781	0.4214	1
Pclo	0.614204	0.361001	0.356464	0.00453664	0.466244	1
Baiap3	0.339623	0.244037	0.239501	0.00453578	0.449842	1
Gm15441	0.0358505	0.0362181	0.0316888	0.00452922	0.170706	1
Mpdu1	0.30827	0.227033	0.222509	0.00452413	0.446172	1
Rassf3	0.100265	0.0895054	0.0849864	0.00451893	0.361694	1
Adam10	0.24534	0.190196	0.185686	0.00450991	0.435783	1
Kcnip3	0.0300576	0.0311632	0.026671	0.0044922	0.131116	1
Mlycd	0.108824	0.0960946	0.0916111	0.00448346	0.372302	1
Xrn2	0.388324	0.268719	0.264238	0.00448057	0.455067	1
Kat5	0.198457	0.160182	0.155703	0.00447847	0.424084	1
Zfpm1	0.0524146	0.0503036	0.045826	0.00447755	0.257724	1
Trp53i13	0.291164	0.217333	0.212868	0.00446473	0.444484	1
Irx1	0.0142999	0.0172829	0.0128235	0.00445944	0.0103124	0.446711
Fam53b	0.0568211	0.053984	0.0495352	0.00444885	0.27498	1
Samd5	0.0418818	0.0413175	0.0368723	0.00444515	0.211144	1
Smc2	0.0711605	0.0658925	0.0614586	0.00443395	0.315534	1
Mmp11	0.03056	0.0315378	0.0271078	0.00442999	0.138343	1
Habp4	0.128805	0.111149	0.10672	0.00442899	0.39118	1
Actn1	0.278517	0.209993	0.205567	0.00442573	0.443024	1
Tgs1	0.163667	0.136356	0.131931	0.00442486	0.411671	1
Mcm2	0.10973	0.096705	0.0923067	0.00439825	0.37556	1
Bhmt2	0.0259104	0.0274484	0.0230549	0.00439354	0.102311	1
Dhfr	0.0812353	0.0740891	0.0697041	0.00438505	0.3377	1
Ctr9	0.316602	0.231491	0.22711	0.00438141	0.44891	1
Dab1	0.0766305	0.070329	0.0659488	0.00438021	0.329207	1
Prss8	0.10319	0.0916388	0.0872603	0.0043785	0.36919	1
Rnf121	0.224275	0.176873	0.172496	0.00437661	0.432943	1
Tmem109	0.292945	0.218262	0.213885	0.00437658	0.44583	1
Srpk1	0.398662	0.273615	0.269243	0.00437193	0.456964	1
Atp2c2	0.0436708	0.0427648	0.0384019	0.00436292	0.224752	1
Cast	0.0399333	0.0395571	0.0352023	0.00435481	0.205128	1
Pop4	0.0726041	0.0669961	0.0626467	0.00434941	0.321992	1
Gcc2	0.388146	0.268492	0.264152	0.00433991	0.456458	1
Aars	0.288371	0.215609	0.211269	0.00433985	0.445621	1
Tfeb	0.0536137	0.0511689	0.0468375	0.00433136	0.269094	1
Trim13	0.107047	0.0945722	0.0902427	0.00432946	0.374733	1
Vtn	0.0204434	0.0225826	0.0182571	0.00432558	0.0573901	1
Mtpn	0.522183	0.327276	0.322953	0.00432267	0.464504	1
Soat1	0.210677	0.168058	0.163739	0.00431893	0.430314	1
Ddx20	0.0982408	0.0876995	0.0833815	0.004318	0.365157	1
Nsa2	0.610603	0.359565	0.355249	0.00431544	0.467777	1
Shisa4	0.0814771	0.0742066	0.0699007	0.0043059	0.340891	1
Ctnnal1	0.149693	0.1263	0.121998	0.00430263	0.407198	1
Thoc1	0.159254	0.133115	0.128819	0.00429647	0.412154	1
Dpp6	0.0314811	0.032202	0.0279077	0.00429436	0.152855	1
Lama5	0.0780984	0.0714374	0.0671483	0.00428912	0.335354	1
Prmt2	0.360347	0.254546	0.250267	0.00427865	0.454698	1
Cdc23	0.215773	0.171316	0.167043	0.004273	0.432399	1
Txnrd1	0.347677	0.247981	0.243728	0.00425362	0.453759	1
Pik3c2g	0.0278501	0.0289968	0.0247486	0.00424819	0.126605	1
Rps15a	2.86658	0.355644	0.3514	0.00424408	0.467962	1
Slc25a35	0.0439899	0.0429172	0.0386744	0.00424279	0.232622	1
Fyn	0.0943847	0.0845489	0.0803061	0.00424277	0.362542	1
Hmgcs2	0.0194866	0.0216556	0.0174138	0.00424175	0.052467	1
Rps12-ps3	0.46913	0.305441	0.301202	0.00423882	0.462684	1
Cxadr	0.165374	0.137367	0.133129	0.00423803	0.416093	1
Riiad1	0.163412	0.135979	0.131752	0.00422668	0.415453	1
Tarbp2	0.203505	0.163253	0.159042	0.00421133	0.430046	1
Dcun1d1	0.32237	0.234464	0.230258	0.00420631	0.451609	1
Gm6563	0.150729	0.126946	0.122742	0.00420414	0.409826	1
9930012K11Rik	0.0158824	0.018428	0.0142274	0.0042006	0.0246916	0.785646
Pcbd2	0.44107	0.293112	0.288913	0.00419895	0.461466	1
Tspan8	0.0214309	0.0233243	0.0191263	0.00419805	0.0720059	1
Ccnt2	0.408497	0.278123	0.273926	0.00419617	0.459392	1
Cmtm8	0.0682021	0.0632006	0.0590169	0.0041837	0.31851	1
Gps2	0.368791	0.258732	0.254551	0.00418137	0.456466	1
Zmym5	0.249488	0.192409	0.188231	0.00417818	0.441269	1
Arid4b	0.751012	0.397991	0.393815	0.00417639	0.471862	1
Iqcb1	0.198812	0.160112	0.155939	0.00417291	0.429313	1
6430503K07Rik	0.0780097	0.0712475	0.0670758	0.00417174	0.339442	1
Slco4a1	0.063265	0.0590883	0.0549209	0.00416739	0.30675	1
Pkn1	0.109071	0.0959671	0.0918009	0.00416618	0.381294	1
Tsen15	0.280392	0.210811	0.206659	0.00415179	0.446809	1
Igbp1	0.28756	0.214952	0.210803	0.00414911	0.447882	1
Lrrc10b	0.0438143	0.0426616	0.0385244	0.00413723	0.237353	1
Gpcpd1	0.160251	0.133661	0.129524	0.0041369	0.41582	1
Igf2bp2	0.27866	0.209783	0.20565	0.00413265	0.446795	1
Sod3	0.0240916	0.0255916	0.0214626	0.004129	0.100174	1
Sf3a3	0.374745	0.26166	0.257537	0.00412332	0.457564	1
Dennd1c	0.0963176	0.0859686	0.0818496	0.00411901	0.368822	1
Polr3gl	0.182528	0.149103	0.144985	0.00411729	0.425036	1
Gtf2f2	0.318809	0.232429	0.228317	0.00411171	0.452292	1
Adamtsl2	0.0344225	0.0345657	0.0304555	0.00411019	0.184506	1
Afap1	0.122696	0.106257	0.102153	0.00410384	0.394577	1
Plbd1	0.0217578	0.0235015	0.0194138	0.00408767	0.0805284	1
Siah2	0.113782	0.0994881	0.0954066	0.00408144	0.387916	1
Sf3b4	0.584473	0.350254	0.346193	0.00406072	0.468884	1
Tmem44	0.0409439	0.0401248	0.036069	0.0040558	0.227086	1
Slc28a3	0.0482661	0.0463698	0.0423143	0.00405549	0.26175	1
Syt11	0.0659118	0.0611681	0.0571201	0.00404801	0.318561	1
Slc14a2	0.0409522	0.0401167	0.0360761	0.00404065	0.227974	1
Rgs19	0.129869	0.111543	0.107511	0.00403196	0.401436	1
Kif21a	0.510873	0.322502	0.318473	0.00402866	0.466448	1
Ctsl	0.773489	0.402472	0.398446	0.00402565	0.473191	1
Usf1	0.24638	0.19035	0.186326	0.00402434	0.442842	1
Capn15	0.105607	0.0931536	0.0891321	0.00402152	0.381964	1
Hells	0.0414335	0.0405071	0.0364885	0.00401865	0.23175	1
Ppp2r2d	0.137774	0.117352	0.113344	0.00400778	0.406963	1
Sertad3	0.142773	0.120993	0.116994	0.00399839	0.410022	1
Xlr4b	0.0203861	0.0222032	0.0182067	0.00399653	0.0719896	1
Klc1	0.283027	0.212183	0.208189	0.00399388	0.449195	1
Sytl5	0.0792188	0.0720562	0.0680623	0.00399387	0.348049	1
Rab7	1.03391	0.432089	0.428097	0.0039924	0.475251	1
Marf1	0.147282	0.124233	0.120261	0.00397287	0.412976	1
Lactb	0.127533	0.109742	0.105774	0.00396825	0.401401	1
Kcnk1	0.188506	0.153004	0.149041	0.00396341	0.42975	1
Pabpn1l	0.0689168	0.0635695	0.0596076	0.00396188	0.329092	1
Nupr1	0.0764292	0.0697333	0.065784	0.00394929	0.344722	1
Tmem176a	0.691416	0.383929	0.37998	0.00394902	0.472424	1
Midn	0.247785	0.191135	0.187188	0.00394752	0.444183	1
Ago1	0.155017	0.129749	0.125809	0.00393954	0.417445	1
Apom	0.0159093	0.0181782	0.0142513	0.00392694	0.0333151	0.95175
Cit	0.0541444	0.0512074	0.0472846	0.00392277	0.2904	1
Sertad1	0.134587	0.114908	0.111002	0.00390658	0.40739	1
Plxdc2	0.0500388	0.0477237	0.0438172	0.00390645	0.276445	1
Trappc2	0.345757	0.246628	0.242725	0.00390248	0.457387	1
Psmc6	0.84295	0.414415	0.410514	0.00390076	0.474784	1
Grin2c	0.0705631	0.0648665	0.0609663	0.0039002	0.335117	1
Zbtb7a	0.474231	0.30727	0.303376	0.00389362	0.46596	1
Cecr2	0.0529671	0.0501837	0.0462923	0.0038914	0.287895	1
Gsdmd	0.0709796	0.0651919	0.0613096	0.00388235	0.336693	1
Snhg6	0.199272	0.160122	0.156244	0.00387791	0.43439	1
Bod1l	0.287829	0.214834	0.210958	0.00387662	0.451323	1
Arg1	0.026785	0.0276914	0.0238191	0.00387227	0.139599	1
Slu7	0.25072	0.192853	0.188983	0.00387009	0.445787	1
Cnot2	0.259486	0.198154	0.194294	0.00386022	0.447394	1
Aqp7	0.0610534	0.056936	0.0530776	0.00385833	0.314241	1
Bend5	0.0828152	0.0748419	0.0709874	0.00385445	0.358891	1
Smad1	0.185107	0.150594	0.14674	0.00385417	0.430606	1
Ptpra	0.144879	0.122368	0.118523	0.00384506	0.414516	1
Cdx2	0.0139968	0.0163956	0.0125543	0.00384129	0.0208412	0.694263
Zfp286	0.0388699	0.0381249	0.034289	0.00383588	0.228244	1
Kmt2a	0.263636	0.200612	0.196782	0.00383039	0.448454	1
Ccdc58	0.314524	0.229785	0.225968	0.00381685	0.45524	1
Ap1g2	0.0517522	0.0490814	0.0452666	0.00381485	0.287411	1
Haus3	0.0505824	0.0480896	0.0442774	0.00381215	0.283291	1
Cd200	0.228181	0.178786	0.174976	0.00380958	0.442386	1
Snap23	0.223068	0.175532	0.171727	0.00380547	0.441367	1
Slc25a53	0.191901	0.155113	0.151326	0.00378703	0.433851	1
Cdca8	0.0376055	0.0369852	0.0332015	0.00378367	0.224056	1
Cep290	0.179849	0.146934	0.143155	0.00377886	0.430262	1
Lyrm4	0.11798	0.102373	0.0985959	0.00377727	0.399358	1
Phlda2	0.0107728	0.0134606	0.00968353	0.00377711	0.00471105	0.243827
Ssbp3	0.342246	0.244658	0.240884	0.00377379	0.458473	1
Tgm5	0.0291364	0.0296333	0.0258695	0.00376383	0.166409	1
1110059E24Rik	0.306099	0.225058	0.221301	0.0037568	0.455016	1
Jmy	0.177794	0.145492	0.141747	0.00374497	0.430201	1
E2f1	0.0659426	0.0608852	0.0571456	0.0037396	0.331567	1
Tle1	0.152755	0.127921	0.124193	0.00372813	0.420812	1
Zfp358	0.279442	0.20983	0.206106	0.00372358	0.45214	1
Gm3764	0.0199648	0.021557	0.0178354	0.00372159	0.0824259	1
Serpina10	0.050596	0.0480082	0.0442889	0.00371937	0.288081	1
Shd	0.0376821	0.036969	0.0332673	0.00370168	0.22945	1
Wasf1	0.0712043	0.0651849	0.0614947	0.0036902	0.344785	1
Nfyb	0.320507	0.232933	0.229244	0.00368941	0.457344	1
Mapk7	0.0960599	0.0853263	0.081644	0.00368232	0.382006	1
Spag1	0.0922236	0.0822502	0.0785759	0.00367435	0.3778	1
Ago2	0.198962	0.159713	0.156039	0.00367419	0.437727	1
Hoxb4	0.0120825	0.0145241	0.0108513	0.00367282	0.0121304	0.501709
Smoc2	0.018984	0.0206345	0.0169704	0.00366408	0.0753338	1
Wipi2	0.280842	0.210583	0.206921	0.00366209	0.453111	1
Ppp1r12a	0.269723	0.204057	0.200401	0.00365633	0.451669	1
Bcl11a	0.0956256	0.0849526	0.0812974	0.00365524	0.382364	1
Imp4	0.299834	0.221443	0.217789	0.00365428	0.455536	1
Hey1	0.019449	0.0210348	0.0173807	0.00365408	0.0808439	1
Nt5c2	0.422544	0.28414	0.280487	0.00365325	0.465456	1
Igfbp4	0.0576033	0.0538367	0.0501913	0.00364538	0.314388	1
4921524J17Rik	0.355746	0.251549	0.247908	0.00364142	0.461056	1
Efs	0.0425241	0.0410632	0.0374219	0.00364128	0.258594	1
Pspc1	0.193972	0.156349	0.152713	0.00363542	0.437048	1
Mef2a	0.225746	0.177056	0.173432	0.00362472	0.444679	1
Gpr85	0.0480312	0.0457345	0.0421149	0.00361962	0.28363	1
Syngr1	0.16082	0.133541	0.129926	0.00361542	0.426526	1
Mcm4	0.0634361	0.058677	0.0550634	0.00361365	0.331115	1
Ing3	0.115678	0.100446	0.0968497	0.00359683	0.402375	1
Gtf2e2	0.855366	0.415951	0.412359	0.00359232	0.476879	1
Chd2	0.323281	0.234339	0.230752	0.00358646	0.4588	1
Vps37d	0.0889209	0.0795053	0.0759225	0.00358277	0.376718	1
Fbxo28	0.112166	0.097748	0.094173	0.00357505	0.400253	1
Ptp4a1	0.401462	0.274154	0.270584	0.00357018	0.465007	1
Hnrnpll	0.28545	0.213155	0.209589	0.00356612	0.454913	1
Plcl1	0.0648907	0.0598297	0.0562725	0.00355712	0.336964	1
Khdrbs2	0.0166068	0.0184142	0.0148691	0.00354511	0.0562545	1
Derl2	0.637359	0.367634	0.36409	0.00354408	0.474169	1
Luzp1	0.266438	0.201988	0.198452	0.00353531	0.452804	1
Kif3a	0.192287	0.155116	0.151585	0.00353124	0.438386	1
Rpl7a-ps5	0.0838482	0.0753464	0.0718251	0.00352135	0.372084	1
Rragb	0.0477245	0.0453534	0.0418544	0.003499	0.288946	1
Uty	0.0585056	0.0544454	0.0509474	0.00349792	0.323833	1
Actr6	0.117854	0.101996	0.0985007	0.00349572	0.406627	1
Otop3	0.027662	0.0280797	0.0245847	0.003495	0.172003	1
Zscan29	0.0728736	0.0663622	0.0628683	0.00349392	0.355718	1
Hif1a	0.244397	0.188593	0.185105	0.00348824	0.450089	1
Bbc3	0.090857	0.0809658	0.0774793	0.0034865	0.382268	1
Pbrm1	0.705627	0.387041	0.383556	0.00348543	0.475884	1
Tmem41a	0.0898113	0.0801243	0.076639	0.00348535	0.381054	1
Coq2	0.227394	0.177963	0.174478	0.00348521	0.447112	1
Klhl13	0.0472778	0.0449514	0.0414749	0.00347649	0.288441	1
Tfpi	0.0563047	0.0525744	0.0491016	0.00347274	0.318901	1
Pak1	0.10126	0.0892324	0.0857608	0.00347167	0.39379	1
Wwc2	0.0418175	0.0402872	0.0368173	0.00346998	0.265214	1
Msi2	0.361009	0.254065	0.250605	0.00346031	0.463385	1
Tubb4a	0.1086	0.0948959	0.0914389	0.00345702	0.400653	1
Gprc5a	0.0230479	0.0240016	0.0205472	0.00345446	0.131551	1
Tubgcp4	0.101507	0.0894073	0.0859532	0.00345414	0.394544	1
Smarcd1	0.12061	0.104031	0.100583	0.0034477	0.409761	1
Cdc20	0.055756	0.0520856	0.0486406	0.00344498	0.318664	1
Insrr	0.134932	0.114697	0.111255	0.00344204	0.418421	1
Bcl7c	0.297	0.219613	0.216188	0.00342515	0.458006	1
Birc5	0.0399411	0.0386238	0.0352089	0.00341482	0.259275	1
Sulf1	0.0365189	0.0356559	0.0322654	0.00339055	0.242129	1
Pdcl3	0.435041	0.289589	0.286199	0.00339041	0.468575	1
Ppie	0.262794	0.199661	0.196278	0.00338269	0.454335	1
Fam181b	0.0321073	0.0318245	0.0284509	0.00337357	0.214975	1
Cmtm3	0.0525895	0.0493471	0.0459736	0.00337345	0.312623	1
Cog4	0.198009	0.158777	0.155406	0.00337138	0.442591	1
Mapt	0.140497	0.118701	0.115336	0.00336522	0.423003	1
Slc35d2	0.0312123	0.0310357	0.0276744	0.00336134	0.209406	1
Rbms1	0.177489	0.144895	0.141537	0.00335809	0.437257	1
Wapl	0.328963	0.237173	0.233821	0.00335232	0.461985	1
Caap1	0.188984	0.15271	0.149363	0.00334665	0.44072	1
Psat1	0.0504256	0.047479	0.0441447	0.00333428	0.307567	1
Rnf128	0.140099	0.118379	0.115045	0.00333345	0.423531	1
Dapk1	0.157776	0.131103	0.127771	0.0033317	0.431103	1
Rdm1	0.0649399	0.0596394	0.0563134	0.00332595	0.34711	1
Fam221a	0.196183	0.157508	0.15419	0.00331832	0.443046	1
Il10rb	0.150661	0.12601	0.122693	0.00331655	0.428604	1
Nipsnap1	0.277063	0.208033	0.204718	0.00331487	0.457084	1
Tmem138	0.171299	0.140568	0.137262	0.00330569	0.43632	1
Ndrg2	0.0534365	0.0499814	0.0466881	0.00329333	0.319345	1
Lrp8os2	0.0256942	0.0261542	0.0228658	0.00328843	0.169213	1
Cacng4	0.0176059	0.019015	0.0157531	0.00326193	0.0840544	1
Efna2	0.164709	0.135925	0.132663	0.00326176	0.435	1
Gstm1	0.117167	0.101237	0.0979801	0.00325687	0.412446	1
Prkrip1	0.358097	0.252358	0.249116	0.00324202	0.465484	1
Tmem229a	0.0539645	0.0503749	0.0471331	0.0032418	0.32354	1
Itpka	0.0299612	0.0298284	0.0265872	0.0032412	0.208549	1
Fitm1	0.0359839	0.0350417	0.031804	0.00323767	0.249005	1
Akirin1	0.493445	0.314636	0.311405	0.00323133	0.472467	1
Syncrip	0.456706	0.299059	0.29583	0.00322853	0.471045	1
Hnrnpu	0.74204	0.395075	0.391857	0.00321849	0.4782	1
Nop58	0.499584	0.317134	0.313918	0.00321645	0.472812	1
Gm19590	0.0329491	0.0323939	0.0291805	0.00321335	0.23178	1
Carnmt1	0.112792	0.0978614	0.0946506	0.00321079	0.410678	1
Rbbp4	0.86595	0.417059	0.413852	0.00320722	0.47943	1
Snx18	0.066871	0.0611198	0.0579152	0.00320467	0.356317	1
Flnc	0.0254004	0.0258062	0.0226088	0.0031974	0.17326	1
Pi16	0.0378349	0.0365939	0.0333989	0.00319498	0.262142	1
Rrad	0.0147663	0.016425	0.0132376	0.00318744	0.0544929	1
Rhou	0.101069	0.0887942	0.0856125	0.00318175	0.402307	1
Scn9a	0.103382	0.0905878	0.0874095	0.00317831	0.404377	1
Lekr1	0.0701836	0.0638304	0.0606533	0.00317703	0.363672	1
Gng11	0.0259177	0.026238	0.0230612	0.00317681	0.179585	1
Fbln2	0.0561159	0.0521181	0.0489431	0.00317507	0.332938	1
Fermt1	0.0497729	0.0467655	0.043592	0.00317343	0.31399	1
Hsf2	0.132457	0.112594	0.109429	0.00316478	0.423672	1
Kif22	0.0749766	0.0677516	0.0645944	0.00315712	0.372463	1
Eef1e1	0.315525	0.229673	0.226519	0.00315447	0.463073	1
Rgs3	0.0789967	0.0710292	0.0678812	0.00314801	0.378779	1
Efhd2	0.137095	0.115988	0.112846	0.00314197	0.426484	1
Lsm12	0.304204	0.22338	0.220242	0.00313805	0.462221	1
Cypt3	0.00690155	0.00935232	0.00621999	0.00313233	0.000401039	0.0316483
Evl	0.158045	0.131091	0.127962	0.00312825	0.435367	1
Gm27216	0.00929529	0.0114917	0.00836378	0.00312794	0.00639811	0.307983
Ece1	0.5396	0.332818	0.329692	0.0031258	0.47484	1
B3gnt8	0.0629334	0.0577679	0.0546449	0.00312301	0.351818	1
Prr5	0.0495973	0.0465453	0.0434432	0.00310214	0.317283	1
Dand5	0.0545086	0.0506898	0.0475913	0.00309845	0.332375	1
Siah1a	0.109323	0.0950915	0.0919946	0.00309691	0.411348	1
Tlcd1	0.0519604	0.0485293	0.0454425	0.00308681	0.325579	1
Rdh5	0.0228351	0.0234301	0.0203604	0.00306973	0.157791	1
Kcnk12	0.0262946	0.0264602	0.0233907	0.00306947	0.191199	1
Trmt6	0.316931	0.230357	0.22729	0.00306627	0.464224	1
Aif1l	0.0362568	0.0350999	0.0320393	0.00306061	0.262434	1
Cd55	0.0356027	0.0345329	0.031475	0.00305786	0.25892	1
Nqo1	0.0649133	0.0593363	0.0562914	0.00304487	0.359405	1
Col9a1	0.0272974	0.0273034	0.0242665	0.00303694	0.202411	1
Ccer2	0.0210144	0.021796	0.0187599	0.00303615	0.140677	1
Rnf165	0.0388618	0.0373112	0.034282	0.00302914	0.278215	1
Cnot4	0.400617	0.273209	0.27018	0.00302897	0.470257	1
Nkpd1	0.0212236	0.0219612	0.018944	0.00301721	0.144536	1
Bcam	0.112268	0.0972671	0.0942507	0.00301646	0.41565	1
Gnb3	0.0274658	0.027424	0.0244134	0.00301061	0.205866	1
Neto2	0.0371822	0.0358435	0.0328369	0.00300664	0.271105	1
Ctf1	0.0300926	0.0297057	0.0267014	0.00300422	0.226953	1
Prpf38a	0.361586	0.253901	0.250899	0.00300129	0.468268	1
Pip4k2a	0.0210495	0.0217897	0.0187907	0.00299897	0.14404	1
Klk8	0.0192483	0.0201991	0.0172036	0.00299545	0.123231	1
Nosip	0.1692	0.138797	0.135802	0.00299488	0.441647	1
Kctd10	0.143752	0.120695	0.117706	0.00298902	0.432886	1
Gm10036	0.33724	0.241225	0.238239	0.00298538	0.466762	1
Ehmt1	0.265934	0.201136	0.198152	0.00298401	0.460077	1
Gm266	0.021247	0.0219469	0.0189645	0.00298234	0.147602	1
Psmd12	0.879712	0.418635	0.41566	0.0029747	0.481003	1
Cdkn2aip	0.167627	0.137671	0.134705	0.00296548	0.441749	1
Immp2l	0.0588924	0.0542267	0.0512713	0.0029554	0.350605	1
Pcmtd1	0.201143	0.16043	0.157483	0.0029466	0.450442	1
Draxin	0.0280142	0.0278333	0.0248917	0.00294158	0.215753	1
Serpina1d	0.0172988	0.0184229	0.0154815	0.00294148	0.102988	1
Bmp2	0.0184512	0.0194369	0.0165	0.00293694	0.118047	1
Thumpd1	0.246531	0.189354	0.186418	0.0029358	0.458256	1
Reep3	0.121608	0.10427	0.101335	0.00293535	0.423552	1
5430403G16Rik	0.0518315	0.0482631	0.0453336	0.00292956	0.333544	1
Lmo3	0.0217569	0.0223396	0.019413	0.00292663	0.157813	1
Asxl3	0.0325687	0.0317766	0.028851	0.00292567	0.249839	1
Ntf3	0.0215582	0.0221562	0.0192383	0.00291792	0.156347	1
Ints10	0.205396	0.163199	0.160286	0.0029127	0.451862	1
Nedd4l	0.153116	0.12736	0.124452	0.00290785	0.438203	1
Vash2	0.0421634	0.0400172	0.0371133	0.00290385	0.301249	1
Plbd2	0.0977184	0.0858677	0.0829657	0.002902	0.407947	1
Gm15567	0.0190396	0.0199208	0.0170195	0.00290136	0.128245	1
Kctd5	0.26424	0.200042	0.197142	0.00289971	0.461003	1
Pdcd4	0.461428	0.300783	0.297884	0.00289823	0.474182	1
Hyls1	0.0458071	0.0431214	0.0402237	0.00289772	0.315783	1
Baz1b	0.325719	0.234962	0.232072	0.00288987	0.46697	1
Prdm16	0.0437764	0.0413803	0.0384921	0.00288814	0.308735	1
Mrpl47	0.198787	0.158808	0.155922	0.00288567	0.450978	1
Haus1	0.12126	0.103954	0.101073	0.00288059	0.424769	1
Bik	0.0466905	0.0438552	0.0409755	0.0028797	0.319964	1
Clic6	0.0571328	0.0526762	0.0497967	0.00287952	0.350153	1
Rab35	0.0812841	0.0726227	0.0697437	0.00287895	0.391747	1
Rexo1	0.247459	0.189866	0.186988	0.00287812	0.459198	1
Lzts2	0.248856	0.190717	0.187844	0.00287341	0.459449	1
Tbk1	0.0810213	0.0723828	0.06953	0.00285273	0.392387	1
2310040G24Rik	0.130921	0.111141	0.108292	0.0028484	0.430508	1
Pawr	0.0216463	0.0221636	0.0193158	0.00284784	0.163202	1
Mal2	0.0531284	0.049269	0.0464283	0.0028407	0.341906	1
Fras1	0.0244103	0.0245826	0.0217419	0.00284065	0.192239	1
Ccdc43	0.176819	0.143917	0.141077	0.00284049	0.446693	1
Pik3ip1	0.0937525	0.0826332	0.0798004	0.00283281	0.406603	1
Renbp	0.0352371	0.0339889	0.0311594	0.00282945	0.272777	1
Metrn	0.054821	0.0506818	0.0478543	0.00282753	0.347049	1
AI467606	0.167064	0.137138	0.134312	0.00282595	0.44431	1
Pdlim1	0.0505247	0.0470392	0.0442286	0.00281064	0.336148	1
Ehbp1l1	0.0259356	0.0258821	0.0230769	0.00280528	0.20921	1
Gprc5c	0.0942229	0.0829764	0.0801767	0.00279971	0.4081	1
Vdac3	0.833033	0.411764	0.408971	0.00279313	0.48187	1
Akr1b8	0.0218218	0.0222537	0.0194701	0.00278356	0.170641	1
Zfand3	0.241548	0.186124	0.183345	0.00277943	0.459812	1
Nhsl1	0.0897186	0.0793419	0.0765644	0.00277751	0.404595	1
Msantd4	0.262653	0.198971	0.196194	0.00277681	0.462471	1
Pacsin3	0.0417166	0.0395068	0.0367309	0.00277587	0.307468	1
Pde6d	0.429329	0.286377	0.283602	0.0027747	0.474038	1
Sun2	0.0447634	0.0420992	0.0393342	0.00276498	0.319926	1
Nsmce2	0.341741	0.243369	0.240618	0.00275106	0.469668	1
Dedd2	0.128241	0.109045	0.106301	0.00274425	0.431782	1
Fam171a2	0.0283062	0.0278887	0.0251463	0.00274235	0.233945	1
Ell2	0.146118	0.122158	0.11942	0.00273772	0.439358	1
Atp6v1b2	0.703348	0.38574	0.383005	0.00273557	0.481041	1
Ppp1r9a	0.143336	0.120134	0.117404	0.00273087	0.438477	1
Ppp2r5b	0.247768	0.189902	0.187177	0.00272483	0.461403	1
Srsf10	0.638394	0.367145	0.364423	0.00272147	0.480177	1
Marveld2	0.093202	0.0820789	0.0793598	0.00271911	0.409797	1
Hsf1	0.129867	0.110223	0.10751	0.00271338	0.433293	1
Igll1	0.00311721	0.00552789	0.00281659	0.0027113	7.39455e-11	1.51124e-08
Smoc1	0.0585128	0.0536562	0.0509535	0.00270266	0.36202	1
Crbn	0.189717	0.152553	0.149857	0.00269576	0.452344	1
Elfn1	0.0136633	0.0149531	0.0122579	0.00269525	0.0716527	1
C1ql1	0.00860871	0.0104433	0.0077496	0.00269371	0.0103419	0.446777
Hprt	0.537865	0.331722	0.32903	0.00269229	0.478282	1
Flna	0.0566713	0.052099	0.0494094	0.00268961	0.358549	1
Ppp1r35	0.352918	0.249129	0.246449	0.00268029	0.471145	1
Mtfr1	0.224217	0.175137	0.172459	0.00267828	0.458833	1
[truncated: 16,251 more rows]

## Sheet: Lu et al. adult
	mean	total	bio	tech	p.value	FDR
Gm10800	6.48359	1.92573	1.49593	0.429803	1.39e-35	2.83e-31
Gm10801	3.28695	2.20926	1.59985	0.609406	1.05e-24	1.07e-20		mean variance for all transcripts = 0.198
Mt2	3.06946	2.14871	1.52885	0.619851	9e-23	6.11e-19
Gm11168	2.78752	2.17429	1.54165	0.632639	2.05e-22	1.04e-18
Gm26870	5.49735	1.65514	1.16849	0.486645	5.5e-22	2.24e-18
Gm43305	2.54584	2.15844	1.5156	0.642839	1.82e-21	6.17e-18
Gm10717	3.70479	1.88928	1.30115	0.588129	9.48e-20	2.76e-16
Pdyn	1.34461	2.13155	1.44397	0.68758	1.91e-18	4.87e-15
Nnat	0.846674	1.73406	1.13798	0.596079	2.83e-16	6.22e-13
Cela2a	0.167758	0.492765	0.323206	0.169559	3.05e-16	6.22e-13
Resp18	3.6925	1.69207	1.10329	0.588775	6.99e-16	1.3e-12		mean: A numeric vector of mean log-CPMs for all cellular genes.
Msln	0.409624	1.0283	0.657497	0.370808	9.03e-15	1.53e-11		total: A numeric vector of the variances of log-CPMs for all cellular genes.
Gm42428	1.63927	1.86249	1.17343	0.689064	5.22e-14	8.19e-11		bio: A numeric vector containing the biological component of the variance for all genes.
Fos	4.26015	1.46396	0.90602	0.557937	3.66e-13	5.33e-10		tech: A numeric vector containing the technical component of the variance for all genes.
Mt1	3.8786	1.48445	0.905569	0.578882	1.55e-12	2.11e-09
Etaa1os	0.0358103	0.100025	0.0603843	0.0396411	4.16e-12	5.29e-09
Gm10719	1.73645	1.73732	1.04737	0.689948	4.71e-12	5.64e-09
Gm38070	1.78338	1.67723	0.988054	0.689177	3.45e-11	3.9e-08
Atf5	2.05974	1.58204	0.915019	0.667026	1.45e-10	1.55e-07
Gm13569	0.100499	0.262335	0.151272	0.111063	1.81e-10	1.84e-07
Pros1	0.0327558	0.0836894	0.0474296	0.0362598	6.17e-10	5.99e-07
Gm21738	1.95577	1.54356	0.866452	0.677105	1.17e-09	1.08e-06
Nupr1	0.547421	1.03822	0.577794	0.460423	2.02e-09	1.79e-06
Gm10718	1.44047	1.54266	0.847004	0.695659	4.62e-09	3.92e-06
Gm42418	6.93757	0.891374	0.486844	0.40453	6.28e-09	5.12e-06
Gadd45g	1.52474	1.5162	0.822013	0.694192	9.56e-09	7.49e-06
Gpam	0.0308481	0.0742253	0.0400772	0.0341481	1.2e-08	9.06e-06
Igfbp5	0.0299192	0.0698222	0.0367024	0.0331198	4.85e-08	3.53e-05
Nfkbia	2.81534	1.32145	0.690036	0.631417	6.7e-08	4.71e-05
Gpx3	1.1762	1.396	0.723375	0.672626	9.64e-08	6.54e-05
Ctrb1	0.154935	0.321117	0.164153	0.156964	1.78e-07	0.000117016
Fam46a	2.13182	1.34867	0.68794	0.660734	1.96e-07	0.000124659
Rgs4	1.30517	1.39187	0.707135	0.684732	2.33e-07	0.000143769
Klf4	1.54293	1.39632	0.703006	0.693316	3.41e-07	0.000204472
Nr4a1	1.75877	1.38746	0.697697	0.689765	3.59e-07	0.000208875
Junb	2.77662	1.26748	0.634366	0.633114	4.35e-07	0.000242015
Slc28a2	0.028405	0.0629337	0.0314901	0.0314436	4.4e-07	0.000242015
Hoxb4	0.0282667	0.0623224	0.0310319	0.0312905	5.35e-07	0.00028678
Hist1h1c	1.92758	1.34846	0.668748	0.679717	6.27e-07	0.000327277
Egr1	3.01583	1.23383	0.611481	0.622352	6.43e-07	0.000327716
Pappa2	0.895389	1.19836	0.587647	0.610717	9.65e-07	0.000479323
Krt18	1.81923	1.32516	0.637487	0.687677	1.93e-06	0.000935773
Rgs2	1.4044	1.32784	0.633872	0.69397	2.51e-06	0.00119128
Cpb2	0.0446346	0.0938848	0.0444754	0.0494094	3.25e-06	0.0015043
Ecm2	0.0476648	0.100038	0.047274	0.0527638	3.52e-06	0.00159421
Gm17529	0.0267586	0.0558497	0.0262286	0.0296211	4.31e-06	0.00189214
Gm12689	0.0267484	0.055807	0.0261973	0.0296098	4.37e-06	0.00189214
Npy	0.626146	0.944214	0.440296	0.503918	5.38e-06	0.00228512
Jun	4.05138	1.06398	0.494482	0.569497	5.97e-06	0.00248328
Dapl1	1.12968	1.23493	0.571307	0.663619	6.87e-06	0.00279832
Reg1	0.044821	0.0918506	0.0422349	0.0496157	8.24e-06	0.00329059
Gm37899	1.21047	1.24822	0.570297	0.677928	9.94e-06	0.00389252
Igf2	0.225229	0.407522	0.184177	0.223345	1.35e-05	0.00520055
Adam5	0.0257981	0.0519124	0.0233545	0.0285579	1.54e-05	0.00579123
Hspa1a	0.306125	0.526947	0.235576	0.291371	1.82e-05	0.00674465
Gm10721	1.13867	1.18973	0.524558	0.665176	2.62e-05	0.00952353
Cox6a2	1.88597	1.21466	0.531406	0.683252	3.18e-05	0.011381
Tm4sf4	2.70626	1.12278	0.486628	0.636151	4.01e-05	0.0140727
Dnajb1	0.872703	1.06319	0.45943	0.603756	4.3e-05	0.0143718
4930570G19Rik	0.0695304	0.135654	0.0586852	0.0769684	4.19e-05	0.0143718
Ppp1r3c	0.0250014	0.0487556	0.0210796	0.027676	4.25e-05	0.0143718
Gm10722	1.11801	1.16168	0.499991	0.661685	4.73e-05	0.0155447
Car15	0.243929	0.420102	0.180337	0.239766	5.03e-05	0.0162772
Cdkn1a	1.0343	1.13086	0.48429	0.646572	5.32e-05	0.0169345
Cd81	0.247241	0.42237	0.179712	0.242659	6.17e-05	0.0193439
Gm42608	0.0246513	0.0473995	0.0201111	0.0272884	6.58e-05	0.0202984
Neat1	2.93765	1.08671	0.460765	0.625941	6.68e-05	0.0203034
Ctrl	0.0729214	0.139593	0.0588707	0.0807222	7.52e-05	0.0225398
Atf3	1.61352	1.18447	0.494601	0.689867	9.33e-05	0.0275371
Prss2	0.0781718	0.148295	0.0617605	0.0865343	9.86e-05	0.0287095
Lrrc75b	0.217533	0.370174	0.153792	0.216382	0.000103833	0.0297942
Dll1	0.0718237	0.13544	0.0559326	0.0795071	0.000117637	0.0332862
Lpl	1.54411	1.17914	0.485887	0.693256	0.000123036	0.034337
Nap1l5	1.20457	1.1485	0.471314	0.677187	0.000133771	0.0368285
Erdr1	1.43612	1.17891	0.483363	0.69555	0.000136194	0.0369958
Gm42519	1.29843	1.15769	0.473333	0.684353	0.000144044	0.0381529
Olfr433	0.135464	0.234758	0.0959158	0.138842	0.000146072	0.0381529
Lrriq3	0.0557599	0.10438	0.0426555	0.0617249	0.000145502	0.0381529
Fam196a	0.0448177	0.0836677	0.0340556	0.0496121	0.000157388	0.0405883
Gpr179	0.0239203	0.04463	0.0181509	0.0264792	0.000159972	0.0407389
Ppargc1a	0.338263	0.532147	0.214986	0.317161	0.000182018	0.0457808
Gm44026	0.0630608	0.117031	0.0472238	0.0698068	0.000186209	0.0462639
B020004C17Rik	0.0627297	0.116288	0.046848	0.0694402	0.000192071	0.0471454
Susd1	0.0237418	0.0439664	0.0176849	0.0262816	0.000197816	0.0479774
4930594C11Rik	0.0470607	0.0867569	0.0346619	0.052095	0.000224467	0.0538007
Celf5	0.155289	0.261347	0.104032	0.157314	0.000240184	0.0565721
B4galnt4	0.0385629	0.0709031	0.0282149	0.0426882	0.000241583	0.0565721
Ubr4	2.19989	1.08715	0.430863	0.656283	0.000260079	0.0602113
Gng12	3.02569	1.02499	0.403101	0.621894	0.000298568	0.0670811
2210010C04Rik	0.115188	0.200879	0.0788381	0.122041	0.000309509	0.0670811
Klhl14	0.0233776	0.0426279	0.0167495	0.0258784	0.000303248	0.0670811
Amt	0.0233623	0.0425721	0.0167106	0.0258615	0.00030869	0.0670811
Gm16133	0.0233623	0.0425721	0.0167106	0.0258615	0.00030869	0.0670811
Prrt2	0.0233623	0.0425721	0.0167106	0.0258615	0.00030869	0.0670811
Gadd45b	0.658927	0.854277	0.334515	0.519761	0.000322004	0.0690547
Gm38114	0.278889	0.441157	0.171975	0.269182	0.000347918	0.0738347
Gm15540	0.0231041	0.0416365	0.0160608	0.0255757	0.000415705	0.0873109
Ssr4	2.46228	1.0509	0.404714	0.646188	0.000427061	0.0887808
Abcg2	0.023057	0.0414668	0.0159433	0.0255235	0.000438709	0.0902811
Gm42885	0.188179	0.304526	0.11539	0.189135	0.000554658	0.0960512
4930532G15Rik	0.0519723	0.0929154	0.0353833	0.0575321	0.000512515	0.0960512
Gpr75	0.0450662	0.0808137	0.0309265	0.0498872	0.000473522	0.0960512
Jph1	0.0229604	0.04112	0.0157034	0.0254166	0.000489745	0.0960512
Laptm5	0.0229518	0.0410892	0.0156821	0.0254071	0.000494548	0.0960512
4930433N12Rik	0.0228403	0.040691	0.0154074	0.0252837	0.000561041	0.0960512
4930533I22Rik	0.0228403	0.040691	0.0154074	0.0252837	0.000561041	0.0960512
Abcb1b	0.0228403	0.040691	0.0154074	0.0252837	0.000561041	0.0960512
Cdc34b	0.0228403	0.040691	0.0154074	0.0252837	0.000561041	0.0960512
Cercam	0.0228403	0.040691	0.0154074	0.0252837	0.000561041	0.0960512
Gm15559	0.0228403	0.040691	0.0154074	0.0252837	0.000561041	0.0960512
Gm16712	0.0228403	0.040691	0.0154074	0.0252837	0.000561041	0.0960512
Gm26599	0.0228403	0.040691	0.0154074	0.0252837	0.000561041	0.0960512
Gm43041	0.0228403	0.040691	0.0154074	0.0252837	0.000561041	0.0960512
Gm43053	0.0228403	0.040691	0.0154074	0.0252837	0.000561041	0.0960512
Gm648	0.0228403	0.040691	0.0154074	0.0252837	0.000561041	0.0960512
Gngt2	0.0228403	0.040691	0.0154074	0.0252837	0.000561041	0.0960512
Hfe2	0.0228403	0.040691	0.0154074	0.0252837	0.000561041	0.0960512
Spata22	0.0228403	0.040691	0.0154074	0.0252837	0.000561041	0.0960512
Tmprss11g	0.0228403	0.040691	0.0154074	0.0252837	0.000561041	0.0960512
Ucn3	3.5427	0.959162	0.362607	0.596554	0.000575074	0.0976333
Gm37746	2.11345	1.0639	0.401682	0.662219	0.000586827	0.0988052
Gm37048	0.12227	0.204957	0.077267	0.12769	0.000600628	0.0994844
Gnb5	0.0421112	0.0748297	0.0282136	0.0466161	0.000599498	0.0994844
Sytl4	1.55578	1.1085	0.415846	0.692655	0.000647794	0.106432
Spc25	1.355	1.10087	0.412249	0.688625	0.000665643	0.108489
Cdc40	0.22021	0.349437	0.130638	0.218799	0.000682575	0.109497
Wdr93	0.0226701	0.0400868	0.0149916	0.0250952	0.000679161	0.109497
Fam69b	0.113451	0.191601	0.0709169	0.120684	0.000792343	0.125135
Gm38021	0.0811427	0.142621	0.0527976	0.0898229	0.000790197	0.125135
Tiparp	1.70975	1.09424	0.40455	0.689686	0.00080557	0.126245
Cela1	0.0812389	0.142468	0.0525387	0.0899295	0.000835826	0.129987
Shd	0.0389484	0.0682529	0.025138	0.0431149	0.000851351	0.131398
Kif17	0.0223981	0.0391307	0.0143366	0.0247942	0.000918024	0.140623
Tubb2a	1.17303	1.06011	0.388107	0.672002	0.000927873	0.141071
Zscan2	0.0426604	0.0744704	0.0272465	0.047224	0.00093624	0.141289
Gm13855	0.0624852	0.108872	0.0397026	0.0691695	0.000980582	0.146893
Runx1t1	1.53644	1.09138	0.397739	0.693638	0.000989449	0.147139
Arc	0.471384	0.649249	0.235902	0.413348	0.00103177	0.152321
Phxr4	0.138347	0.221852	0.0804545	0.141397	0.00105953	0.155293
Sik2	0.0435557	0.0756143	0.0273992	0.0482151	0.00107148	0.155923
Snhg11	0.802024	0.908393	0.32847	0.579923	0.00110286	0.159351
Dnajb9	1.68651	1.07816	0.389116	0.689043	0.00113188	0.162393
Ero1lb	4.62179	0.840697	0.303235	0.537462	0.00114101	0.162558
Nfkbiz	1.36835	1.07882	0.388595	0.690226	0.00116231	0.164346
Phtf2	0.0353384	0.0611264	0.0220076	0.0391188	0.00116969	0.164346
Hs6st3	0.0221311	0.0382034	0.0137048	0.0244986	0.00122818	0.171382
Gm10720	0.30718	0.455183	0.162946	0.292237	0.00126308	0.175052
Syt11	1.47953	1.08202	0.386318	0.695699	0.00130806	0.180062
Nucb2	1.90966	1.05929	0.377994	0.681295	0.00131765	0.180164
Trim45	0.0395061	0.0678335	0.0241013	0.0437323	0.00139434	0.189379
C2cd4b	2.27105	1.01318	0.3597	0.653483	0.00140874	0.190068
Klf6	1.79467	1.06701	0.378227	0.688782	0.00143711	0.190118
Ier2	0.897513	0.947365	0.335942	0.611423	0.00143016	0.190118
Psma8	0.0445305	0.0763835	0.0270893	0.0492941	0.00142794	0.190118
Rasd1	0.667685	0.810951	0.286927	0.524025	0.00147202	0.191268
Gm43371	0.0378674	0.0648731	0.0229548	0.0419183	0.00147057	0.191268
Sprr1a	0.0219556	0.0375996	0.0132954	0.0243043	0.00148336	0.191268
Stk33	0.0219556	0.0375996	0.0132954	0.0243043	0.00148336	0.191268
Wdr17	0.0395652	0.0676379	0.0238401	0.0437977	0.00154565	0.198047
Gm21750	1.17228	1.03714	0.36529	0.67185	0.00156014	0.198655
Gm37012	0.0218657	0.0372926	0.0130877	0.0242048	0.00163244	0.206569
Rnase4	2.1317	1.0175	0.356751	0.660744	0.00165186	0.206996
Cox8a	2.42916	0.996972	0.349484	0.647488	0.00165613	0.206996
Fam175a	0.0645563	0.109853	0.038391	0.0714622	0.00172048	0.213728
Odc1	2.03309	1.02516	0.355576	0.669582	0.00188749	0.214105
Pak3	1.1302	1.01837	0.354664	0.663706	0.00179576	0.214105
Camk1d	0.116325	0.188803	0.0658667	0.122937	0.00175819	0.214105
Gm43774	0.044063	0.0748402	0.0260636	0.0487766	0.00179635	0.214105
1700021A07Rik	0.0216902	0.0366961	0.0126857	0.0240105	0.00196523	0.214105
Anxa3	0.0216902	0.0366961	0.0126857	0.0240105	0.00196523	0.214105
Ccdc150	0.0216902	0.0366961	0.0126857	0.0240105	0.00196523	0.214105
Cyp2d22	0.0216902	0.0366961	0.0126857	0.0240105	0.00196523	0.214105
Daglb	0.0216902	0.0366961	0.0126857	0.0240105	0.00196523	0.214105
Gdf11	0.0216902	0.0366961	0.0126857	0.0240105	0.00196523	0.214105
Gm15848	0.0216902	0.0366961	0.0126857	0.0240105	0.00196523	0.214105
Gm29508	0.0216902	0.0366961	0.0126857	0.0240105	0.00196523	0.214105
Gm37637	0.0216902	0.0366961	0.0126857	0.0240105	0.00196523	0.214105
Gm43598	0.0216902	0.0366961	0.0126857	0.0240105	0.00196523	0.214105
Gm44202	0.0216902	0.0366961	0.0126857	0.0240105	0.00196523	0.214105
Hist1h4k	0.0216902	0.0366961	0.0126857	0.0240105	0.00196523	0.214105
Lrp2	0.0216902	0.0366961	0.0126857	0.0240105	0.00196523	0.214105
Mpst	0.0216902	0.0366961	0.0126857	0.0240105	0.00196523	0.214105
Mug1	0.0216902	0.0366961	0.0126857	0.0240105	0.00196523	0.214105
Reep1	0.0216902	0.0366961	0.0126857	0.0240105	0.00196523	0.214105
Scn1a	0.0216902	0.0366961	0.0126857	0.0240105	0.00196523	0.214105
Shank2	0.0216902	0.0366961	0.0126857	0.0240105	0.00196523	0.214105
Unc5d	0.0216902	0.0366961	0.0126857	0.0240105	0.00196523	0.214105
Socs3	1.35445	1.05149	0.362926	0.688565	0.00200254	0.215803
Gna14	0.0388096	0.0656058	0.0226445	0.0429613	0.00200213	0.215803
Gm13205	0.038732	0.0654596	0.0225842	0.0428754	0.0020126	0.215803
RP23-182F18.2	0.0426053	0.0718899	0.024727	0.047163	0.00208736	0.222648
Pyy	2.17842	1.0018	0.344314	0.657483	0.00210612	0.223479
Ntrk2	1.26467	1.03818	0.355684	0.682497	0.00218676	0.230617
Prrx1	0.040734	0.0685781	0.0234866	0.0450915	0.00219602	0.230617
Pim1	0.837764	0.90011	0.306851	0.593259	0.00231723	0.242097
Trp53inp1	1.06044	0.989052	0.337011	0.65204	0.00233004	0.242193
Gm43359	1.71117	1.04566	0.355942	0.689714	0.00235716	0.242537
Cep72	0.0372248	0.0624753	0.0212683	0.041207	0.00235499	0.242537
Otoa	0.117966	0.188291	0.0640516	0.124239	0.00237534	0.24318
Pla2g2c	0.0924474	0.154951	0.0526136	0.102337	0.00242585	0.247109
Mirg	1.01625	0.971162	0.329149	0.642013	0.00247764	0.249886
Snupn	0.142454	0.219562	0.074437	0.145125	0.00246917	0.249886
Cpm	0.488319	0.641269	0.216751	0.424518	0.00255523	0.255185
Xlr3a	0.159268	0.243614	0.08237	0.161244	0.00254558	0.255185
Angpt2	1.66692	1.03663	0.347852	0.688775	0.00277129	0.274345
Txnip	1.05878	0.980694	0.32897	0.651725	0.00278186	0.274345
Baiap2	0.763675	0.851295	0.285511	0.565784	0.00278748	0.274345
Ccnd1	1.11373	0.993947	0.332953	0.660994	0.00282481	0.276682
Rbp4	0.238461	0.352639	0.117642	0.234997	0.00295537	0.288085
Ccnl1	1.941	1.01674	0.338252	0.678491	0.00304552	0.295127
Ppnr	0.389125	0.532604	0.176601	0.356003	0.00315629	0.295127
9230111E07Rik	0.0212226	0.0351313	0.0116383	0.0234929	0.00318696	0.295127
Cthrc1	0.0212226	0.0351313	0.0116383	0.0234929	0.00318696	0.295127
Gm11491	0.0212226	0.0351313	0.0116383	0.0234929	0.00318696	0.295127
Gm37822	0.0212226	0.0351313	0.0116383	0.0234929	0.00318696	0.295127
Gm44130	0.0212226	0.0351313	0.0116383	0.0234929	0.00318696	0.295127
Rbp7	0.0212226	0.0351313	0.0116383	0.0234929	0.00318696	0.295127
RP24-549B12.4	0.0212226	0.0351313	0.0116383	0.0234929	0.00318696	0.295127
Serhl	0.0212226	0.0351313	0.0116383	0.0234929	0.00318696	0.295127
Spata19	0.0212226	0.0351313	0.0116383	0.0234929	0.00318696	0.295127
Pdlim3	0.0369002	0.0610084	0.0201609	0.0408476	0.00327234	0.301662
Neb	0.0704115	0.116379	0.0384349	0.0779438	0.00329378	0.302271
Id2	0.437783	0.582415	0.191677	0.390737	0.00341718	0.312189
Ndufs2	1.94898	1.00914	0.331395	0.677747	0.0034959	0.317956
Ppp2r2c	0.0543703	0.0895863	0.0293998	0.0601865	0.00352049	0.318769
Gm26812	0.0910989	0.150005	0.0491611	0.100844	0.00357038	0.321855
Pigr	0.924758	0.92059	0.300571	0.620018	0.00371185	0.333134
9930120I10Rik	0.0370016	0.0607811	0.0198213	0.0409598	0.00375763	0.335764
Cdc23	0.124737	0.192304	0.0625949	0.12971	0.00383025	0.340759
RP24-236C17.2	0.127537	0.195579	0.0635324	0.132047	0.00390973	0.346317
2210019I11Rik	0.356696	0.489858	0.158317	0.331541	0.00411579	0.362992
AW551984	0.0209577	0.0342597	0.01106	0.0231997	0.00416202	0.363918
Gm11772	0.0209577	0.0342597	0.01106	0.0231997	0.00416202	0.363918
Tuba1a	3.06777	0.914889	0.294959	0.61993	0.00421751	0.367194
Gm14827	0.0420299	0.0685257	0.0219997	0.046526	0.00439679	0.381174
5330406M23Rik	1.86519	1.00766	0.322835	0.684822	0.00448637	0.387291
Gm26917	1.03413	0.950521	0.303989	0.646532	0.00456476	0.392396
Lhx1	0.322403	0.447498	0.143043	0.304455	0.00458737	0.392683
Gm11963	0.020836	0.0338628	0.0107979	0.0230649	0.00469702	0.397064
Gpr171	0.020836	0.0338628	0.0107979	0.0230649	0.00469702	0.397064
Xlr4b	0.020836	0.0338628	0.0107979	0.0230649	0.00469702	0.397064
Rgs7bp	0.480999	0.616034	0.196297	0.419737	0.00472899	0.398115
Prkcg	0.243617	0.351297	0.111808	0.23949	0.00478298	0.401003
Vstm2l	1.65123	1.00936	0.320509	0.688854	0.00488992	0.408288
Bcat1	0.035064	0.0568611	0.0180461	0.0388149	0.004914	0.408624
Cmc2	0.133273	0.200386	0.0634443	0.136942	0.00502748	0.416361
Med9os	0.041976	0.0679028	0.0214365	0.0464664	0.00516681	0.426168
Pbxip1	1.06217	0.953076	0.300711	0.652365	0.00519406	0.426688
Tmem177	0.0207276	0.0335114	0.0105665	0.022945	0.00522598	0.427586
Osgep	0.193346	0.283296	0.0892325	0.194063	0.0052774	0.430066
Tubb4b	2.08268	0.96998	0.305078	0.664902	0.00534976	0.432503
Ugt3a2	0.0207069	0.0334444	0.0105224	0.022922	0.0053333	0.432503
Pxylp1	0.124615	0.188839	0.0592309	0.129608	0.00548749	0.441884
Ssr2	1.80349	1.0022	0.313777	0.688423	0.00558013	0.447575
Zfp472	0.0326195	0.0525503	0.0164414	0.0361089	0.00561609	0.448692
Tspan7	1.86663	0.996081	0.311363	0.684718	0.00566251	0.448881
Derl3	0.332568	0.454812	0.142175	0.312637	0.00566015	0.448881
Unc5c	0.0860348	0.138501	0.0432623	0.0952384	0.00570015	0.450113
Defb1	1.34675	0.998822	0.31104	0.687782	0.00586102	0.460335
Sestd1	0.157195	0.231171	0.0719697	0.159202	0.00587479	0.460335
Sfxn2	1.61867	1.0002	0.310527	0.689673	0.0060235	0.470179
Rsad2	0.572515	0.688428	0.213345	0.475083	0.0061222	0.472453
Amdhd2	0.0393448	0.0631192	0.0195654	0.0435537	0.00610914	0.472453
Lrriq1	0.0378234	0.0606878	0.0188182	0.0418695	0.00609034	0.472453
Btg2	1.98277	0.974817	0.300311	0.674506	0.00645306	0.49239
Gem	0.941151	0.902166	0.277951	0.624215	0.00644874	0.49239
Tmem59l	0.71481	0.788219	0.243001	0.545218	0.00641229	0.49239
Glul	2.14298	0.951381	0.291497	0.659885	0.00676829	0.493434
Gad1	0.861912	0.865309	0.264692	0.600616	0.00686462	0.493434
Ranbp17	0.0387985	0.0618958	0.0189468	0.042949	0.00682321	0.493434
Dnah10	0.0204925	0.0327554	0.0100707	0.0226846	0.00656758	0.493434
Adrb2	0.0204443	0.0326017	0.00997031	0.0226314	0.00687848	0.493434
Gm19721	0.0204443	0.0326017	0.00997031	0.0226314	0.00687848	0.493434
Gm2447	0.0204443	0.0326017	0.00997031	0.0226314	0.00687848	0.493434
Gm37877	0.0204443	0.0326017	0.00997031	0.0226314	0.00687848	0.493434
Gm38307	0.0204443	0.0326017	0.00997031	0.0226314	0.00687848	0.493434
Gm42559	0.0204443	0.0326017	0.00997031	0.0226314	0.00687848	0.493434
Gm42691	0.0204443	0.0326017	0.00997031	0.0226314	0.00687848	0.493434
Gm42856	0.0204443	0.0326017	0.00997031	0.0226314	0.00687848	0.493434
P2ry14	0.0204443	0.0326017	0.00997031	0.0226314	0.00687848	0.493434
Pcdhgb1	0.0204443	0.0326017	0.00997031	0.0226314	0.00687848	0.493434
2004-09-01	0.0204443	0.0326017	0.00997031	0.0226314	0.00687848	0.493434
Slc1a7	0.0204443	0.0326017	0.00997031	0.0226314	0.00687848	0.493434
Slfn3	0.0204443	0.0326017	0.00997031	0.0226314	0.00687848	0.493434
Zfp36	0.923011	0.89183	0.272296	0.619534	0.00697598	0.495197
A630031M04Rik	0.188434	0.272681	0.0833052	0.189376	0.0069405	0.495197
Vwa7	0.0774142	0.123376	0.0376805	0.0856956	0.00695858	0.495197
Gm26905	1.04056	0.931349	0.28336	0.647989	0.00719019	0.508631
RP23-341H2.4	1.57614	0.993721	0.302125	0.691596	0.00723307	0.509894
Smug1	0.173627	0.251686	0.0763353	0.175351	0.00738385	0.518728
Smc6	1.2311	0.975337	0.29526	0.680077	0.00750173	0.525199
Kcnb1	1.55589	0.991773	0.299124	0.692649	0.0077383	0.529035
Mid1	0.704706	0.775047	0.233996	0.541051	0.00767312	0.529035
Tsen54	0.113046	0.172485	0.0521147	0.12037	0.0076247	0.529035
RP23-242J3.2	0.0404693	0.06421	0.0194115	0.0447985	0.00758836	0.529035
Nudt10	0.0375408	0.0595086	0.0179519	0.0415567	0.00772476	0.529035
Esr1	0.0203273	0.0322296	0.00972777	0.0225018	0.00769105	0.529035
Gbp8	0.0203273	0.0322296	0.00972777	0.0225018	0.00769105	0.529035
Lonrf1	0.280111	0.386457	0.116267	0.27019	0.00790049	0.538317
Trip13	0.0202858	0.0320981	0.00964224	0.0224559	0.00799979	0.543266
6720427I07Rik	0.0390788	0.0618183	0.018559	0.0432592	0.00803928	0.543809
Scn3b	0.0390668	0.0617906	0.0185446	0.043246	0.00806117	0.543809
Asb4	0.0861744	0.136112	0.0407191	0.0953929	0.00827584	0.556448
Gm17276	0.0356377	0.0562655	0.0168154	0.03945	0.00834373	0.559167
Igfbp7	1.29298	0.974034	0.289978	0.684056	0.00860845	0.575017
Gm37436	0.040581	0.0639271	0.019005	0.0449221	0.00870614	0.577753
Fsip1	0.0201987	0.0318231	0.00946364	0.0223595	0.00868471	0.577753
Gatm	0.307642	0.415657	0.123042	0.292615	0.00900975	0.59236
8430408G22Rik	0.267322	0.368811	0.109169	0.259642	0.00901348	0.59236
Lmbrd2	0.080418	0.126477	0.0374559	0.0890207	0.00897809	0.59236
RP23-365E22.1	0.205337	0.29088	0.0857479	0.205132	0.009311	0.609945
Ftl1	3.41027	0.854538	0.251257	0.60328	0.00950122	0.619675
Scn3a	0.549251	0.653591	0.192124	0.461467	0.00952035	0.619675
Gm37490	0.163378	0.233873	0.0686252	0.165248	0.00965292	0.626303
5330434G04Rik	0.53283	0.639347	0.187307	0.45204	0.0097721	0.632022
Tifa	0.293039	0.396882	0.11608	0.280801	0.00989779	0.638125
Stxbp5l	0.0526349	0.0823008	0.0240352	0.0582655	0.0100128	0.643504
Haus6	0.0396572	0.0619719	0.0180724	0.0438996	0.0101237	0.648588
Nop58	1.30247	0.966229	0.28165	0.684579	0.0101575	0.648713
Cd79a	0.311248	0.416952	0.121409	0.295543	0.0102411	0.652005
Cd59a	0.352875	0.462967	0.134447	0.328521	0.0104516	0.66217
Pkd1	0.120672	0.178121	0.0517174	0.126404	0.0104658	0.66217
Gimap1	1.40836	0.977511	0.283263	0.694248	0.0106221	0.669979
Gm43549	0.454329	0.566101	0.163908	0.402194	0.010689	0.672123
Rasl10b	0.0531042	0.0826501	0.0238651	0.058785	0.0109096	0.683879
Ifrd2	0.0393028	0.0610683	0.0175611	0.0435072	0.0112471	0.702876
Ager	0.0515786	0.0801152	0.023019	0.0570962	0.0113169	0.705071
Gm43288	0.0198991	0.0308861	0.00885828	0.0220279	0.0114683	0.710161
Swap70	0.0198991	0.0308861	0.00885828	0.0220279	0.0114683	0.710161
Gm26532	0.21522	0.300224	0.0859384	0.214286	0.0116324	0.718144
Klhl3	0.140079	0.200175	0.0572161	0.142959	0.0117566	0.723529
Unc119	0.0617777	0.0957413	0.0273548	0.0683864	0.0117907	0.723529
Gm37041	0.0198358	0.0306897	0.00873201	0.0219577	0.0121518	0.741222
Zic4	0.0198358	0.0306897	0.00873201	0.0219577	0.0121518	0.741222
Itm2c	2.47686	0.902031	0.256421	0.64561	0.0122303	0.743783
Lurap1	0.0671586	0.10374	0.0293972	0.0743429	0.0125095	0.758503
Rsph9	0.147786	0.209297	0.0592508	0.150046	0.0125972	0.761553
Gucy1b3	0.0388843	0.0600265	0.0169826	0.0430439	0.0126532	0.762671
Phip	1.91758	0.948357	0.26775	0.680607	0.0128404	0.771674
4930412M03Rik	0.0960498	0.147984	0.0416592	0.106325	0.013105	0.777136
Clps	0.0741095	0.114218	0.0321807	0.0820374	0.0130281	0.777136
P2rx3	0.0379715	0.0585281	0.0164946	0.0420335	0.0130037	0.777136
Ccnf	0.0197511	0.0304284	0.00856435	0.021864	0.013122	0.777136
Islr	0.0197511	0.0304284	0.00856435	0.021864	0.013122	0.777136
Dusp5	1.57049	0.961589	0.269702	0.691887	0.0134462	0.794028
Ppp1r1a	2.87685	0.872786	0.244101	0.628685	0.0137125	0.807412
Cadm4	0.0326088	0.0500972	0.0140001	0.0360971	0.0137874	0.809486
Man1a2	0.840664	0.824279	0.230084	0.594195	0.0138981	0.811305
Lbhd1	0.0580412	0.0891335	0.0248833	0.0642501	0.0138857	0.811305
Bmp8b	0.0539484	0.082753	0.0230335	0.0597195	0.0141705	0.824847
Gm42656	0.227094	0.31151	0.0864646	0.225045	0.0144408	0.838183
Zfp54	0.0196388	0.0300832	0.00834358	0.0217397	0.0145172	0.840222
3425401B19Rik	0.105884	0.158839	0.0438537	0.114985	0.0149675	0.863835
Kcnb2	1.01051	0.883623	0.243215	0.640408	0.0152744	0.877247
Gm43316	0.133254	0.18892	0.0519936	0.136926	0.0152861	0.877247
Gm43503	1.06935	0.90142	0.247744	0.653676	0.0154254	0.878484
Gm37896	0.0390278	0.0595742	0.0163714	0.0432028	0.015437	0.878484
Rrad	0.037057	0.0565759	0.0155547	0.0410212	0.0153894	0.878484
S100a11	1.74453	0.950612	0.26069	0.689923	0.0156505	0.888155
Atp5b	2.2842	0.898747	0.245749	0.652998	0.0159518	0.893016
Man1a	0.746109	0.769081	0.210299	0.558782	0.0159489	0.893016
Gm42544	0.125281	0.179255	0.0490948	0.13016	0.0157822	0.893016
Gm26566	0.0195266	0.0297403	0.00812492	0.0216154	0.016043	0.893016
Gm37895	0.0195266	0.0297403	0.00812492	0.0216154	0.016043	0.893016
Olfr1322	0.0195266	0.0297403	0.00812492	0.0216154	0.016043	0.893016
Piwil1	0.0195266	0.0297403	0.00812492	0.0216154	0.016043	0.893016
Srsf7	2.05596	0.917703	0.25032	0.667384	0.0162069	0.898796
Gm16299	0.039538	0.0601776	0.0164101	0.0437675	0.0162351	0.898796
Lrrc29	0.137125	0.192848	0.0525413	0.140307	0.0163298	0.90159
Gm3604	0.0392436	0.0596874	0.0162457	0.0434417	0.0164346	0.904925
1810041L15Rik	0.0543648	0.0826553	0.0224747	0.0601805	0.0165397	0.90826
Angptl7	0.0326713	0.0496582	0.0134919	0.0361663	0.0166237	0.910413
Nupl1	0.0377493	0.0573389	0.0155513	0.0417876	0.0168119	0.918256
Cacna1a	1.4147	0.952966	0.258323	0.694643	0.0168695	0.918937
Gm37728	1.45509	0.953898	0.258036	0.695862	0.017095	0.928737
Stpg1	0.0759981	0.115271	0.0311425	0.084128	0.0172311	0.931164
Maml2	0.0744187	0.112877	0.030497	0.0823796	0.0172265	0.931164
Kcnab3	0.150606	0.209212	0.0564894	0.152723	0.0172951	0.932153
Rit2	0.0944409	0.14286	0.0383163	0.104544	0.0180363	0.969535
Zfp1	0.304486	0.396107	0.106081	0.290025	0.0182035	0.975946
Spcs1	1.6586	0.940284	0.251496	0.688788	0.0183479	0.981105
Mlxipl	2.52403	0.878358	0.234635	0.643722	0.0184917	0.986208
Alg8	0.144655	0.200634	0.0534834	0.14715	0.0187305	0.996338
Nlrc3	0.140136	0.194932	0.051921	0.143011	0.0188242	0.998711
Hopx	1.33591	0.923819	0.236999	0.68682	0.0234449	1
Isl1	1.70539	0.925435	0.235844	0.689591	0.0243235	1
Ldlr	1.27982	0.917323	0.233974	0.683349	0.0242108	1
Uba5	1.58646	0.924549	0.233472	0.691076	0.0255667	1
Jmjd1c	1.55513	0.92528	0.232592	0.692688	0.0262005	1
Klf9	2.29907	0.884007	0.23156	0.652447	0.0208056	1
Atp6v1a	1.59732	0.921722	0.231163	0.690558	0.0265239	1
Gtf2b	1.52833	0.922969	0.228943	0.694026	0.0280974	1
Zdhhc2	2.22656	0.883875	0.22877	0.655105	0.0222998	1
Gpx1	1.31679	0.913213	0.227776	0.685437	0.0273019	1
Nars	1.79279	0.916417	0.227564	0.688854	0.0279403	1
Syt4	2.64717	0.864762	0.226109	0.638653	0.0210279	1
Trib1	1.72346	0.912784	0.222895	0.689889	0.0304251	1
Itpkb	1.81656	0.910637	0.222825	0.687813	0.0301165	1
Sec11c	1.91273	0.903643	0.222614	0.68103	0.0291055	1
Insm1	1.92977	0.901976	0.222457	0.679519	0.0289367	1
Creld2	1.38783	0.913881	0.22135	0.692531	0.0316762	1
Fkbp9	1.63003	0.908402	0.2191	0.689302	0.0323315	1
Upf3b	1.67728	0.907108	0.218246	0.688862	0.0327215	1
Sdf2l1	1.28442	0.901468	0.217872	0.683596	0.032012	1
Reep6	0.925994	0.837016	0.21666	0.620356	0.022289	1
Ankhd1	1.43728	0.909699	0.214118	0.695581	0.0362793	1
Vmn2r55	2.1324	0.874578	0.213888	0.66069	0.0301963	1
1700086L19Rik	0.984615	0.844771	0.210832	0.633939	0.0272163	1
Noct	2.86251	0.839701	0.210374	0.629326	0.0266702	1
RP23-343H23.2	1.73942	0.899844	0.209899	0.689944	0.0377939	1
Pcsk1	1.95017	0.886074	0.208439	0.677635	0.0363736	1
Chd2	1.33412	0.894597	0.207922	0.686675	0.0384113	1
Slc2a2	2.98437	0.829896	0.206091	0.623804	0.0279316	1
Hspe1	1.86079	0.890326	0.205193	0.685133	0.0398681	1
Casz1	1.6596	0.893389	0.204606	0.688782	0.0409741	1
Gm42427	0.958535	0.831932	0.203743	0.628189	0.0299856	1
Nudc	1.36395	0.891605	0.201941	0.689664	0.042962	1
Tmod2	1.65266	0.890305	0.201468	0.688837	0.0431226	1
Gm11261	0.885049	0.808721	0.201283	0.607438	0.0276085	1
Gm42851	0.799746	0.780315	0.201252	0.579064	0.0227536	1
Fxyd6	1.47391	0.896249	0.200463	0.695786	0.0452591	1
Lpin1	0.832311	0.789567	0.198129	0.591439	0.0264465	1
Irf1	1.63887	0.885422	0.19635	0.689073	0.0468628	1
Ttc28	1.82588	0.88229	0.194967	0.687323	0.0475294	1
Gm31258	1.87919	0.877621	0.19384	0.683781	0.0476222	1
Kdm6b	1.17862	0.865364	0.192278	0.673086	0.0464944	1
Ahi1	1.24497	0.873283	0.192081	0.681202	0.0484146	1
2015-09-01	1.97996	0.866488	0.191709	0.674779	0.047298	1
Ddx3x	2.27575	0.844231	0.190921	0.65331	0.0432375	1
Cope	1.83613	0.877642	0.190905	0.686737	0.0505624	1
Csnk1d	0.854707	0.78663	0.188129	0.598501	0.0336738	1
Tbl1x	2.13464	0.84858	0.188064	0.660516	0.0469792	1
Arid5a	0.732144	0.739302	0.1867	0.552602	0.0255611	1
Sar1a	1.73667	0.876139	0.186191	0.689948	0.0551907	1
PISD	1.7251	0.875883	0.185979	0.689904	0.0553621	1
Far2os1	0.768525	0.753527	0.185919	0.567608	0.0288775	1
Med25	0.975567	0.817564	0.185648	0.631916	0.0424985	1
Kctd12	0.875204	0.789556	0.185067	0.604489	0.0369761	1
Scfd1	1.18614	0.858558	0.18413	0.674428	0.0533538	1
Nkx6-1	3.44123	0.784811	0.18309	0.601721	0.0377724	1
Gm43778	0.852379	0.780589	0.182781	0.597808	0.0371457	1
Tpr	1.45824	0.877058	0.181184	0.695874	0.0610419	1
Hdlbp	2.64575	0.819719	0.181007	0.638713	0.0476688	1
Ik	0.93906	0.804673	0.180963	0.62371	0.0442553	1
Gdi1	1.90283	0.862149	0.180273	0.681875	0.0585106	1
Abca1	1.56894	0.871769	0.179801	0.691968	0.061383	1
Preb	1.06902	0.833379	0.179762	0.653617	0.05221	1
Pgam1	1.53232	0.873578	0.17974	0.693838	0.061893	1
Ptms	2.29302	0.832074	0.179402	0.652672	0.0522964	1
Ddit3	1.57129	0.870475	0.17863	0.691846	0.0624539	1
Krt8	2.60644	0.818536	0.178184	0.640352	0.0504138	1
Gnl3	0.669714	0.702993	0.177953	0.52504	0.0252351	1
Dnajc3	2.90871	0.804181	0.176929	0.627253	0.0483644	1
Rab6a	1.72814	0.866735	0.17681	0.689925	0.0637209	1
Fkbp11	1.11171	0.837224	0.176556	0.660668	0.0567588	1
H13	1.92172	0.856394	0.176153	0.680241	0.0619548	1
Rrp1	1.01008	0.8159	0.175613	0.640288	0.0526371	1
Psmd11	1.11816	0.836828	0.175118	0.66171	0.058346	1
Alkbh5	1.15799	0.843358	0.17452	0.668838	0.0606821	1
Slc38a4	1.41027	0.868752	0.174378	0.694374	0.0672234	1
Adra2a	1.67857	0.863162	0.17428	0.688882	0.0659388	1
Gm37903	0.704586	0.714711	0.173709	0.541002	0.0311423	1
Rpn2	2.53593	0.81684	0.1736	0.643241	0.0551786	1
Zcchc11	1.37505	0.864109	0.173013	0.691096	0.0677707	1
Stox2	1.00537	0.809297	0.170289	0.639007	0.0572129	1
Gjd2	1.53425	0.863721	0.169976	0.693745	0.0715933	1
Enho	1.71638	0.859201	0.169399	0.689803	0.0711813	1
Mast3	1.32491	0.855345	0.169362	0.685983	0.0702277	1
Zfp568	0.684908	0.701831	0.169343	0.532488	0.0322701	1
Trp53inp2	2.3563	0.819637	0.169341	0.650295	0.0610178	1
Jade1	1.61188	0.859052	0.169121	0.689932	0.0715092	1
Gm37758	0.945872	0.794143	0.168813	0.62533	0.0551338	1
Ate1	1.04879	0.818255	0.168512	0.649743	0.0616992	1
Gnaq	1.60523	0.8584	0.168194	0.690207	0.0725704	1
Cadps	1.22481	0.846867	0.167379	0.679489	0.0706322	1
Lias	1.0178	0.809726	0.16729	0.642436	0.0610227	1
Zdbf2	0.8931	0.776801	0.166831	0.60997	0.0530729	1
Hist1h2bc	1.8041	0.854964	0.166568	0.688397	0.0738552	1
Pdcd6ip	1.06768	0.819012	0.165636	0.653377	0.0655855	1
Gaa	1.14052	0.831005	0.1655	0.665505	0.0689441	1
Zfp933	1.05875	0.816691	0.164971	0.651719	0.0658413	1
Ypel2	0.723548	0.713794	0.164927	0.548867	0.0394248	1
Ddx3y	1.58245	0.855896	0.16462	0.691276	0.0767762	1
Pirt	0.681232	0.695361	0.16459	0.530771	0.0353511	1
Wipi1	0.923595	0.784196	0.1645	0.619696	0.0578478	1
Serpina10	1.19472	0.839759	0.163959	0.6758	0.0733683	1
Sars	1.94852	0.841344	0.163555	0.677789	0.0743516	1
Adrbk2	1.55986	0.855829	0.163387	0.692442	0.0784841	1
Glrx	0.671928	0.688799	0.162637	0.526162	0.0357557	1
B830012L14Rik	0.640325	0.673023	0.162089	0.510934	0.0325629	1
Zfand6	1.06395	0.814779	0.162082	0.652696	0.069197	1
Xbp1	2.53783	0.804952	0.161789	0.643164	0.0669305	1
Ddc	2.76417	0.79522	0.161564	0.633656	0.0645932	1
Mkrn1	0.781211	0.733589	0.161326	0.572263	0.0484496	1
Inpp5f	1.0057	0.800353	0.161255	0.639097	0.066401	1
Sel1l	1.35653	0.849453	0.16066	0.688793	0.0806475	1
Mtss1	1.15978	0.829655	0.160449	0.669205	0.0755267	1
Gm42970	0.923346	0.779871	0.160244	0.619627	0.0621787	1
Gm37404	1.83711	0.846069	0.159391	0.686678	0.081565	1
Cacna2d1	1.66918	0.848074	0.159289	0.688784	0.0822653	1
Gm43322	1.07002	0.81123	0.157435	0.653795	0.0747336	1
Gdap2	1.00313	0.794883	0.156464	0.638419	0.0715428	1
Map7d2	0.767048	0.723342	0.156286	0.567056	0.0518817	1
Celf2	0.89538	0.766583	0.155869	0.610714	0.0644233	1
Tppp3	1.20883	0.833346	0.155618	0.677728	0.0836243	1
Rasgrf1	1.48856	0.850914	0.15541	0.695504	0.0888793	1
Gprasp1	1.53142	0.849102	0.155221	0.693881	0.0886611	1
Ncam1	1.66785	0.84394	0.155161	0.688778	0.0873008	1
Slc10a2	0.669833	0.678676	0.153576	0.525099	0.043125	1
Gm42566	0.642102	0.665206	0.153422	0.511784	0.0397401	1
Tmx4	1.1826	0.827119	0.153307	0.673813	0.0853809	1
Gm43622	1.34995	0.841371	0.153274	0.688097	0.0894908	1
Gm38157	0.529177	0.602733	0.152856	0.449877	0.0249829	1
Nipal3	1.3095	0.837381	0.152395	0.684986	0.0897299	1
Ina	1.1026	0.81154	0.15233	0.65921	0.0824145	1
Tpm1	0.726602	0.70248	0.152307	0.550173	0.0511986	1
Gm10715	0.486769	0.57541	0.151886	0.423524	0.0198808	1
Ip6k2	1.18608	0.825931	0.151514	0.674417	0.0878285	1
2006-03-01	1.03326	0.796326	0.149996	0.64633	0.0816016	1
Usmg5	1.55206	0.842757	0.149909	0.692848	0.0952361	1
Rcan2	0.697596	0.686976	0.148902	0.538074	0.0512563	1
Prdx6	1.39343	0.841967	0.148898	0.693069	0.0966536	1
Sgms1	0.725652	0.698248	0.148484	0.549764	0.0550584	1
Prpf38b	1.44816	0.844168	0.148371	0.695797	0.098156	1
Lncpint	0.644134	0.660633	0.147882	0.512751	0.04511	1
Sec31a	2.42104	0.795632	0.147827	0.647805	0.0848113	1
Atrnl1	0.591117	0.632772	0.147662	0.48511	0.0377242	1
Jak1	1.82085	0.834902	0.147309	0.687593	0.0972152	1
Pdgfa	0.973608	0.778721	0.147235	0.631486	0.0807228	1
Maff	1.19681	0.823034	0.146923	0.67611	0.0943722	1
Ncoa1	1.15714	0.815063	0.146397	0.668666	0.0928875	1
Slc4a7	1.85789	0.831062	0.145727	0.685335	0.0987268	1
Spock2	2.60121	0.786011	0.145443	0.640568	0.0857775	1
Wdr6	0.893844	0.755545	0.145333	0.610212	0.0767543	1
Cntnap2	1.02315	0.789104	0.145259	0.643844	0.0870064	1
Rabep1	0.970482	0.776052	0.145251	0.630802	0.0830878	1
Mdh1	1.975	0.820017	0.144756	0.675261	0.0970915	1
Rab3d	1.46576	0.840523	0.144662	0.695862	0.103313	1
Dhdds	0.835819	0.736955	0.144337	0.592618	0.0726658	1
Cbfa2t3	1.14622	0.810843	0.144296	0.666548	0.0951299	1
Cited2	0.493805	0.572238	0.144263	0.427975	0.0257979	1
Sox4	0.626121	0.648013	0.144108	0.503905	0.0463328	1
Mapk1ip1l	0.778506	0.714082	0.142803	0.571279	0.0680342	1
Zfp91	1.61588	0.832282	0.142506	0.689776	0.104589	1
Nsf	0.954126	0.769523	0.142313	0.62721	0.0859089	1
Chac1	1.46824	0.838116	0.142271	0.695845	0.106731	1
G6pc2	3.94538	0.717532	0.142256	0.575276	0.0699443	1
Cish	0.473874	0.557208	0.14223	0.414978	0.0241098	1
Pmepa1	0.615101	0.640206	0.142224	0.497983	0.0465285	1
Arih1	1.02966	0.787607	0.142136	0.645471	0.0917472	1
Phactr1	2.7394	0.776512	0.141784	0.634728	0.0889425	1
Gm43889	0.588756	0.625633	0.141761	0.483871	0.0428844	1
Cltc	1.9992	0.814176	0.141277	0.672899	0.101298	1
Fam159b	0.549482	0.602693	0.141093	0.461599	0.0371835	1
Il1r1	2.70048	0.776753	0.140356	0.636397	0.0914415	1
Gmppa	1.16574	0.810623	0.140154	0.670469	0.102186	1
Fmn2	1.37481	0.830981	0.139915	0.691067	0.108759	1
Gatc	0.445728	0.536159	0.139905	0.396254	0.0212783	1
Tead1	0.853506	0.737801	0.139656	0.598145	0.0804596	1
Gm17615	1.00905	0.779609	0.139606	0.640003	0.0936182	1
Fndc3a	2.47434	0.784829	0.139119	0.64571	0.0960841	1
Gatsl2	1.38694	0.831415	0.138975	0.69244	0.11057	1
Capns1	1.53526	0.832601	0.138905	0.693696	0.111053	1
Zfp148	1.38455	0.830925	0.138735	0.69219	0.110855	1
Sepsecs	0.909285	0.754124	0.138715	0.615409	0.0871871	1
Sez6l	1.51473	0.833166	0.138541	0.694625	0.111879	1
Aldoa	2.24447	0.792603	0.138149	0.654455	0.100203	1
[truncated: 19,806 more rows]

## Sheet: Tritschler Sachs et al. adult
	mean	total	tech	bio	p.value	FDR
[truncated: 18,250 more rows]
