# Supplementary material for: Differential CpG methylation at Nnat in the early establishment of beta cell heterogeneity
Source: Diabetologia. 2024 Mar 21;67(6):1079–94. doi: 10.1007/s00125-024-06123-6 (PMC11058053; doi:10.1007/s00125-024-06123-6)
Supplement: Supplementary file 3 — Supplementary file3 (XLSX 449 KB) [file 125_2024_6123_MOESM3_ESM.xlsx]

## Sheet: Byrnes et al. 2018 E17.5 cl4+25
	P value	log2FC	pct.1	pct.2	P adj
Nnat	1.6515e-34	6.58274	1	0	3.04058e-30
Ins2	4.3677e-32	4.87034	1	1	8.04137e-28
Npy	1.43446e-12	4.73843	0.575	0.056	2.64099e-08
Ins1	5.54168e-30	4.59606	0.999	0.944	1.02028e-25
Iapp	7.70436e-31	3.32261	1	0.741	1.41845e-26
Sdf2l1	5.26402e-28	2.45602	0.981	0.444	9.6916e-24
Ppp1r1a	8.24052e-29	2.43902	0.962	0.204	1.51716e-24
Dlk1	2.76001e-25	2.30026	0.994	0.537	5.08146e-21
Gng12	6.82322e-29	2.07207	0.988	0.37	1.25622e-24
Slc2a2	8.78353e-26	1.93508	0.871	0.056	1.61714e-21
Scg2	3.38624e-21	1.84958	0.98	0.593	6.23441e-17
Manf	1.79154e-25	1.83873	0.999	0.833	3.2984e-21
G6pc2	8.06822e-19	1.81122	0.733	0.056	1.48544e-14
Slc30a8	4.72363e-23	1.79411	0.967	0.352	8.69667e-19
Prss53	3.23254e-22	1.73213	0.822	0.056	5.95142e-18
Creld2	3.45998e-21	1.66692	0.938	0.444	6.37017e-17
Hadh	8.59385e-23	1.66166	0.988	0.426	1.58221e-18
Ero1lb	8.35271e-28	1.65798	0.945	0.204	1.53782e-23
Sytl4	7.6779e-27	1.64741	0.948	0.148	1.41358e-22
Pdia6	6.23743e-24	1.63217	0.999	0.815	1.14837e-19
Hspa5	1.45491e-23	1.61554	0.999	0.907	2.67863e-19
Pcsk1	1.21721e-22	1.57932	0.946	0.315	2.241e-18
Fkbp11	8.89391e-20	1.54602	0.804	0.111	1.63746e-15
Sec61b	4.67518e-24	1.54571	0.997	0.907	8.60748e-20
Atp2a2	7.84083e-23	1.53276	0.971	0.444	1.44358e-18
Nucb2	1.71459e-22	1.47187	0.916	0.278	3.15672e-18
Scg3	4.59505e-23	1.43403	0.999	0.759	8.45995e-19
Hsp90b1	2.29372e-22	1.38357	1	0.87	4.22297e-18
Fam151a	7.55892e-19	1.36105	0.78	0.13	1.39167e-14
Krtcap2	3.84437e-24	1.35516	0.993	0.704	7.07786e-20
Dnajc3	1.44033e-20	1.34078	0.929	0.519	2.65179e-16
Serp1	1.94078e-23	1.321	0.959	0.5	3.57317e-19
Gm10320	2.11954e-07	1.32012	0.704	0.556	0.00390229
Ssr4	2.57378e-24	1.31586	1	0.926	4.73858e-20
Fkbp2	4.60908e-24	1.31065	0.996	0.704	8.48577e-20
Ostc	5.52194e-23	1.30445	0.997	0.796	1.01664e-18
Chgb	8.32238e-17	1.27414	1	0.63	1.53223e-12
Papss2	4.61785e-22	1.27106	0.919	0.241	8.50193e-18
Calr	3.0079e-18	1.26766	1	0.907	5.53785e-14
Ccnd2	1.41662e-07	1.25827	0.654	0.296	0.00260814
Pdia4	4.98209e-17	1.23219	0.972	0.741	9.17253e-13
Mlxipl	4.64782e-18	1.21013	0.881	0.315	8.55711e-14
Pdia3	6.91586e-21	1.20242	1	0.944	1.27328e-16
Rpn2	6.12351e-21	1.19661	0.991	0.741	1.1274e-16
S100a10	2.33976e-14	1.19433	0.784	0.204	4.30774e-10
Sec61g	1.26923e-23	1.18265	1	0.981	2.33677e-19
Chga	1.72146e-13	1.18179	0.999	0.87	3.16937e-09
Tmem215	8.65816e-21	1.15332	0.765	0.037	1.59405e-16
Spcs1	5.53046e-21	1.13571	0.999	0.796	1.01821e-16
Sec11c	3.04187e-18	1.13518	0.932	0.389	5.60038e-14
Dnajb9	4.55563e-18	1.09916	0.919	0.463	8.38737e-14
Surf4	2.31975e-19	1.09387	0.943	0.537	4.27089e-15
Scg5	2.93625e-18	1.09363	1	0.87	5.40594e-14
Vimp	4.82703e-18	1.08956	0.943	0.519	8.88705e-14
Spcs2	9.0204e-20	1.08624	0.997	0.833	1.66075e-15
Selk	1.81956e-21	1.08179	0.996	0.907	3.34999e-17
Ddost	5.627e-19	1.0806	0.997	0.741	1.03599e-14
Rpl36al	3.15464e-22	1.07811	0.997	0.963	5.80801e-18
Tmed3	1.2843e-18	1.07502	0.997	0.778	2.36453e-14
P4hb	1.33671e-17	1.07422	0.949	0.463	2.46102e-13
Lman1	6.2113e-18	1.0716	0.945	0.574	1.14356e-13
Bace2	9.61427e-13	1.06074	0.557	0.019	1.77008e-08
Derl3	6.64215e-13	1.05855	0.586	0.037	1.22289e-08
Slc35b1	1.65474e-17	1.04211	0.928	0.519	3.04654e-13
Ufm1	1.70574e-17	1.02435	0.948	0.593	3.14045e-13
Fkbp1b	1.04988e-14	1.02214	0.687	0.111	1.93294e-10
Cryba2	2.86808e-10	1.01564	0.962	0.722	5.28043e-06
Fmo1	5.12086e-09	0.98965	0.507	0.093	9.42802e-05
Cope	1.15938e-17	0.974308	0.993	0.852	2.13453e-13
Tmed2	1.06559e-17	0.972858	0.991	0.815	1.96186e-13
Pdx1	7.80277e-14	0.964271	0.942	0.37	1.43657e-09
Ssr2	4.36709e-16	0.958953	0.999	0.926	8.04024e-12
Atp5g1	1.78127e-16	0.957598	0.999	0.907	3.27949e-12
Ffar1	1.77368e-15	0.953574	0.77	0.185	3.26553e-11
Sec11a	2.1471e-16	0.951769	0.977	0.704	3.95303e-12
Dnajb11	1.16553e-13	0.948926	0.925	0.519	2.14587e-09
Guk1	5.9127e-15	0.945639	0.906	0.5	1.08859e-10
P2ry1	5.76639e-15	0.939145	0.643	0.037	1.06165e-10
Derl2	2.18032e-15	0.939145	0.893	0.519	4.01419e-11
Trpm5	3.65084e-14	0.934776	0.572	0	6.72156e-10
Nkx6-1	2.61048e-14	0.929878	0.912	0.333	4.80616e-10
Hyou1	1.70776e-14	0.927015	0.83	0.259	3.14415e-10
Tspan13	2.48037e-15	0.925297	0.916	0.481	4.5666e-11
Rasgrf1	5.46916e-14	0.916761	0.617	0.056	1.00693e-09
Tmem258	1.32362e-15	0.914692	0.997	0.815	2.43693e-11
Ckb	4.95857e-09	0.907835	0.696	0.315	9.12922e-05
Ndufa1	8.49652e-15	0.906678	0.991	0.722	1.56429e-10
Zc3h3	3.84837e-12	0.888857	0.552	0.037	7.08522e-08
Anxa5	1.52162e-13	0.883699	0.933	0.537	2.80146e-09
Rwdd1	4.69133e-14	0.878422	0.919	0.537	8.63721e-10
Vps8	5.32859e-13	0.872659	0.607	0.074	9.81046e-09
Rab3a	1.40549e-13	0.871538	0.936	0.519	2.58765e-09
Stt3a	4.30871e-14	0.869548	0.829	0.333	7.93276e-10
Smim14	1.1819e-14	0.867645	0.967	0.685	2.176e-10
Tssc4	1.39998e-12	0.858056	0.843	0.444	2.57751e-08
Edem2	6.33809e-13	0.85713	0.862	0.389	1.16691e-08
Ociad2	2.04997e-13	0.856299	0.939	0.5	3.77419e-09
Dad1	5.21902e-16	0.845163	0.997	0.944	9.60874e-12
Gnas	2.89663e-11	0.843008	1	0.944	5.33299e-07
Uqcrq	2.25123e-16	0.833614	0.993	0.926	4.14474e-12
Dpm3	1.3658e-13	0.831892	0.913	0.463	2.51457e-09
Srp9	6.5303e-15	0.828533	0.988	0.722	1.20229e-10
1110008P14Rik	1.07642e-12	0.825874	0.897	0.481	1.98179e-08
Kdelr2	2.09198e-11	0.820861	0.878	0.407	3.85155e-07
Ucn3	2.72891e-08	0.818036	0.409	0.019	0.000502419
Syndig1l	1.10103e-12	0.812721	0.529	0	2.02711e-08
Mien1	9.85573e-13	0.811283	0.984	0.778	1.81454e-08
Ift20	8.24876e-12	0.803125	0.917	0.648	1.51868e-07
Tram1	4.41396e-13	0.797806	0.906	0.556	8.12654e-09
Cntfr	4.64542e-11	0.797607	0.538	0.056	8.55269e-07
Gpx3	6.22455e-10	0.797496	0.972	0.778	1.146e-05
Frzb	1.80503e-12	0.793041	0.57	0.037	3.32324e-08
Canx	2.73716e-11	0.790725	0.949	0.704	5.03938e-07
Exoc7	1.14636e-10	0.78736	0.722	0.278	2.11056e-06
Uso1	1.18585e-12	0.78479	0.755	0.278	2.18328e-08
Meg3	8.60651e-10	0.78162	1	1	1.58454e-05
Slc2a5	5.74503e-12	0.779546	0.774	0.296	1.05772e-07
Arhgap36	1.335e-11	0.778	0.528	0.019	2.45786e-07
Cycs	2.87562e-14	0.775448	0.951	0.648	5.29431e-10
Uqcc2	7.87367e-14	0.772793	0.994	0.852	1.44962e-09
Minos1	2.6138e-13	0.772627	0.999	0.907	4.81228e-09
Ssr3	7.2378e-12	0.772084	0.867	0.463	1.33255e-07
Magt1	1.67554e-12	0.771564	0.874	0.426	3.08485e-08
Nt5dc2	1.34463e-09	0.770434	0.852	0.537	2.4756e-05
Bet1	5.10123e-11	0.766732	0.765	0.315	9.39188e-07
Cd164	1.94315e-13	0.765085	0.972	0.722	3.57753e-09
Srm	5.75315e-11	0.764157	0.662	0.185	1.05921e-06
Rpn1	4.65782e-12	0.763661	0.959	0.759	8.57552e-08
Ufc1	2.126e-11	0.761383	0.881	0.5	3.91418e-07
Phactr1	6.16662e-13	0.757832	0.645	0.111	1.13534e-08
Acly	3.34033e-12	0.756941	0.951	0.704	6.14989e-08
Tspan7	1.64289e-10	0.755392	0.984	0.741	3.02472e-06
Entpd3	3.0521e-13	0.755069	0.754	0.222	5.61922e-09
Spock2	2.9131e-12	0.753447	0.613	0.074	5.36331e-08
Gfpt1	2.85241e-12	0.753214	0.803	0.352	5.25157e-08
Cdk2ap2	2.59344e-10	0.751696	0.867	0.444	4.77478e-06
Gadd45g	4.69482e-08	0.74496	0.871	0.611	0.000864363
Ssr1	2.08436e-13	0.744129	0.862	0.426	3.83751e-09
C1qa	1.71957e-07	0.743169	0.538	0.148	0.0031659
Hopx	3.37557e-10	0.74285	0.549	0.074	6.21477e-06
Cst3	1.59543e-13	0.742813	1	0.926	2.93735e-09
Igsf1	2.75492e-09	0.738345	0.528	0.093	5.07208e-05
Cks1b	8.31944e-08	0.737949	0.642	0.278	0.00153169
Fam174b	6.64218e-11	0.727603	0.807	0.389	1.22289e-06
H13	4.37137e-11	0.72514	0.87	0.463	8.04813e-07
Pcsk2	2.84741e-10	0.724275	0.999	0.759	5.24236e-06
Gmppb	1.21472e-10	0.724132	0.629	0.148	2.23642e-06
Cib2	1.0866e-10	0.720974	0.635	0.167	2.00054e-06
Mif	1.99856e-10	0.718437	0.971	0.741	3.67954e-06
Gch1	4.62252e-10	0.71752	0.98	0.741	8.51053e-06
Maob	6.51161e-10	0.709204	0.713	0.259	1.19885e-05
Scgn	8.71857e-10	0.706961	0.97	0.704	1.60518e-05
Uggt1	8.04198e-11	0.706144	0.652	0.204	1.48061e-06
Adra2a	1.91523e-10	0.703664	0.536	0.074	3.52613e-06
Sar1b	6.16006e-11	0.695627	0.87	0.574	1.13413e-06
Ece1	1.53548e-10	0.692918	0.872	0.481	2.82698e-06
Cpe	6.82185e-10	0.692313	0.999	0.907	1.25597e-05
Wls	6.87868e-11	0.69063	0.654	0.148	1.26643e-06
Derl1	2.47074e-10	0.689664	0.622	0.167	4.54887e-06
Txn1	7.4278e-11	0.684933	0.986	0.815	1.36753e-06
Pdia5	7.83151e-11	0.684611	0.668	0.204	1.44186e-06
Abracl	7.66756e-10	0.677983	0.793	0.37	1.41167e-05
Srpr	5.18988e-10	0.677841	0.867	0.593	9.55508e-06
Rab1a	1.14817e-10	0.677614	0.958	0.722	2.11389e-06
Nans	1.84459e-09	0.674282	0.806	0.426	3.39608e-05
Rrbp1	4.73269e-09	0.669286	0.922	0.593	8.71336e-05
Acvr1c	2.17302e-08	0.667843	0.499	0.093	0.000400075
Usmg5	1.56196e-10	0.665995	0.994	0.926	2.87573e-06
Hdlbp	1.14878e-08	0.665625	0.817	0.463	0.000211501
Lpl	4.82878e-06	0.663437	0.59	0.241	0.0889027
Atp2a3	6.35821e-10	0.662057	0.617	0.185	1.17061e-05
Tmed9	2.39338e-10	0.653293	0.952	0.759	4.40644e-06
Ndufv3	6.01571e-10	0.649429	0.991	0.778	1.10755e-05
Xbp1	5.92231e-09	0.645663	0.872	0.556	0.000109036
Prnp	1.4041e-09	0.645347	0.959	0.778	2.5851e-05
Yif1b	2.90071e-09	0.645317	0.645	0.222	5.34049e-05
Ppib	3.24997e-09	0.645097	0.991	0.87	5.98352e-05
Wfs1	9.30373e-11	0.636549	0.548	0.056	1.71291e-06
Ppa1	1.19172e-08	0.63346	0.675	0.278	0.000219408
Txnl1	2.94027e-09	0.63149	0.922	0.667	5.41333e-05
Erp29	2.074e-10	0.631272	0.981	0.852	3.81844e-06
Serf2	5.44482e-10	0.630533	0.999	0.926	1.00245e-05
Golga4	4.70125e-10	0.629401	0.743	0.296	8.65547e-06
Enho	2.14763e-09	0.624152	0.674	0.222	3.95401e-05
Lyve1	6.50289e-08	0.619891	0.393	0.019	0.00119725
Sec61a1	8.35789e-09	0.611914	0.807	0.407	0.000153877
Atp5j2	3.47446e-11	0.609327	0.999	0.963	6.39682e-07
1500009L16Rik	3.81679e-08	0.598489	0.642	0.222	0.000702709
Arl1	2.32501e-09	0.587233	0.936	0.722	4.28057e-05
Mafb	4.72639e-06	0.587079	0.97	0.759	0.0870176
Tmem14c	2.76933e-07	0.584963	0.81	0.481	0.00509862
Clptm1l	4.80728e-08	0.582127	0.532	0.148	0.000885069
Aldh9a1	7.13308e-08	0.58105	0.5	0.111	0.00131327
Gjd2	1.64099e-09	0.577222	0.701	0.241	3.02123e-05
Wipi1	9.29619e-07	0.576758	0.555	0.185	0.0171152
Slc38a4	2.97983e-08	0.569829	0.496	0.093	0.000548617
Ndufb10	1.80526e-09	0.569795	0.958	0.778	3.32366e-05
Dpp3	3.32652e-08	0.569281	0.68	0.315	0.000612446
Mrps33	5.15386e-08	0.568926	0.983	0.796	0.000948876
S100a11	3.78046e-07	0.568799	0.996	0.796	0.0069602
Plpp5	3.77453e-08	0.568017	0.645	0.278	0.000694928
Zfp568	1.08557e-08	0.565913	0.5	0.093	0.000199864
Dap	5.86351e-08	0.565506	0.891	0.574	0.00107953
Gng4	2.51425e-08	0.565226	0.568	0.167	0.000462898
Actn3	8.06817e-08	0.563764	0.5	0.093	0.00148543
Ndufb11	3.9357e-09	0.561303	0.997	0.87	7.24602e-05
Tmem167	1.63148e-08	0.558557	0.888	0.537	0.000300371
Gorasp2	1.34359e-07	0.555176	0.723	0.352	0.00247369
Srp54b	1.32341e-07	0.552204	0.859	0.667	0.00243652
Sec23b	2.87567e-07	0.551408	0.639	0.278	0.0052944
Bet1l	4.75638e-07	0.550184	0.594	0.241	0.00875696
Nme1	4.10242e-09	0.547615	0.99	0.944	7.55297e-05
Gm10941	5.73482e-08	0.54114	0.467	0.074	0.00105584
Kcnmb2	3.67688e-07	0.537956	0.571	0.204	0.00676951
Tbcb	2.57867e-07	0.53566	0.906	0.722	0.00474758
Tmem65	9.40369e-08	0.535232	0.449	0.074	0.00173131
Sez6l2	3.6316e-07	0.534326	0.791	0.407	0.00668613
Morf4l2	2.89141e-08	0.532088	0.987	0.926	0.000532338
Prdx3	1.52981e-06	0.531646	0.735	0.463	0.0281653
Sh3pxd2a	1.38072e-08	0.530997	0.39	0	0.000254205
Cox5b	2.31802e-08	0.528986	0.996	0.926	0.00042677
Cyb5a	2.56358e-06	0.525868	0.661	0.333	0.047198
Nt5c3	4.63882e-06	0.524862	0.664	0.389	0.0854054
Atp6v1e1	1.35286e-07	0.524822	0.959	0.722	0.00249075
Dnajc10	4.53455e-07	0.522628	0.641	0.259	0.00834855
Spcs3	1.25794e-06	0.518506	0.694	0.37	0.02316
Ndufb8	1.02768e-08	0.517807	0.996	0.852	0.000189207
Erp44	1.96863e-06	0.516055	0.799	0.519	0.0362444
Swi5	1.85302e-08	0.514408	0.996	0.926	0.000341159
Edem1	2.27439e-07	0.51426	0.393	0.037	0.00418739
Sec24d	6.24482e-08	0.513622	0.514	0.111	0.00114973
Uqcr11	2.56497e-08	0.513318	0.997	0.944	0.000472237
Ivd	2.29341e-06	0.511262	0.526	0.185	0.042224
Itpkb	7.36617e-08	0.510848	0.442	0.056	0.00135619
Ndufs5	2.84331e-08	0.509007	0.987	0.87	0.000523482
2310039H08Rik	3.24076e-06	0.50886	0.754	0.444	0.0596656
Syt13	4.28161e-06	0.508464	0.964	0.741	0.0788288
Galnt18	3.13289e-07	0.50807	0.526	0.148	0.00576797
Ndufb6	4.3074e-06	0.506583	0.864	0.667	0.0793035
Tma7	4.45453e-07	0.505638	0.996	0.926	0.00820123
Mia3	3.65548e-07	0.505339	0.696	0.296	0.00673011
Romo1	2.9005e-06	0.504868	0.988	0.796	0.0534011
Mrps36	2.52537e-06	0.501313	0.775	0.5	0.0464945
Yipf5	3.16304e-06	0.496681	0.578	0.278	0.0582347
Atp5o	1.36359e-07	0.496414	0.99	0.833	0.00251051
Sub1	2.3024e-09	0.495896	0.997	0.926	4.23896e-05
Slc37a4	3.97573e-07	0.495473	0.609	0.222	0.00731971
Uba5	2.17244e-06	0.49436	0.686	0.37	0.0399968
Ubl5	1.35705e-06	0.494044	0.997	0.907	0.0249846
4833439L19Rik	4.83479e-06	0.493507	0.772	0.519	0.0890133
Ndufa2	9.6823e-08	0.493276	0.994	0.852	0.00178261
Timm10b	1.40425e-06	0.492516	0.755	0.444	0.0258537
Slc33a1	1.75685e-07	0.489007	0.47	0.093	0.00323453
Ntrk2	1.23529e-06	0.488724	0.372	0.037	0.0227429
Tmod2	2.49737e-06	0.488724	0.374	0.056	0.0459791
Cox7a2	1.94644e-07	0.487079	0.997	0.963	0.0035836
Naga	1.66911e-06	0.487055	0.533	0.185	0.0307301
Tmed10	1.17271e-07	0.48488	0.996	0.833	0.00215907
Tvp23b	1.9011e-06	0.480806	0.829	0.63	0.0350011
Fam183b	4.02742e-06	0.48023	0.986	0.815	0.0741489
Gabarap	1.76966e-08	0.479761	0.996	0.926	0.000325812
Gtf2a2	2.49162e-06	0.47959	0.897	0.667	0.0458732
Smdt1	2.97052e-06	0.476627	0.984	0.778	0.0546902
Camk2n1	3.64434e-06	0.471276	0.819	0.5	0.067096
Mrps12	4.82412e-06	0.470196	0.801	0.537	0.0888168
Slit1	1.21434e-06	0.467862	0.396	0.056	0.0223572
Pclo	2.45319e-06	0.466281	0.803	0.444	0.0451657
Arf1	1.21057e-06	0.461938	0.996	0.944	0.0222879
Ost4	1.53317e-06	0.461383	0.899	0.667	0.0282273
Zfyve21	2.86606e-06	0.460387	0.604	0.241	0.0527671
Scnn1b	6.68468e-07	0.458291	0.325	0	0.0123072
Cox6a1	1.88224e-06	0.453853	0.999	1	0.0346539
G6pc3	2.28366e-06	0.452343	0.428	0.093	0.0420445
BC031181	1.82519e-06	0.436852	0.89	0.685	0.0336036
2015-09-01	1.56045e-06	0.436351	0.99	0.963	0.0287294
Mpp3	2.39208e-06	0.436145	0.406	0.074	0.0440406
Atp5e	6.25376e-07	0.435517	0.999	0.981	0.0115138
Hspa13	3.5876e-06	0.433818	0.61	0.259	0.0660513
Thyn1	3.99568e-06	0.430897	0.558	0.204	0.0735645
Cox8a	1.24553e-07	0.428338	0.999	1	0.00229315
Ghr	4.91326e-06	0.421783	0.628	0.278	0.090458
Larp1b	4.79831e-06	0.416357	0.362	0.056	0.0883416
Mrfap1	1.20008e-06	0.41312	1	0.981	0.0220946
Srprb	5.29784e-06	0.410795	0.641	0.333	0.0975386
Uqcrb	8.07158e-07	0.406149	0.997	0.981	0.0148606
Wbp5	1.69296e-07	0.406123	0.999	0.981	0.00311691
Atpif1	4.49113e-06	0.359611	0.997	0.963	0.0826863
Prdm10	2.48929e-06	-0.131245	0.014	0.111	0.0458303
Schip1.1	2.48929e-06	-0.131245	0.014	0.111	0.0458303
Gm10069	4.89315e-07	-0.150975	0.017	0.13	0.00900878
Gm20554	1.32763e-08	-0.157154	0.013	0.13	0.000244431
Hbq1a	3.56531e-08	-0.168282	0.019	0.148	0.00065641
Sstr2	2.46959e-16	-0.171674	0.003	0.13	4.54676e-12
Klb	4.74462e-08	-0.17855	0.014	0.13	0.000873532
Ace2	2.70692e-09	-0.182678	0.012	0.13	4.98371e-05
Igfbp2	4.46916e-09	-0.199127	0.038	0.222	8.22816e-05
Galnt13	2.2253e-21	-0.199309	0	0.13	4.097e-17
Mospd1	4.41841e-08	-0.201634	0.014	0.13	0.000813473
Ptprk	6.66023e-08	-0.214117	0.038	0.204	0.00122622
Nudt11	1.64385e-06	-0.224104	0.046	0.204	0.0302648
Edn3	5.09682e-07	-0.226258	0.023	0.148	0.00938376
Mpp1	3.44956e-07	-0.230111	0.035	0.185	0.00635098
Tspan12	9.49202e-12	-0.232366	0.023	0.204	1.74758e-07
H2-T23	3.73831e-06	-0.239817	0.049	0.204	0.068826
Mboat4	3.99587e-11	-0.242606	0.016	0.167	7.3568e-07
Acot1	5.34271e-06	-0.253033	0.094	0.296	0.0983646
Slc25a33	1.40912e-06	-0.263896	0.032	0.167	0.0259433
Ndst4	2.26277e-12	-0.264632	0.017	0.185	4.16599e-08
Amer1	2.94492e-07	-0.26642	0.057	0.241	0.0054219
Azin2	2.29007e-06	-0.269573	0.072	0.259	0.0421624
Efnb1	9.17454e-07	-0.275418	0.07	0.259	0.0168912
Drc1	1.63251e-09	-0.280175	0.02	0.167	3.00562e-05
Wfdc15b	7.63829e-09	-0.283248	0.028	0.185	0.000140628
Lynx1	3.2142e-17	-0.283248	0.004	0.148	5.91767e-13
Bcl11a	3.10638e-07	-0.288094	0.074	0.278	0.00571915
Cer1	6.61534e-10	-0.290443	0.014	0.148	1.21795e-05
Ppp1r14a	2.57946e-11	-0.292506	0.012	0.148	4.74905e-07
P3h4	3.75883e-07	-0.304168	0.216	0.537	0.00692039
Apom	4.3384e-12	-0.304943	0.004	0.111	7.98744e-08
Cited1	3.69348e-11	-0.305647	0.016	0.167	6.80007e-07
Ube2l6	4.42848e-09	-0.314109	0.059	0.278	8.15328e-05
Cbfa2t2	1.81945e-06	-0.315309	0.155	0.407	0.0334978
Celf2	1.70626e-06	-0.321134	0.141	0.389	0.031414
Ppp1r14c	9.5806e-09	-0.323049	0.035	0.204	0.000176388
Fam43a	7.47255e-07	-0.335021	0.117	0.352	0.0137577
Irx2	3.82915e-19	-0.339075	0.01	0.204	7.04986e-15
Ccdc34	4.88417e-07	-0.344156	0.232	0.556	0.00899225
Cdc42ep3	9.37744e-16	-0.347467	0.019	0.222	1.72648e-11
Pou6f2	7.47696e-22	-0.349461	0.003	0.167	1.37658e-17
Litaf	5.33857e-07	-0.349795	0.075	0.278	0.00982884
Nxph1	4.7386e-27	-0.351548	0.001	0.185	8.72423e-23
Bcl2l1	1.50933e-06	-0.355419	0.155	0.407	0.0277883
Syne1	4.96285e-08	-0.368904	0.087	0.315	0.000913709
Igsf21	1.90444e-19	-0.369985	0.016	0.241	3.50626e-15
Gm609	1.95691e-20	-0.374101	0.014	0.241	3.60287e-16
Plk2	1.29034e-06	-0.374671	0.072	0.259	0.0237565
Col9a3	1.70946e-15	-0.379924	0.019	0.222	3.14728e-11
Tox	1.81985e-06	-0.380731	0.196	0.463	0.0335052
Plscr3	3.97823e-07	-0.38178	0.222	0.519	0.00732433
Tekt2	2.16901e-06	-0.387804	0.278	0.574	0.0399336
Muc1	3.45755e-11	-0.392631	0.048	0.278	6.36569e-07
Cdc25b	3.50165e-07	-0.39353	0.077	0.278	0.00644689
Wsb1	1.85497e-09	-0.396016	0.067	0.296	3.41519e-05
Gypa	7.64929e-07	-0.396818	0.036	0.185	0.0140831
Jup	2.67934e-07	-0.400993	0.274	0.611	0.00493293
Cbfb	2.74127e-06	-0.403678	0.216	0.481	0.0504696
St3gal6	8.36161e-10	-0.405036	0.106	0.389	1.53946e-05
Tcp11	1.14814e-06	-0.408999	0.172	0.426	0.0211383
Setd8	9.56469e-08	-0.418407	0.132	0.389	0.00176096
Serping1	7.70407e-08	-0.41962	0.126	0.389	0.0014184
Arg1	5.37347e-10	-0.421494	0.019	0.167	9.89309e-06
Miat	1.02458e-08	-0.424603	0.035	0.204	0.000188636
Rnf146	1.13404e-06	-0.428454	0.246	0.537	0.0208788
Tmed1	4.48819e-06	-0.432008	0.174	0.407	0.082632
Ppp3ca	2.76526e-06	-0.443202	0.31	0.593	0.0509112
Serpine2	4.97241e-09	-0.44591	0.162	0.481	9.15471e-05
Eef2	1.6214e-06	-0.46175	0.997	0.963	0.0298517
Cyba	5.33762e-07	-0.466978	0.136	0.389	0.0098271
Npc2	2.20532e-07	-0.48574	0.823	0.926	0.00406021
Irx1	4.4424e-33	-0.488864	0.003	0.241	8.1789e-29
Fth1	2.56792e-06	-0.495609	0.999	1	0.0472779
Akap17b	6.59463e-09	-0.498116	0.109	0.37	0.000121414
Ccndbp1	1.77965e-08	-0.50564	0.317	0.648	0.000327651
Dpp4	1.38639e-09	-0.509603	0.052	0.259	2.55248e-05
Blvrb	1.5619e-06	-0.51996	0.125	0.352	0.0287561
Tshz2	4.55255e-06	-0.520988	0.536	0.815	0.0838169
Dpysl4	2.63101e-18	-0.526075	0.014	0.222	4.84395e-14
Sms	3.89514e-08	-0.533432	0.228	0.537	0.000717135
App	1.46866e-06	-0.536912	0.638	0.852	0.0270396
Cystm1	3.61701e-07	-0.538951	0.91	0.963	0.00665928
Fam210b	1.15185e-06	-0.559498	0.164	0.407	0.0212067
Gria2	6.11426e-18	-0.562764	0.036	0.315	1.1257e-13
Marcks	2.49195e-06	-0.563964	0.42	0.685	0.0458793
Trf	7.90503e-12	-0.582328	0.039	0.259	1.45539e-07
Arx	1.14654e-26	-0.586034	0.01	0.259	2.1109e-22
Gltscr2	1.01082e-07	-0.58708	0.642	0.852	0.00186102
Gm43861	9.11606e-15	-0.588102	0.097	0.444	1.67836e-10
Nefm	7.17226e-09	-0.591797	0.08	0.315	0.000132048
Slc48a1	8.24825e-11	-0.597728	0.332	0.722	1.51858e-06
Casp6	2.37239e-10	-0.599762	0.148	0.463	4.3678e-06
Sgce	1.3338e-27	-0.600277	0.025	0.352	2.45566e-23
Rpl18a	7.46878e-10	-0.60721	1	1	1.37508e-05
Rpl9	7.96589e-09	-0.612142	1	1	0.00014666
Hsp90ab1	1.33893e-08	-0.613921	1	0.981	0.00024651
Prox1	3.73652e-09	-0.631558	0.291	0.63	6.87931e-05
Ly6e	2.53525e-06	-0.642633	0.517	0.741	0.0466766
Alcam	3.06066e-08	-0.670564	0.201	0.5	0.000563499
Pbx1	2.99855e-09	-0.679578	0.419	0.759	5.52062e-05
Lpar6	6.13443e-15	-0.696378	0.091	0.426	1.12941e-10
Hspa8	1.17442e-09	-0.708919	1	1	2.16222e-05
Ctxn2	2.75453e-30	-0.710037	0.017	0.333	5.07137e-26
Pax4	2.02276e-18	-0.771715	0.026	0.278	3.7241e-14
Mid1ip1	1.78047e-08	-0.776277	0.63	0.889	0.000327802
Marcksl1	9.45879e-07	-0.785033	0.645	0.852	0.0174146
Auts2	3.1889e-13	-0.793571	0.191	0.574	5.87108e-09
Neurod2	1.36396e-38	-0.814968	0	0.241	2.51118e-34
Cck	5.12193e-12	-0.834589	0.052	0.296	9.42998e-08
Slc25a37	1.11292e-20	-0.866403	0.103	0.537	2.049e-16
2002-03-01	1.17953e-15	-0.86821	0.252	0.685	2.17164e-11
Ctsz	2.37173e-07	-0.873246	0.425	0.685	0.00436659
Bnip3l	3.1036e-11	-0.874999	0.652	0.87	5.71404e-07
Pou3f4	1.72018e-29	-0.886157	0.033	0.407	3.16703e-25
Glud1	5.14805e-10	-0.886751	0.523	0.778	9.47807e-06
Cldn6	6.55255e-09	-0.945597	0.481	0.759	0.000120639
Slc25a5	4.90625e-08	-0.947479	0.99	0.981	0.000903289
Fam220a	2.63487e-13	-1.01647	0.448	0.796	4.85106e-09
Hn1	2.26605e-07	-1.02323	0.619	0.926	0.00417202
Pgrmc1	4.19956e-11	-1.06551	0.565	0.815	7.73181e-07
Runx1t1	2.43715e-11	-1.11701	0.209	0.556	4.48704e-07
Etv1	9.81044e-23	-1.13447	0.062	0.444	1.8062e-18
Smarca1	3.30095e-09	-1.21696	0.229	0.537	6.07737e-05
Peg10	2.24328e-27	-1.32566	0.033	0.389	4.1301e-23
Snca	2.56946e-22	-1.41115	0.061	0.444	4.73063e-18
Fech	2.51188e-29	-1.55162	0.155	0.741	4.62462e-25
Cd24a	4.73144e-09	-1.62021	0.312	0.611	8.71106e-05
Mdk	8.34815e-08	-1.65688	0.13	0.37	0.00153698
Mkrn1	6.04005e-14	-1.76019	0.528	0.833	1.11203e-09
Cdkn1a	1.28479e-13	-1.95744	0.159	0.537	2.36542e-09
Alas2	2.36931e-48	-2.67315	0.101	0.815	4.36213e-44
Hba-a2	3.02588e-29	-2.80797	0.517	0.963	5.57095e-25
Neurog3	5.6076e-21	-3.55909	0.03	0.315	1.03242e-16
Hbb-bt	6.4134e-27	-3.57437	0.916	1	1.18077e-22
Hbb-bs	2.03535e-25	-3.67291	1	1	3.74729e-21
Hba-a1	5.95462e-27	-3.80485	1	1	1.0963e-22
Ghrl	4.58337e-07	-6.08779	0.196	0.444	0.00843844
Gcg	1.70246e-06	-7.37236	0.329	0.519	0.031344

## Sheet: Byrnes et al. 2018 E17.5 cl25
	P value	log2FC	pct.1	pct.2	P adj
Nnat	6.13269e-20	6.08364	1	0	1.12909e-15
Ppp1r1a	7.16224e-19	2.6258	1	0.122	1.31864e-14
Ins2	1.19025e-17	8.16298	1	1	2.19138e-13
Iapp	2.1766e-16	3.56352	1	0.714	4.00734e-12
Ins1	1.34029e-15	8.07775	1	0.939	2.46761e-11
Sdf2l1	2.15485e-15	2.62681	0.96	0.408	3.9673e-11
Gng12	2.385e-15	1.93078	0.98	0.327	4.39102e-11
Sytl4	7.91802e-15	1.6692	0.86	0.082	1.45779e-10
Slc2a2	9.42048e-15	1.64893	0.82	0.02	1.7344e-10
Ero1lb	1.0641e-13	1.35713	0.88	0.163	1.95911e-09
Sec61g	1.65747e-13	1.11911	1	0.98	3.05156e-09
Slc30a8	2.15966e-13	1.76376	0.96	0.306	3.97614e-09
Prss53	2.47718e-13	1.54597	0.74	0	4.56073e-09
Manf	3.36154e-13	1.79028	1	0.816	6.18892e-09
Hadh	3.4642e-13	1.58039	0.98	0.367	6.37795e-09
Tmem215	4.14018e-13	1.01436	0.72	0	7.62249e-09
Sec61b	4.70531e-13	1.3709	1	0.898	8.66294e-09
Pcsk1	8.24609e-13	1.50959	0.94	0.245	1.51819e-08
Pdia6	1.15749e-12	1.55018	1	0.796	2.13106e-08
Fkbp2	2.66744e-12	1.08048	1	0.694	4.91103e-08
Atp2a2	3.19578e-12	1.49362	0.92	0.408	5.88375e-08
Scg3	3.40626e-12	1.33534	1	0.735	6.27126e-08
Hspa5	1.13283e-11	1.61887	1	0.898	2.08565e-07
Serp1	2.41e-11	1.0002	0.9	0.449	4.43706e-07
Pdia3	3.29645e-11	1.04068	1	0.939	6.06909e-07
Krtcap2	5.04559e-11	1.14825	0.98	0.694	9.28943e-07
Dlk1	6.36737e-11	1.77255	0.96	0.49	1.1723e-06
Papss2	9.60719e-11	1.03694	0.88	0.204	1.76878e-06
Phactr1	9.86581e-11	0.793976	0.7	0.061	1.81639e-06
Selk	1.19197e-10	0.852856	1	0.898	2.19454e-06
Rpl18a	1.32232e-10	-1.04971	1	1	2.43453e-06
Wfs1	1.56457e-10	0.782409	0.6	0	2.88054e-06
Fkbp11	2.11591e-10	1.31325	0.74	0.102	3.89561e-06
Mlxipl	2.18561e-10	1.07621	0.86	0.265	4.02393e-06
Hspa8	3.80104e-10	-1.2461	1	1	6.9981e-06
Bace2	5.57876e-10	1.07039	0.58	0	1.0271e-05
Ostc	5.6363e-10	1.01065	1	0.776	1.0377e-05
Pdx1	5.94046e-10	1.10992	0.94	0.306	1.0937e-05
Calr	7.33026e-10	1.13435	1	0.898	1.34958e-05
Dnajb9	7.68198e-10	1.1683	0.86	0.429	1.41433e-05
Scg2	1.04557e-09	1.61471	0.98	0.551	1.925e-05
Creld2	1.06157e-09	1.51365	0.86	0.388	1.95445e-05
Hsp90b1	1.40373e-09	1.29788	1	0.857	2.58441e-05
Nkx6-1	1.78816e-09	1.07519	0.9	0.286	3.29218e-05
Nucb2	2.15234e-09	1.20303	0.78	0.245	3.96268e-05
Hyou1	2.91557e-09	0.970854	0.82	0.204	5.36785e-05
Npc2	3.87838e-09	-0.860875	0.72	0.959	7.14049e-05
Fam151a	4.67957e-09	0.997326	0.66	0.102	8.61555e-05
Rps9	4.907e-09	-0.812236	1	1	9.03427e-05
Hsp90ab1	5.47579e-09	-1.05365	1	0.98	0.000100815
Syndig1l	7.02514e-09	0.748461	0.52	0	0.00012934
Rpl9	7.03766e-09	-1.06598	1	1	0.00012957
Arhgap36	7.04287e-09	0.765535	0.52	0	0.000129666
Eef2	7.70919e-09	-0.949487	1	0.959	0.000141934
Dnajc3	7.81399e-09	1.10014	0.88	0.49	0.000143863
Chgb	9.05669e-09	1.03797	1	0.592	0.000166743
App	9.83485e-09	-1.02915	0.38	0.857	0.000181069
P2ry1	1.37921e-08	0.818851	0.54	0.02	0.000253925
Spcs2	1.54035e-08	0.778209	1	0.816	0.000283594
Scg5	1.60209e-08	0.987597	1	0.857	0.000294961
Entpd3	1.60791e-08	0.802456	0.74	0.163	0.000296032
Fkbp1b	1.85614e-08	0.859822	0.64	0.102	0.000341734
Rpn2	1.93412e-08	0.896215	0.96	0.714	0.000356091
Rps27	1.97391e-08	-0.893452	1	1	0.000363417
Naca	2.04286e-08	-0.817642	1	0.98	0.000376111
Lman1	2.1226e-08	0.9947	0.9	0.551	0.000390792
Cystm1	2.32296e-08	-0.970253	0.82	0.959	0.000427681
Spock2	2.34132e-08	0.774162	0.56	0.041	0.00043106
Hopx	3.16044e-08	0.702365	0.6	0.061	0.000581869
Runx1t1	3.24502e-08	-1.40354	0.08	0.592	0.000597441
Adra2a	3.27572e-08	0.736388	0.52	0.02	0.000603093
Ssr4	3.29817e-08	0.92655	1	0.918	0.000607227
G6pc2	3.8656e-08	1.42771	0.54	0.041	0.000711696
Derl3	3.93426e-08	0.765535	0.48	0	0.000724336
Rps14	4.55894e-08	-0.670653	1	1	0.000839346
Glud1	5.75935e-08	-1.20121	0.38	0.796	0.00106035
Rab3a	6.56149e-08	0.809917	0.96	0.469	0.00120804
Frzb	7.41306e-08	0.593784	0.5	0.02	0.00136482
Rpl18	7.64851e-08	-0.725754	1	1	0.00140817
Vimp	7.75631e-08	0.917082	0.88	0.49	0.00142801
Pgrmc1	8.04793e-08	-1.29968	0.42	0.816	0.0014817
Npy	8.63651e-08	4.32976	0.54	0.061	0.00159007
Trpm5	9.33075e-08	0.782409	0.46	0	0.00171788
Eef1a1	9.79742e-08	-0.679515	1	1	0.0018038
Tssc4	1.26893e-07	0.868492	0.84	0.388	0.00233622
Spcs1	1.39028e-07	0.803126	1	0.776	0.00255964
Hn1	1.7416e-07	-1.32683	0.48	0.918	0.00320645
Gltscr2	1.82976e-07	-0.826159	0.5	0.837	0.00336876
Rpl36al	1.93752e-07	0.716808	1	0.959	0.00356718
Rps5	2.01492e-07	-0.828449	1	1	0.00370966
Sec11c	2.04798e-07	0.860976	0.84	0.347	0.00377054
Rpl36a	2.38205e-07	-0.891643	0.94	0.98	0.0043856
Rpl4	2.44095e-07	-0.743694	1	0.98	0.00449403
Pdia4	2.77865e-07	1.03447	0.92	0.714	0.00511578
Chga	2.7915e-07	1.17648	0.98	0.857	0.00513943
Prox1	2.80742e-07	-0.863723	0.2	0.673	0.00516874
Atp5g1	2.86133e-07	0.741767	1	0.898	0.005268
Ociad2	2.93192e-07	0.80939	0.9	0.449	0.00539796
Ndrg1	2.93795e-07	-0.782053	0.08	0.551	0.00540906
Ddost	2.96301e-07	0.76153	0.98	0.714	0.00545519
Auts2	3.06156e-07	-0.926053	0.16	0.633	0.00563663
Rasgrf1	3.36018e-07	0.602209	0.5	0.041	0.00618643
Wls	3.36769e-07	0.669198	0.56	0.082	0.00620025
Tmed3	3.84911e-07	0.743644	1	0.755	0.00708659
Srp9	3.98936e-07	0.65642	1	0.694	0.00734482
Cntfr	4.47866e-07	0.746147	0.52	0.061	0.00824567
Ffar1	5.08275e-07	0.816131	0.66	0.163	0.00935785
Cope	5.1739e-07	0.736929	0.98	0.837	0.00952568
Dad1	5.46666e-07	0.585563	1	0.939	0.0100647
Plscr3	6.69741e-07	-0.605007	0.06	0.51	0.0123306
Rps28	6.73467e-07	-0.873554	1	1	0.0123992
Serbp1	7.41668e-07	-0.806754	0.76	0.918	0.0136548
Fus	7.81159e-07	-0.85044	0.68	0.898	0.0143819
Slc25a5	7.82312e-07	-1.25027	1	0.98	0.0144032
Rpl17	8.1619e-07	-0.700733	1	1	0.0150269
Ece1	8.61179e-07	0.692752	0.86	0.429	0.0158552
Klhdc8b	8.93255e-07	-0.725754	0.14	0.612	0.0164457
Scgn	9.18318e-07	0.75935	0.98	0.673	0.0169072
Ly6e	9.48356e-07	-1.01004	0.4	0.776	0.0174602
Stt3a	1.0257e-06	0.707819	0.8	0.327	0.0188841
Rpl10a	1.05413e-06	-0.685192	1	0.98	0.0194075
Rpl32	1.08393e-06	-0.690183	1	1	0.0199562
Epcam	1.12979e-06	-0.848837	0.98	0.98	0.0208005
S100a10	1.18274e-06	0.936088	0.64	0.143	0.0217755
Gjd2	1.18872e-06	0.642799	0.66	0.184	0.0218855
P4hb	1.21517e-06	0.677657	0.88	0.429	0.0223725
Cldn6	1.2996e-06	-1.22908	0.4	0.755	0.0239269
Cycs	1.46191e-06	0.59976	0.92	0.633	0.0269153
H3f3b	1.50982e-06	-0.895377	1	1	0.0277974
Rpl23a-ps3	1.65032e-06	-0.773889	0.44	0.776	0.0303841
Fau	1.71807e-06	-0.641606	1	0.98	0.0316314
Ctsz	1.81028e-06	-1.20847	0.28	0.694	0.033329
1110008P14Rik	1.9756e-06	0.786014	0.82	0.429	0.0363727
Lrrc16b	2.02703e-06	0.496922	0.42	0.02	0.0373196
Surf4	2.10528e-06	0.725741	0.88	0.531	0.0387604
Wipi1	2.10826e-06	0.642799	0.64	0.163	0.0388151
Rbm39	2.45188e-06	-0.691771	1	1	0.0451416
Hnrnpk	2.46814e-06	-0.708177	0.98	0.959	0.0454409
Fxr1	2.63741e-06	-0.756128	0.16	0.592	0.0485573
Tmed2	2.93393e-06	0.681347	0.98	0.796	0.0540167
Mid1ip1	2.94012e-06	-1.03594	0.62	0.878	0.0541306
Gm43861	2.96715e-06	-0.693543	0.06	0.469	0.0546281
Rps23	2.99369e-06	-0.642033	1	1	0.0551168
Eif3f	3.2877e-06	-0.867865	0.9	0.939	0.0605299
Uqcrq	3.36205e-06	0.549792	0.98	0.918	0.0618986
Guk1	3.56838e-06	0.677657	0.9	0.51	0.0656974
Srm	3.62179e-06	0.727583	0.6	0.163	0.0666808
Tspan13	3.86366e-06	0.633819	0.92	0.469	0.0711339
Rpl7	3.87068e-06	-0.60357	1	1	0.0712631
Rpl36	3.8721e-06	-0.579411	1	0.98	0.0712893
Eif3e	4.27845e-06	-0.824788	0.7	0.857	0.0787706
Ucn3	4.39296e-06	0.604071	0.36	0	0.0808787
Rpl3	4.58467e-06	-0.682311	1	1	0.0844083
Jup	4.82065e-06	-0.574142	0.18	0.633	0.0887529
Etv1	4.91542e-06	-1.13877	0.08	0.49	0.0904977
Zdhhc20	5.1857e-06	-0.638356	0.16	0.612	0.095474
Sgce	5.6484e-06	-0.660502	0.02	0.388	0.103993
Rpl23a	5.709e-06	-0.739461	1	1	0.105108
Ufm1	5.74011e-06	0.679622	0.9	0.592	0.105681
Pbx1	5.82536e-06	-0.75043	0.34	0.776	0.107251
Eif3h	6.21816e-06	-1.03448	0.88	0.857	0.114483
Casp6	6.27e-06	-0.744169	0.06	0.449	0.115437
Tekt2	6.38893e-06	-0.572768	0.14	0.592	0.117627
Ccnd3	6.86464e-06	-0.605339	0.1	0.51	0.126385
Foxp1	6.92601e-06	-0.899511	0.22	0.633	0.127515
mt-Nd1	7.04857e-06	-0.688944	1	1	0.129771
Rpl24	7.1123e-06	-0.558631	1	0.959	0.130945
Mpp3	7.2378e-06	0.479867	0.46	0.061	0.133255
Cib2	7.32623e-06	0.604726	0.58	0.143	0.134883
Cdkn1a	7.49658e-06	-2.05749	0.18	0.592	0.13802
Gpbp1	7.81979e-06	-0.552708	0.24	0.694	0.14397
Scnn1b	8.3197e-06	0.422233	0.34	0	0.153174
Cdhr1	8.39528e-06	0.565215	0.42	0.041	0.154566
Marcks	8.49545e-06	-0.790987	0.26	0.694	0.15641
Vps8	8.51809e-06	0.685877	0.48	0.082	0.156827
Slc2a5	8.54569e-06	0.646231	0.74	0.306	0.157335
Mdk	8.61963e-06	-1.96076	0.04	0.408	0.158696
Pou3f4	8.97345e-06	-0.877143	0.06	0.449	0.16521
mt-Atp6	9.14394e-06	-0.54824	1	1	0.168349
Gng4	9.14486e-06	0.539137	0.6	0.163	0.168366
Rps27rt	9.61141e-06	-0.735415	0.42	0.776	0.176956
Ppp3ca	1.02157e-05	-0.636829	0.2	0.633	0.188081
Tmem258	1.06135e-05	0.647776	1	0.796	0.195406
Btf3	1.07233e-05	-0.633388	0.98	0.98	0.197427
Dpm3	1.09085e-05	0.589763	0.9	0.449	0.200836
Dnajb11	1.09876e-05	0.707819	0.86	0.469	0.202293
Derl2	1.16222e-05	0.669851	0.8	0.49	0.213977
Rps19	1.16459e-05	-0.794317	1	1	0.214413
Sec11a	1.20143e-05	0.627649	0.94	0.673	0.221195
mt-Co3	1.24487e-05	-0.556109	1	1	0.229194
Uggt1	1.27767e-05	0.555816	0.6	0.184	0.235231
Marcksl1	1.29707e-05	-1.08852	0.56	0.857	0.238803
Rps15a	1.31867e-05	-0.556689	1	1	0.242781
Calm2	1.34323e-05	-0.52922	1	0.98	0.247302
Use1	1.35364e-05	-0.778085	0.4	0.735	0.249219
Zfos1	1.37035e-05	-0.828848	0.42	0.796	0.252295
Nono	1.43429e-05	-0.77874	0.52	0.857	0.264068
Atxn7l3b	1.43729e-05	-0.640104	0.72	0.939	0.264619
Slc35b1	1.57447e-05	0.711334	0.8	0.49	0.289875
Tmem65	1.57916e-05	0.460238	0.44	0.061	0.29074
PISD	1.60992e-05	-0.885237	0.44	0.796	0.296403
Lpar6	1.62221e-05	-0.766112	0.08	0.449	0.298664
Mbnl2	1.69385e-05	-0.673815	0.34	0.755	0.311854
Tcp1	1.71105e-05	-0.769279	0.56	0.816	0.315021
Maob	1.71806e-05	0.643279	0.66	0.224	0.316312
Cd47	1.72914e-05	-0.753512	0.28	0.673	0.318352
Ddx46	1.76619e-05	-0.533189	0.1	0.49	0.325173
Rps11	1.77512e-05	-0.56297	1	0.98	0.326817
Actn3	1.79473e-05	0.482753	0.46	0.061	0.330428
Tuba4a	1.86216e-05	-0.75017	0.5	0.857	0.342843
Hdac2	1.89971e-05	-0.607122	0.34	0.735	0.349756
Mien1	1.92926e-05	0.559539	1	0.776	0.355197
Nt5c3b	1.9399e-05	-0.514573	0.08	0.469	0.357155
Cbfa2t2	1.97475e-05	-0.471151	0.06	0.429	0.363571
Slit1	2.00748e-05	0.45628	0.36	0.02	0.369598
Anxa5	2.14132e-05	0.607163	0.9	0.49	0.394238
Alcam	2.20436e-05	-0.815022	0.12	0.51	0.405844
Neurog3	2.22949e-05	-3.72523	0.02	0.347	0.410472
Ndufa1	2.23488e-05	0.645338	0.96	0.694	0.411464
Rpl13a	2.35392e-05	-0.632506	1	1	0.433379
Rps4x	2.40513e-05	-0.693573	1	1	0.442809
Rps3a1	2.4729e-05	-0.623593	1	1	0.455286
Rpl21	2.4751e-05	-0.598384	1	1	0.455691
Peg10	2.50309e-05	-1.18347	0.06	0.429	0.460845
Rpl35	2.52893e-05	-0.689337	1	0.98	0.465601
Ntrk2	2.65921e-05	0.5372	0.4	0.041	0.489587
Tshz2	2.66991e-05	-0.730923	0.44	0.816	0.491558
Syne1	2.67545e-05	-0.506468	0.02	0.347	0.492577
Magt1	2.94189e-05	0.511422	0.82	0.367	0.541631
Dstn	3.06042e-05	-0.66084	0.9	0.959	0.563454
P3h4	3.20501e-05	-0.481659	0.14	0.531	0.590075
Gm10320	3.21553e-05	1.11431	0.74	0.531	0.592012
Serping1	3.23416e-05	-0.605007	0.06	0.408	0.595441
Rpl37a	3.29814e-05	-0.624103	1	0.98	0.607221
H2afv	3.3049e-05	-0.732429	0.38	0.755	0.608465
Ube2b	3.34023e-05	-0.743744	0.72	0.837	0.61497
Txnip	3.40454e-05	-0.996966	0.3	0.633	0.62681
Itpkb	3.59394e-05	0.422233	0.3	0	0.66168
Lyve1	3.68008e-05	0.443607	0.3	0	0.677539
St3gal6	3.74232e-05	-0.510679	0.06	0.408	0.688998
Zc3h3	3.84069e-05	0.468353	0.38	0.041	0.70711
Igsf1	3.85254e-05	0.582783	0.44	0.082	0.709291
Celf2	3.91643e-05	-0.49105	0.06	0.408	0.721054
Ssr2	3.97318e-05	0.518583	0.98	0.918	0.731502
Uba3	4.01432e-05	-0.504055	0.18	0.571	0.739076
Derl1	4.07235e-05	0.539137	0.56	0.163	0.74976
Acvr1c	4.10149e-05	0.600485	0.44	0.082	0.755126
Rps8	4.26131e-05	-0.587637	1	1	0.78455
Ctsl	4.30555e-05	-0.998773	0.58	0.796	0.792695
Gm27033	4.34557e-05	0.50972	0.44	0.082	0.800063
Ctxn2	4.42877e-05	-0.738098	0.04	0.367	0.815381
Rbm8a	4.48422e-05	-0.629539	0.68	0.816	0.825591
Actg1	4.63077e-05	-0.72709	1	1	0.85257
Fmo1	4.68978e-05	1.09059	0.4	0.061	0.863435
Ndufa6	4.73142e-05	-0.582948	0.94	0.939	0.871102
Mapt	4.92873e-05	0.809573	0.4	0.061	0.907429
Atrx	5.23936e-05	-0.601725	0.38	0.796	0.964618
Trf	5.34435e-05	-0.76033	0	0.286	0.983949
Ufc1	5.34502e-05	0.555816	0.86	0.469	0.984071
Arx	5.37471e-05	-0.652077	0	0.286	0.989537
Hnrnpa1	5.43912e-05	-0.975707	0.68	0.837	1
Rpl6	5.4902e-05	-0.583429	1	1	1
Cpt2	5.62836e-05	-0.692111	0.2	0.571	1
Rpl5	5.63756e-05	-0.621129	0.96	0.959	1
Rpl14	5.68375e-05	-0.557206	1	1	1
Paip2	5.78844e-05	-0.721024	0.7	0.898	1
Atp2a3	5.87873e-05	0.547355	0.54	0.163	1
Ubap2l	6.04823e-05	-0.658309	0.44	0.776	1
Rps18	6.25167e-05	-0.637999	1	1	1
Mif	6.26943e-05	0.58511	0.96	0.735	1
Rpl30	6.33282e-05	-0.507687	0.98	1	1
Sdcbp	6.40457e-05	-0.620866	0.34	0.694	1
Rpl23	6.6527e-05	-0.654751	1	1	1
Rnf146	6.81378e-05	-0.521543	0.18	0.551	1
Smarca1	6.82832e-05	-1.27357	0.24	0.592	1
Ssr1	6.84221e-05	0.472251	0.78	0.388	1
Tpm4	6.93638e-05	-0.424006	0.08	0.429	1
Smim14	7.0748e-05	0.57289	0.92	0.673	1
Slc24a2	7.1442e-05	0.356144	0.28	0	1
Plppr1	7.31562e-05	0.400538	0.28	0	1
Mob4	7.3254e-05	-0.626709	0.4	0.735	1
H13	7.50572e-05	0.601986	0.82	0.449	1
Cyba	7.52431e-05	-0.641076	0.06	0.388	1
Slc38a4	7.61671e-05	0.444785	0.44	0.082	1
Eif4b	7.75707e-05	-0.668265	0.22	0.571	1
Sar1b	7.85163e-05	0.555816	0.82	0.531	1
Clk1	8.16171e-05	-0.554608	0.22	0.612	1
Ssr3	8.28514e-05	0.537438	0.82	0.429	1
Dazap1	8.52787e-05	-0.558256	0.42	0.755	1
Ypel3	8.82566e-05	-0.707218	0.8	0.918	1
Ift22	8.88008e-05	-0.574142	0.2	0.571	1
Tmem167	9.00983e-05	0.491686	0.92	0.49	1
Rpl13	9.11479e-05	-0.57162	1	1	1
St13	9.22386e-05	-0.711406	0.52	0.755	1
Golga4	9.30476e-05	0.562574	0.68	0.306	1
Smarce1	9.53087e-05	-0.648542	0.32	0.673	1
Khdrbs1	9.65988e-05	-0.710078	0.22	0.571	1
Rps7	9.97456e-05	-0.703519	1	1	1
Mpzl1	0.000100892	-0.647584	0.34	0.694	1
Nudc	0.000101765	-0.690344	0.52	0.796	1
Azin2	0.000103608	-0.339486	0	0.265	1
Gpx3	0.000103686	0.555816	1	0.776	1
Gm609	0.000105777	-0.429684	0	0.265	1
Slc48a1	0.000107694	-0.522686	0.44	0.755	1
Irx1	0.000108165	-0.535037	0	0.265	1
4833420G17Rik	0.00010877	-0.522186	0.08	0.408	1
Dnajc12	0.000108819	-0.722169	0.18	0.51	1
Neurod2	0.000108877	-0.877143	0	0.265	1
Cnksr3	0.000114119	-0.394796	0.04	0.347	1
Tra2b	0.000115912	-0.508314	0.72	0.898	1
Acot1	0.000119975	-0.401115	0.02	0.306	1
Gmppb	0.000125526	0.501368	0.44	0.102	1
Snrnp48	0.000126251	-0.45061	0.12	0.469	1
Zfp568	0.000127876	0.460238	0.38	0.061	1
Tmc4	0.000133484	-0.726219	0.28	0.612	1
Rps15	0.000135459	-0.563125	1	0.98	1
Hnrnph3	0.000139298	-0.654751	0.32	0.653	1
Tmem59	0.000141689	-0.665556	0.98	1	1
Gm37035	0.000142249	0.333424	0.26	0	1
9330182L06Rik	0.000142249	0.333424	0.26	0	1
Ppp1cb	0.000143988	-0.573467	0.64	0.796	1
Setd8	0.000146472	-0.514573	0.1	0.429	1
Rsrc2	0.000152055	-0.523411	0.64	0.857	1
Sf3b2	0.000152625	-0.599754	0.58	0.878	1
Lman2l	0.00015642	-0.479808	0.2	0.551	1
Prlr	0.000159082	0.666847	0.3	0.02	1
Bex1	0.000163658	-0.60785	0.38	0.714	1
Gdap1	0.000164892	0.427711	0.34	0.041	1
Vgf	0.000164892	0.427711	0.34	0.041	1
C2cd4a	0.000166723	0.45628	0.3	0.02	1
Ogt	0.000167249	-0.521543	0.14	0.49	1
Fam43a	0.000170651	-0.450973	0.06	0.367	1
2210019I11Rik	0.000172651	0.393087	0.3	0.02	1
Gfpt1	0.000173884	0.534755	0.68	0.327	1
Slc16a9	0.000174078	0.349365	0.3	0.02	1
Klc3	0.000178594	-0.599895	0.32	0.673	1
Cadm1	0.000180397	-0.239713	0.08	0.408	1
Pcsk2	0.000182111	0.598559	1	0.735	1
Gnas	0.000182129	0.593372	1	0.939	1
Mrpl44	0.00018257	-0.437611	0.1	0.429	1
Ccndbp1	0.000184328	-0.520535	0.34	0.673	1
Gnb2	0.000186638	-0.609921	0.98	0.98	1
Rps3	0.000188811	-0.574327	1	1	1
Gtf3a	0.000200068	-0.474946	0.14	0.49	1
Gm42418	0.000203876	-0.330802	0.66	0.898	1
Cd164	0.00020404	0.515552	0.98	0.735	1
Snrpf	0.000206304	-0.575115	0.64	0.857	1
Cirbp	0.000206476	-0.73964	0.72	0.816	1
Kit	0.000209136	-0.316027	0	0.245	1
Rps6	0.000209517	-0.441907	1	1	1
Zc2hc1a	0.000212713	-0.36257	0	0.245	1
Cald1	0.000212713	-0.36257	0	0.245	1
Col9a3	0.000212743	-0.451379	0	0.245	1
mt-Cytb	0.00021285	-0.491007	1	1	1
Ctnnal1	0.000215061	-0.429684	0	0.245	1
Tle6	0.000215117	-0.498632	0.04	0.327	1
mt-Co2	0.000215238	-0.418122	1	1	1
Rwdd1	0.000215459	0.528543	0.82	0.531	1
Slc33a1	0.000216442	0.412858	0.4	0.082	1
Jakmip1	0.000216442	0.412858	0.4	0.082	1
Dpp4	0.000221683	-0.604649	0.02	0.286	1
Pax4	0.000221991	-0.832454	0.02	0.286	1
Uso1	0.000225333	0.586513	0.58	0.245	1
Tram1	0.000225413	0.478457	0.8	0.51	1
Rps18-ps3	0.000233788	-0.668149	0.82	0.878	1
Hsd17b10	0.000234507	-0.563483	0.16	0.49	1
Dbn1	0.00023799	-0.511298	0.18	0.531	1
Rpl35a	0.00023909	-0.508314	1	1	1
Litaf	0.00024143	-0.465245	0.02	0.286	1
Aqp4	0.000241742	0.342822	0.3	0.02	1
Dek	0.000243015	-0.548521	0.12	0.449	1
Commd3	0.000250867	-0.559661	0.34	0.673	1
Smc3	0.000255651	-0.566412	0.46	0.755	1
Luc7l	0.00025943	-0.490477	0.32	0.673	1
Trp53i11	0.000260909	-0.650635	0.26	0.571	1
Cct2	0.000263305	-0.68753	0.52	0.735	1
Tra2a	0.000265741	-0.495464	0.44	0.755	1
Son	0.000268973	-0.500289	0.88	0.939	1
Cck	0.000272222	-0.862496	0.04	0.327	1
Cdk2ap2	0.000272507	0.521051	0.8	0.429	1
Rpl7a	0.000274996	-0.510821	1	0.959	1
Uqcc2	0.000279732	0.493694	0.98	0.837	1
Exoc7	0.00028362	0.449507	0.58	0.224	1
Rps13	0.000284556	-0.491881	1	1	1
Gcg	0.000285812	-6.63811	0.28	0.551	1
Srsf5	0.000289559	-0.602882	0.58	0.796	1
Sin3b	0.000289901	-0.597035	0.48	0.776	1
Syvn1	0.000291779	0.378938	0.36	0.061	1
C1qbp	0.000292306	-0.449989	0.18	0.551	1
Tpm3	0.000295558	-0.738556	0.4	0.673	1
Rpl34	0.000295768	-0.444821	1	0.98	1
Yif1b	0.00030209	0.531154	0.52	0.184	1
1500009L16Rik	0.000309281	0.459601	0.56	0.184	1
Enho	0.000311633	0.385891	0.62	0.224	1
Ccnt1	0.000313973	-0.514573	0.26	0.592	1
Gm10941	0.000317691	0.385891	0.4	0.082	1
Adss	0.000321154	-0.476605	0.1	0.408	1
Smek2	0.000325638	-0.490477	0.3	0.673	1
Spint2	0.000327175	-0.620222	1	1	1
Gng5	0.000331822	-0.568305	0.98	0.959	1
Aldh9a1	0.000338024	0.474896	0.42	0.102	1
Ccdc6	0.000343014	0.371392	0.28	0.02	1
Vegfa	0.000350734	0.439002	0.54	0.184	1
Chd4	0.000350954	-0.435139	0.48	0.796	1
Tmsb4x	0.000351211	-0.793258	0.84	0.939	1
Arpc5	0.00035514	-0.578704	0.76	0.878	1
Eef1d	0.000360836	-0.499288	0.88	0.939	1
Ttc1	0.000366331	-0.479808	0.2	0.531	1
Ivd	0.000375788	0.423366	0.48	0.143	1
Eif1b	0.000384535	-0.671099	0.58	0.816	1
Abracl	0.000384619	0.439241	0.7	0.306	1
Ocrl	0.000388612	-0.583735	0.24	0.571	1
Psmc3	0.000390836	-0.596187	0.54	0.735	1
Rpl28	0.000392366	-0.522186	1	1	1
Ifrd1	0.000395694	-0.367315	0.06	0.347	1
Ubald2	0.000402113	-0.576634	0.44	0.755	1
Rps26	0.000405214	-0.654075	1	0.98	1
Utp11l	0.000409831	-0.45061	0.12	0.429	1
Zfp706	0.000414359	-0.546995	0.54	0.816	1
Clasrp	0.000416967	-0.292181	0	0.224	1
Nudt11	0.000420167	-0.316027	0	0.224	1
Cdc42ep3	0.000424676	-0.36257	0	0.224	1
Lrpap1	0.000440488	-0.751162	0.68	0.816	1
Pdia5	0.000448566	0.470425	0.5	0.184	1
Cdc26	0.000449221	-0.558075	0.4	0.653	1
Ccnd2	0.000451153	1.03832	0.66	0.327	1
Xrn2	0.000452293	-0.431906	0.14	0.469	1
Hnrnpc	0.0004629	-0.702105	0.72	0.837	1
Gm10709	0.000466021	-0.54154	1	0.959	1
Raly	0.000466717	-0.60816	0.5	0.714	1
Smpdl3a	0.000477112	-0.486004	0.02	0.265	1
Acly	0.000478644	0.478337	0.92	0.673	1
Nsa2	0.000488333	-0.525822	0.4	0.714	1
Dnah9	0.000491546	0.359419	0.44	0.122	1
Akt1	0.000496071	0.430285	0.46	0.143	1
Krt8	0.000496371	-0.901975	0.82	0.878	1
Nfib	0.000498175	-0.356721	0.02	0.265	1
Lima1	0.000498175	-0.334001	0.02	0.265	1
Tox	0.000499467	-0.463043	0.14	0.449	1
Vps37a	0.0005175	-0.514573	0.3	0.633	1
Cbfb	0.000524415	-0.493093	0.16	0.469	1
Hnrnpu	0.000525263	-0.536106	0.44	0.714	1
Tmod2	0.000529212	0.399697	0.34	0.061	1
Rpn1	0.000532321	0.488072	0.92	0.735	1
AU019823	0.000537216	-0.403542	0.08	0.367	1
Oaz1	0.000546175	-0.369195	1	1	1
2410021H03Rik	0.000547418	0.31034	0.22	0	1
Ppdpf	0.000548379	-0.715486	0.6	0.735	1
Akap17b	0.000549696	-0.551567	0.1	0.388	1
Cldn4	0.000550064	-0.784728	0.38	0.694	1
Noct	0.000552821	0.378938	0.34	0.061	1
Rps16	0.000552823	-0.447812	1	1	1
Atp5b	0.000559554	-0.437671	1	1	1
Ubxn1	0.00056058	-0.557078	0.54	0.755	1
Lrp8	0.000576513	0.357877	0.34	0.061	1
Top1	0.000577148	-0.526646	0.74	0.857	1
Meg3	0.000587165	0.490594	1	1	1
Nit2	0.000592082	-0.45724	0.1	0.388	1
Minos1	0.000611815	0.476249	1	0.898	1
Cap1	0.000614263	-0.64133	0.32	0.612	1
Hsp90aa1	0.000624995	-0.654951	1	0.98	1
2010107G23Rik	0.000631924	-0.77539	0.22	0.51	1
Dnaja1	0.000635543	-0.512229	0.92	0.918	1
Edem1	0.000646569	0.364518	0.3	0.041	1
Zfp444	0.000661717	-0.431906	0.18	0.49	1
Rps6ka2	0.000665238	0.342822	0.3	0.041	1
0610012G03Rik	0.000666405	-0.47209	0.26	0.571	1
Grb10	0.000670144	-0.843931	0.5	0.694	1
Rps20	0.000672256	-0.581687	1	0.98	1
Rims3	0.000672307	0.326997	0.26	0.02	1
Llph	0.000683258	-0.402961	0.28	0.612	1
Pfkfb2	0.000683389	0.320796	0.3	0.041	1
Nptxr	0.000683389	0.320796	0.3	0.041	1
Dapk1	0.000690261	-0.40975	0.06	0.327	1
Adh5	0.000691685	-0.556393	0.34	0.612	1
Ccdc34	0.000694583	-0.399096	0.22	0.571	1
Ddx5	0.000697387	-0.522186	1	0.959	1
Rpl9-ps6	0.000702875	-0.474946	0.14	0.449	1
Mrps5	0.000710905	-0.490726	0.2	0.51	1
Ifitm2	0.000720107	-0.541045	0.52	0.735	1
Usmg5	0.000730853	0.459892	1	0.918	1
Rsf1	0.000736719	-0.52922	0.32	0.633	1
Ahsa1	0.000742801	-0.614109	0.66	0.796	1
Rtf1	0.000755385	-0.433988	0.38	0.694	1
Slc39a11	0.00075654	-0.388689	0.06	0.327	1
Plpp5	0.000763393	0.430285	0.62	0.286	1
Tbca	0.000768456	-0.526265	0.94	0.898	1
Snrpb	0.000769082	-0.496539	0.72	0.918	1
Ckb	0.000775183	0.555816	0.64	0.286	1
Cir1	0.000779045	-0.449722	0.28	0.592	1
Cryba2	0.000782734	0.534755	0.92	0.694	1
Txnl1	0.000786829	0.415335	0.9	0.653	1
Capns1	0.000796021	-0.514573	0.62	0.837	1
Bsdc1	0.000797726	-0.399984	0.14	0.449	1
Tpst1	0.000803981	-0.481659	0.14	0.429	1
Tubb2a	0.000819025	0.800929	0.66	0.327	1
Ndst4	0.000827	-0.316027	0	0.204	1
Pigt	0.000831769	-0.535332	0.34	0.612	1
Pum1	0.000833634	-0.417417	0.34	0.653	1
Lmo4	0.000834139	-0.36257	0	0.204	1
Apoc1	0.000834139	-0.36257	0	0.204	1
Nxph1	0.000836187	-0.38529	0	0.204	1
Wdfy1	0.000846595	-0.356311	0.1	0.388	1
Pclo	0.000850879	0.518341	0.72	0.388	1
Mafb	0.000851996	0.630879	0.94	0.735	1
Ttc5	0.000862857	-0.467267	0.22	0.531	1
Rpl11	0.000863839	-0.422191	1	1	1
Egfl7	0.000889298	-0.394796	0.04	0.286	1
Itpr1	0.0008896	-0.517894	0.2	0.51	1
Canx	0.000895276	0.446433	0.86	0.694	1
Nedd4	0.000910409	-0.550383	0.7	0.837	1
Rsl1d1	0.000932277	-0.470852	0.32	0.612	1
Srek1	0.000933366	-0.375322	0.18	0.49	1
Dnajc7	0.000939255	-0.56116	0.34	0.673	1
Pigs	0.000943535	-0.431245	0.1	0.388	1
Arpc2	0.000943645	-0.503078	0.76	0.898	1
Polr2a	0.000945112	-0.328707	0.04	0.286	1
1110004F10Rik	0.000948124	-0.488578	0.76	0.857	1
Nt5c3	0.000948457	0.485427	0.68	0.388	1
Igfbp2	0.000960154	-0.356721	0.02	0.245	1
Rbm5	0.000983875	-0.444184	0.54	0.735	1
Map1lc3b	0.000995804	-0.464362	0.92	0.959	1
Ghrl	0.00100237	-6.28165	0.16	0.429	1
Smarcc1	0.00100977	-0.427696	0.28	0.592	1
Srrm2	0.00102004	-0.496272	0.86	0.898	1
Paics	0.00102269	-0.474946	0.16	0.449	1
Akap9	0.00102358	-0.548925	0.5	0.714	1
Ndufb8	0.00102695	0.33625	1	0.837	1
5031425E22Rik	0.00103558	-0.371539	0.12	0.408	1
Ccdc59	0.00104133	-0.483178	0.4	0.673	1
Srrm4	0.00105069	0.286881	0.2	0	1
4930550C14Rik	0.00105069	0.286881	0.2	0	1
Arvcf	0.00105746	-0.382783	0.08	0.347	1
Tspan7	0.00106296	0.544456	0.94	0.735	1
Dync1i2	0.00107024	-0.391716	0.42	0.714	1
Uba5	0.00107854	0.432185	0.66	0.367	1
Edem2	0.00109972	0.463894	0.72	0.388	1
Atp5j2	0.00112891	0.334776	1	0.959	1
Atp5a1	0.00114827	-0.411017	1	0.98	1
Atp6v1e1	0.00119488	0.38858	0.94	0.714	1
Nefm	0.00120936	-0.282265	0.08	0.347	1
Bcl11a	0.00121275	-0.323594	0.04	0.286	1
Azin1	0.00122207	0.379966	0.54	0.224	1
Fam32a	0.00124358	-0.58554	0.52	0.735	1
Vwa5b2	0.0012437	-0.630597	0.58	0.735	1
Tsc22d1	0.00124897	-0.419093	0.66	0.796	1
Sms	0.00124922	-0.5276	0.24	0.531	1
Kdm5b	0.00124998	-0.454032	0.38	0.673	1
Rnf215	0.00125137	-0.318653	0.08	0.347	1
Amer1	0.00126269	-0.305987	0.02	0.245	1
Prdx3	0.00126902	0.477814	0.7	0.429	1
Gdi2	0.00127927	-0.494269	0.62	0.776	1
Arfgef3	0.00128798	0.320796	0.28	0.041	1
Tbcd	0.00128798	0.320796	0.28	0.041	1
Fbxl2	0.00130093	0.304277	0.24	0.02	1
Tmed1	0.00131143	-0.45061	0.12	0.388	1
Filip1	0.00131788	0.281194	0.24	0.02	1
Dhx8	0.00131788	0.281194	0.24	0.02	1
Ddah2	0.00132488	-0.407658	0.08	0.347	1
Cfl1	0.00133395	-0.530648	1	0.98	1
Dtx3	0.00134037	-0.378731	0.22	0.531	1
Wsb1	0.00135192	-0.40975	0.06	0.306	1
Tia1	0.00136032	-0.401956	0.48	0.755	1
Hba-a1	0.00136556	-0.366971	1	1	1
Lbp	0.00136967	-0.561367	0.24	0.531	1
S100a13	0.00137714	-0.355647	0.18	0.49	1
Stmn1	0.00137732	0.0495656	0.12	0.408	1
Srpr	0.00138279	0.482106	0.8	0.571	1
Myl12b	0.00138874	-0.718446	0.5	0.673	1
F11r	0.00139004	-0.444184	0.26	0.551	1
Stip1	0.00139676	-0.602036	0.42	0.714	1
Babam1	0.00140075	-0.380619	0.16	0.449	1
Lzts2	0.00140728	-0.469719	0.1	0.367	1
Mtf2	0.00141234	-0.346003	0.14	0.429	1
Acaa2	0.00141632	-0.450973	0.06	0.306	1
Ash2l	0.00142792	-0.444184	0.18	0.469	1
Pkp4	0.00143388	0.415156	0.54	0.245	1
Kdm2a	0.0014347	-0.37707	0.1	0.367	1
Prrc2b	0.00143512	-0.49481	0.24	0.531	1
Zfp292	0.00144035	-0.438791	0.28	0.592	1
Fam204a	0.00144035	-0.438791	0.28	0.592	1
Zfp326	0.00147114	-0.492547	0.28	0.571	1
Cdc42	0.00147245	-0.533451	0.86	0.898	1
Muc1	0.00148171	-0.430509	0.06	0.306	1
Ankrd33b	0.00150495	0.309022	0.32	0.061	1
Jun	0.0015131	-0.945082	0.42	0.735	1
Smarcd2	0.0015225	-0.901391	0.14	0.408	1
Pitpnc1	0.00153748	-0.356311	0.1	0.367	1
Ddx39b	0.00155343	-0.650635	0.66	0.776	1
Upp1	0.00155932	-0.45061	0.12	0.388	1
Polr2c	0.00156186	-0.444184	0.58	0.776	1
Ldha	0.00157124	-0.201614	0.04	0.286	1
Kin	0.0015782	-0.396878	0.24	0.531	1
Mia3	0.00160268	0.416918	0.58	0.245	1
Arl1	0.00160502	0.412858	0.9	0.735	1
Flot1	0.00160806	-0.355957	0.14	0.429	1
Mboat4	0.00161727	-0.292181	0	0.184	1
Cited1	0.00162184	-0.36257	0	0.184	1
Anpep	0.00162445	-0.38529	0	0.184	1
Pou6f2	0.00162489	-0.38529	0	0.184	1
Arg1	0.00162533	-0.493815	0	0.184	1
Pnliprp1	0.00163497	-0.0396387	0.54	0.837	1
Malat1	0.00163507	-0.541389	1	1	1
Stxbp5l	0.00163814	-0.855117	0.26	0.531	1
Camk2n1	0.00165038	0.411426	0.78	0.449	1
Nipbl	0.00165757	-0.387194	0.36	0.673	1
Cd9	0.00167241	-0.57104	0.26	0.531	1
Ppp1r9a	0.00169911	-0.444184	0.14	0.408	1
2300009A05Rik	0.00170061	0.412559	0.62	0.347	1
Lurap1l	0.00170466	-0.541045	0.08	0.327	1
Tob1	0.00171159	-0.468431	0.16	0.449	1
Spp1	0.00171622	-1.17939	0.1	0.367	1
Ssna1	0.00172477	-0.421464	0.2	0.49	1
Igsf21	0.0017392	-0.373101	0.04	0.265	1
Lsm12	0.00181199	-0.444184	0.08	0.327	1
Cpn1	0.00183224	-0.555894	0.16	0.429	1
Fuz	0.00183705	-0.371539	0.12	0.388	1
Tpr	0.00184609	-0.466552	0.66	0.816	1
Irx2	0.00184631	-0.356721	0.02	0.224	1
Aplp2	0.00185061	-0.493093	0.12	0.388	1
Btbd10	0.00185081	-0.305987	0.04	0.265	1
Ip6k1	0.00185081	-0.305987	0.04	0.265	1
Tspan3	0.00186587	-0.488578	0.8	0.898	1
Tmem50b	0.00186598	0.399697	0.3	0.061	1
Dut	0.00186942	-0.428417	0.32	0.612	1
Pfdn2	0.00188804	-0.41329	0.74	0.898	1
R3hdm4	0.00189426	-0.381818	0.26	0.571	1
Snx2	0.00189868	-0.45491	0.28	0.571	1
Nme1	0.00189903	0.381856	1	0.939	1
Zscan21	0.00190579	-0.282903	0.04	0.265	1
Rnf128	0.00191117	-0.310917	0.02	0.224	1
Capsl	0.00191302	-0.556393	0.3	0.571	1
Tada3	0.00192308	-0.382783	0.08	0.327	1
Cyp4f16	0.00194087	-0.287458	0.02	0.224	1
Phf20	0.00194473	-0.351074	0.1	0.367	1
Zdhhc3	0.00195257	-0.318653	0.06	0.306	1
Lyplal1	0.0019642	0.350885	0.72	0.388	1
Tspan12	0.00196864	-0.263612	0.02	0.224	1
Ptprk	0.00196864	-0.263612	0.02	0.224	1
Phb2	0.00198378	-0.508314	0.58	0.816	1
Frmd5	0.0019881	0.238787	0.18	0	1
Tmem120b	0.0019881	0.238787	0.18	0	1
Zfp12	0.0019881	0.238787	0.18	0	1
Gcc1	0.0019881	0.238787	0.18	0	1
Tenm3	0.0019881	0.238787	0.18	0	1
Sdk2	0.0019881	0.238787	0.18	0	1
Sh3pxd2a	0.0019881	0.238787	0.18	0	1
Rtkn2	0.00199741	0.263034	0.18	0	1
Gip	0.00200467	0.731183	0.18	0	1
Dpf2	0.00203784	-0.404186	0.26	0.551	1
Dnajc13	0.0020399	-0.361722	0.08	0.327	1
Rpl22	0.00206129	-0.581285	0.92	0.918	1
Cct4	0.00206673	-0.502398	0.54	0.714	1
Rpl26	0.00208335	-0.427899	1	1	1
Pcmtd1	0.00208403	-0.330316	0.1	0.367	1
Srprb	0.00208907	0.402965	0.56	0.286	1
Kdelr2	0.00210053	0.468353	0.76	0.408	1
Slc37a4	0.00210592	0.449507	0.48	0.184	1
Rpl27a	0.00210773	-0.444808	1	1	1
Echs1	0.00214067	-0.365196	0.18	0.469	1
Dpysl4	0.00214736	-0.518531	0.02	0.224	1
Snw1	0.00215014	-0.427696	0.28	0.571	1
Fam136a	0.00216009	-0.437952	0.16	0.429	1
1810043G02Rik	0.00216082	-0.450284	0.18	0.449	1
Rpl8	0.00217528	-0.421003	1	1	1
2007-03-01	0.00218537	-0.378731	0.22	0.51	1
Cdk4	0.00219633	-0.596187	0.74	0.816	1
Casc4	0.00222332	0.379966	0.52	0.224	1
Dnaja4	0.00224655	-0.366181	0.14	0.408	1
Hnrnpa2b1	0.00227862	-0.491252	0.92	0.959	1
Tcaf1	0.00228663	-0.365196	0.2	0.49	1
Foxa2	0.00235293	-0.556776	0.46	0.653	1
Kcnmb2	0.00236603	0.320438	0.54	0.224	1
Ficd	0.00238184	0.324491	0.36	0.102	1
Nxt1	0.00238304	-0.278506	0.04	0.265	1
Tspyl1	0.00238812	-0.324602	0.26	0.571	1
Ino80b	0.00239319	-0.399984	0.16	0.429	1
Pax6	0.00241121	0.438147	0.96	0.776	1
Hipk1	0.00241317	-0.296627	0.08	0.327	1
Slbp	0.00242254	-0.539341	0.28	0.531	1
Tmx1	0.00248027	-0.557078	0.56	0.776	1
Larp1b	0.00248713	0.281194	0.22	0.02	1
Map3k7	0.00248713	0.281194	0.22	0.02	1
Gm7467	0.00248713	0.281194	0.22	0.02	1
Prkcb	0.00248713	0.281194	0.22	0.02	1
Npm1	0.00249765	-0.461671	0.96	0.939	1
Ppa1	0.00250339	0.391429	0.58	0.286	1
Tapbp	0.00250573	-0.455961	0.2	0.469	1
Nfil3	0.00252238	0.257735	0.22	0.02	1
Gm10260	0.00252487	-0.527694	0.96	0.918	1
Chtop	0.00252711	-0.399096	0.26	0.551	1
Tmod1	0.0025276	0.275708	0.26	0.041	1
Usp35	0.0025276	0.275708	0.26	0.041	1
Slc7a8	0.0025276	0.275708	0.26	0.041	1
Gcgr	0.0025276	0.275708	0.26	0.041	1
Nt5dc2	0.00253685	0.482106	0.72	0.51	1
Anxa6	0.00258452	-0.5659	0.38	0.612	1
Gata6	0.00259911	-0.367315	0.06	0.286	1
Fam174b	0.00261607	0.390962	0.66	0.367	1
Psmd12	0.00261778	-0.457008	0.54	0.735	1
Sdhd	0.0026179	-0.499597	0.54	0.755	1
Capzb	0.00262072	-0.546546	0.66	0.776	1
Sec24d	0.00266986	0.347417	0.4	0.122	1
Fiz1	0.00270284	-0.325539	0.12	0.388	1
Tcf4	0.00271033	-0.375322	0.14	0.408	1
Cks1b	0.00272408	0.501368	0.5	0.224	1
Prmt5	0.00272948	-0.37707	0.1	0.347	1
Wbp4	0.00274323	-0.419606	0.38	0.653	1
Serpine2	0.0027449	-0.455961	0.18	0.449	1
Galnt18	0.00274953	0.327788	0.4	0.122	1
Smim1	0.00276124	0.379966	0.48	0.184	1
Tmem184a	0.00277059	-0.473448	0.2	0.469	1
Hnrnpm	0.00278654	-0.471665	0.46	0.694	1
Ccdc167	0.00284391	0.391991	0.46	0.184	1
Efnb1	0.00284935	-0.323594	0.06	0.286	1
Pja1	0.00285387	-0.572289	0.34	0.592	1
Sec61a1	0.00288128	0.292782	0.72	0.367	1
Glg1	0.00288488	-0.41329	0.16	0.429	1
Acadl	0.00290375	-0.391716	0.1	0.347	1
Mrpl14	0.00290717	-0.470656	0.5	0.714	1
Nans	0.00291889	0.405256	0.68	0.367	1
Fitm2	0.00292135	0.359419	0.38	0.122	1
Prrc2c	0.00292403	-0.428242	0.58	0.776	1
Gria2	0.00295838	-0.481659	0.1	0.347	1
Arid4b	0.00297519	-0.522186	0.44	0.714	1
Sart3	0.00297749	-0.301226	0.06	0.286	1
Wasf2	0.00298539	-0.389042	0.2	0.469	1
Lpl	0.00302161	0.445534	0.56	0.245	1
Erich1	0.00302269	-0.375322	0.18	0.449	1
Hnrnpdl	0.00305385	-0.506194	0.4	0.633	1
Pcbp4	0.00309409	-0.37707	0.24	0.551	1
Nudt19	0.00310059	-0.21818	0	0.163	1
Mpi	0.00310059	-0.21818	0	0.163	1
Cipc	0.00310059	-0.21818	0	0.163	1
Ttyh1	0.00312044	-0.267933	0	0.163	1
Cer1	0.00312086	-0.339486	0	0.163	1
Ppp1r14a	0.00312086	-0.339486	0	0.163	1
Taf1d	0.00312423	-0.335249	0.1	0.347	1
Edn3	0.00312542	-0.292181	0	0.163	1
Lynx1	0.00312666	-0.316027	0	0.163	1
Gfra3	0.00313711	0.369403	0.58	0.286	1
Mrpl3	0.00315204	-0.283719	0.12	0.388	1
Aqp11	0.00319972	0.255583	0.34	0.082	1
Stard10	0.00321595	-0.624305	0.64	0.776	1
Tpd52l2	0.0032165	-0.365196	0.22	0.49	1
Tsn	0.00321869	-0.457481	0.54	0.714	1
Proser1	0.0032385	-0.375322	0.16	0.429	1
Hadhb	0.00327884	-0.523255	0.4	0.633	1
Chd6	0.00330398	-0.364331	0.22	0.51	1
Fam183b	0.00334978	0.380062	0.98	0.796	1
Gm21092	0.00335173	-0.479808	0.2	0.449	1
Rbfox2	0.00337867	-0.391716	0.22	0.51	1
Cct7	0.00339132	-0.426482	0.92	0.878	1
Smim11	0.00342521	-0.467267	0.2	0.469	1
Dnajb1	0.0034489	-0.29625	0.14	0.408	1
Rnmt	0.00345044	-0.351074	0.12	0.367	1
Isl1	0.0034551	-1.57831	0.74	0.714	1
Rab14	0.00346821	-0.427696	0.72	0.878	1
Fam103a1	0.00355664	-0.391716	0.42	0.694	1
Rbm17	0.00355864	-0.486353	0.18	0.429	1
Traf3ip1	0.00356832	-0.282903	0.04	0.245	1
C1qa	0.00358393	0.432434	0.42	0.143	1
Tomm34	0.0036547	-0.346337	0.22	0.49	1
Zfp467	0.00367661	-0.259444	0.04	0.245	1
Dnajc10	0.00367955	0.306903	0.5	0.204	1
Crebrf	0.00370116	-0.287458	0.02	0.204	1
Dcp2	0.00370116	-0.287458	0.02	0.204	1
Baz2b	0.00371124	-0.382783	0.32	0.612	1
G6pc3	0.00371478	0.324491	0.32	0.082	1
Ift20	0.00372204	0.432959	0.86	0.612	1
Carhsp1	0.00373224	-0.553567	0.44	0.653	1
Ppp5c	0.00373977	-0.351074	0.24	0.531	1
Ubtf	0.00374301	-0.336328	0.18	0.449	1
Mapk3	0.00374396	-0.451837	0.66	0.796	1
Tnfrsf9	0.0037521	0.214125	0.16	0	1
Ints1	0.0037521	0.214125	0.16	0	1
Clec12b	0.0037521	0.214125	0.16	0	1
Mrm1	0.0037521	0.214125	0.16	0	1
Sugt1	0.00376001	-0.470852	0.32	0.571	1
Rps6ka3	0.00376179	-0.263612	0.02	0.204	1
Gpr45	0.00376558	0.238787	0.16	0	1
Steap1	0.00376558	0.238787	0.16	0	1
Nap1l5	0.00378202	-0.450973	0.04	0.245	1
Tagln2	0.00379204	0.446773	0.76	0.449	1
Dab2ip	0.00381934	-0.239364	0.02	0.204	1
Plod1	0.00381934	-0.239364	0.02	0.204	1
Bbx	0.00384544	-0.365196	0.18	0.449	1
D8Ertd738e	0.00386559	-0.472381	0.74	0.857	1
Actb	0.00387448	-0.541934	1	0.98	1
Rab3b	0.00390634	0.359124	0.5	0.204	1
Pabpc1	0.0039108	-0.480655	0.98	0.918	1
Sox9	0.00394824	-0.495714	0.08	0.306	1
Cldn11	0.00396126	-0.733162	0.22	0.449	1
Fam133b	0.00396737	-0.40219	0.22	0.469	1
Gosr2	0.00400135	0.347417	0.42	0.163	1
Sec23b	0.00404012	0.385891	0.52	0.245	1
Faf2	0.00406235	-0.328707	0.26	0.551	1
Cnot2	0.00408255	-0.318653	0.08	0.306	1
Prpf6	0.0040828	-0.340348	0.08	0.306	1
Rhoa	0.00408884	-0.34402	0.84	0.898	1
Ankra2	0.00411825	-0.409418	0.26	0.51	1
Glmp	0.0041206	-0.5276	0.26	0.51	1
Gnb2l1	0.00413032	-0.519894	1	0.959	1
Zfp398	0.004159	0.270414	0.28	0.061	1
P4htm	0.004159	0.270414	0.28	0.061	1
Pip5k1b	0.004159	0.270414	0.28	0.061	1
Arl6ip6	0.0041677	-0.331709	0.18	0.449	1
Hmbs	0.00416876	0.470425	0.44	0.184	1
Ylpm1	0.00417344	-0.346003	0.14	0.388	1
Srp54b	0.00418603	0.393545	0.82	0.633	1
Gdpd1	0.00421227	-0.444184	0.16	0.408	1
Cit	0.00425896	-0.568012	0.06	0.265	1
Tmed4	0.00427037	-0.531647	0.64	0.776	1
Cops6	0.00427554	-0.432869	0.64	0.816	1
Pgls	0.00429602	-0.417712	0.76	0.898	1
Ptpn2	0.00431578	-0.296627	0.08	0.306	1
Arid5b	0.00433518	-0.278506	0.04	0.245	1
Calcoco1	0.00433518	-0.278506	0.04	0.245	1
Elof1	0.0043492	-0.440777	0.74	0.816	1
Aacs	0.00439363	0.338585	0.52	0.245	1
Lsm14a	0.00441141	-0.478131	0.22	0.469	1
Tmed9	0.00444864	0.376613	0.88	0.735	1
Ccni	0.00447982	-0.381818	0.26	0.531	1
Ube2d2a	0.00448691	-0.307682	0.7	0.898	1
Bet1l	0.00452171	0.343897	0.5	0.224	1
Igbp1	0.00455613	-0.325539	0.14	0.388	1
Ggct	0.00455613	-0.325539	0.14	0.388	1
Asph	0.00456324	-0.399984	0.14	0.388	1
Gch1	0.00457037	0.307503	0.94	0.714	1
Rnf149	0.00461288	0.275708	0.24	0.041	1
Vps13b	0.00461288	0.275708	0.24	0.041	1
Snx6	0.00461989	-0.490477	0.28	0.551	1
Col6a3	0.00462678	0.281194	0.2	0.02	1
Dnajb6	0.00464503	-0.488578	0.76	0.878	1
Fmnl2	0.00470149	0.257735	0.2	0.02	1
Lmo2	0.00470149	0.257735	0.2	0.02	1
Cxadr	0.00470149	-0.21135	0.02	0.204	1
Oser1	0.00473465	-0.463549	0.34	0.592	1
Kcnk1	0.00474279	-0.37707	0.1	0.327	1
Sdc3	0.00475047	0.252625	0.24	0.041	1
Lgals1	0.00475356	0.0777689	0.02	0.204	1
Vstm2l	0.00477253	0.233888	0.2	0.02	1
Crhr2	0.00477253	0.233888	0.2	0.02	1
Lss	0.00477253	0.233888	0.2	0.02	1
Rpl19	0.00477898	-0.488156	1	1	1
Rnaseh2c	0.004807	-0.425075	0.14	0.367	1
Atg3	0.00486731	-0.586364	0.38	0.571	1
Arhgef2	0.00487103	-0.34109	0.16	0.408	1
Eef1b2	0.0048895	-0.426217	1	0.959	1
Eif4a3	0.00491217	-0.405013	0.5	0.796	1
Cul5	0.00494403	-0.386698	0.22	0.49	1
Rpp25l	0.0049598	-0.355957	0.18	0.429	1
Agpat4	0.00496147	-0.394431	0.18	0.429	1
Lrpprc	0.0049878	-0.905056	0.34	0.551	1
Snf8	0.00499515	0.37611	0.7	0.469	1
Akt1s1	0.0050749	-0.380054	0.36	0.612	1
Ifnar2	0.00507829	-0.335249	0.1	0.327	1
Qsox1	0.0050791	-0.356311	0.1	0.327	1
Nap1l1	0.00510334	-0.393421	0.5	0.755	1
Strbp	0.00516887	-0.46621	0.28	0.51	1
Stx16	0.00516941	-0.482512	0.28	0.51	1
Itm2b	0.00524808	-0.679562	1	0.98	1
Uqcrc2	0.00526816	-0.455411	0.62	0.796	1
Cdh1	0.00527833	0.328901	0.64	0.347	1
Kctd12b	0.00530177	0.242933	0.28	0.061	1
Hmgb3	0.0053658	-0.425075	0.12	0.347	1
Bckdha	0.00536669	-0.396878	0.22	0.469	1
Eif3a	0.00536983	-0.391716	0.68	0.776	1
Chchd5	0.00538133	-0.301226	0.06	0.265	1
Ggh	0.00538133	-0.301226	0.06	0.265	1
Trp53	0.00538717	-0.563483	0.14	0.367	1
Psme1	0.00540555	-0.451837	0.62	0.796	1
Tpi1	0.0054116	-0.542556	0.72	0.837	1
Zfp830	0.00543146	-0.313876	0.1	0.327	1
Ormdl3	0.00543146	-0.313876	0.1	0.327	1
Ilf2	0.00549636	-0.517247	0.4	0.633	1
Tmbim1	0.0055213	-0.375322	0.18	0.429	1
Eif4a1	0.00554316	-0.415364	1	0.98	1
Oard1	0.00559712	-0.386698	0.28	0.531	1
Ing3	0.0056225	-0.278506	0.06	0.265	1
Fuca2	0.0056225	-0.278506	0.06	0.265	1
Mmp14	0.0056225	-0.301226	0.06	0.265	1
Hmgn1	0.00563109	-0.436322	0.9	0.939	1
Cst3	0.00566203	0.302697	1	0.918	1
Plk2	0.00566701	-0.382783	0.06	0.265	1
Actr3	0.00570643	-0.410575	0.44	0.653	1
Ddx1	0.00571023	-0.381818	0.28	0.531	1
Cyfip2	0.00572958	0.298018	0.36	0.122	1
Ubn1	0.00572958	0.298018	0.36	0.122	1
Rnf121	0.00577043	-0.29625	0.14	0.388	1
Arl2bp	0.0057858	-0.318653	0.22	0.49	1
Coq4	0.00580107	-0.292181	0.1	0.327	1
Zfp280d	0.00580107	-0.292181	0.1	0.327	1
Cdc42se2	0.00580107	-0.292181	0.1	0.327	1
Ythdf2	0.005854	-0.351074	0.12	0.347	1
Mrpl39	0.005854	-0.351074	0.12	0.347	1
Hmgb2	0.00590425	-0.268612	0.2	0.49	1
Hmga2	0.00595034	-0.192645	0	0.143	1
Sstr2	0.00595034	-0.192645	0	0.143	1
Gm20554	0.00595034	-0.192645	0	0.143	1
Dhx16	0.00595034	-0.192645	0	0.143	1
Galnt13	0.00596681	-0.21818	0	0.143	1
Ccdc22	0.00596681	-0.21818	0	0.143	1
Pld1	0.00596681	-0.21818	0	0.143	1
Ccdc163	0.00596681	-0.21818	0	0.143	1
Mospd1	0.0059778	-0.243271	0	0.143	1
Tmem163	0.00597957	0.340803	0.56	0.286	1
Strn4	0.00603021	-0.396878	0.22	0.469	1
Csrp2	0.00603379	-0.366181	0.08	0.306	1
Tubb5	0.00608143	-0.191876	0.76	0.878	1
Oxa1l	0.00608649	-0.336328	0.14	0.388	1
Eprs	0.00611022	-0.407658	0.44	0.714	1
Rab4a	0.00611169	0.229588	0.34	0.102	1
Hnrnpf	0.00611529	-0.401115	0.68	0.796	1
St3gal5	0.00612199	0.278035	0.42	0.163	1
Cldnd1	0.00612758	-0.584665	0.32	0.531	1
Bcl7a	0.00613264	-0.316428	0.18	0.429	1
Snrpd1	0.00614758	-0.325763	0.56	0.776	1
Zfp219	0.00615585	0.265301	0.3	0.082	1
Mt1	0.00615995	-0.0291463	0.18	0.449	1
Tsc22d4	0.00617875	-0.404186	0.22	0.49	1
Rassf1	0.00618741	-0.270154	0.1	0.327	1
Puf60	0.00626212	-0.311877	0.66	0.796	1
Arfgap3	0.00626899	0.325519	0.5	0.245	1
Ptprn2	0.00630574	-0.364749	0.5	0.735	1
Sdccag3	0.00633023	-0.330316	0.12	0.347	1
Zfp329	0.00633023	-0.330316	0.12	0.347	1
Atp5d	0.00634176	-0.281333	1	0.959	1
Klf13	0.00635776	-0.305987	0.04	0.224	1
Clpb	0.00635776	-0.305987	0.04	0.224	1
S100a11	0.00643993	0.207554	1	0.776	1
Zfp148	0.00645537	-0.365196	0.2	0.449	1
Rbpj	0.00646054	-0.27969	0.1	0.327	1
1810043H04Rik	0.00648037	-0.312939	0.34	0.612	1
Zfp664	0.00649113	-0.386698	0.26	0.51	1
Tcf7l2	0.0065127	-0.309254	0.1	0.327	1
Rpl6l	0.00654812	-0.389322	0.3	0.551	1
Cacul1	0.00656646	-0.282903	0.04	0.224	1
D930015E06Rik	0.00656646	-0.282903	0.04	0.224	1
Sqle	0.00657009	0.313246	0.38	0.143	1
Fyttd1	0.00658264	-0.393911	0.36	0.633	1
Utp3	0.00659244	-0.355375	0.32	0.571	1
Pyy	0.00659664	-1.88713	0.66	0.714	1
Pnn	0.00662129	-0.454032	0.36	0.612	1
Psmc6	0.00665243	-0.475403	0.5	0.653	1
Ppa2	0.0067277	-0.37707	0.24	0.51	1
Sptssa	0.00673427	-0.37707	0.28	0.531	1
Cct8	0.00674097	-0.428949	0.78	0.878	1
Rps29	0.00675216	-0.481509	1	1	1
Ercc5	0.00677501	-0.259444	0.04	0.224	1
Zfand1	0.00677501	-0.259444	0.04	0.224	1
Vsig10	0.00677501	-0.259444	0.04	0.224	1
Ube2e2	0.00677501	-0.259444	0.04	0.224	1
Prune	0.00677501	-0.259444	0.04	0.224	1
Fam46a	0.00678368	0.385891	0.36	0.122	1
Rbm25	0.0067852	-0.480526	0.68	0.735	1
Polr2e	0.00681774	-0.501634	0.5	0.694	1
Tsen15	0.00683476	-0.309254	0.12	0.347	1
Kmt2e	0.00685322	-0.439934	0.48	0.694	1
Wtap	0.00688203	-0.351074	0.24	0.49	1
Casz1	0.00689015	-0.420337	0.16	0.388	1
Mrps33	0.00690171	0.395541	0.96	0.776	1
Snrk	0.00693167	-0.346003	0.14	0.367	1
Sap30	0.0069341	-0.386081	0.14	0.367	1
Med28	0.00695139	-0.388689	0.82	0.837	1
Nol4	0.0069517	0.292782	0.36	0.122	1
Cbx5	0.00696037	-0.396878	0.16	0.408	1
Yeats4	0.00696094	-0.355133	0.38	0.633	1
Slc25a33	0.0069671	-0.310917	0.02	0.184	1
Ctbp2	0.00698308	-0.235597	0.04	0.224	1
Kiz	0.00702595	-0.251539	0.06	0.265	1
Rab39b	0.00702595	0.292782	0.26	0.061	1
Echdc3	0.00703173	0.189034	0.14	0	1
Nebl	0.00703173	0.189034	0.14	0	1
Rhbdl2	0.00703173	0.189034	0.14	0	1
Adamts17	0.00703173	0.189034	0.14	0	1
Papd5	0.00703173	0.189034	0.14	0	1
Ppp1r27	0.00703173	0.189034	0.14	0	1
Pls3	0.00705049	0.238787	0.14	0	1
Gp9	0.00705049	0.214125	0.14	0	1
Capn9	0.00705049	0.214125	0.14	0	1
Kirrel3os	0.00705049	0.214125	0.14	0	1
Dgkg	0.00705049	0.238787	0.14	0	1
Abtb1	0.00709035	-0.263612	0.02	0.184	1
Cdo1	0.007091	-0.287458	0.02	0.184	1
Eif3k	0.00712654	-0.521543	0.78	0.816	1
BC049730	0.00713098	0.220213	0.24	0.041	1
Mamld1	0.00714639	-0.318653	0.08	0.286	1
Rab11a	0.0071666	-0.355797	0.78	0.959	1
Rorc	0.00720424	-0.380619	0.16	0.388	1
Dcn	0.00721103	-0.239364	0.02	0.184	1
Pik3c3	0.00721103	-0.239364	0.02	0.184	1
Spint1	0.00724083	-0.523411	0.64	0.755	1
Gm6483	0.00724792	-0.383811	0.2	0.449	1
Rpl31	0.00725662	-0.387063	1	0.959	1
Rbm15	0.00732697	-0.214702	0.02	0.184	1
Trit1	0.00732697	-0.214702	0.02	0.184	1
Pygl	0.00732697	-0.214702	0.02	0.184	1
Sez6l2	0.00735121	0.307137	0.78	0.408	1
Mnat1	0.00736855	-0.287881	0.12	0.347	1
Scn9a	0.0074345	0.405791	0.32	0.102	1
Igfbpl1	0.0074776	-0.812048	0.32	0.51	1
Ppp1cc	0.0074881	-0.418189	0.52	0.694	1
Gtf3c2	0.00755793	-0.296627	0.08	0.286	1
Chtf8	0.00755793	-0.296627	0.08	0.286	1
Xrcc4	0.00755793	-0.296627	0.08	0.286	1
Zfp395	0.00755835	-0.318653	0.08	0.286	1
Tsr3	0.00757903	-0.394431	0.16	0.388	1
Sobp	0.00764699	0.247694	0.26	0.061	1
Grip1	0.00764699	0.247694	0.26	0.061	1
Ffar2	0.00766071	-0.614109	0.42	0.633	1
Rrbp1	0.00780027	0.361169	0.84	0.551	1
Card19	0.00781963	-0.50488	0.26	0.469	1
Tmem206	0.00783226	0.267835	0.56	0.265	1
N4bp2l2	0.007841	-0.367948	0.34	0.571	1
Dtd1	0.00798328	-0.399984	0.14	0.367	1
Cs	0.00798346	-0.274259	0.08	0.286	1
Ptbp3	0.0079871	-0.389736	0.4	0.673	1
Ube2g1	0.00805438	-0.40219	0.22	0.449	1
Tnfrsf12a	0.00807865	-0.397534	0.1	0.306	1
Traf4	0.00808965	-0.36099	0.14	0.367	1
Dpp3	0.00817466	0.33585	0.54	0.286	1
Pgrmc2	0.00822199	-0.307862	0.2	0.449	1
Polr2m	0.00823623	-0.569715	0.42	0.612	1
Gchfr	0.00828122	0.320796	0.22	0.041	1
Chd1	0.00830597	-0.431245	0.12	0.327	1
Dhx9	0.00832559	-0.409418	0.24	0.469	1
Yipf2	0.00833629	0.270414	0.54	0.245	1
Tgfb2	0.00836168	-0.323594	0.02	0.184	1
Lman2	0.00844643	0.286056	0.78	0.469	1
Ptprn	0.00844986	0.496315	0.48	0.245	1
Afg3l1	0.00847779	-0.355957	0.16	0.388	1
C2cd4b	0.00853846	0.252625	0.22	0.041	1
Naa35	0.00861457	-0.263612	0.26	0.551	1
Psmd4	0.00862685	-0.595847	0.76	0.755	1
Gnl2	0.00864688	-0.356311	0.1	0.306	1
Lyrm9	0.00865035	-0.34109	0.12	0.347	1
2310039H08Rik	0.00866833	0.366782	0.68	0.408	1
Fam173a	0.00868105	-0.358852	0.38	0.633	1
mt-Nd4	0.00872872	-0.401371	1	1	1
B230219D22Rik	0.00878408	-0.355133	0.36	0.612	1
Dct	0.00879472	0.233888	0.18	0.02	1
Pi4k2a	0.00879472	0.233888	0.18	0.02	1
Grhl1	0.00879579	0.229166	0.22	0.041	1
Tmem229b	0.00879579	0.229166	0.22	0.041	1
Gm19412	0.00879579	0.229166	0.22	0.041	1
Pcx	0.00879579	0.229166	0.22	0.041	1
Wdr43	0.0088306	-0.34109	0.14	0.367	1
Crip2	0.00884305	-0.208116	0.02	0.184	1
Plgrkt	0.0088466	-0.336328	0.18	0.408	1
Rwdd2a	0.00893409	0.209641	0.18	0.02	1
Zdhhc24	0.00893409	0.209641	0.18	0.02	1
Entpd7	0.00893409	0.209641	0.18	0.02	1
Armc8	0.00895888	-0.283719	0.14	0.367	1
Cntn1	0.0089644	0.265301	0.26	0.061	1
Sesn2	0.00912135	-0.407658	0.18	0.408	1
Uap1l1	0.00912181	-0.323594	0.06	0.245	1
Eif5b	0.00915452	-0.465245	0.74	0.837	1
Mrpl9	0.0092439	-0.313876	0.1	0.306	1
Smad4	0.0092439	-0.313876	0.1	0.306	1
Pycr2	0.00932943	0.363768	0.86	0.673	1
Pcgf3	0.00934221	-0.24065	0.08	0.286	1
Dtymk	0.00934982	-0.336328	0.16	0.388	1
Ptbp1	0.00937738	-0.285486	0.38	0.612	1
Sox4	0.00940827	-0.713645	0.4	0.633	1
Vgll4	0.00943361	-0.270154	0.08	0.286	1
Rfc2	0.00944245	-0.318653	0.22	0.469	1
Trappc9	0.00945752	0.339241	0.34	0.122	1
Uqcrh	0.00946886	-0.329494	0.96	0.98	1
1700086L19Rik	0.00947114	-0.904451	0.62	0.714	1
Fermt2	0.00949611	-0.34109	0.14	0.367	1
Gm13305	0.00954823	-0.323594	0.06	0.245	1
Zfp703	0.00954823	-0.323594	0.06	0.245	1
Dock11	0.0095488	-0.367315	0.06	0.245	1
Gcc2	0.00957205	-0.368996	0.24	0.49	1
Tbpl1	0.00962378	-0.320912	0.14	0.367	1
Ush1c	0.0096284	0.30206	0.48	0.224	1
Sfr1	0.0096588	-0.504231	0.56	0.796	1
Cript	0.00971979	-0.34402	0.48	0.694	1
Rit1	0.00972635	-0.24065	0.08	0.286	1
Baz1b	0.0097514	-0.300448	0.14	0.367	1
Metap2	0.00976049	-0.3932	0.72	0.816	1
Luzp1	0.0098143	-0.316428	0.18	0.408	1
Gigyf2	0.00981539	-0.336328	0.18	0.408	1
Tsen34	0.00981991	-0.319926	0.58	0.755	1
Cstb	0.00984783	-0.364495	0.7	0.837	1
Etl4	0.00987194	-0.292181	0.1	0.306	1
Prkar2b	0.00996296	0.287327	0.28	0.082	1
C1galt1	0.00998084	-0.301226	0.06	0.245	1
Igsf8	0.0101417	-0.56297	0.26	0.49	1
0610011F06Rik	0.0101555	-0.426217	0.62	0.796	1
Klc1	0.0101672	-0.368996	0.22	0.449	1
Tmem14c	0.0101765	0.363171	0.7	0.449	1
Rsu1	0.010237	-0.336328	0.14	0.367	1
Smim22	0.0102688	-0.478949	0.5	0.653	1
Spc25	0.0103824	0.459892	0.34	0.122	1
Mtx1	0.0103913	-0.331709	0.18	0.408	1
Atp6v1b2	0.010399	0.306457	0.74	0.51	1
Gtf3c3	0.0104227	-0.278506	0.06	0.245	1
Trak1	0.0105098	0.265301	0.28	0.082	1
1700052K11Rik	0.0105098	-0.225067	0.08	0.286	1
Cyld	0.0105291	-0.270154	0.1	0.306	1
Hnrnpl	0.0105477	-0.369222	0.52	0.714	1
Ndufs7	0.0106395	-0.391716	0.64	0.755	1
Topbp1	0.0106822	0.181071	0.18	0.02	1
Rundc1	0.0107015	0.201151	0.22	0.041	1
Haus7	0.0107776	-0.351074	0.2	0.429	1
Taz	0.0107776	-0.331709	0.2	0.429	1
Snx1	0.0107776	-0.351074	0.2	0.429	1
Bet1	0.0107979	0.321761	0.58	0.306	1
Ctps2	0.0108074	-0.309254	0.1	0.306	1
Elf1	0.0108737	-0.231963	0.06	0.245	1
Ttc32	0.0108737	-0.231963	0.06	0.245	1
Golga5	0.0108737	-0.231963	0.06	0.245	1
Gm8186	0.0108737	-0.231963	0.06	0.245	1
Rpl37	0.0109721	-0.391191	1	1	1
Pcbp2	0.0109819	-0.409418	0.74	0.898	1
Uqcc3	0.0111261	-0.410575	0.46	0.653	1
Fibp	0.0112293	-0.330316	0.1	0.306	1
Mthfs	0.0113426	-0.309254	0.12	0.327	1
Cpsf3	0.0113426	-0.309254	0.12	0.327	1
Zbtb37	0.0113564	-0.16665	0	0.122	1
Pak6	0.0113564	-0.16665	0	0.122	1
Epha7	0.0113564	-0.16665	0	0.122	1
Mlxip	0.0113564	-0.16665	0	0.122	1
Dmpk	0.0113564	-0.16665	0	0.122	1
Fgfr1	0.0113564	-0.16665	0	0.122	1
Rpusd4	0.0113564	-0.16665	0	0.122	1
Spats2	0.0113564	-0.16665	0	0.122	1
Hps1	0.0113564	-0.16665	0	0.122	1
Kdelc1	0.0113787	-0.21818	0	0.122	1
Diaph2	0.0113787	-0.192645	0	0.122	1
Hmgn5	0.01139	-0.309254	0.1	0.306	1
D230025D16Rik	0.0113921	-0.21818	0	0.122	1
Kdm5d	0.0113935	-0.243271	0	0.122	1
Gpr179	0.0113965	-0.243271	0	0.122	1
Apom	0.0114054	-0.339486	0	0.122	1
Rps10	0.0114633	-0.326563	1	0.98	1
Rfc1	0.0115054	-0.36099	0.16	0.367	1
Rbbp9	0.0115056	-0.305987	0.04	0.204	1
Eps8l2	0.0115119	-0.380619	0.16	0.367	1
Miat	0.0115128	-0.437231	0.04	0.204	1
Ilf3	0.0115307	-0.31208	0.18	0.408	1
Serf2	0.0115349	0.26036	1	0.918	1
Gprasp2	0.0115801	-0.391716	0.22	0.449	1
Dscr3	0.0116047	-0.327228	0.22	0.449	1
Ncl	0.0116078	-0.339168	0.86	0.939	1
Uqcr11	0.0117661	0.299354	1	0.939	1
Set	0.0118288	-0.465245	0.46	0.653	1
Smox	0.0118922	-0.282903	0.04	0.204	1
Wfdc15b	0.0118946	-0.305987	0.04	0.204	1
Ube2i	0.0119644	-0.512088	0.48	0.694	1
Gpsm1	0.0119787	0.278035	0.42	0.184	1
Naga	0.0119787	0.278035	0.42	0.184	1
Ccdc8	0.0120109	-0.275786	0.18	0.408	1
Phax	0.0120162	-0.380054	0.32	0.551	1
Vasp	0.0120267	-0.459781	0.36	0.551	1
Clip3	0.0121567	-0.287881	0.1	0.306	1
Akap13	0.0122634	-0.320912	0.12	0.327	1
Alkbh3	0.0122804	-0.259444	0.04	0.204	1
Wdr82	0.0122804	-0.259444	0.04	0.204	1
Amdhd2	0.0122804	-0.259444	0.04	0.204	1
Trp53inp1	0.0122813	-0.282903	0.04	0.204	1
Pafah1b3	0.0124107	-0.347676	0.4	0.673	1
Gpd2	0.012618	0.320188	0.6	0.327	1
Mrps10	0.012662	-0.346887	0.34	0.571	1
Aifm1	0.0126699	-0.235597	0.04	0.204	1
Mbip	0.0126699	-0.235597	0.04	0.204	1
Slc37a1	0.0126699	-0.235597	0.04	0.204	1
E530001K10Rik	0.012698	0.270414	0.24	0.061	1
Ube2v2	0.0127669	-0.430763	0.48	0.673	1
Ndnl2	0.0128177	-0.316723	0.28	0.531	1
Eif3c	0.0129264	-0.501899	0.66	0.776	1
Rbfox3	0.012975	-0.296627	0.08	0.265	1
Xrn1	0.012977	-0.318653	0.08	0.265	1
Kdm5c	0.0130498	-0.288234	0.22	0.449	1
Nav2	0.0130567	0.26631	0.54	0.265	1
Dcaf6	0.01306	-0.21135	0.04	0.204	1
AU022252	0.01306	-0.21135	0.04	0.204	1
Rlf	0.01306	-0.21135	0.04	0.204	1
Zfp866	0.01306	-0.21135	0.04	0.204	1
Dnajc18	0.01306	-0.21135	0.04	0.204	1
Slc25a25	0.0131112	0.163499	0.12	0	1
Prkci	0.0131112	0.163499	0.12	0	1
Dffb	0.0131112	0.163499	0.12	0	1
Gm2861	0.0131112	0.163499	0.12	0	1
D630045J12Rik	0.0131112	0.163499	0.12	0	1
Rassf10	0.0131112	0.163499	0.12	0	1
Chst11	0.0131112	0.163499	0.12	0	1
Dppa5a	0.0131112	0.163499	0.12	0	1
Polm	0.0131112	0.163499	0.12	0	1
Dgke	0.0131112	0.163499	0.12	0	1
Rnf182	0.0131112	0.163499	0.12	0	1
Sncb	0.0131112	0.163499	0.12	0	1
Plekhh1	0.0131112	0.163499	0.12	0	1
Zfp959	0.0131112	0.163499	0.12	0	1
Grk5	0.0131112	0.163499	0.12	0	1
Mettl21b	0.0131112	0.163499	0.12	0	1
Chic1	0.0131278	0.323525	0.5	0.265	1
4933417E11Rik	0.0131359	0.189034	0.12	0	1
Stox2	0.0131426	0.282055	0.3	0.102	1
Med6	0.0131498	-0.266186	0.12	0.327	1
Fam166a	0.0131508	0.214125	0.12	0	1
Hspa13	0.0131557	0.333424	0.48	0.245	1
Msln	0.0131674	0.443607	0.12	0	1
Gm30173	0.0132479	0.247694	0.24	0.061	1
Ramp2	0.0132479	0.247694	0.24	0.061	1
Abat	0.0132479	0.247694	0.24	0.061	1
H3f3a	0.0132788	-0.332497	1	0.98	1
Grb7	0.0133192	-0.370183	0.2	0.408	1
Tcp11	0.0133192	-0.370183	0.2	0.408	1
Zmynd8	0.013322	-0.371252	0.36	0.571	1
Cnot7	0.0133616	-0.408994	0.48	0.673	1
Atg12	0.0133674	-0.304781	0.14	0.347	1
Pla2g12a	0.0133689	-0.325539	0.14	0.347	1
Syf2	0.0135211	-0.419606	0.46	0.612	1
Bzw2	0.0135566	-0.355647	0.2	0.408	1
Kif1b	0.0135765	0.397118	0.5	0.265	1
Mfsd6	0.0136834	-0.214702	0.02	0.163	1
Rnf38	0.0136834	-0.214702	0.02	0.163	1
Nampt	0.0136834	-0.214702	0.02	0.163	1
Nrip1	0.0137053	-0.274259	0.08	0.265	1
Serpinh1	0.0137108	-0.490477	0.36	0.531	1
Mtcl1	0.013724	0.215966	0.28	0.082	1
Unc13b	0.0138081	0.22461	0.24	0.061	1
Nup62	0.0138081	0.22461	0.24	0.061	1
Timm10b	0.0138754	0.270414	0.68	0.429	1
Dtnbos	0.0138943	0.229588	0.34	0.122	1
Pfn1	0.0139049	-0.3745	0.98	0.98	1
Proser2	0.0139112	-0.189611	0.02	0.163	1
Pmf1	0.0139112	-0.189611	0.02	0.163	1
Shroom3	0.0139112	-0.189611	0.02	0.163	1
Rufy1	0.0139112	-0.189611	0.02	0.163	1
Tlcd2	0.0139112	-0.189611	0.02	0.163	1
Casp7	0.0139112	-0.189611	0.02	0.163	1
Zfp512	0.013993	-0.221791	0.1	0.306	1
Actn4	0.0141027	-0.288234	0.2	0.429	1
Tcf3	0.0141027	-0.288234	0.2	0.429	1
Ift27	0.0141027	-0.288234	0.2	0.429	1
Glb1	0.0141299	-0.244159	0.12	0.327	1
Cwc15	0.0141709	-0.310328	0.5	0.694	1
Ube2d3	0.0141764	-0.289114	0.98	0.898	1
Mthfsl	0.0141911	-0.320912	0.14	0.347	1
Eef2kmt	0.0141924	-0.327228	0.18	0.408	1
Hmgn3	0.0142273	-0.614109	0.96	0.837	1
Ubc	0.0142994	-0.60354	0.98	1	1
Mob1b	0.0144607	-0.251539	0.08	0.265	1
Nsmce4a	0.0144607	-0.251539	0.08	0.265	1
Gins4	0.0144607	-0.251539	0.08	0.265	1
Abr	0.0144607	-0.251539	0.08	0.265	1
Tmem214	0.0145375	0.349365	0.42	0.204	1
Morn2	0.0145385	-0.307862	0.18	0.408	1
Mapk8ip2	0.0145529	0.237958	0.42	0.184	1
Rps25	0.0145854	-0.357087	1	0.959	1
Prpf38a	0.0146276	-0.332927	0.28	0.49	1
Ewsr1	0.0146642	-0.477607	0.62	0.755	1
Blcap	0.0146769	0.283444	0.48	0.245	1
Adk	0.0146853	-0.469719	0.12	0.306	1
Peli1	0.0147342	-0.313876	0.08	0.265	1
Rbms1	0.0147904	-0.227692	0.12	0.327	1
Sptan1	0.0147914	-0.367948	0.32	0.531	1
Vapa	0.0148647	-0.433537	0.68	0.816	1
Id1	0.014874	-0.282903	0.02	0.163	1
Hcfc2	0.0148808	0.238334	0.3	0.102	1
Ddx6	0.0149023	-0.423061	0.54	0.735	1
Pithd1	0.0149208	0.385891	0.48	0.265	1
Sf3b1	0.0150191	-0.396878	0.58	0.776	1
Cpe	0.0150382	0.387882	1	0.918	1
Yipf5	0.0150572	0.264585	0.5	0.265	1
Polr2d	0.0151087	-0.303769	0.22	0.449	1
Zfp771	0.0152414	-0.228455	0.08	0.265	1
Cbx6	0.0152602	-0.324602	0.28	0.51	1
Spcs3	0.0152626	0.317304	0.58	0.347	1
Zfhx3	0.0152892	-0.262346	0.12	0.327	1
Hdac1	0.0153353	-0.367948	0.32	0.531	1
Irf2bp1	0.0153642	-0.316428	0.18	0.388	1
Ank3	0.0153642	-0.316428	0.18	0.388	1
Zfp704	0.0154234	-0.356311	0.1	0.286	1
Zfp638	0.0154493	-0.355375	0.28	0.51	1
Kif5b	0.0154593	-0.41493	0.86	0.939	1
Nell1	0.0155767	0.252625	0.2	0.041	1
Psd	0.0155767	0.229166	0.2	0.041	1
Pop7	0.0156141	-0.299236	0.34	0.571	1
Shisa5	0.0156935	-0.327228	0.22	0.429	1
Cspp1	0.0157198	-0.351074	0.42	0.633	1
Snapc3	0.0157539	-0.262346	0.14	0.347	1
Xpo1	0.0157539	-0.262346	0.14	0.347	1
Hbb-bs	0.015756	-0.273908	1	1	1
Itgb1	0.0157771	-0.39838	0.32	0.571	1
Map3k15	0.0158241	-0.336328	0.16	0.367	1
Uchl1	0.0158245	-0.0764521	0.3	0.49	1
Ndufa12	0.0159827	0.280875	1	0.735	1
Tnr	0.0160468	0.205319	0.2	0.041	1
2009-03-01	0.0160468	0.205319	0.2	0.041	1
Phf21b	0.0160468	0.205319	0.2	0.041	1
Impact	0.0160468	0.205319	0.2	0.041	1
Fhod3	0.0160468	0.205319	0.2	0.041	1
Pbx2	0.0160514	0.220213	0.24	0.061	1
Pcnp	0.0160828	-0.403542	0.5	0.673	1
Erp44	0.0160884	0.359896	0.7	0.49	1
Ncam1	0.0160938	-0.278174	0.22	0.429	1
Sars	0.0161284	-0.391716	0.6	0.735	1
Slc25a17	0.0161709	-0.394143	0.3	0.51	1
Mcc	0.0162944	0.209641	0.16	0.02	1
Slc28a3	0.0163318	-0.159207	0.02	0.163	1
Hnrnph2	0.0164066	-0.284403	0.2	0.429	1
5330417C22Rik	0.0164269	-0.438259	0.22	0.408	1
Rph3al	0.0164462	-0.481021	0.54	0.755	1
Vat1	0.0165121	-0.193533	0.08	0.265	1
Optn	0.0165614	0.184978	0.16	0.02	1
Gca	0.0165614	0.184978	0.16	0.02	1
Tcp11l1	0.0165614	0.184978	0.16	0.02	1
Haus2	0.0165614	0.184978	0.16	0.02	1
Ppip5k1	0.0165614	0.184978	0.16	0.02	1
Siah2	0.0165614	0.184978	0.16	0.02	1
Ankib1	0.0165614	0.184978	0.16	0.02	1
Mylpf	0.0165614	0.184978	0.16	0.02	1
Pip5k1c	0.0165614	0.184978	0.16	0.02	1
Pabpn1l	0.0165614	0.184978	0.16	0.02	1
Kcnip1	0.0165614	0.184978	0.16	0.02	1
Dpf3	0.0165614	0.184978	0.16	0.02	1
Fam19a5	0.0165614	0.184978	0.16	0.02	1
Kalrn	0.0165614	0.184978	0.16	0.02	1
Hspa1b	0.0165614	0.184978	0.16	0.02	1
Osbp	0.0165614	0.184978	0.16	0.02	1
Zbtb8os	0.0166127	-0.31208	0.2	0.408	1
Necap2	0.0166828	-0.247787	0.08	0.265	1
Tcerg1	0.0167104	-0.27969	0.16	0.367	1
Pappa2	0.0167299	0.19713	0.24	0.061	1
Gorasp2	0.0168228	0.276662	0.62	0.347	1
Phip	0.0168373	-0.439779	0.48	0.673	1
Dnajb2	0.016883	-0.351074	0.28	0.49	1
Zfp787	0.0169818	-0.29625	0.18	0.388	1
F3	0.0170636	0.26631	0.5	0.245	1
G3bp1	0.0170981	-0.433842	0.74	0.776	1
Mapk1	0.0171168	-0.334001	0.3	0.531	1
Galk2	0.017148	-0.264775	0.22	0.449	1
Sf3a3	0.017231	-0.351074	0.18	0.388	1
1110004E09Rik	0.0172316	-0.370183	0.18	0.388	1
Wasl	0.0173645	-0.375322	0.18	0.367	1
Sar1a	0.0173969	0.281194	0.7	0.449	1
Oat	0.0174345	0.313246	0.32	0.122	1
Ap4m1	0.0175405	-0.270154	0.1	0.286	1
St6galnac2	0.0175413	-0.292181	0.1	0.286	1
Mrps15	0.0175502	-0.241691	0.22	0.449	1
Pcbp3	0.0175966	0.265301	0.26	0.082	1
2010111I01Rik	0.0175966	0.265301	0.26	0.082	1
Npepl1	0.0176219	0.253584	0.78	0.449	1
Dcun1d1	0.0176377	-0.31208	0.18	0.388	1
Csnk1e	0.0176377	-0.31208	0.18	0.388	1
Rbm27	0.0176459	-0.307862	0.22	0.429	1
Ddit3	0.0176719	0.297664	0.36	0.143	1
Hadha	0.0177303	-0.302907	0.28	0.531	1
Cd81	0.0178558	-0.500153	0.72	0.857	1
Rbbp4	0.0178736	-0.430763	0.48	0.653	1
Rab1a	0.0178899	0.277515	0.9	0.694	1
Rtcb	0.0180773	-0.393911	0.4	0.592	1
Ctnna1	0.0181618	-0.248156	0.18	0.408	1
Cyc1	0.0181624	-0.366842	0.62	0.776	1
Trib1	0.0181717	-0.255422	0.06	0.224	1
Gabpa	0.0181717	-0.255422	0.06	0.224	1
H2-T23	0.0181717	-0.255422	0.06	0.224	1
Hes6	0.0181903	-0.740641	0.44	0.612	1
Wbp11	0.0182119	-0.322343	0.34	0.571	1
Tfg	0.0182134	0.267471	0.82	0.571	1
Lsm10	0.0182174	-0.258628	0.14	0.347	1
Clptm1l	0.0182194	0.313246	0.34	0.143	1
Rplp2	0.0182725	-0.315032	1	1	1
Eno1	0.0183295	-0.574888	0.46	0.612	1
Ppp2r2a	0.0183503	-0.316428	0.14	0.347	1
Clcn3	0.01844	-0.327488	0.4	0.592	1
2700060E02Rik	0.0184499	-0.471151	0.72	0.816	1
Ppp4c	0.0184577	-0.354722	0.46	0.673	1
Tsg101	0.0184629	-0.390028	0.7	0.694	1
Cpb1	0.0184929	-0.104434	0.04	0.204	1
Uaca	0.0184929	0.201151	0.2	0.041	1
Eml2	0.0185003	-0.292181	0.2	0.408	1
Trappc5	0.018502	-0.31208	0.2	0.408	1
Arxes1	0.0185409	0.242933	0.26	0.082	1
Dtnb	0.0185409	0.242933	0.26	0.082	1
Uqcrfs1	0.0185481	-0.348764	0.92	0.837	1
Xist	0.0185567	-0.955437	0.58	0.612	1
Prrg2	0.0185936	-0.395929	0.38	0.592	1
Rcn1	0.0186071	-0.330013	0.24	0.469	1
Slc24a5	0.0186753	-0.270154	0.1	0.286	1
Zfp422	0.0186753	-0.247787	0.1	0.286	1
Crtc3	0.0186753	-0.247787	0.1	0.286	1
Zfp410	0.0186753	-0.247787	0.1	0.286	1
Sharpin	0.0186753	-0.270154	0.1	0.286	1
Wdr46	0.0186753	-0.247787	0.1	0.286	1
Thoc1	0.0186753	-0.247787	0.1	0.286	1
Pcm1	0.0186792	-0.3876	0.44	0.612	1
Rabgap1	0.0187355	-0.275786	0.18	0.388	1
Sfpq	0.0187889	-0.342807	0.34	0.551	1
Smc1a	0.0188607	-0.224403	0.22	0.469	1
Kars	0.0188781	0.26036	0.42	0.184	1
Tpm1	0.0189532	-0.346629	0.28	0.49	1
Ilkap	0.0189575	-0.305664	0.36	0.571	1
Bloc1s6	0.0189628	-0.231963	0.06	0.224	1
Rfwd3	0.0189628	-0.255422	0.06	0.224	1
Tex264	0.0189911	0.272023	0.32	0.122	1
Gm10073	0.0190359	-0.320609	0.3	0.51	1
Dbpht2	0.0192422	-0.763071	0.48	0.592	1
Sparc	0.0192429	-0.45724	0.06	0.224	1
Atp2b1	0.0192794	-0.197418	0.5	0.694	1
Serpini1	0.019366	-0.569715	0.1	0.265	1
Swt1	0.0194039	-0.389322	0.26	0.469	1
Arl4a	0.0194537	-0.380054	0.32	0.531	1
Cnot3	0.0195023	-0.257965	0.26	0.49	1
Mthfd1	0.0195158	0.220213	0.26	0.082	1
Ssrp1	0.0196788	-0.411017	0.3	0.49	1
Wac	0.0197618	-0.360352	0.22	0.429	1
Pou2f1	0.0197703	-0.208116	0.06	0.224	1
Abhd12	0.0197703	-0.208116	0.06	0.224	1
Kat2a	0.0197703	-0.208116	0.06	0.224	1
Tjap1	0.0197703	-0.208116	0.06	0.224	1
Spast	0.0197703	-0.208116	0.06	0.224	1
Gprc5c	0.0198606	-0.225067	0.1	0.286	1
Gpc4	0.0200747	-0.394143	0.3	0.49	1
Trappc3	0.0201002	-0.312939	0.32	0.551	1
Hn1l	0.0201358	0.221397	0.36	0.143	1
Tollip	0.0201597	0.170162	0.24	0.061	1
Mff	0.0203634	-0.300951	0.48	0.694	1
Arpc1a	0.0204091	-0.360063	0.9	0.837	1
Mllt11	0.0205447	0.48306	0.42	0.204	1
Snrpd2	0.0205506	-0.401115	0.92	0.918	1
1810008I18Rik	0.0206399	-0.599002	0.24	0.429	1
Srpk1	0.0206954	-0.284985	0.3	0.51	1
Gm9843	0.0207468	-0.38529	0.42	0.592	1
Tnrc6b	0.0207588	-0.368996	0.26	0.449	1
Sdhaf2	0.0208699	-0.365196	0.22	0.408	1
Mpped2	0.020897	-0.237255	0.1	0.286	1
4921524J17Rik	0.0209002	-0.318653	0.24	0.449	1
Agtrap	0.0209618	-0.307862	0.2	0.408	1
Ccnl1	0.0210336	-0.39838	0.38	0.551	1
Nob1	0.0210364	-0.255028	0.16	0.367	1
Cxxc5	0.0210995	-0.384627	0.32	0.531	1
Atxn10	0.0211608	-0.304254	0.86	0.816	1
Rnf34	0.0211987	-0.288234	0.2	0.408	1
Fam60a	0.0211987	-0.288234	0.2	0.408	1
Zmym5	0.0211987	-0.288234	0.2	0.408	1
Josd2	0.0211996	-0.3136	0.4	0.633	1
Drc1	0.0212204	-0.282903	0.04	0.184	1
Tcn2	0.0212406	-0.304781	0.14	0.327	1
Pick1	0.0212909	-0.381818	0.26	0.469	1
Ring1	0.0213641	-0.244159	0.1	0.286	1
Klhdc2	0.0213826	-0.407658	0.46	0.633	1
Gspt1	0.0214627	-0.58554	0.28	0.469	1
Actl6a	0.0214666	-0.266838	0.26	0.49	1
Igfbp5	0.0216129	-0.140178	0	0.102	1
Kcnh7	0.0216129	-0.140178	0	0.102	1
Zfp408	0.0216129	-0.140178	0	0.102	1
Ltk	0.0216129	-0.140178	0	0.102	1
Kcnip3	0.0216129	-0.140178	0	0.102	1
Ophn1	0.0216129	-0.140178	0	0.102	1
S100a6	0.0216129	-0.140178	0	0.102	1
S100a8	0.0216129	-0.140178	0	0.102	1
Aco1	0.0216129	-0.140178	0	0.102	1
Arhgef10l	0.0216129	-0.140178	0	0.102	1
Spon2	0.0216129	-0.140178	0	0.102	1
Tmem116	0.0216129	-0.140178	0	0.102	1
Slc15a4	0.0216129	-0.140178	0	0.102	1
Wipf3	0.0216129	-0.140178	0	0.102	1
Mturn	0.0216129	-0.140178	0	0.102	1
Fgf9	0.0216129	-0.140178	0	0.102	1
Zfp809	0.0216129	-0.140178	0	0.102	1
Ppm1m	0.0216129	-0.140178	0	0.102	1
2610035D17Rik	0.0216129	-0.140178	0	0.102	1
Trip10	0.0216129	-0.140178	0	0.102	1
1010001N08Rik	0.0216129	-0.140178	0	0.102	1
Il1r1	0.0216222	0.0764638	0.56	0.286	1
Lrrn2	0.0216411	-0.16665	0	0.102	1
Elf4	0.0216411	-0.16665	0	0.102	1
Il11ra1	0.0216411	-0.16665	0	0.102	1
Id3	0.0216411	-0.16665	0	0.102	1
Sorcs2	0.0216411	-0.16665	0	0.102	1
Pdk4	0.0216411	-0.16665	0	0.102	1
Tmem200a	0.0216411	-0.16665	0	0.102	1
Man2b1	0.0216411	-0.192645	0	0.102	1
Fstl1	0.0216411	-0.16665	0	0.102	1
Trp53cor1	0.0216411	-0.16665	0	0.102	1
Dmd	0.0216552	-0.192645	0	0.102	1
Asb4	0.0216552	-0.21818	0	0.102	1
Lrrtm3	0.0216552	-0.192645	0	0.102	1
Sema6a	0.0216552	-0.192645	0	0.102	1
Ttll6	0.021658	-0.493815	0	0.102	1
B2m	0.0216721	-0.244159	0.06	0.224	1
Aplp1	0.0216806	-0.497955	1	0.959	1
Polb	0.0216871	-0.299794	0.26	0.469	1
Ift57	0.0217388	-0.310559	0.26	0.469	1
Mcfd2	0.0217492	0.23764	0.52	0.286	1
Ndufa10	0.0217805	-0.270154	0.42	0.633	1
Kdm6b	0.0218284	-0.444184	0.2	0.388	1
Rcor2	0.0218553	-0.296627	0.08	0.245	1
Them4	0.0219213	-0.259444	0.04	0.184	1
Mycl	0.0219213	-0.259444	0.04	0.184	1
Cpsf6	0.0221158	-0.351074	0.36	0.531	1
Fnbp1l	0.0222588	-0.304781	0.12	0.306	1
Rnf6	0.0222943	-0.2386	0.22	0.449	1
Erp29	0.0223214	0.177305	0.98	0.837	1
Hmgcr	0.0223223	0.443923	0.48	0.286	1
Rps27a	0.0223409	-0.332738	1	1	1
Fdft1	0.0223835	-0.332927	0.22	0.429	1
Oaz2	0.0224639	-0.344349	0.54	0.714	1
Tuba1b	0.0224957	-0.189018	0.6	0.755	1
Fam134b	0.0225245	0.149824	0.2	0.041	1
Eef1e1	0.0225398	-0.283719	0.12	0.306	1
Bckdhb	0.0225456	0.247694	0.22	0.061	1
Fancl	0.0226271	-0.235597	0.04	0.184	1
Mgat1	0.0226271	-0.235597	0.04	0.184	1
Pelo	0.022663	0.160331	0.3	0.102	1
Bckdk	0.0227315	-0.221791	0.1	0.286	1
Nudt14	0.0227411	0.25843	0.54	0.327	1
Clic1	0.0227752	-0.368633	0.52	0.735	1
Cox4i1	0.0228782	-0.31831	1	0.98	1
Kcnh2	0.0228962	-0.266186	0.12	0.306	1
Gpat4	0.0228962	-0.244159	0.12	0.306	1
Fam63b	0.0228962	-0.244159	0.12	0.306	1
Bad	0.02304	-0.305664	0.38	0.571	1
Syp	0.0230418	0.255583	0.26	0.082	1
Elf2	0.0230432	-0.304781	0.14	0.327	1
Abhd14a	0.0230432	-0.304781	0.14	0.327	1
Nphp1	0.0230731	-0.274259	0.08	0.245	1
Mecp2	0.0230731	-0.274259	0.08	0.245	1
2810474O19Rik	0.0230731	-0.274259	0.08	0.245	1
Bnip2	0.0230762	-0.296627	0.08	0.245	1
Arglu1	0.0230842	-0.322878	0.2	0.408	1
Pam	0.0232255	-0.618958	0.68	0.673	1
Ing4	0.0232304	-0.328707	0.24	0.449	1
9530068E07Rik	0.0232512	-0.411866	0.48	0.633	1
Htra2	0.0233372	-0.21135	0.04	0.184	1
Pde4d	0.0233372	-0.21135	0.04	0.184	1
Apex1	0.0233435	-0.373795	0.24	0.429	1
Rdx	0.0234049	-0.404655	0.42	0.571	1
Mboat2	0.0234409	0.207893	0.32	0.122	1
Fam117a	0.0235031	0.22461	0.22	0.061	1
Cacnb3	0.0235031	-0.181149	0.06	0.224	1
H2-Q2	0.0235031	0.22461	0.22	0.061	1
Lrfn3	0.023595	0.166774	0.26	0.082	1
Hip1r	0.023595	0.24957	0.38	0.163	1
Rps2	0.0236114	-0.335985	1	1	1
Mllt10	0.0236121	-0.299794	0.24	0.449	1
Eef1g	0.0236141	-0.339002	1	1	1
Copa	0.0238512	0.243872	0.6	0.347	1
Hhex	0.0239247	-0.766112	0.02	0.143	1
Bsg	0.023955	-0.496925	1	1	1
Zkscan3	0.0240089	-0.300448	0.14	0.327	1
Ap3b2	0.0240282	0.217494	0.38	0.163	1
Prr12	0.024051	-0.186688	0.04	0.184	1
Anapc15	0.024051	-0.186688	0.04	0.184	1
Pkn1	0.024051	-0.186688	0.04	0.184	1
Gpalpp1	0.024051	-0.186688	0.04	0.184	1
Tpbg	0.024051	-0.186688	0.04	0.184	1
Cdcp1	0.024051	-0.186688	0.04	0.184	1
Heatr6	0.024051	-0.186688	0.04	0.184	1
Setbp1	0.024051	-0.186688	0.04	0.184	1
Rab3ip	0.0240571	-0.341737	0.24	0.429	1
Zcchc9	0.0240571	-0.341737	0.24	0.429	1
Ift46	0.0241037	-0.264775	0.2	0.408	1
Cdc37	0.0241181	-0.412475	0.56	0.694	1
Bzw1	0.0241539	-0.393911	0.4	0.571	1
B4galt5	0.024159	0.238334	0.28	0.102	1
Sbds	0.0242516	-0.346629	0.3	0.49	1
Kmt2a	0.0242516	-0.328707	0.3	0.49	1
Ghr	0.0242862	0.199123	0.52	0.265	1
Kat7	0.0243335	-0.251539	0.08	0.245	1
Asb1	0.024387	0.137504	0.1	0	1
Dnm3	0.024387	0.137504	0.1	0	1
Chml	0.024387	0.137504	0.1	0	1
Slc2a6	0.024387	0.137504	0.1	0	1
2600006K01Rik	0.024387	0.137504	0.1	0	1
Gm13610	0.024387	0.137504	0.1	0	1
Garnl3	0.024387	0.137504	0.1	0	1
Kpna6	0.024387	0.137504	0.1	0	1
Actr3b	0.024387	0.137504	0.1	0	1
Mnx1	0.024387	0.137504	0.1	0	1
Dck	0.024387	0.137504	0.1	0	1
Lin54	0.024387	0.137504	0.1	0	1
Helq	0.024387	0.137504	0.1	0	1
Gpr27	0.024387	0.137504	0.1	0	1
Tshz3	0.024387	0.137504	0.1	0	1
Cpeb1	0.024387	0.137504	0.1	0	1
Xndc1	0.024387	0.137504	0.1	0	1
Defb1	0.024387	0.137504	0.1	0	1
Slc25a42	0.024387	0.137504	0.1	0	1
Bora	0.024387	0.137504	0.1	0	1
Jrkl	0.024387	0.137504	0.1	0	1
Dyx1c1	0.024387	0.137504	0.1	0	1
Slc35e4	0.024387	0.137504	0.1	0	1
Trim7	0.024387	0.137504	0.1	0	1
Zfp286	0.024387	0.137504	0.1	0	1
Per1	0.024387	0.137504	0.1	0	1
1810010H24Rik	0.024387	0.137504	0.1	0	1
Tmem104	0.024387	0.137504	0.1	0	1
Heatr5a	0.024387	0.137504	0.1	0	1
Dexi	0.024387	0.137504	0.1	0	1
Nfkbiz	0.024387	0.137504	0.1	0	1
Zfp946	0.024387	0.137504	0.1	0	1
Lrrtm2	0.024387	0.137504	0.1	0	1
St8sia5	0.024387	0.137504	0.1	0	1
Epg5	0.024387	0.137504	0.1	0	1
Map4k2	0.024387	0.137504	0.1	0	1
A230046K03Rik	0.024387	0.137504	0.1	0	1
Peg3	0.0243998	-0.743151	0.98	0.918	1
Fcer1g	0.0244177	0.163499	0.1	0	1
Tpx2	0.0244177	0.163499	0.1	0	1
Cdkn2b	0.0244177	0.163499	0.1	0	1
Emilin1	0.0244177	0.163499	0.1	0	1
Sftpd	0.0244177	0.189034	0.1	0	1
Loxl2	0.0244177	0.163499	0.1	0	1
P2ry12	0.024433	0.189034	0.1	0	1
Mthfd1l	0.02448	0.201151	0.22	0.061	1
Abca7	0.02448	0.201151	0.22	0.061	1
Mns1	0.02448	0.201151	0.22	0.061	1
Gcnt2	0.02448	0.201151	0.22	0.061	1
2007-09-01	0.0245067	-0.239913	0.52	0.735	1
Cux1	0.0245471	-0.221791	0.12	0.306	1
Prnp	0.0246149	0.301771	0.92	0.755	1
Tead2	0.0248308	-0.287458	0.02	0.143	1
Nxf1	0.0248712	-0.391716	0.34	0.531	1
Morf4l1	0.0249209	-0.277645	1	0.959	1
Baiap2l1	0.0249571	-0.262346	0.14	0.327	1
Rps17	0.024962	-0.376199	1	0.98	1
Pak3	0.0250008	0.275708	0.84	0.633	1
Pno1	0.0250264	0.246488	0.36	0.163	1
Srsf1	0.0250787	-0.302907	0.3	0.51	1
Crebbp	0.025083	-0.31208	0.2	0.388	1
Bend7	0.0250901	-0.331709	0.2	0.388	1
Ubl7	0.0251171	-0.394143	0.28	0.469	1
Pla2g2f	0.025146	-0.320609	0.26	0.49	1
Gipc2	0.0252809	-0.214702	0.02	0.143	1
Fyn	0.0252809	-0.214702	0.02	0.143	1
Gdi1	0.025317	-0.322505	0.64	0.755	1
Cela3b	0.025363	-0.0291463	0.3	0.51	1
Btbd3	0.025637	-0.228455	0.08	0.245	1
Pisd	0.025637	-0.228455	0.08	0.245	1
Fam193a	0.025637	-0.228455	0.08	0.245	1
Rmnd5a	0.025637	-0.251539	0.08	0.245	1
Zfp507	0.025637	-0.228455	0.08	0.245	1
Alas1	0.025637	-0.228455	0.08	0.245	1
Slc43a2	0.0256832	0.264585	0.44	0.224	1
Fnta	0.0257164	-0.391716	0.36	0.531	1
Wfdc2	0.0257279	-0.214702	0.02	0.143	1
Lrch2	0.0257279	-0.189611	0.02	0.143	1
Cept1	0.0257279	-0.189611	0.02	0.143	1
Inip	0.0257279	-0.189611	0.02	0.143	1
Cep63	0.0257279	-0.189611	0.02	0.143	1
Mxi1	0.0257279	-0.189611	0.02	0.143	1
Fam63a	0.0257279	-0.189611	0.02	0.143	1
Pnmal2	0.0257921	-0.354242	0.6	0.735	1
Ttc3	0.0258165	-0.307682	0.64	0.796	1
Tmem161a	0.0259742	-0.27969	0.16	0.347	1
Gon4l	0.0259848	-0.336328	0.18	0.367	1
Arpc1b	0.0260154	-0.378731	0.18	0.367	1
Ccdc50	0.0260234	-0.24065	0.12	0.306	1
Ube2d1	0.0260398	-0.23078	0.18	0.388	1
Zfp207	0.0261125	-0.444184	0.58	0.673	1
Thyn1	0.0261427	0.317029	0.36	0.163	1
Igsf3	0.0261654	-0.164076	0.02	0.143	1
Zyx	0.0261654	-0.164076	0.02	0.143	1
Tpk1	0.0261654	-0.164076	0.02	0.143	1
Wdr54	0.0261654	-0.164076	0.02	0.143	1
Zscan2	0.0261654	-0.164076	0.02	0.143	1
Fbrs	0.0261654	-0.164076	0.02	0.143	1
Slc38a7	0.0261654	-0.164076	0.02	0.143	1
Cep95	0.0261654	-0.164076	0.02	0.143	1
Caskin2	0.0261654	-0.164076	0.02	0.143	1
Tatdn1	0.0261654	-0.164076	0.02	0.143	1
Xpnpep3	0.0261654	-0.164076	0.02	0.143	1
Airn	0.0261654	-0.164076	0.02	0.143	1
Lpin2	0.0261654	-0.164076	0.02	0.143	1
Prkd3	0.0261654	-0.164076	0.02	0.143	1
Zfp637	0.026203	-0.191876	0.24	0.49	1
Prdx4	0.0262945	-0.384627	0.28	0.49	1
Tmigd3	0.0263432	0.252625	0.18	0.041	1
Hsph1	0.0264105	-0.288234	0.18	0.388	1
Limd2	0.0264139	-0.401115	0.28	0.469	1
Akap8l	0.0264267	-0.421464	0.28	0.449	1
Pla2g16	0.0265543	-0.314549	0.24	0.449	1
Tvp23b	0.026595	0.30206	0.78	0.633	1
Enpp2	0.0268086	0.413983	0.64	0.388	1
Snap23	0.026889	-0.292181	0.1	0.265	1
Vdac2	0.0269331	-0.330316	0.76	0.755	1
Xbp1	0.0269398	0.273416	0.76	0.531	1
Mgat2	0.026945	0.306038	0.5	0.265	1
Lims1	0.026984	-0.204996	0.08	0.245	1
Crtc1	0.026984	-0.204996	0.08	0.245	1
Raver1	0.026984	-0.204996	0.08	0.245	1
Ehmt1	0.0269944	-0.24065	0.14	0.327	1
D430042O09Rik	0.0269944	-0.24065	0.14	0.327	1
2002-09-01	0.0273429	-0.314549	0.26	0.449	1
Slc25a11	0.027447	-0.383577	0.46	0.653	1
Dnaja2	0.0275271	-0.39838	0.38	0.571	1
Cops5	0.0277004	-0.334001	0.44	0.653	1
Eif3l	0.027748	-0.500767	0.42	0.571	1
Clk3	0.0278659	-0.31208	0.2	0.388	1
Jarid2	0.0278659	-0.31208	0.2	0.388	1
Oxct1	0.0279079	0.255583	0.3	0.122	1
Ano6	0.0280063	-0.13224	0.04	0.184	1
Pi4ka	0.0280063	0.205319	0.18	0.041	1
Tbccd1	0.0280063	0.205319	0.18	0.041	1
Tmem147	0.0280502	0.222392	0.7	0.449	1
Bcl2l1	0.0282114	-0.280685	0.22	0.429	1
Cetn3	0.0282511	-0.34109	0.6	0.673	1
Ndufv3	0.0283136	0.278638	0.98	0.755	1
Sf3a1	0.0283411	-0.258628	0.16	0.347	1
Fars2	0.0283411	-0.258628	0.16	0.347	1
Smpd3	0.0285777	-0.185872	0.18	0.388	1
Dtd2	0.0285985	-0.275786	0.18	0.367	1
Tecpr1	0.0285986	-0.336328	0.16	0.347	1
Csnk1d	0.028601	-0.29625	0.18	0.367	1
Kansl2	0.0286305	-0.209719	0.16	0.367	1
Tbc1d17	0.0286352	-0.292181	0.1	0.265	1
Mettl1	0.0286375	0.233888	0.46	0.245	1
Tmbim6	0.0286603	-0.349137	0.9	0.939	1
Tmem150c	0.0288447	0.181071	0.18	0.041	1
Mkrn2os	0.0288447	0.181071	0.18	0.041	1
Mical2	0.0288447	0.181071	0.18	0.041	1
Jph4	0.0288447	0.181071	0.18	0.041	1
Glce	0.0288447	0.181071	0.18	0.041	1
Vps13c	0.0288447	0.181071	0.18	0.041	1
Fam20a	0.0288447	0.181071	0.18	0.041	1
Bdh1	0.0288447	0.181071	0.18	0.041	1
Gm10399	0.0289585	0.173671	0.22	0.061	1
Ech1	0.0290687	0.241501	0.48	0.265	1
Bphl	0.0290838	-0.303769	0.2	0.408	1
Fasn	0.029158	-0.218624	0.14	0.327	1
Stat3	0.0291975	-0.322343	0.34	0.531	1
Lap3	0.0292214	-0.421464	0.26	0.449	1
Olfm1	0.0292744	-0.391716	0.2	0.388	1
Irf2bpl	0.029277	-0.316723	0.3	0.49	1
Ik	0.0293025	-0.298753	0.38	0.592	1
Prdx2	0.0293142	-0.310692	1	0.98	1
Rab20	0.0294192	0.209641	0.14	0.02	1
Foxa3	0.0296384	-0.433043	0.3	0.469	1
Skp1a	0.0298489	-0.344648	0.54	0.735	1
Ube2o	0.0298918	0.233888	0.3	0.122	1
Rps24	0.0298989	-0.371987	1	1	1
Tmem127	0.0299299	-0.136062	0.02	0.143	1
Mroh7	0.0299299	0.184978	0.14	0.02	1
Clec11a	0.0299299	0.184978	0.14	0.02	1
Gm4950	0.0299299	0.184978	0.14	0.02	1
Slc6a6	0.0300589	-0.267306	0.46	0.653	1
BC031181	0.0303591	0.24338	0.82	0.673	1
Sema4c	0.03043	0.159887	0.14	0.02	1
Vps18	0.03043	0.159887	0.14	0.02	1
Slc9a7	0.03043	0.159887	0.14	0.02	1
Fhdc1	0.03043	0.159887	0.14	0.02	1
Fbxl4	0.03043	0.159887	0.14	0.02	1
D6Wsu163e	0.03043	0.159887	0.14	0.02	1
Rdh13	0.03043	0.159887	0.14	0.02	1
Fam219b	0.03043	0.159887	0.14	0.02	1
2810021J22Rik	0.03043	0.159887	0.14	0.02	1
Tspyl5	0.03043	0.159887	0.14	0.02	1
Uty	0.03043	0.159887	0.14	0.02	1
Skap1	0.0304521	0.242933	0.24	0.082	1
Rabgap1l	0.0304531	-0.247787	0.1	0.265	1
Gsk3b	0.0304801	-0.328707	0.56	0.735	1
Lancl1	0.0308305	-0.280685	0.22	0.429	1
Ostf1	0.030836	-0.389322	0.32	0.49	1
Tcp11l2	0.0308755	-0.237255	0.16	0.347	1
Mplkip	0.0308882	-0.292181	0.2	0.388	1
Myef2	0.0309772	-0.315055	0.38	0.571	1
Srxn1	0.0309874	0.189494	0.28	0.102	1
Cdk14	0.0309874	0.189494	0.28	0.102	1
BC051226	0.0309874	0.189494	0.28	0.102	1
Acbd6	0.0309934	-0.326128	0.34	0.531	1
Ptbp2	0.031121	-0.255422	0.06	0.204	1
Klhl24	0.031121	-0.255422	0.06	0.204	1
Ttc9c	0.031121	-0.255422	0.06	0.204	1
D5Ertd579e	0.0311511	0.241501	0.46	0.245	1
Slc44a3	0.0312593	-0.288234	0.2	0.388	1
Pym1	0.0314252	-0.255028	0.18	0.367	1
Lage3	0.0314592	-0.299236	0.3	0.51	1
Sdf4	0.0314633	-0.403891	0.82	0.837	1
Mettl16	0.031581	-0.309254	0.12	0.286	1
Rock1	0.0316008	-0.457481	0.52	0.612	1
Snrpa1	0.0316327	-0.312939	0.28	0.469	1
Fip1l1	0.0317575	-0.340607	0.5	0.694	1
Maged1	0.0318621	-0.418713	1	0.918	1
Bag6	0.0318904	-0.309254	0.34	0.531	1
Ssb	0.031951	-0.348425	0.74	0.776	1
Rab3gap2	0.0319783	0.211862	0.3	0.122	1
Hist3h2ba	0.0319813	0.524597	0.72	0.531	1
Lsm8	0.0322392	-0.196874	0.32	0.551	1
Crbn	0.0323544	-0.225067	0.1	0.265	1
Map2k7	0.0323544	-0.225067	0.1	0.265	1
Cdk13	0.0323544	-0.225067	0.1	0.265	1
Nsun2	0.0323544	-0.247787	0.1	0.265	1
Dopey2	0.0323544	-0.225067	0.1	0.265	1
Rgs17	0.0324429	-0.471665	0.4	0.571	1
Pycard	0.0324672	-0.231963	0.06	0.204	1
4933434E20Rik	0.0325281	-0.396355	0.34	0.531	1
Rab27a	0.0325318	0.297082	0.5	0.306	1
Tmx2	0.0325566	-0.26132	0.2	0.408	1
Mkln1	0.0325902	-0.332927	0.24	0.429	1
Mef2a	0.0326156	-0.303769	0.22	0.408	1
Jagn1	0.0326365	0.263635	0.7	0.469	1
Klhl32	0.0326918	0.200336	0.34	0.143	1
Atp5c1	0.0327349	-0.311546	0.92	0.898	1
Snap25	0.032765	0.370124	0.56	0.347	1
Spg7	0.0327914	-0.272003	0.16	0.347	1
Dpm1	0.0328209	-0.268334	0.22	0.408	1
Cfl2	0.0328764	-0.216232	0.22	0.429	1
Ehmt2	0.0329555	-0.284403	0.22	0.408	1
Txndc12	0.0329729	-0.417417	0.32	0.49	1
Nbea	0.0332098	-0.288234	0.16	0.347	1
Prelid1	0.0332921	-0.268817	0.5	0.714	1
Eif3g	0.0334024	-0.327805	0.66	0.735	1
Gadd45a	0.0334793	-1.54079	0.36	0.51	1
Hiatl1	0.0336753	0.19713	0.24	0.082	1
Phf5a	0.0337084	-0.444184	0.42	0.551	1
Kdm2b	0.0338434	-0.208116	0.06	0.204	1
3110062M04Rik	0.0338434	-0.231963	0.06	0.204	1
Fgd6	0.0338434	-0.208116	0.06	0.204	1
Aldh6a1	0.0338434	-0.208116	0.06	0.204	1
Clu	0.034018	-0.555692	0.22	0.408	1
Herpud1	0.0341182	0.40854	0.6	0.408	1
Iws1	0.0341726	-0.251539	0.2	0.388	1
Gtf3c6	0.0342074	-0.292181	0.16	0.347	1
Tmem243	0.0343378	-0.201983	0.1	0.265	1
Zim1	0.0343378	-0.201983	0.1	0.265	1
Cc2d1a	0.0343378	-0.201983	0.1	0.265	1
Gid4	0.0343378	-0.201983	0.1	0.265	1
Dmxl1	0.0343378	-0.201983	0.1	0.265	1
Supt16	0.0343904	-0.255028	0.16	0.347	1
Lamtor5	0.0345904	-0.354722	0.5	0.633	1
mt-Nd3	0.0346036	-0.477504	0.72	0.796	1
Ap3s1	0.0346911	-0.448372	0.56	0.653	1
Ptcd1	0.0347087	0.131318	0.14	0.02	1
Tmem234	0.0347989	-0.397297	0.5	0.653	1
Exosc5	0.0349159	-0.295933	0.26	0.449	1
Tmem33	0.0351615	-0.322343	0.38	0.551	1
Mafg	0.0351694	0.282798	0.32	0.143	1
Gm4419	0.0352337	0.178962	0.34	0.143	1
Epb41l5	0.0352493	-0.183869	0.06	0.204	1
Kbtbd4	0.0352493	-0.183869	0.06	0.204	1
Ythdf1	0.0352493	-0.183869	0.06	0.204	1
Taf12	0.0352493	-0.183869	0.06	0.204	1
Zfp800	0.0352493	-0.183869	0.06	0.204	1
2310057M21Rik	0.0352493	-0.183869	0.06	0.204	1
Med16	0.0352493	-0.183869	0.06	0.204	1
Med1	0.0352493	-0.183869	0.06	0.204	1
Csad	0.0352493	-0.183869	0.06	0.204	1
Gadd45g	0.0352577	0.171387	0.82	0.612	1
Ccdc58	0.0353074	-0.251539	0.18	0.367	1
Immt	0.0354275	-0.216773	0.34	0.571	1
Parm1	0.0354342	-0.336328	0.18	0.347	1
Ergic1	0.0355765	0.229588	0.32	0.143	1
Dcaf11	0.0356188	-0.26132	0.26	0.449	1
Ppib	0.0356582	0.237455	0.98	0.857	1
Mrps31	0.0358195	-0.304781	0.14	0.306	1
Ppp2r1a	0.035982	-0.318653	0.54	0.694	1
Hspa1a	0.0360238	0.517136	0.36	0.184	1
Alkbh7	0.0360819	0.193246	0.38	0.184	1
Ppp1r14c	0.0361419	-0.296627	0.08	0.224	1
Kansl3	0.0361659	-0.171165	0.12	0.306	1
Cramp1l	0.0362858	-0.320912	0.16	0.327	1
Serinc2	0.0363186	-0.244159	0.12	0.286	1
Nfic	0.0363186	-0.244159	0.12	0.286	1
Nsf	0.0363186	-0.287881	0.12	0.286	1
Spin1	0.0363186	-0.244159	0.12	0.286	1
Lonp1	0.0363186	-0.244159	0.12	0.286	1
Hspa9	0.0365849	-0.259759	0.4	0.612	1
Glrx3	0.0367627	-0.409968	0.66	0.735	1
Prmt2	0.036936	-0.281534	0.28	0.469	1
Thrap3	0.0369893	-0.279954	0.5	0.673	1
Baz2a	0.0370165	-0.254706	0.3	0.49	1
Eif4e	0.037021	-0.344922	0.64	0.755	1
Myl12a	0.0372043	-0.37707	0.62	0.694	1
Prr15l	0.0372488	-0.283719	0.12	0.286	1
Zmat2	0.0373995	-0.334955	0.36	0.551	1
Prkacb	0.0374673	0.24004	0.6	0.367	1
Ramp1	0.0377136	0.339241	0.28	0.122	1
Ppid	0.0377821	-0.358454	0.5	0.633	1
Rbms3	0.0377962	-0.150453	0.06	0.204	1
Zfp358	0.037834	-0.212592	0.16	0.347	1
Cbfa2t3	0.0378884	-0.563483	0.14	0.306	1
Stxbp2	0.0379153	-0.268334	0.2	0.388	1
Pfn2	0.0381335	-0.280685	0.24	0.429	1
Nipal1	0.0381484	0.248388	0.48	0.265	1
Prpf40a	0.0382578	-0.3876	0.42	0.571	1
Nckap1	0.0383001	0.292782	0.58	0.367	1
Rbm7	0.0383193	-0.248156	0.2	0.388	1
Brd8	0.0385207	-0.26132	0.24	0.429	1
Idnk	0.0385767	-0.244875	0.24	0.429	1
Fam172a	0.0385895	-0.305987	0.04	0.163	1
Prr13	0.0386468	-0.289209	0.46	0.653	1
Ubxn7	0.0387183	-0.283719	0.14	0.306	1
Ube3a	0.038738	-0.226183	0.46	0.633	1
Csnk1a1	0.0388565	-0.38919	0.78	0.878	1
Zfyve21	0.0388621	0.177305	0.44	0.224	1
Vta1	0.0388967	-0.274903	0.36	0.551	1
Tbcb	0.0389405	0.338225	0.74	0.694	1
Klf6	0.039135	-0.365196	0.1	0.265	1
Ctcf	0.0392167	-0.378731	0.24	0.408	1
Dusp28	0.0393077	0.22461	0.2	0.061	1
Micalcl	0.0393077	0.22461	0.2	0.061	1
Sumo2	0.0393577	-0.237464	0.98	0.939	1
Mrps18c	0.0394619	-0.283464	0.46	0.735	1
Setd2	0.0395577	-0.300448	0.16	0.327	1
2700094K13Rik	0.0396823	-0.265587	0.32	0.531	1
Slc25a53	0.0400163	-0.190897	0.14	0.327	1
Robo2	0.0400163	0.225426	0.32	0.143	1
Ndufa7	0.0401403	-0.314767	0.96	0.939	1
Arl13b	0.0401595	-0.251539	0.08	0.224	1
Grhpr	0.0403608	-0.301519	0.4	0.592	1
Ash1l	0.0406851	-0.219249	0.38	0.592	1
Rp9	0.0407346	-0.399096	0.24	0.408	1
Caprin1	0.0407455	-0.298333	0.44	0.612	1
Usp18	0.0407738	0.215966	0.26	0.102	1
Map6	0.0407738	0.215966	0.26	0.102	1
Gpd1	0.0407738	0.215966	0.26	0.102	1
Uqcrc1	0.0409086	-0.278318	0.8	0.816	1
Pex5l	0.040931	0.201151	0.2	0.061	1
B3galnt1	0.040931	0.201151	0.2	0.061	1
Bcr	0.040931	0.201151	0.2	0.061	1
Mon2	0.040931	0.201151	0.2	0.061	1
Fbxl17	0.040931	0.201151	0.2	0.061	1
Pon3	0.0410652	-0.21135	0.04	0.163	1
Kctd15	0.0410652	-0.21135	0.04	0.163	1
Myg1	0.0411361	-0.31208	0.2	0.367	1
Hspa4	0.0411541	-0.276061	0.4	0.592	1
Cd151	0.0412244	-0.224697	0.18	0.367	1
Taf15	0.0417935	-0.24065	0.14	0.306	1
Pds5a	0.0417947	-0.262346	0.14	0.306	1
Atg101	0.0419406	-0.23078	0.18	0.367	1
Gtf2a2	0.0421703	0.273781	0.84	0.653	1
Thra	0.0422311	-0.254706	0.18	0.347	1
Zfp64	0.042272	-0.228455	0.08	0.224	1
Armcx5	0.042272	-0.228455	0.08	0.224	1
Flad1	0.042272	-0.228455	0.08	0.224	1
Pole3	0.042272	-0.228455	0.08	0.224	1
Nr2f6	0.042272	-0.228455	0.08	0.224	1
Med4	0.042272	-0.228455	0.08	0.224	1
Gm43194	0.042272	-0.228455	0.08	0.224	1
Fcf1	0.0423027	-0.227692	0.2	0.388	1
Fabp3	0.0423281	-0.21135	0.04	0.163	1
Gtf2ird1	0.0423281	-0.186688	0.04	0.163	1
Mkrn2	0.0423281	-0.282903	0.04	0.163	1
Cox11	0.0423281	-0.186688	0.04	0.163	1
BC017643	0.0423281	-0.186688	0.04	0.163	1
Apobec3	0.0423281	-0.186688	0.04	0.163	1
Smarcad1	0.0423496	-0.268334	0.18	0.367	1
Sh3bgrl	0.0423865	-0.209719	0.16	0.347	1
Tmem108	0.0423973	0.242156	0.36	0.184	1
Prkra	0.0424074	-0.300448	0.14	0.306	1
Nudt21	0.0425199	-0.324602	0.3	0.469	1
Prkab2	0.0425884	0.177305	0.2	0.061	1
Trmt10b	0.0425884	0.177305	0.2	0.061	1
Hemk1	0.0425884	0.177305	0.2	0.061	1
Pomc	0.0425884	0.177305	0.2	0.061	1
Slc39a9	0.0425884	0.177305	0.2	0.061	1
Alg12	0.0425884	0.177305	0.2	0.061	1
Rsph1	0.0425884	0.177305	0.2	0.061	1
Stk32a	0.0425884	0.177305	0.2	0.061	1
Dcun1d5	0.042675	-0.284985	0.32	0.49	1
Nfat5	0.0428027	-0.288234	0.22	0.388	1
Ldb1	0.0429359	-0.292181	0.18	0.347	1
Pex19	0.0430105	-0.359295	0.38	0.531	1
Lamp2	0.0430105	-0.423425	0.38	0.531	1
Tmem9b	0.0430454	0.226111	0.44	0.245	1
Ubald1	0.0430537	-0.258628	0.16	0.327	1
Rbck1	0.0430572	-0.27969	0.16	0.327	1
Metap1	0.0430572	-0.27969	0.16	0.327	1
Msl1	0.0431152	-0.284985	0.28	0.469	1
Bnip3	0.043158	-0.332927	0.26	0.429	1
Rnf4	0.0431685	-0.2386	0.22	0.408	1
Rusc1	0.0431969	0.193246	0.26	0.102	1
Trmu	0.0431969	0.193246	0.26	0.102	1
Gtf2b	0.0432217	-0.274903	0.34	0.551	1
Tprkb	0.0432659	-0.218624	0.12	0.286	1
Ndufs5	0.0433675	0.22461	0.94	0.857	1
Arl4c	0.0436008	-0.161597	0.04	0.163	1
Phospho2	0.0436008	-0.161597	0.04	0.163	1
Pkp3	0.0436008	-0.161597	0.04	0.163	1
Pibf1	0.0436008	-0.161597	0.04	0.163	1
Pcca	0.0436008	-0.161597	0.04	0.163	1
Cmtm6	0.0436008	-0.161597	0.04	0.163	1
Acaca	0.0436008	-0.161597	0.04	0.163	1
Nim1k	0.0436008	-0.161597	0.04	0.163	1
Tst	0.0436008	-0.161597	0.04	0.163	1
Yeats2	0.0436008	-0.161597	0.04	0.163	1
Myrf	0.0436008	-0.161597	0.04	0.163	1
Tmem238	0.0438509	-0.371539	0.1	0.245	1
Ppp1r11	0.0438527	-0.280685	0.52	0.653	1
Epb41l3	0.0443059	0.229941	0.4	0.204	1
Mynn	0.0444549	-0.204996	0.08	0.224	1
Gstt1	0.0444549	-0.204996	0.08	0.224	1
Rhou	0.0444549	-0.204996	0.08	0.224	1
Rsbn1l	0.044513	-0.218971	0.24	0.429	1
Rpsa	0.044531	-0.316805	0.98	0.98	1
Tecr	0.0447282	-0.435139	0.9	0.918	1
Fam134a	0.0447663	-0.280685	0.26	0.429	1
Ghitm	0.0448113	-0.362884	0.36	0.531	1
Rbbp6	0.0450438	-0.292181	0.44	0.633	1
Atic	0.0450561	-0.218624	0.14	0.306	1
Rhobtb3	0.0450561	-0.24065	0.14	0.306	1
Fam210b	0.0451115	-0.444184	0.26	0.429	1
[truncated: 6,358 more rows]
