# Supplementary material for: Differential CpG methylation at Nnat in the early establishment of beta cell heterogeneity
Source: Diabetologia. 2024 Mar 21;67(6):1079–94. doi: 10.1007/s00125-024-06123-6 (PMC11058053; doi:10.1007/s00125-024-06123-6)
Supplement: Supplementary file 4 — Supplementary file4 (XLSX 356 KB) [file 125_2024_6123_MOESM4_ESM.xlsx]

## Sheet: Byrnes et al. 2018 Cluster 3
	mean outside cluster	mean inside cluster	fold change	P value	P adj
Cel	0.23364	5.96334	25.5236	0	0
Nnat	19.2045	0.441699	0.0229997	0	0
Cpb1	0.562673	12.4606	22.1453	0	0
Cela3b	3.12855	68.7486	21.9746	0	0
Cela2a	1.11192	29.7855	26.7875	0	0
Cpa2	0.726919	11.0361	15.182	0	0
Cpa1	1.83633	31.0902	16.9307	0	0
Try5	0.25014	5.72641	22.8928	0	0
Prss2	0.324515	6.58147	20.2809	0	0
Iapp	91.6621	1.89994	0.0207276	0	0
Sycn	0.585675	9.55796	16.3196	0	0
Nupr1	0.361819	4.7954	13.2536	0	0
Zg16	0.157038	3.38387	21.5482	0	0
Ctrb1	20.0091	441.024	22.0411	0	0
Rnase1	1.52085	25.4916	16.7614	0	0
Serpina6	0.489936	8.32582	16.9937	0	0
Cela1	0.336683	8.43559	25.055	0	0
Pdia2	0.17743	3.2646	18.3994	0	0
Clps	11.244	183.683	16.3361	0	0
Reep5	1.27403	14.4882	11.372	0	0
Spink1	0.59518	10.1271	17.0153	0	0
Pnliprp1	8.20062	150.828	18.3923	0	0
Chga	9.47834	0.295046	0.0311285	5.47721e-278	4.09172e-275
Npy	4.8209	0.0584467	0.0121236	6.29285e-269	4.50515e-266
Ins1	364.582	6.25696	0.017162	9.23989e-250	6.35039e-247
Mt1	3.07957	22.0135	7.14824	1.59763e-242	1.05579e-239
Tmem97	0.361516	3.65118	10.0996	6.88372e-224	4.3806e-221
Try10	0.107766	2.34792	21.7872	9.46074e-220	5.80552e-217
Pcsk2	5.44968	0.302787	0.0555605	5.30967e-215	3.14589e-212
Ins2	620.945	9.38141	0.0151083	2.30653e-211	1.32103e-208
Ctrc	0.0669355	2.08369	31.1299	2.76154e-210	1.53061e-207
Arhgdig	0.180388	2.53289	14.0413	7.81649e-209	4.19697e-206
Fkbp11	0.872132	6.19608	7.10452	8.59697e-209	4.47616e-206
Gcg	21.7314	1.94998	0.0897306	3.05364e-205	1.54317e-202
Cpe	4.61761	0.269479	0.0583591	3.50079e-205	1.71859e-202
Erp27	0.155214	2.40322	15.4832	5.61083e-205	2.67792e-202
Scg2	2.78452	0.0767833	0.027575	5.17069e-203	2.40116e-200
H19	0.623975	4.62642	7.41442	6.61568e-200	2.99133e-197
Hbb-bt	29.5257	2.94154	0.0996264	1.90405e-191	8.38856e-189
Scg5	2.70689	0.0998204	0.0368764	1.13947e-188	4.89461e-186
Pcsk1n	4.8885	0.387687	0.0793059	6.9809e-187	2.92551e-184
Gm42418	5.14962	28.6516	5.56383	1.77839e-186	7.27533e-184
Gpx3	2.82688	0.157243	0.0556242	1.06644e-182	4.2613e-180
Klk1	0.102468	1.97328	19.2575	7.254e-179	2.83269e-176
Chgb	5.87332	0.565534	0.0962887	3.98149e-177	1.52022e-174
Scd2	0.388717	2.95828	7.61039	7.86458e-177	2.93759e-174
Gstm1	0.37187	2.76996	7.44873	1.56744e-170	5.73015e-168
Rbp4	6.67881	0.721257	0.107992	3.11503e-170	1.11505e-167
Pyy	16.9798	2.09869	0.123599	1.36288e-168	4.77897e-166
Mt2	1.46798	7.66603	5.22217	1.53889e-164	5.28823e-162
Scg3	2.23253	0.0607194	0.0271976	1.7913e-162	6.03494e-160
Gamt	0.157314	1.99216	12.6636	4.93201e-159	1.62965e-156
Reg1	0.167201	2.00704	12.0037	9.39071e-157	3.04436e-154
Prss1	0.0395285	1.43726	36.3603	2.55916e-150	8.14287e-148
Fabp5	0.892493	4.50775	5.05074	6.44131e-144	2.01226e-141
Hba-a1	135.759	15.304	0.112729	2.4588e-136	7.54412e-134
Try4	0.0748861	1.4595	19.4896	4.53939e-134	1.36835e-131
Tmed6	0.215661	1.87799	8.70806	1.48495e-128	4.39903e-126
Aqp12	0.0666277	1.37261	20.6011	5.33399e-128	1.55337e-125
Cckar	0.112955	1.55388	13.7566	6.2982e-128	1.80359e-125
P4hb	1.22509	5.30399	4.32947	5.35136e-126	1.50733e-123
Gcat	0.270691	1.97422	7.29328	3.13647e-122	8.69208e-120
Ppy	1.82233	0.0893347	0.0490223	6.01614e-122	1.64078e-119
Tmem27	1.88574	0.108101	0.0573259	3.98588e-121	1.07008e-118
Ppp1r1a	1.49233	0.0231559	0.0155166	1.49936e-115	3.96338e-113
Ifitm3	0.675699	3.00706	4.4503	1.54766e-114	4.02907e-112
Tuba1a	2.5636	0.401319	0.156545	1.72922e-114	4.43456e-112
Ppib	2.32339	8.75507	3.76822	4.45157e-113	1.12481e-110
Slc30a8	1.38027	0.0189387	0.013721	5.64137e-108	1.40478e-105
Cela3a	0.0651282	1.18812	18.2428	1.02173e-107	2.50791e-105
Slc38a5	2.20896	0.332696	0.150612	3.87208e-101	9.37045e-99
Rps27l	2.45658	8.55458	3.48231	1.26988e-100	3.03043e-98
Pnliprp2	0.0638332	1.11678	17.4953	2.85252e-99	6.71396e-97
Gng12	1.59138	0.111132	0.0698337	1.72868e-98	4.01382e-96
Gnas	10.3884	2.41322	0.232299	8.71563e-98	1.99669e-95
Cryba2	1.80829	0.192899	0.106675	5.41108e-97	1.22333e-94
Rrbp1	1.27083	4.52825	3.56323	6.81609e-96	1.52096e-93
Hes1	0.544165	2.31285	4.25027	1.06627e-95	2.3488e-93
Hbb-bs	168.419	27.4474	0.162971	1.94226e-94	4.22429e-92
2210010C04Rik	0.0259095	0.903555	34.8736	2.10592e-94	4.523e-92
Meg3	16.3337	3.91789	0.239866	5.20933e-94	1.10502e-91
Amy2a5	0.0601262	1.03225	17.1681	2.38684e-91	5.00131e-89
Serf2	3.10259	10.0725	3.24647	3.26551e-91	6.75999e-89
Rplp1	8.1087	26.553	3.27463	1.80602e-90	3.69416e-88
Fam183b	1.25671	0.0456757	0.0363453	4.85367e-89	9.81126e-87
Rpl36a	4.18788	12.895	3.07912	5.17195e-84	1.03331e-81
Rps12	4.71426	14.4467	3.06447	2.65299e-83	5.23951e-81
Insig1	0.114472	1.13376	9.9042	2.32434e-82	4.53828e-80
Serp1	1.18218	3.8392	3.24756	2.69762e-81	5.20793e-79
Serpini2	0.0488369	0.890088	18.2257	1.09373e-80	2.08805e-78
Aplp1	1.3098	0.0961201	0.0733853	1.06694e-79	2.01453e-77
Rpl35	4.21876	12.5562	2.97628	3.56953e-79	6.66648e-77
Dbi	1.73873	5.30074	3.04862	1.36095e-77	2.51438e-75
Rbpjl	0.0767794	0.951881	12.3976	1.41898e-76	2.59372e-74
Prss3	0.0143908	0.69463	48.269	2.18127e-75	3.94512e-73
Aqp8	0.0251749	0.743098	29.5175	4.33358e-75	7.7562e-73
Gm10334	0.0125315	0.664103	52.9945	1.78693e-74	3.16525e-72
Dlk1	5.43166	1.55999	0.287204	7.57528e-74	1.32815e-71
Mafb	1.14544	0.0713509	0.0622911	3.71745e-73	6.45183e-71
S100a11	2.86994	0.78956	0.275114	3.89355e-73	6.6899e-71
Ubb	9.90575	2.92553	0.295337	4.92214e-73	8.37349e-71
Psmb10	0.236059	1.35344	5.73347	4.44853e-72	7.49359e-70
Scgn	1.04071	0.0440935	0.0423686	7.75119e-72	1.29302e-69
Hadh	1.79962	0.349821	0.194387	1.20049e-71	1.98336e-69
Tspan7	1.41302	0.172975	0.122415	1.57765e-71	2.58164e-69
Igf1	0.102155	0.974443	9.53892	9.12345e-71	1.47886e-68
Rps24	8.13075	22.9126	2.81802	7.60049e-70	1.22048e-67
Pcsk1	0.993511	0.0389551	0.0392095	2.77794e-69	4.4195e-67
Pax6	1.22649	0.120312	0.0980945	1.007e-68	1.58737e-66
Mif	2.34184	6.5499	2.7969	1.38579e-68	2.1646e-66
Ass1	0.128214	1.0372	8.08957	1.49198e-68	2.30948e-66
Ldha	0.872156	2.62525	3.01007	3.46904e-67	5.32188e-65
Rpl12	3.37641	9.17508	2.71741	1.79803e-66	2.73396e-64
Rpl38	5.91493	16.0315	2.71034	4.21662e-66	6.35526e-64
Gatm	0.0942356	0.909576	9.65215	1.19518e-65	1.7857e-63
Gch1	1.11213	0.0916799	0.0824362	1.25138e-65	1.85355e-63
Map1b	1.0808	0.0837075	0.0774496	2.69021e-65	3.95071e-63
Rps23	9.23459	25.1954	2.72837	5.62712e-65	8.19366e-63
Rpl22	2.44585	6.62917	2.71038	6.44563e-65	9.30662e-63
Rps8	10.2897	28.0111	2.72225	5.11979e-64	7.33068e-62
Dhx34	0.0797328	0.84224	10.5633	1.05278e-63	1.49495e-61
Rpl5	2.65264	7.04506	2.65587	1.31673e-62	1.85443e-60
1700086L19Rik	1.08252	0.102193	0.0944029	1.06691e-61	1.49038e-59
Rpl18a	9.78199	26.0361	2.66164	1.30985e-61	1.81499e-59
Cldn10	0.326259	1.43214	4.38957	1.80547e-61	2.48173e-59
Phgdh	0.317787	1.4104	4.4382	2.8799e-61	3.92718e-59
Rpl36	6.83368	17.7627	2.59929	1.84231e-60	2.49248e-58
Edem1	0.205054	1.13004	5.51094	2.47078e-59	3.31663e-57
Ang	0.157607	1.01241	6.42363	4.49186e-59	5.98288e-57
Rpsa	6.01461	15.3968	2.55989	6.76033e-59	8.93508e-57
Rpl32	11.6279	29.8155	2.56414	3.74532e-56	4.91238e-54
Syt13	0.824434	0.0379642	0.0460487	8.53103e-56	1.11046e-53
Hmgn3	1.14054	0.155753	0.13656	2.50862e-55	3.24084e-53
Ngfrap1	2.35894	0.789046	0.334492	2.69423e-55	3.45464e-53
Ggh	0.14219	0.930092	6.54117	6.6908e-55	8.51566e-53
Rps14	12.4111	31.3004	2.52198	7.84231e-54	9.90784e-52
Cbs	0.119636	0.857268	7.16566	2.9943e-53	3.75534e-51
Tff2	0.139438	0.900774	6.46004	3.03936e-53	3.78422e-51
Rnase4	0.671204	1.9606	2.92103	4.54943e-53	5.62362e-51
Rps20	5.65039	13.7388	2.43148	5.53601e-53	6.79427e-51
Tm4sf4	1.1318	0.177967	0.157242	1.03917e-51	1.26631e-49
Rpl37	7.73825	18.6291	2.40741	4.45559e-51	5.39127e-49
Ptf1a	0.0686503	0.686291	9.9969	1.60166e-50	1.92446e-48
Calm2	2.97355	1.07715	0.362244	3.76922e-50	4.49741e-48
Emb	0.900819	0.090378	0.100329	7.40604e-50	8.77591e-48
Msrb1	0.192966	0.993609	5.14913	7.94066e-50	9.34497e-48
Krtcap2	1.93566	4.68145	2.41853	8.86845e-50	1.03658e-47
Neurod1	0.78926	0.0560675	0.071038	9.67687e-49	1.12343e-46
Slc25a4	1.85878	0.580627	0.31237	1.20371e-48	1.38807e-46
Rpl28	7.0021	16.4241	2.3456	1.72832e-48	1.97973e-46
Isl1	0.878621	0.0892665	0.101598	4.04928e-48	4.6076e-46
Rpl13	12.2515	29.2743	2.38945	4.30749e-48	4.86917e-46
Rpl10a	5.99733	13.841	2.30786	4.72142e-47	5.30218e-45
Rpl39	6.70772	15.5009	2.3109	5.84544e-47	6.52185e-45
Rps28	4.639	10.6718	2.30045	8.4313e-47	9.34624e-45
Hba-a2	2.69377	1.01331	0.376169	9.32625e-47	1.0272e-44
Ggt1	0.0657629	0.633739	9.63673	3.80479e-46	4.16395e-44
Rps21	3.73535	8.54339	2.28717	5.82358e-46	6.33296e-44
Slc2a2	0.711547	0.0441388	0.0620322	7.8113e-46	8.44112e-44
Alas2	0.701012	0.0435683	0.0621505	4.55576e-45	4.89232e-43
Rpl41	21.8729	52.7894	2.41346	6.3695e-45	6.79756e-43
Rps12-ps3	0.523518	1.57357	3.00577	7.04043e-45	7.46721e-43
Rps10	5.68462	12.8465	2.25987	8.16799e-45	8.60997e-43
Krt7	1.09079	0.206126	0.18897	1.35345e-44	1.41799e-42
Prnp	0.758498	0.0661733	0.0872425	1.53252e-44	1.59586e-42
Rplp2	8.9056	20.1855	2.2666	4.45602e-44	4.61225e-42
Pdia3	3.71283	1.48395	0.399682	3.36072e-43	3.45772e-41
Copz2	0.151562	0.825537	5.44686	4.55813e-43	4.66177e-41
Rpl23	8.20161	18.3211	2.23384	7.44724e-43	7.57151e-41
P2rx1	0.043596	0.525178	12.0465	2.24156e-42	2.26556e-40
Ywhaq	1.78766	0.613985	0.343457	4.38886e-42	4.40991e-40
Gm15915	0.0877168	0.656173	7.48059	4.56648e-42	4.5617e-40
Mrfap1	3.4608	1.40979	0.407359	1.52158e-41	1.5112e-39
Eef1b2	2.43459	5.37147	2.20631	3.16167e-41	3.12205e-39
Ssr1	0.597702	1.63315	2.73238	1.4757e-40	1.44888e-38
Prss53	0.553512	0.0159596	0.0288333	2.4781e-40	2.41925e-38
Rps15	6.69171	14.4571	2.16045	5.92213e-40	5.74881e-38
G6pc2	0.530972	0.0129199	0.0243326	6.71938e-40	6.48609e-38
Rap1gap	0.121375	0.716493	5.90312	9.85854e-40	9.4631e-38
Ndufs6	1.12509	2.55936	2.27481	1.05012e-39	1.0024e-37
Bcat2	0.11893	0.706638	5.94164	1.10581e-39	1.04973e-37
Gnb2l1	3.08522	6.64541	2.15395	1.47545e-39	1.39292e-37
Ttc23	0.040466	0.484118	11.9636	7.15336e-39	6.71634e-37
Gnmt	0.0237197	0.419203	17.6732	9.81191e-39	9.16241e-37
Sytl4	0.564017	0.0235304	0.0417194	1.10987e-38	1.0308e-36
Gm10076	1.02922	2.32751	2.26144	1.15608e-38	1.06794e-36
Gpc3	0.212879	0.905049	4.25148	1.95554e-38	1.79679e-36
Rps26	4.57685	9.70764	2.12103	2.22869e-38	2.03688e-36
Mlxipl	0.543389	0.0210601	0.038757	2.33295e-38	2.12088e-36
Chst2	0.0228862	0.420119	18.3569	3.07782e-38	2.78332e-36
Rps27a	11.6337	24.978	2.14704	1.01108e-37	9.09549e-36
Meis2	1.36285	0.40777	0.299205	1.3501e-37	1.2082e-35
Resp18	0.597683	0.0428619	0.0717135	4.41308e-37	3.92878e-35
Cst3	3.3371	1.44251	0.432265	5.30729e-37	4.70051e-35
Rpl17	9.18153	19.3726	2.10995	6.3336e-37	5.58071e-35
Rpl37a	12.4619	26.5385	2.12958	1.09016e-36	9.55666e-35
Atp2a2	1.05797	0.249553	0.235879	1.17953e-36	1.02876e-34
Rps4x	8.5134	17.7776	2.08819	3.64307e-36	3.16137e-34
Rps19	11.0275	23.0927	2.09409	1.29436e-35	1.11758e-33
Rpl30	3.8503	7.94524	2.06354	1.38266e-35	1.18784e-33
Rpl34	6.91155	14.2827	2.0665	1.40081e-35	1.19745e-33
Rps25	5.38127	11.0878	2.06044	1.44778e-35	1.23147e-33
Pak3	0.600963	0.0499541	0.0831234	1.86346e-35	1.57724e-33
Pdx1	0.783621	0.124842	0.159314	2.12905e-35	1.79321e-33
Aldh1a1	0.0447455	0.455327	10.1759	6.24228e-35	5.23195e-33
Rpl31	6.39708	13.0699	2.0431	1.24591e-34	1.03918e-32
Hist3h2ba	0.546556	0.0387049	0.070816	3.02714e-34	2.51267e-32
Nkx6-1	0.570709	0.0448823	0.0786432	5.64538e-34	4.66341e-32
Bex2	1.39015	0.465006	0.334501	7.53068e-34	6.19101e-32
Ndufa1	1.49131	0.523635	0.351125	7.94547e-34	6.50091e-32
Ddx5	2.10342	0.920401	0.437573	8.3898e-34	6.83192e-32
Krt12	0.41612	0.00551363	0.0132501	1.32728e-33	1.07382e-31
Zcchc18	0.49856	0.0300449	0.0602633	1.34125e-33	1.07382e-31
Papss2	0.498498	0.0298338	0.0598473	1.34125e-33	1.07382e-31
Rab3a	0.632554	0.0749398	0.118472	1.34369e-33	1.07382e-31
Rpl26	8.81055	17.8818	2.02959	1.87492e-33	1.49143e-31
Rpl21	6.879	13.8651	2.01557	2.44767e-33	1.93806e-31
Rps17	7.75798	15.6751	2.02052	2.55621e-33	2.01471e-31
Prkar1a	1.16698	0.343831	0.294634	3.06152e-33	2.40196e-31
Asns	0.185036	0.775658	4.19193	4.26776e-33	3.33312e-31
Sst	5.38242	2.49466	0.463483	7.37628e-33	5.7348e-31
Rpl27a	7.53037	15.1205	2.00794	7.94734e-33	6.15096e-31
Rps11	6.88558	13.7469	1.99648	1.806e-32	1.39151e-30
Qsox1	0.143443	0.686373	4.78498	1.89973e-32	1.4572e-30
Rbm39	2.22937	1.01278	0.454291	2.43925e-32	1.86272e-30
Sel1l	0.28395	0.960219	3.38165	2.64498e-32	2.01089e-30
Fam151a	0.402369	0.00531996	0.0132216	2.67618e-32	2.02564e-30
Rps6	8.18277	16.3516	1.9983	3.21158e-32	2.42023e-30
Selm	1.07895	0.303075	0.280897	3.45539e-32	2.5926e-30
Tmsb15b2	0.496524	0.0291731	0.0587546	3.80839e-32	2.84504e-30
Gm10073	0.361653	1.09585	3.03012	6.6463e-32	4.9416e-30
Snhg18	0.155038	0.704715	4.54543	6.67239e-32	4.9416e-30
Sepp1	0.895632	1.93543	2.16097	9.72829e-32	7.17388e-30
Rap1b	0.820815	0.171793	0.209296	1.11884e-31	8.21534e-30
Abcc8	0.571314	0.0640195	0.112057	1.29141e-31	9.44215e-30
Tmem59	1.62133	0.635039	0.391679	1.35725e-31	9.8815e-30
Itm2b	3.20723	1.48907	0.464286	1.38938e-31	1.00727e-29
Prdx2	2.80253	1.30255	0.464778	3.37551e-31	2.43689e-29
Hepacam2	0.466293	0.0300695	0.0644863	3.5352e-31	2.5415e-29
Kctd14	0.0408791	0.405301	9.91461	5.48932e-31	3.92133e-29
Ifitm2	1.02793	2.13387	2.07588	5.50017e-31	3.92133e-29
Tsga10ip	0.0231064	0.352528	15.2567	7.23537e-31	5.13711e-29
mt-Atp8	0.239509	0.856337	3.57538	1.76156e-30	1.24556e-28
Eif5b	0.819397	1.79903	2.19555	2.81106e-30	1.9795e-28
Ttr	9.10792	4.40165	0.483277	4.5538e-30	3.1936e-28
Gm5771	0.010753	0.286835	26.6748	5.08005e-30	3.54819e-28
Lbh	0.0844262	0.517219	6.12629	5.11829e-30	3.56042e-28
Gstm7	0.0741905	0.493848	6.65648	6.16508e-30	4.2713e-28
Prdx4	0.422118	1.16416	2.75791	7.34673e-30	5.06954e-28
Maged1	1.65952	0.689203	0.415303	1.31358e-29	9.028e-28
Tram1	0.731862	1.65077	2.25557	2.72311e-29	1.86408e-27
Rpl14	9.50013	18.3615	1.93276	5.13738e-29	3.50279e-27
Egr1	0.690243	1.57715	2.28493	5.63639e-29	3.82785e-27
Rpl23a	6.59069	12.6407	1.91796	5.71333e-29	3.86482e-27
Krt18	1.4824	2.92109	1.97051	8.0931e-29	5.45316e-27
Car9	0.0790428	0.49195	6.22385	9.50497e-29	6.37947e-27
H3f3a	5.21585	2.56447	0.491668	1.0653e-28	7.12214e-27
Slc39a5	0.019243	0.310845	16.1537	1.52786e-28	1.01751e-26
Fkbp1a	1.60773	0.671039	0.417384	1.83425e-28	1.21684e-26
Rpl13a	13.165	25.5333	1.93949	2.15869e-28	1.42656e-26
Mageh1	0.670633	0.122113	0.182087	2.20782e-28	1.45344e-26
Nenf	0.978915	0.285389	0.291536	3.03309e-28	1.98911e-26
Tspan3	0.825138	0.203144	0.246194	3.26548e-28	2.13336e-26
Dctpp1	0.269705	0.872364	3.23451	4.18144e-28	2.72142e-26
Dnajb9	0.679453	0.13305	0.19582	7.99378e-28	5.18299e-26
Edem2	0.646725	1.48453	2.29546	1.16939e-27	7.55357e-26
Selk	2.38149	1.16092	0.487475	1.64695e-27	1.05985e-25
Zbtb20	0.797697	0.189946	0.238118	1.70558e-27	1.09348e-25
Rpl35a	7.73903	14.5814	1.88414	2.72092e-27	1.73795e-25
Uqcrq	2.16298	4.10297	1.89691	4.01834e-27	2.55504e-25
Rps16	8.99363	16.9607	1.88586	4.02989e-27	2.55504e-25
Serpinf2	0.0364386	0.361357	9.91688	4.73898e-27	2.99357e-25
Rps15a	8.24715	15.4925	1.87853	5.91188e-27	3.7208e-25
Rpl3	6.60146	12.3456	1.87013	6.51103e-27	4.08294e-25
Gabarapl2	1.32149	0.50975	0.38574	9.1664e-27	5.72717e-25
Mkrn1	0.749917	0.172643	0.230216	1.55121e-26	9.65686e-25
Ypel3	0.650948	0.128941	0.198082	1.58418e-26	9.82651e-25
Enpp2	0.48232	0.0523217	0.108479	1.61066e-26	9.95482e-25
Atp5k	1.26093	2.43413	1.93042	2.06975e-26	1.27464e-24
Aldh7a1	0.131991	0.581199	4.40333	2.50968e-26	1.54005e-24
Cd24a	0.996579	1.96945	1.97621	2.84007e-26	1.73658e-24
Pkm	1.97879	0.95632	0.483286	3.30064e-26	2.01105e-24
Rps13	7.48995	13.9006	1.8559	4.06612e-26	2.4687e-24
Sumo2	1.91401	0.916989	0.479094	4.20745e-26	2.54551e-24
Lcmt1	0.150515	0.616769	4.09771	4.64022e-26	2.79748e-24
Itga6	0.108172	0.527514	4.87661	7.2626e-26	4.36314e-24
Dnaja1	1.34836	0.539557	0.400159	9.32365e-26	5.58185e-24
Anxa5	0.95398	0.297805	0.312171	1.22989e-25	7.33749e-24
Pdia4	1.63532	0.731173	0.447113	1.64825e-25	9.79937e-24
Rpl10	11.5585	21.4723	1.8577	2.12712e-25	1.26028e-23
Ap1s2	0.430202	0.0393793	0.0915367	2.24253e-25	1.32409e-23
Mgll	0.0667771	0.416874	6.24278	2.27493e-25	1.33863e-23
Rpl22l1	3.98508	7.29835	1.83142	2.88108e-25	1.68951e-23
Ffar1	0.294004	0	0	3.3851e-25	1.97833e-23
Chmp5	0.861101	0.249999	0.290325	5.49191e-25	3.19871e-23
Rps3	7.35461	13.4266	1.8256	7.57096e-25	4.39474e-23
Agr2	0.0263041	0.310537	11.8056	7.63845e-25	4.41898e-23
Ndn	0.456281	0.0535687	0.117403	8.03355e-25	4.63196e-23
Glul	0.498455	0.0741737	0.148807	8.62315e-25	4.95529e-23
Tdh	0.0132122	0.257979	19.5258	8.67189e-25	4.96668e-23
Rps29	9.77466	17.8165	1.82272	2.72056e-24	1.55298e-22
Rbp2	0.0742218	0.431159	5.80906	2.84423e-24	1.6182e-22
Junb	1.08861	0.391773	0.359885	3.35834e-24	1.90439e-22
Gm2000	0.196788	0.682828	3.46987	3.41137e-24	1.9281e-22
Peg3	1.9029	0.950325	0.499409	5.74216e-24	3.23481e-22
Cotl1	0.465361	0.0606712	0.130374	7.53726e-24	4.2322e-22
Atp6v1e1	0.964809	0.323397	0.335193	9.78963e-24	5.479e-22
Ffar4	0.345221	0.0178182	0.0516137	1.0303e-23	5.7476e-22
Ece1	0.45326	0.0560755	0.123716	1.19437e-23	6.64134e-22
Dbpht2	0.42808	0.0489241	0.114287	1.60026e-23	8.8696e-22
Sez6l2	0.341738	0.0157911	0.0462081	1.61399e-23	8.91688e-22
Rpl6	7.45515	13.3741	1.79394	1.78016e-23	9.80346e-22
Rpl11	7.91464	14.2023	1.79443	1.95379e-23	1.07252e-21
Gnb2	2.04869	1.06326	0.518996	2.6337e-23	1.44116e-21
Atp5o	1.78723	3.2498	1.81834	2.77014e-23	1.511e-21
Morf4l1	2.33589	1.22207	0.52317	3.09781e-23	1.68438e-21
5330417C22Rik	0.180581	0.643107	3.56132	3.14911e-23	1.70688e-21
Dmbt1	0.018236	0.264173	14.4863	3.62993e-23	1.9613e-21
Rpl18	6.4103	11.4167	1.781	4.37046e-23	2.35402e-21
Eef1d	1.23742	2.28508	1.84665	4.42949e-23	2.37836e-21
Malat1	68.9873	33.6397	0.487622	5.05096e-23	2.7036e-21
Sypl	0.259176	0.774308	2.98757	9.75491e-23	5.20524e-21
S100a10	1.13802	0.448177	0.393821	1.45436e-22	7.73647e-21
Mlec	0.346436	0.921709	2.66055	1.74112e-22	9.23328e-21
Serpinb1a	0.145748	0.560184	3.8435	1.81835e-22	9.60954e-21
Mrps33	1.17756	0.474268	0.402756	1.82325e-22	9.60954e-21
Arpc2	1.16237	0.464287	0.399432	2.07229e-22	1.08887e-20
Tubb3	0.379054	0.0328848	0.0867547	2.49185e-22	1.30533e-20
Clu	2.00698	3.58653	1.78702	2.60554e-22	1.36074e-20
Cirbp	0.539696	0.107175	0.198583	2.61548e-22	1.36179e-20
Cd74	0.480489	0.0799593	0.166412	4.15593e-22	2.15732e-20
Odc1	0.162542	0.58993	3.6294	4.23182e-22	2.19009e-20
Gnao1	0.322968	0.0194222	0.0601366	4.30124e-22	2.21934e-20
1500011B03Rik	0.450378	0.0635822	0.141175	5.29869e-22	2.72581e-20
Cd81	1.79272	0.899238	0.501606	5.66063e-22	2.90331e-20
Eef1g	3.23836	5.69705	1.75924	5.82696e-22	2.97973e-20
Eif1	5.65184	3.07626	0.544294	7.18629e-22	3.66394e-20
Ssr3	0.646154	1.36886	2.11848	7.50724e-22	3.81626e-20
Camk2n1	0.359589	0.0315978	0.0878718	7.82521e-22	3.96616e-20
Jund	0.168507	0.601179	3.56769	8.00295e-22	4.04432e-20
Rpl9	6.69027	11.716	1.7512	8.35821e-22	4.21146e-20
Lyz2	0.625534	0.152756	0.244201	1.03013e-21	5.17537e-20
Hspa8	5.73939	3.13422	0.546089	1.05683e-21	5.29403e-20
Efcab1	0.32046	0.0157187	0.0490505	1.12949e-21	5.64153e-20
Cuzd1	0.00893189	0.211273	23.6537	1.28826e-21	6.4159e-20
Sub1	2.43507	1.3065	0.536536	1.37595e-21	6.8328e-20
Lpl	0.343363	0.0257184	0.0749016	1.45062e-21	7.18289e-20
Fxyd6	0.354873	0.0324897	0.0915533	1.94829e-21	9.61941e-20
Gnai2	0.904423	0.319635	0.353413	1.96841e-21	9.69091e-20
Pim2	0.342109	0.0263891	0.0771366	2.37173e-21	1.16432e-19
Rpl24	6.64474	11.5596	1.73966	2.43461e-21	1.19178e-19
Actg1	7.46689	4.13072	0.553205	5.90181e-21	2.88082e-19
Nisch	0.852192	0.289593	0.339821	5.97584e-21	2.90869e-19
Maob	0.259887	0.00824838	0.0317384	9.02303e-21	4.37948e-19
Espn	0.0432964	0.317952	7.34361	9.46744e-21	4.58224e-19
Tspan1	0.0266518	0.270811	10.1611	1.09041e-20	5.26277e-19
Tubb2a	0.507566	0.101765	0.200497	1.18212e-20	5.68942e-19
Immp1l	0.803473	0.265964	0.331018	1.25144e-20	6.00619e-19
Parm1	0.0812089	0.402014	4.95037	1.38858e-20	6.64583e-19
Vwa5b2	0.290696	0.0130225	0.0447976	1.87098e-20	8.92975e-19
Rps5	8.93452	15.3827	1.72172	2.61915e-20	1.2466e-18
Pam	0.490556	0.0961899	0.196084	3.05792e-20	1.45141e-18
Rps3a1	8.23509	14.1423	1.71732	3.23835e-20	1.53282e-18
Rps2	6.24525	10.6869	1.71121	3.29072e-20	1.55333e-18
Gm8730	6.01265	10.2693	1.70795	4.24653e-20	1.99901e-18
Mid1ip1	0.604976	0.157875	0.26096	6.90462e-20	3.2414e-18
Ap2m1	0.9686	0.37282	0.384906	7.25123e-20	3.39484e-18
Atp5j2	2.79682	4.78598	1.71122	8.16596e-20	3.8127e-18
Rps7	7.75172	13.212	1.7044	8.6953e-20	4.04885e-18
Srp19	0.504618	1.11862	2.21677	8.86079e-20	4.11476e-18
Atp6v0e	1.11267	0.471735	0.423965	9.77427e-20	4.52672e-18
Hspa1a	0.376949	0.050273	0.133368	1.03036e-19	4.75902e-18
Tmem215	0.247815	0.00123723	0.00499255	1.77111e-19	8.15851e-18
Npdc1	0.496552	0.104491	0.210434	2.21684e-19	1.01679e-17
Sdsl	0.118024	0.469387	3.97706	2.21916e-19	1.01679e-17
Gm1673	0.456991	0.0858103	0.187772	3.27056e-19	1.49454e-17
Marcksl1	0.946506	0.368696	0.389534	3.48918e-19	1.59021e-17
Rogdi	0.463613	0.0923407	0.199176	4.09306e-19	1.8605e-17
Hdlbp	0.560475	1.18285	2.11044	5.63201e-19	2.55328e-17
Plk2	0.112834	0.452587	4.01108	5.78346e-19	2.61504e-17
Sec11a	1.23537	0.564279	0.45677	7.21584e-19	3.24671e-17
Hspe1	1.68966	2.89599	1.71395	7.21826e-19	3.24671e-17
Gp2	0.00479948	0.172385	35.9175	9.74947e-19	4.37377e-17
S100a8	0.0432636	0.293738	6.78948	1.18007e-18	5.28021e-17
Rpl8	7.12794	11.9339	1.67425	1.31518e-18	5.86946e-17
Creld2	1.38558	0.674566	0.486847	1.43177e-18	6.37325e-17
Sf3b6	0.894764	0.348451	0.389434	2.15317e-18	9.55963e-17
Apoe	1.25452	0.584568	0.46597	2.2335e-18	9.89071e-17
Atraid	0.632286	0.190904	0.301927	2.54346e-18	1.12344e-16
Rundc3a	0.246569	0.0105609	0.0428316	2.60634e-18	1.14826e-16
Slc2a5	0.289875	0.0201881	0.0696441	2.64216e-18	1.16106e-16
Tob1	0.137549	0.48863	3.55241	2.85788e-18	1.25266e-16
Myo15b	0.0368483	0.270906	7.35193	3.05537e-18	1.33581e-16
Marcks	0.380076	0.899991	2.36792	3.16128e-18	1.37861e-16
Rsrp1	1.25782	0.588595	0.467949	3.47839e-18	1.51306e-16
Wdr89	0.629222	1.26772	2.01475	3.6362e-18	1.57771e-16
Xist	2.96345	1.70027	0.573746	4.43395e-18	1.919e-16
Rpl7a	3.38999	5.62818	1.66024	4.97921e-18	2.14957e-16
Gstm2	0.0716229	0.350235	4.88998	5.11692e-18	2.20348e-16
Rpl23a-ps3	0.712211	1.37804	1.93487	5.68845e-18	2.44347e-16
Clic1	0.971901	0.402397	0.414031	7.41245e-18	3.17608e-16
Cplx2	0.33814	0.0426454	0.126118	7.49101e-18	3.20176e-16
Larp1	0.123446	0.457656	3.70733	9.28129e-18	3.9571e-16
Bhlha15	0.0863694	0.380664	4.40739	9.32177e-18	3.96452e-16
Rnf130	0.30693	0.0304519	0.0992145	1.01619e-17	4.31117e-16
Eif4a2	1.27435	0.611492	0.479846	1.3184e-17	5.57948e-16
Aup1	0.132329	0.469317	3.54658	1.48802e-17	6.28187e-16
Fam46c	0.157035	0.519437	3.30778	1.55961e-17	6.56795e-16
Tusc3	0.489865	0.119622	0.244195	1.62247e-17	6.81598e-16
Homer2	0.0470963	0.28891	6.13444	1.86841e-17	7.83001e-16
Atp6v1g1	1.63798	0.880974	0.537841	1.91226e-17	7.99426e-16
Gjd2	0.219518	0.00721102	0.0328493	2.02819e-17	8.45834e-16
Sostdc1	0.0352053	0.257608	7.31731	2.11626e-17	8.80424e-16
Mapk3	0.504687	0.12606	0.249779	2.93139e-17	1.2166e-15
Eva1b	0.478103	0.115193	0.240939	3.08576e-17	1.27758e-15
Gdi1	0.435053	0.0926709	0.21301	3.18232e-17	1.31439e-15
Sec61g	5.65129	9.24711	1.63628	3.29706e-17	1.35851e-15
Prmt1	1.11462	0.515844	0.462799	4.45854e-17	1.8327e-15
C1qa	0.418583	0.934539	2.23263	4.54908e-17	1.86545e-15
Car2	0.368743	0.0599871	0.16268	4.88274e-17	1.99751e-15
Exoc7	0.359012	0.056528	0.157454	5.51679e-17	2.25153e-15
Ift81	0.270893	0.0233574	0.0862239	6.28293e-17	2.55814e-15
Fmo1	0.315663	0.0405209	0.128368	6.51326e-17	2.64565e-15
Fkbp1b	0.256777	0.016445	0.0640439	7.42055e-17	3.00707e-15
Tmem147	0.578313	1.16379	2.01239	8.24049e-17	3.33149e-15
Slc26a9	0.0151258	0.192289	12.7127	9.34383e-17	3.76868e-15
Acta2	0.303558	0.0336832	0.110961	9.59286e-17	3.86006e-15
Ctrl	0.0507889	0.290631	5.72234	1.03385e-16	4.15039e-15
Atp1b1	0.825071	0.326375	0.395572	1.15105e-16	4.6101e-15
Neurog3	0.226525	0.0113344	0.0500361	1.16284e-16	4.64649e-15
Prps1	0.381449	0.070295	0.184284	1.23658e-16	4.92969e-15
Cfap20	0.534468	0.149014	0.278809	1.3136e-16	5.22459e-15
Enho	0.209732	0.00268925	0.0128223	1.39397e-16	5.53146e-15
Ybx1	0.736528	1.37621	1.86851	1.41994e-16	5.62153e-15
Upk3a	0.0315756	0.241051	7.63409	1.42788e-16	5.63995e-15
Gm10263	0.0380694	0.254317	6.68035	1.48601e-16	5.8561e-15
Trappc2l	0.683918	0.234165	0.342388	1.53079e-16	6.01878e-15
Bex4	0.527257	1.08371	2.05538	2.14127e-16	8.39984e-15
Rexo2	0.362983	0.838104	2.30894	2.18073e-16	8.53515e-15
Bax	0.81225	0.319732	0.393638	2.22014e-16	8.66966e-15
Sphkap	0.261936	0.0228409	0.0872005	2.43037e-16	9.46906e-15
Cabp2	0.0154372	0.18722	12.1279	2.79162e-16	1.08519e-14
Rab3b	0.220981	0.00922527	0.0417469	3.0028e-16	1.16465e-14
Il1r1	0.250119	0.0201084	0.0803954	3.1641e-16	1.22171e-14
Pcp4	0.251017	0.0162431	0.0647093	3.16412e-16	1.22171e-14
Bace2	0.234653	0.015746	0.0671034	3.17912e-16	1.22474e-14
Cd164	0.829637	0.330621	0.398512	3.36612e-16	1.29388e-14
Rps9	8.29733	13.4011	1.61511	3.55726e-16	1.3643e-14
Atp5g1	3.66953	5.9201	1.61331	3.59085e-16	1.37412e-14
Ctsf	0.282798	0.0310255	0.109709	5.42876e-16	2.07282e-14
Derl2	0.553424	0.166916	0.301607	6.20244e-16	2.36298e-14
Cox7a2l	1.82413	1.05467	0.578177	7.9418e-16	3.01894e-14
Zfp706	0.600924	1.16942	1.94604	8.83041e-16	3.34932e-14
Maged2	0.558579	0.169953	0.30426	9.06921e-16	3.43232e-14
Ndrg1	0.220989	0.60076	2.71851	1.00674e-15	3.80173e-14
Insm1	0.242324	0.01816	0.074941	1.18816e-15	4.47697e-14
Npepl1	0.443245	0.111347	0.25121	1.21165e-15	4.5555e-14
Ptprn	0.21552	0.0074759	0.0346877	1.30624e-15	4.90038e-14
H2afy	0.841406	0.347997	0.413589	1.48059e-15	5.54237e-14
Nop10	0.704253	1.30559	1.85386	1.74946e-15	6.5346e-14
Spcs3	0.320085	0.755212	2.35941	1.88547e-15	7.02736e-14
Tmed9	1.0079	0.468359	0.464688	1.96187e-15	7.2963e-14
1110008P14Rik	0.572208	0.182294	0.31858	2.55086e-15	9.46628e-14
Cym	0.0107802	0.158901	14.74	2.59451e-15	9.60753e-14
Gm10260	2.31396	3.70594	1.60156	2.69885e-15	9.9724e-14
Eif1ax	0.369273	0.822915	2.22847	3.51486e-15	1.29597e-13
Srp14	1.42819	0.771752	0.540373	3.52906e-15	1.29842e-13
Bckdk	0.206066	0.564988	2.74179	3.80984e-15	1.39873e-13
Uqcr11	2.33804	3.73161	1.59604	3.95331e-15	1.44831e-13
Ube2n	0.696303	0.266724	0.383058	4.02519e-15	1.47151e-13
Manf	4.55877	2.78597	0.611124	4.17585e-15	1.52273e-13
Gm8797	0.791183	0.325374	0.41125	4.18302e-15	1.52273e-13
Gck	0.257867	0.0243213	0.0943172	4.29362e-15	1.55968e-13
Entpd3	0.233349	0.0185684	0.0795735	4.59239e-15	1.66469e-13
Gstt2	0.10181	0.374866	3.68202	5.2204e-15	1.88836e-13
Rps18	7.71344	12.2057	1.58239	5.35683e-15	1.93363e-13
Tbcb	0.739691	0.292037	0.39481	6.69721e-15	2.4124e-13
Mapre3	0.255631	0.0269338	0.105362	6.76309e-15	2.42596e-13
Rasd1	0.255919	0.0264599	0.103392	6.76309e-15	2.42596e-13
Muc1	0.100074	0.370993	3.70717	6.8619e-15	2.45628e-13
Itln1	0.0335683	0.228893	6.81872	7.07496e-15	2.52728e-13
Lysmd2	0.265742	0.0311768	0.11732	7.26257e-15	2.58891e-13
Uqcc2	1.83255	1.08656	0.592923	7.8494e-15	2.79231e-13
Amy1	0.0100775	0.157079	15.5871	8.03298e-15	2.85171e-13
Dnmt3a	0.488114	0.139721	0.286247	8.85938e-15	3.13859e-13
Pclo	0.333027	0.0636285	0.191061	1.00066e-14	3.53773e-13
1110008F13Rik	0.362914	0.799718	2.2036	1.1087e-14	3.91163e-13
Gjb1	0.0707787	0.311885	4.40648	1.43326e-14	5.04638e-13
Gm10709	2.89756	4.55947	1.57355	1.43766e-14	5.0515e-13
Trpm5	0.168049	0.000763657	0.00454425	1.51806e-14	5.32314e-13
Atp2a3	0.184758	0.00174729	0.00945714	1.71987e-14	6.01851e-13
Anpep	0.0530123	0.267448	5.04502	1.98312e-14	6.92561e-13
Epcam	1.75203	1.03447	0.59044	2.2071e-14	7.69216e-13
Phactr1	0.163503	0.00325291	0.0198951	2.45672e-14	8.5448e-13
1500009L16Rik	0.248706	0.0273033	0.109781	2.75039e-14	9.5469e-13
Atp6v1f	1.31268	0.70731	0.538829	3.21228e-14	1.11277e-12
Rnaseh2c	0.263322	0.648331	2.46212	3.47958e-14	1.20294e-12
Naa20	0.377362	0.088613	0.234822	4.45413e-14	1.53676e-12
Gfra3	0.220965	0.018661	0.0844521	4.76247e-14	1.63986e-12
Gatsl2	0.306546	0.0500349	0.163221	4.86823e-14	1.67292e-12
Amy2a2	0.0090257	0.144711	16.0333	4.90668e-14	1.68276e-12
Lrpprc	0.494513	0.153252	0.309905	5.32264e-14	1.82179e-12
Rasgrf1	0.193157	0.00676936	0.0350459	5.43249e-14	1.85569e-12
Tmem206	0.207657	0.0149594	0.0720389	5.60213e-14	1.90984e-12
Cyb5r3	1.14178	0.587165	0.514255	6.33669e-14	2.15598e-12
Lyve1	0.17655	0.00172574	0.0097748	7.3382e-14	2.4918e-12
Bola2	0.440425	0.897649	2.03814	7.45277e-14	2.52571e-12
Kif5b	0.987557	0.477936	0.483958	7.73304e-14	2.61553e-12
Ndufa13	1.76248	2.77387	1.57384	8.2741e-14	2.79304e-12
Snap25	0.20533	0.0135988	0.0662293	8.47901e-14	2.85659e-12
Tmsb15l	0.190672	0.0120036	0.0629543	8.83221e-14	2.96977e-12
Rplp0	5.28948	8.17998	1.54646	8.92355e-14	2.99462e-12
Btbd17	0.156691	0.00112355	0.00717052	1.08357e-13	3.62697e-12
Slc38a3	0.012394	0.15089	12.1745	1.08501e-13	3.62697e-12
Ubc	2.85536	1.7845	0.624965	1.16441e-13	3.88483e-12
Serpini1	0.0619989	0.282448	4.55569	1.17972e-13	3.9283e-12
Tox3	0.216176	0.0191795	0.0887216	1.19659e-13	3.97675e-12
Psma3	1.44103	0.818906	0.56828	1.23374e-13	4.09229e-12
Arl6ip1	0.918683	0.436463	0.475097	1.25812e-13	4.16514e-12
Mrps24	0.532313	1.02763	1.9305	1.3255e-13	4.37976e-12
Rgs17	0.201637	0.0115953	0.0575057	1.33826e-13	4.41343e-12
Gpd2	0.279177	0.0419663	0.150322	1.35856e-13	4.4718e-12
Fam129a	0.0129367	0.160847	12.4334	1.44482e-13	4.7376e-12
Nes	0.0128601	0.158803	12.3485	1.44483e-13	4.7376e-12
Syt7	0.188806	0.011815	0.0625774	1.51932e-13	4.97238e-12
Tst	0.154873	0.458193	2.95851	1.54305e-13	5.04043e-12
Atp6v0b	1.08496	0.551863	0.508648	1.55763e-13	5.07841e-12
Rph3al	0.350445	0.0803042	0.229149	1.56876e-13	5.105e-12
Lypd2	0.155096	0	0	1.91232e-13	6.21123e-12
Rpn1	0.970397	1.60891	1.658	1.97788e-13	6.41205e-12
Ndufa2	1.98205	3.08288	1.5554	2.01441e-13	6.51818e-12
2610524H06Rik	0.407353	0.109791	0.269522	2.28032e-13	7.36475e-12
Dctn3	0.886276	0.418532	0.472237	2.45054e-13	7.89967e-12
Smim6	0.0204178	0.172977	8.47185	2.8298e-13	9.10518e-12
Ttc3	0.617594	0.238379	0.38598	3.21144e-13	1.03138e-11
Med28	0.70412	0.292404	0.415275	3.24077e-13	1.03886e-11
Spock2	0.198087	0.0121372	0.061272	3.63083e-13	1.16173e-11
Arpc5	0.837153	0.387643	0.463049	3.72398e-13	1.18932e-11
Pnmal2	0.326849	0.0693338	0.212128	3.73902e-13	1.19191e-11
Guk1	0.648453	0.256833	0.39607	4.27842e-13	1.36133e-11
Atp6v0d1	0.563789	0.20723	0.367567	4.44094e-13	1.41043e-11
Spp1	3.69822	2.34923	0.635232	4.46654e-13	1.41594e-11
Ctnnbip1	0.299137	0.0586165	0.195952	4.59029e-13	1.45249e-11
Ucn3	0.148092	0.00177735	0.0120017	4.67212e-13	1.47506e-11
Fam216a	0.318668	0.0651714	0.204512	4.68736e-13	1.47506e-11
Nkx2-2	0.318489	0.0644253	0.202284	4.68737e-13	1.47506e-11
Atp2c2	0.00833236	0.136217	16.3479	4.77255e-13	1.49912e-11
Gars	0.713171	0.301736	0.423091	4.95859e-13	1.55472e-11
Mapk15	0.179499	0.0102213	0.0569438	5.84519e-13	1.82936e-11
Zdbf2	0.204207	0.0199226	0.0975611	6.90395e-13	2.1568e-11
Extl3	0.0503115	0.248776	4.9447	7.17141e-13	2.23628e-11
Sumo1	0.842855	0.391988	0.465072	9.03686e-13	2.81289e-11
Pea15a	0.248522	0.0342369	0.137762	9.07118e-13	2.81846e-11
Zc3h3	0.177353	0.0112835	0.0636217	9.1415e-13	2.83518e-11
Ube2d3	1.18021	0.644587	0.546162	9.22868e-13	2.85707e-11
Spc24	0.153824	0.438358	2.84974	1.04264e-12	3.22206e-11
Arf5	1.65642	1.00595	0.607304	1.06236e-12	3.27711e-11
Dcxr	0.066432	0.275047	4.14028	1.09234e-12	3.36354e-11
mt-Co1	16.4135	25.2845	1.54047	1.16616e-12	3.58444e-11
Hnrnpk	1.79428	1.11083	0.619096	1.20821e-12	3.70704e-11
Tmem234	0.624328	1.12777	1.80638	1.26393e-12	3.8711e-11
Galnt18	0.144812	0.0032446	0.0224056	1.36944e-12	4.18678e-11
Pcsk2os1	0.162313	0.00507975	0.0312959	1.38166e-12	4.21663e-11
Pycr1	0.0644556	0.272759	4.23174	1.39237e-12	4.24179e-11
Atp6v1b2	0.4077	0.117174	0.287402	1.4747e-12	4.48465e-11
Gdap1l1	0.173735	0.0106643	0.0613828	1.48988e-12	4.5228e-11
Slc7a14	0.176006	0.0107804	0.0612503	1.50584e-12	4.5632e-11
Bnip3l	0.655364	0.268964	0.410405	1.53927e-12	4.65629e-11
Ip6k2	0.334901	0.0779359	0.232713	1.5855e-12	4.7877e-11
Higd1a	0.554878	1.02953	1.85542	1.60357e-12	4.83378e-11
Psma1	0.903216	0.445985	0.493774	1.82541e-12	5.49286e-11
1810064F22Rik	0.018662	0.164317	8.80494	1.98701e-12	5.96866e-11
Bok	0.0342942	0.200688	5.85194	2.02312e-12	6.06654e-11
Cct5	1.53902	0.924736	0.600859	2.07509e-12	6.21153e-11
Chic1	0.243937	0.0346201	0.141923	2.16161e-12	6.45926e-11
Paip2	0.806819	0.378124	0.46866	2.28929e-12	6.82891e-11
Prdx3	0.450718	0.143998	0.319487	2.31023e-12	6.87944e-11
Slc41a1	0.0233317	0.174902	7.49633	2.36636e-12	7.03439e-11
Mgst2	0.0254249	0.179597	7.06383	2.39718e-12	7.11372e-11
Akr1c13	0.259797	0.0456319	0.175645	2.52092e-12	7.46801e-11
Tmsb10	4.10735	6.18852	1.50669	2.56001e-12	7.57077e-11
Golgb1	0.723049	0.317331	0.438878	2.60397e-12	7.68753e-11
Cnn3	0.555124	0.209218	0.376885	2.80709e-12	8.27296e-11
Tmem14c	0.661946	0.27994	0.422905	3.16248e-12	9.30442e-11
Fech	0.30391	0.0693414	0.228164	3.34456e-12	9.82329e-11
Fgd2	0.183991	0.0164683	0.0895064	3.47189e-12	1.01627e-10
P2ry1	0.185024	0.0112666	0.0608927	3.47194e-12	1.01627e-10
Igsf1	0.158083	0.00338891	0.0214376	3.62505e-12	1.05928e-10
Isg20	0.311062	0.0718844	0.231094	3.84841e-12	1.12264e-10
Hopx	0.171617	0.00482271	0.0281015	3.87175e-12	1.12753e-10
Hmgn2	1.18308	0.652449	0.551484	4.09279e-12	1.18989e-10
Lrp11	0.194528	0.0175592	0.0902656	4.2301e-12	1.22773e-10
Zwint	0.400365	0.119278	0.297924	4.42061e-12	1.28086e-10
Celf3	0.205363	0.0205931	0.100276	4.78283e-12	1.38348e-10
Taldo1	1.0407	1.65285	1.58822	5.06527e-12	1.46271e-10
Sepw1	1.13194	0.618678	0.546565	5.25871e-12	1.51603e-10
Rps18-ps3	1.55784	2.37694	1.52579	5.76513e-12	1.65924e-10
Chd7	0.256028	0.0427389	0.16693	5.80468e-12	1.66783e-10
Prdx5	0.976161	0.504007	0.516315	6.26129e-12	1.79602e-10
Dap	0.655677	1.15455	1.76085	6.43767e-12	1.84353e-10
Gadd45g	0.670458	0.287499	0.42881	6.50512e-12	1.85975e-10
Nr5a2	0.0599931	0.251913	4.19903	6.6132e-12	1.88751e-10
Slc25a5	2.84222	1.84162	0.647951	7.02462e-12	2.00161e-10
Tead2	0.071199	0.275258	3.86604	7.0986e-12	2.01934e-10
Ybx3	0.140154	0.402071	2.86878	7.37039e-12	2.09319e-10
Wdtc1	0.0620918	0.26092	4.20217	7.61037e-12	2.15778e-10
Ankrd44	0.222933	0.0301169	0.135094	7.64155e-12	2.16305e-10
Actg2	0.151421	0.000871267	0.00575395	8.83237e-12	2.49601e-10
Uqcr10	1.83786	2.77742	1.51123	9.29052e-12	2.62118e-10
Zcrb1	0.578896	0.231842	0.40049	9.65618e-12	2.71988e-10
F3	0.189444	0.0162497	0.0857759	1.04562e-11	2.94041e-10
Fam220a	0.296388	0.0630313	0.212665	1.07053e-11	3.00554e-10
Ube2b	0.810203	0.393251	0.485374	1.09072e-11	3.05721e-10
Por	0.328934	0.0828508	0.251877	1.16931e-11	3.27215e-10
Slc37a4	0.211247	0.0257588	0.121937	1.24024e-11	3.45994e-10
Tinag	0.0153334	0.146546	9.55731	1.24044e-11	3.45994e-10
Txn1	1.86594	2.81375	1.50795	1.25956e-11	3.50757e-10
Oaz2	0.406032	0.126086	0.310531	1.26372e-11	3.51346e-10
Galnt7	0.0553669	0.244192	4.41043	1.34048e-11	3.72086e-10
Mecom	0.0316091	0.188691	5.96951	1.37215e-11	3.80261e-10
Dbt	0.0484038	0.230424	4.76045	1.39032e-11	3.84679e-10
Dynll1	3.07021	2.00137	0.651867	1.40515e-11	3.88156e-10
Ndrg2	0.0711627	0.271361	3.81325	1.44669e-11	3.9899e-10
Lrmp	0.0188761	0.151315	8.01624	1.52406e-11	4.19655e-10
Mllt11	0.162087	0.00997456	0.0615385	1.52975e-11	4.20546e-10
Irs2	0.0536935	0.236582	4.40617	1.60136e-11	4.39529e-10
Rpl27	1.86961	2.8091	1.5025	1.76142e-11	4.8269e-10
Slc7a2	0.258585	0.0505618	0.195532	1.77444e-11	4.85485e-10
Acly	0.753058	0.354342	0.470537	1.88385e-11	5.14599e-10
Itm2c	0.64036	0.276473	0.431747	1.97776e-11	5.39395e-10
Mcfd2	0.263365	0.592354	2.24918	1.98934e-11	5.41692e-10
Trim35	0.310388	0.0707671	0.227995	2.10222e-11	5.71526e-10
Prpsap1	0.23052	0.540173	2.34328	2.13007e-11	5.7818e-10
Hagh	0.469127	0.167535	0.357121	2.18096e-11	5.91061e-10
Atp5e	3.32702	4.93316	1.48276	2.20124e-11	5.95618e-10
Tshz2	0.429176	0.147167	0.342905	2.45652e-11	6.63648e-10
Cldn18	0.0111858	0.131114	11.7215	2.50805e-11	6.76503e-10
Kif12	0.254271	0.0491295	0.193217	2.54042e-11	6.84162e-10
Rpl7	6.12549	9.04886	1.47725	2.78131e-11	7.47864e-10
Aldh1l1	0.00692425	0.11292	16.3079	2.86558e-11	7.68121e-10
Gata4	0.00715346	0.111966	15.652	2.86559e-11	7.68121e-10
Psap	0.895648	0.458953	0.512426	3.09976e-11	8.29595e-10
Ak3	0.104043	0.325429	3.12781	3.27629e-11	8.75477e-10
Ywhae	2.40286	1.57248	0.65442	3.6277e-11	9.67875e-10
Cyth2	0.296941	0.0699936	0.235716	3.93013e-11	1.04694e-09
Gip	0.126902	0.00173379	0.0136624	3.96198e-11	1.05196e-09
Actn3	0.126077	0.0025015	0.0198411	3.96198e-11	1.05196e-09
Sh3bgrl3	0.734687	0.347471	0.472951	3.96736e-11	1.05196e-09
Etfb	0.845631	1.37835	1.62997	4.02491e-11	1.06558e-09
H13	0.660895	1.13782	1.72163	4.08433e-11	1.07965e-09
Rap1gapos	0.0245559	0.167584	6.8246	4.32401e-11	1.14125e-09
Lgals2	0.0221813	0.156351	7.04877	4.43582e-11	1.16896e-09
Ankrd54	0.259689	0.0511503	0.196968	4.66029e-11	1.22624e-09
Matn4	0.0407156	0.203362	4.9947	4.92227e-11	1.29122e-09
Adora1	0.0413924	0.200277	4.83849	4.92228e-11	1.29122e-09
Iah1	0.112816	0.345337	3.06105	5.10111e-11	1.33609e-09
Arl3	0.50873	0.200388	0.393898	5.50541e-11	1.43979e-09
Lin37	0.139963	0.389906	2.78578	5.89726e-11	1.53992e-09
Fam92b	0.141269	0.0035095	0.0248426	5.98407e-11	1.56022e-09
Ndufs2	0.88755	0.460458	0.518797	6.50109e-11	1.69245e-09
Adra2a	0.141388	0.00742779	0.0525346	6.53704e-11	1.69923e-09
Gadd45a	0.211687	0.0320933	0.151607	6.70694e-11	1.74077e-09
Arhgap36	0.124701	0.00208576	0.0167262	7.04864e-11	1.82669e-09
Laptm4a	1.3653	0.824934	0.604214	8.10035e-11	2.09609e-09
Cdc42	1.26669	0.753572	0.594914	8.11854e-11	2.09764e-09
Lgals3bp	0.291505	0.0699719	0.240036	8.50822e-11	2.19173e-09
Dnajc24	0.29186	0.0671125	0.229948	8.50824e-11	2.19173e-09
Eif3i	0.937091	1.4854	1.58511	8.53555e-11	2.19548e-09
Cldn11	0.138627	0.00621005	0.0447969	9.83319e-11	2.52175e-09
Prlr	0.138843	0.00224151	0.0161442	9.83338e-11	2.52175e-09
Mknk1	0.0465228	0.208892	4.4901	1.00033e-10	2.5615e-09
PISD	0.384697	0.121119	0.314842	1.02665e-10	2.62499e-09
BC031181	0.603146	0.261463	0.433499	1.0468e-10	2.67253e-09
Camk2b	0.197585	0.0255088	0.129103	1.0651e-10	2.7152e-09
Smc6	0.453698	0.166363	0.366681	1.07362e-10	2.73289e-09
Slc6a6	0.313668	0.0833895	0.265853	1.0901e-10	2.77072e-09
Pafah1b3	0.460555	0.170431	0.370057	1.45563e-10	3.69433e-09
mt-Co2	9.60218	14.0259	1.4607	1.49645e-10	3.79233e-09
Plcxd3	0.149575	0.00916041	0.0612429	1.58306e-10	4.00591e-09
Nucb2	0.809469	1.30975	1.61803	1.59615e-10	4.02949e-09
Ywhah	0.565581	0.242081	0.428023	1.59707e-10	4.02949e-09
Kcnmb2	0.19531	0.025872	0.132466	1.61812e-10	4.07661e-09
Vtn	0.0108809	0.116616	10.7175	1.72457e-10	4.33843e-09
Fau	7.05237	10.2554	1.45418	1.84636e-10	4.63804e-09
Pcmtd1	0.112433	0.330436	2.93897	1.93983e-10	4.86573e-09
Arl1	0.80396	0.405662	0.504579	1.97245e-10	4.93631e-09
2310036O22Rik	0.760098	0.377359	0.496461	1.97372e-10	4.93631e-09
Csrp2	0.460067	0.853301	1.85473	2.03024e-10	5.07028e-09
Nav2	0.300155	0.0792708	0.2641	2.11569e-10	5.27603e-09
Xbp1	0.717519	1.18989	1.65834	2.30465e-10	5.7389e-09
Gnaz	0.133548	0.00576534	0.0431706	2.56721e-10	6.38348e-09
Trappc6b	0.330473	0.0931434	0.281849	2.6029e-10	6.46286e-09
Rbpms	0.256981	0.057488	0.223705	2.68098e-10	6.64713e-09
Ntn1	0.0150445	0.130452	8.67105	2.76173e-10	6.83748e-09
Clptm1l	0.180555	0.445262	2.46607	2.8487e-10	7.04263e-09
Ppp1ca	1.71676	1.12602	0.655901	2.85752e-10	7.0543e-09
Mpv17l	0.0241007	0.152457	6.32583	3.00554e-10	7.40906e-09
Lamtor2	0.795603	1.28441	1.61438	3.14575e-10	7.7436e-09
Chd3	0.208999	0.035372	0.169245	3.1729e-10	7.79926e-09
Fxyd3	0.369682	0.717487	1.94082	3.26821e-10	8.02206e-09
Atp5l	5.52728	3.74719	0.677945	3.28796e-10	8.05901e-09
Arpc5l	0.69225	0.333948	0.482409	3.41722e-10	8.36392e-09
Arpc3	0.880278	0.469007	0.532794	3.51143e-10	8.58228e-09
Frzb	0.158761	0.012802	0.080637	3.53258e-10	8.62171e-09
Hmgn5	0.139346	0.370477	2.65869	3.54891e-10	8.64926e-09
Rhou	0.0473605	0.207159	4.37409	3.68537e-10	8.96913e-09
Galk1	0.14898	0.389263	2.61285	3.7938e-10	9.21996e-09
Lrpap1	0.557713	0.243142	0.435963	3.85897e-10	9.3651e-09
Atp6v0e2	0.178722	0.0247361	0.138405	3.95333e-10	9.58056e-09
Stard10	0.515054	0.913729	1.77404	4.0317e-10	9.75671e-09
Echdc2	0.110586	0.32355	2.92579	4.49071e-10	1.08522e-08
Aldh3a1	0.114089	0	0	4.54183e-10	1.09604e-08
Tpt1	8.70182	12.5626	1.44368	4.94653e-10	1.19202e-08
Srpk2	0.268296	0.0692658	0.25817	5.00645e-10	1.20477e-08
Syndig1l	0.114634	0	0	5.06819e-10	1.21793e-08
Baiap3	0.15608	0.0106346	0.0681357	5.27192e-10	1.26511e-08
Gabra4	0.00498288	0.0969237	19.4514	5.50896e-10	1.31946e-08
Kif21a	0.346389	0.110893	0.320141	5.51377e-10	1.31946e-08
Hsd17b10	0.382891	0.732991	1.91436	5.88924e-10	1.40736e-08
Epb41l3	0.186332	0.0255984	0.137381	5.92513e-10	1.41397e-08
Sec61a1	0.481661	0.871875	1.81014	6.01749e-10	1.43402e-08
Cd164l2	0.187274	0.0276417	0.147601	6.06319e-10	1.4429e-08
Aacs	0.176233	0.0196988	0.111777	6.0814e-10	1.44524e-08
Fam20c	0.21467	0.0384489	0.179107	6.21442e-10	1.47481e-08
Lxn	0.0784508	0.261794	3.33704	6.25085e-10	1.48141e-08
Snca	0.216498	0.0412365	0.19047	6.42739e-10	1.52115e-08
Psme2	0.679697	0.329014	0.48406	6.49987e-10	1.53619e-08
Gpx4	1.83104	2.66081	1.45317	6.80258e-10	1.60552e-08
Rnh1	0.550739	0.956155	1.73613	6.91537e-10	1.6299e-08
0610009B22Rik	0.386762	0.139905	0.361733	7.07659e-10	1.66562e-08
Fubp1	0.543556	0.234466	0.431355	7.36238e-10	1.73051e-08
Sesn3	0.222874	0.043924	0.19708	7.74713e-10	1.81846e-08
Syne4	0.123092	0.344941	2.8023	8.00077e-10	1.87543e-08
Noxa1	0.00698616	0.0998286	14.2895	8.56805e-10	2.00567e-08
Gtf2e2	0.409097	0.150032	0.36674	8.99926e-10	2.10375e-08
Cystm1	0.882042	0.476218	0.539904	9.08744e-10	2.12147e-08
Spc25	0.288541	0.0813436	0.281914	9.26908e-10	2.16094e-08
Ubl4a	0.250143	0.5413	2.16396	9.63877e-10	2.24106e-08
Lgals9	0.0400128	0.189337	4.7319	9.63882e-10	2.24106e-08
Klk1b3	0.00395881	0.087654	22.1415	9.75649e-10	2.26535e-08
Glrx	0.297473	0.085874	0.288678	1.00495e-09	2.33025e-08
Krcc1	0.376534	0.133023	0.353282	1.01252e-09	2.34462e-08
Klhl32	0.124959	0.00345908	0.0276818	1.05148e-09	2.43157e-08
Gng4	0.14092	0.0085689	0.0608069	1.10308e-09	2.54745e-08
Hspa5	7.08108	4.85989	0.686321	1.15288e-09	2.6589e-08
Gc	0.0433226	0.192808	4.45052	1.20773e-09	2.78167e-08
Arpc1a	0.81236	0.427246	0.525933	1.27915e-09	2.94223e-08
Cldn4	0.285823	0.0798822	0.279481	1.32885e-09	3.05244e-08
Tshz1	0.229058	0.0447488	0.19536	1.39168e-09	3.19251e-08
Eif3j1	0.28491	0.581385	2.04059	1.46925e-09	3.36596e-08
Cgrrf1	0.211621	0.0399465	0.188764	1.47327e-09	3.37066e-08
Myl9	0.172709	0.0218028	0.12624	1.55659e-09	3.55656e-08
Kcnq1ot1	0.581745	0.267582	0.459964	1.56078e-09	3.56139e-08
Nt5c3	0.325709	0.0982378	0.301612	1.57915e-09	3.59853e-08
Fdps	0.352285	0.678147	1.92499	1.61973e-09	3.68612e-08
Hexa	0.269257	0.0677482	0.251612	1.70149e-09	3.86196e-08
Stx7	0.269736	0.0671499	0.248947	1.70149e-09	3.86196e-08
Atp5g3	1.29482	1.88099	1.4527	1.7854e-09	4.04705e-08
2210013O21Rik	0.429109	0.16775	0.390926	1.83035e-09	4.1435e-08
Nagk	0.284094	0.0815798	0.287158	1.93558e-09	4.37594e-08
Dusp1	0.423589	0.161735	0.381819	1.96677e-09	4.44061e-08
Pbld2	0.0364042	0.179585	4.93309	2.00946e-09	4.53104e-08
Eny2	0.608213	1.01506	1.66892	2.03159e-09	4.57494e-08
Tubb5	2.13106	1.44924	0.680057	2.0592e-09	4.63105e-08
Htra2	0.0926076	0.288438	3.11463	2.08986e-09	4.69385e-08
Tpst2	0.305543	0.0943118	0.308669	2.12664e-09	4.77023e-08
Wipi1	0.205681	0.0400527	0.194732	2.13246e-09	4.77705e-08
Cd200	0.180183	0.024435	0.135612	2.13893e-09	4.7853e-08
Syce2	0.313874	0.0924922	0.294679	2.15425e-09	4.81331e-08
Mgat4a	0.0207303	0.133921	6.46015	2.16891e-09	4.8335e-08
Camk1d	0.0199688	0.134669	6.74396	2.16891e-09	4.8335e-08
Zfr	0.337018	0.108728	0.322617	2.19978e-09	4.89594e-08
Cfl1	2.85219	1.95869	0.686731	2.23275e-09	4.96289e-08
Cisd1	0.623256	0.296901	0.476371	2.26744e-09	5.03348e-08
1810043G02Rik	0.169322	0.0211514	0.124918	2.28927e-09	5.07539e-08
Hap1	0.195729	0.0346854	0.177211	2.53183e-09	5.60591e-08
Mdm1	0.11958	0.00684225	0.0572191	2.7306e-09	6.03824e-08
Lrrc59	0.333245	0.64828	1.94535	2.74558e-09	6.06358e-08
Wnk3	0.134874	0.00907577	0.0672908	2.82134e-09	6.21496e-08
Rnf138rt1	0.135823	0.00678493	0.0499541	2.82136e-09	6.21496e-08
Lyplal1	0.29578	0.0876678	0.296395	2.96143e-09	6.51515e-08
Adam10	0.116301	0.320113	2.75245	3.08104e-09	6.76963e-08
Slc25a3	1.78075	1.2021	0.67505	3.11935e-09	6.84505e-08
Cyp2c70	0.00319789	0.0836132	26.1464	3.19187e-09	6.99524e-08
Pla2g2f	0.143862	0.0120362	0.0836645	3.21854e-09	7.04471e-08
Pnmal1	0.145442	0.0146287	0.100581	3.28093e-09	7.17214e-08
Ppp1r2	0.391175	0.143141	0.365927	3.35141e-09	7.31689e-08
Banp	0.25746	0.0666454	0.258858	3.45177e-09	7.52643e-08
Uchl1	0.155608	0.016296	0.104725	3.49199e-09	7.60449e-08
Fam122a	0.26309	0.0662325	0.251749	3.5658e-09	7.75539e-08
Pf4	0.212687	0.045143	0.212251	3.89727e-09	8.46559e-08
Man2a1	0.0718904	0.23696	3.29613	3.95732e-09	8.58519e-08
Rhov	0.041432	0.177887	4.29347	4.04619e-09	8.76691e-08
1700023F06Rik	0.13075	0.00927768	0.0709572	4.16554e-09	9.01415e-08
Orc6	0.293189	0.0863394	0.294484	4.20427e-09	9.08652e-08
Tmem238	0.0269027	0.148139	5.50646	4.22611e-09	9.12225e-08
Slc39a11	0.0488688	0.198219	4.05616	4.23232e-09	9.12419e-08
Ubqln2	0.39342	0.149833	0.380847	4.26856e-09	9.19078e-08
Snd1	0.321755	0.624909	1.94219	4.42446e-09	9.51454e-08
Elof1	0.674539	0.345626	0.512389	4.62628e-09	9.93609e-08
Fam81a	0.0116724	0.108929	9.33218	4.99163e-09	1.07074e-07
Crip1	1.15972	0.709387	0.61169	5.01286e-09	1.07395e-07
Stk39	0.0396954	0.173867	4.38004	5.20154e-09	1.11299e-07
Mt3	0.0525755	0.200244	3.80869	5.30621e-09	1.13397e-07
Ush1c	0.152668	0.018173	0.119036	5.39841e-09	1.15224e-07
Ripply3	0.10105	0	0	5.46597e-09	1.16521e-07
Yipf4	0.350349	0.121322	0.346288	5.56599e-09	1.18507e-07
Phyh	0.2751	0.0796845	0.289656	5.68607e-09	1.20914e-07
Pigp	0.424552	0.171872	0.404831	5.81276e-09	1.23455e-07
2002-03-01	0.256141	0.529133	2.06578	5.83073e-09	1.23683e-07
Mpzl1	0.334735	0.113415	0.33882	5.85299e-09	1.24003e-07
Gstz1	0.327756	0.109706	0.334719	6.024e-09	1.27468e-07
Lyar	0.223669	0.481239	2.15157	6.03653e-09	1.27576e-07
Naa10	0.211183	0.464505	2.19954	6.28786e-09	1.32725e-07
Smco4	0.176525	0.412112	2.33458	6.34597e-09	1.33787e-07
Eif1b	0.541184	0.248961	0.46003	6.88844e-09	1.45045e-07
Arf1	1.72851	1.17938	0.682309	6.97084e-09	1.46543e-07
Saraf	0.854052	0.480019	0.562049	6.9766e-09	1.46543e-07
Sar1b	0.520742	0.238591	0.458174	6.98903e-09	1.46624e-07
Dbn1	0.183028	0.0302909	0.165499	7.02676e-09	1.47236e-07
Rem2	0.115392	0.00232552	0.0201532	7.08711e-09	1.4832e-07
Gtf2a2	0.702919	0.364075	0.517947	7.17569e-09	1.49991e-07
1810058I24Rik	0.64608	0.325807	0.504284	7.22074e-09	1.50749e-07
Mrpl12	0.341776	0.648002	1.89598	7.6044e-09	1.58567e-07
Disp2	0.161458	0.0181614	0.112483	8.24677e-09	1.71753e-07
Uck2	0.141986	0.357612	2.51865	8.53826e-09	1.77608e-07
Ociad2	0.687432	0.353543	0.514296	8.94767e-09	1.85758e-07
Rpl19	7.48081	10.4896	1.40219	8.95269e-09	1.85758e-07
Nme1	1.79958	2.55598	1.42032	8.96248e-09	1.85758e-07
Gcnt1	0.029303	0.149478	5.10111	9.26893e-09	1.91878e-07
Cfap36	0.360407	0.131823	0.365761	1.00429e-08	2.0765e-07
Eif3m	0.721731	1.1473	1.58965	1.03752e-08	2.14023e-07
Dnajb6	0.593322	0.291279	0.490929	1.0376e-08	2.14023e-07
Tsc22d1	0.785449	0.427424	0.544177	1.04162e-08	2.1458e-07
Tmed11	0.00842894	0.0972224	11.5344	1.0428e-08	2.1458e-07
Mapt	0.126574	0.0114139	0.0901759	1.06587e-08	2.19065e-07
Tmem176b	1.22135	0.767078	0.628056	1.07087e-08	2.19829e-07
Ift20	0.831734	1.28266	1.54215	1.08616e-08	2.22702e-07
Dst	0.262212	0.0726799	0.277179	1.11863e-08	2.29086e-07
Stbd1	0.0891486	0.267685	3.00269	1.15258e-08	2.3565e-07
Abcb9	0.111812	0.00501559	0.0448574	1.15342e-08	2.3565e-07
Abcf1	0.345501	0.647901	1.87525	1.2053e-08	2.45957e-07
Tmc4	0.30562	0.100692	0.32947	1.21236e-08	2.47103e-07
Prr15l	0.122178	0.320549	2.62362	1.29507e-08	2.63648e-07
Slc16a10	0.149062	0.0153376	0.102894	1.39567e-08	2.83791e-07
Eif4ebp1	0.200007	0.439295	2.1964	1.47397e-08	2.99358e-07
Atp2b1	0.503306	0.225874	0.448781	1.48414e-08	3.01067e-07
Spdef	0.0127974	0.111484	8.71144	1.5101e-08	3.05615e-07
Fabp4	0.0136068	0.109539	8.05032	1.51011e-08	3.05615e-07
Crlf1	0.0150145	0.11453	7.62794	1.55987e-08	3.15314e-07
Lgi2	0.0166142	0.118344	7.12306	1.56203e-08	3.15379e-07
Nipal1	0.178123	0.0273817	0.153724	1.63549e-08	3.29824e-07
Ube2s	1.04311	0.62931	0.603305	1.63847e-08	3.30038e-07
Mylk	0.124264	0.00706888	0.0568862	1.64104e-08	3.30168e-07
Tmed3	1.97709	2.77731	1.40475	1.64554e-08	3.30686e-07
Snx2	0.296808	0.0957219	0.322504	1.71999e-08	3.44997e-07
Nup62cl	0.00518412	0.0823741	15.8897	1.72277e-08	3.44997e-07
Gm5424	0.00505845	0.0815069	16.113	1.72278e-08	3.44997e-07
Rangrf	0.0845114	0.25416	3.00741	1.75225e-08	3.50491e-07
Kctd13	0.165284	0.0286386	0.17327	1.77076e-08	3.53371e-07
Gpx2	0.166538	0.0256544	0.154045	1.77076e-08	3.53371e-07
Bmp7	0.0312902	0.146446	4.68025	1.95793e-08	3.90269e-07
Fus	0.943253	0.555271	0.588677	2.04124e-08	4.06403e-07
Abhd16a	0.210253	0.0484103	0.230248	2.16391e-08	4.30328e-07
Taf7	0.248491	0.0705002	0.283713	2.22429e-08	4.41314e-07
Rcn2	0.249098	0.0680907	0.273349	2.22429e-08	4.41314e-07
Scpep1	0.293957	0.0965011	0.328283	2.40717e-08	4.77047e-07
Fos	2.47669	1.74165	0.703217	2.41927e-08	4.78892e-07
Jun	1.40258	1.98462	1.41497	2.54696e-08	5.03589e-07
Akap9	0.457759	0.202608	0.442608	2.60005e-08	5.13495e-07
Hcfc1r1	0.559207	0.268164	0.479544	2.66693e-08	5.26098e-07
Ddit4	0.151386	0.357922	2.36429	2.74566e-08	5.41008e-07
Rpl4	5.93965	8.2282	1.3853	2.79495e-08	5.5009e-07
Fam159b	0.152213	0.0203264	0.133539	2.99259e-08	5.88314e-07
Tfg	0.593366	0.301066	0.507386	2.99865e-08	5.88831e-07
Morf4l2	1.44154	0.962271	0.66753	3.08551e-08	6.05197e-07
Slc35g2	0.107468	0.00648033	0.0603002	3.09289e-08	6.0527e-07
Pde10a	0.107596	0.00425623	0.0395574	3.09293e-08	6.0527e-07
1810011O10Rik	0.0228904	0.135084	5.90136	3.14547e-08	6.14851e-07
Amy2a3	0.00331065	0.0760395	22.9681	3.36797e-08	6.57596e-07
Vps29	0.446816	0.198071	0.443295	3.74449e-08	7.30281e-07
Crls1	0.0363025	0.156026	4.29795	3.76051e-08	7.32574e-07
Pafah1b2	0.324432	0.118144	0.364157	4.07496e-08	7.92934e-07
Rab26	0.0142128	0.102768	7.23066	4.13062e-08	8.02854e-07
0610040J01Rik	0.236325	0.0683661	0.289289	4.37806e-08	8.49029e-07
Vamp2	0.237601	0.0648722	0.27303	4.37807e-08	8.49029e-07
Paip2b	0.0607741	0.206368	3.39565	4.60294e-08	8.91631e-07
Pabpc4	0.125943	0.314841	2.49988	4.63629e-08	8.97081e-07
Desi1	0.252694	0.0729422	0.288658	4.72049e-08	9.12346e-07
Pa2g4	0.446077	0.773351	1.73367	4.73597e-08	9.14308e-07
Map9	0.128791	0.0128465	0.0997472	4.74933e-08	9.15858e-07
Gypa	0.105199	0.00255006	0.0242403	4.76446e-08	9.17747e-07
Akr1c12	0.267392	0.0837773	0.313313	4.88739e-08	9.40371e-07
Mrpl30	0.550253	0.904352	1.64352	5.0541e-08	9.7136e-07
Tmem50a	0.623115	0.324231	0.520338	5.28918e-08	1.0154e-06
Cacybp	0.669348	0.363635	0.543269	5.45802e-08	1.04665e-06
Cpox	0.132404	0.324866	2.45359	5.47952e-08	1.0496e-06
1810037I17Rik	1.08666	0.679236	0.625066	5.54799e-08	1.06153e-06
Fcer1g	0.220279	0.0566224	0.257049	5.70911e-08	1.09114e-06
Slc25a13	0.0363856	0.158011	4.34268	6.23678e-08	1.19067e-06
Ptgr1	0.0863022	0.248715	2.88191	6.28564e-08	1.19867e-06
Ppp2r5b	0.115613	0.00893842	0.0773133	6.56743e-08	1.25102e-06
Zfp207	0.442287	0.197419	0.446361	6.58374e-08	1.25273e-06
Rhoa	1.03774	0.64367	0.62026	6.74006e-08	1.28106e-06
Calr	5.29416	3.79657	0.717125	6.75532e-08	1.28254e-06
Lgals1	1.75268	2.4347	1.38913	6.86963e-08	1.30192e-06
Mff	0.369337	0.149112	0.40373	6.87256e-08	1.30192e-06
Eef1a1	13.6188	18.8387	1.38328	6.89331e-08	1.30441e-06
Ddt	0.262857	0.517568	1.96901	7.0232e-08	1.32753e-06
Tm2d2	0.414045	0.179328	0.433112	7.10815e-08	1.34211e-06
Ndufb9	1.41957	1.9834	1.39718	7.18005e-08	1.3542e-06
Exosc2	0.0555095	0.192254	3.46344	7.31061e-08	1.37731e-06
Actr10	0.362007	0.143166	0.395478	7.38295e-08	1.38942e-06
Rimbp2	0.13725	0.0149476	0.108908	7.52684e-08	1.41495e-06
Hk2	0.0362605	0.151344	4.17379	7.84058e-08	1.47232e-06
Wls	0.353944	0.137431	0.388284	7.91456e-08	1.48458e-06
Atp6ap2	0.354559	0.143082	0.403549	7.96087e-08	1.49164e-06
Cntfr	0.102794	0.00670729	0.0652496	8.05031e-08	1.50517e-06
Krt5	0.103693	0.00106798	0.0102994	8.05057e-08	1.50517e-06
Lbp	0.215846	0.0571946	0.264979	8.15066e-08	1.52057e-06
Cpq	0.216686	0.0557792	0.25742	8.15066e-08	1.52057e-06
Tonsl	0.593243	0.309043	0.520939	8.34837e-08	1.55577e-06
Dynlt1f	0.30542	0.111905	0.366397	8.48111e-08	1.57879e-06
Ptprn2	0.191107	0.044195	0.231258	8.94801e-08	1.6639e-06
Cap1	0.339264	0.131744	0.388323	8.98544e-08	1.66906e-06
Hdac1	0.291148	0.101229	0.347688	9.04104e-08	1.67757e-06
Zfp503	0.0199276	0.118042	5.92352	9.42333e-08	1.74662e-06
Uqcrh	2.25115	3.09759	1.376	9.48863e-08	1.75683e-06
Ube2w	0.253095	0.0803789	0.317584	9.65183e-08	1.78512e-06
Acaa2	0.186568	0.402105	2.15527	9.69704e-08	1.79155e-06
Klhdc8b	0.17312	0.0356684	0.206033	9.79252e-08	1.80725e-06
Snx15	0.198776	0.0469925	0.236409	1.00268e-07	1.84851e-06
Ccbe1	0.0108678	0.0905393	8.33096	1.01395e-07	1.86729e-06
Slc38a4	0.199102	0.0504161	0.253217	1.02685e-07	1.889e-06
Tm2d1	0.32672	0.123891	0.379196	1.03551e-07	1.9029e-06
Stxbp5l	0.113116	0.00878709	0.077682	1.04122e-07	1.91134e-06
Slit1	0.0839921	0.00195973	0.0233323	1.04634e-07	1.9187e-06
Igfbpl1	0.0856579	0.00152731	0.0178304	1.05701e-07	1.9362e-06
Psmc2	0.696824	0.385955	0.553878	1.07974e-07	1.97572e-06
Zp3	0.00259962	0.0722393	27.7884	1.08518e-07	1.98357e-06
Cdkn2d	0.206033	0.0544476	0.264266	1.10034e-07	2.00914e-06
Rarres2	0.473402	0.224792	0.474845	1.10317e-07	2.01217e-06
Fam104a	0.640313	0.342331	0.534631	1.11118e-07	2.02464e-06
Sdf2l1	2.73571	1.96345	0.717709	1.15333e-07	2.09922e-06
Ddr1	0.180807	0.0401835	0.222245	1.15585e-07	2.10156e-06
Celf4	0.123387	0.0142558	0.115538	1.16043e-07	2.10324e-06
Ap3b2	0.123283	0.0123056	0.0998158	1.16044e-07	2.10324e-06
Mcf2l	0.123942	0.0109696	0.0885059	1.16044e-07	2.10324e-06
Cltb	0.561062	0.286502	0.510643	1.16218e-07	2.10416e-06
Epb41l4b	0.0456957	0.172212	3.76868	1.19639e-07	2.16383e-06
Blcap	0.16196	0.0299754	0.18508	1.20247e-07	2.17255e-06
Dtnbos	0.0997473	0.00368548	0.0369482	1.23397e-07	2.22712e-06
Plac8	0.125411	0.0116868	0.0931875	1.24731e-07	2.24883e-06
Tmem107	0.230945	0.0620752	0.268788	1.34978e-07	2.43102e-06
Hmgcr	0.249879	0.0811901	0.324918	1.36637e-07	2.45832e-06
Polr2c	0.441139	0.204738	0.464112	1.39227e-07	2.5023e-06
Prss8	0.110923	0.286066	2.57898	1.39682e-07	2.50786e-06
Ank	0.170935	0.0367325	0.214891	1.46785e-07	2.63263e-06
Ddx39b	0.723402	0.410226	0.567079	1.46942e-07	2.6327e-06
9530068E07Rik	0.351076	0.138956	0.395801	1.48031e-07	2.64944e-06
Shmt2	0.103988	0.269631	2.5929	1.53438e-07	2.74336e-06
Rps26-ps1	0.161801	0.365581	2.25945	1.53793e-07	2.74686e-06
Slc35b1	0.67636	0.373148	0.5517	1.55472e-07	2.77395e-06
2007-09-01	0.526835	0.261834	0.496995	1.55944e-07	2.77949e-06
Ero1lb	0.651315	0.353885	0.54334	1.57034e-07	2.79601e-06
Prrc2c	0.64158	0.347838	0.542159	1.58301e-07	2.81566e-06
Ncam1	0.141788	0.0233698	0.164822	1.64811e-07	2.92841e-06
Gjb2	0.00524245	0.0738395	14.0849	1.65628e-07	2.93693e-06
Fam162a	0.340391	0.612662	1.79988	1.65632e-07	2.93693e-06
Rab14	0.768704	0.439642	0.571926	1.6651e-07	2.94945e-06
Aqp5	0.0824218	0.000705613	0.008561	1.67382e-07	2.96186e-06
Mafg	0.177545	0.0409243	0.230501	1.70697e-07	3.0174e-06
Rbm5	0.362513	0.147202	0.40606	1.72e-07	3.03732e-06
Necab2	0.11179	0.00656856	0.0587578	1.73371e-07	3.05815e-06
Cldn3	0.617774	0.973784	1.57628	1.73536e-07	3.05815e-06
Idi1	0.081238	0.233204	2.87063	1.80063e-07	3.16993e-06
Tmem199	0.160247	0.0332325	0.207383	1.82535e-07	3.21016e-06
Ctso	0.120272	0.013794	0.11469	1.84312e-07	3.2348e-06
Nudt7	0.120252	0.0125757	0.104579	1.84313e-07	3.2348e-06
Rai2	0.122152	0.0141959	0.116215	1.84906e-07	3.2419e-06
Atp6v1c1	0.24931	0.0786157	0.315333	1.94193e-07	3.40125e-06
Pin1	0.57809	0.302555	0.52337	1.9558e-07	3.42205e-06
Ddx41	0.241209	0.07797	0.323247	1.97103e-07	3.44519e-06
Rab37	0.0978124	0.00411916	0.0421129	2.0939e-07	3.65255e-06
Amigo2	0.0989791	0.00186996	0.0188925	2.09392e-07	3.65255e-06
Atpif1	3.6074	2.61439	0.724731	2.11994e-07	3.69419e-06
Rab7	0.546828	0.28081	0.513526	2.12505e-07	3.69936e-06
Psmb1	2.27954	1.63898	0.718994	2.14209e-07	3.72524e-06
Grb10	0.557654	0.292025	0.523667	2.16597e-07	3.76296e-06
B9d1	0.306203	0.115625	0.377611	2.17063e-07	3.76725e-06
Mapre1	0.423368	0.193312	0.456605	2.21479e-07	3.84001e-06
Sod2	0.582817	0.305003	0.523326	2.22246e-07	3.84943e-06
Sfxn1	0.265188	0.510044	1.92333	2.24666e-07	3.88742e-06
Fam195b	0.631031	0.341538	0.541239	2.25253e-07	3.89367e-06
Lsm4	0.596628	0.943787	1.58187	2.35115e-07	4.06005e-06
Ppm1b	0.291314	0.105789	0.363145	2.36071e-07	4.07246e-06
Pla2g12a	0.079511	0.227512	2.86139	2.36412e-07	4.07426e-06
Dcn	0.853094	0.511887	0.600036	2.37794e-07	4.09396e-06
Prr13	0.377618	0.159797	0.423173	2.39005e-07	4.1107e-06
Rab11a	0.695095	0.389801	0.560788	2.39734e-07	4.11911e-06
Magt1	0.586552	0.932748	1.59022	2.42097e-07	4.15556e-06
Ginm1	0.274479	0.0953841	0.34751	2.52583e-07	4.33122e-06
Cib2	0.215624	0.058326	0.270499	2.58719e-07	4.43201e-06
Dtx3	0.140023	0.0233608	0.166836	2.59043e-07	4.43315e-06
Ncl	1.5125	2.08031	1.37541	2.6708e-07	4.56614e-06
Tsta3	0.170878	0.372102	2.17759	2.68342e-07	4.58316e-06
Nrp1	0.0406149	0.156421	3.85131	2.69148e-07	4.59235e-06
Padi2	0.0322506	0.140762	4.36464	2.72404e-07	4.6433e-06
Cxxc4	0.232436	0.0686319	0.295271	2.77471e-07	4.72499e-06
Npm3	0.303003	0.555982	1.83491	2.7862e-07	4.73986e-06
Slitrk6	0.117781	0.0164103	0.139329	2.82917e-07	4.8082e-06
Slbp	0.334966	0.136539	0.407622	2.87964e-07	4.88912e-06
Tcea3	0.0154556	0.0985283	6.37494	2.92318e-07	4.95816e-06
Txndc9	0.419001	0.195985	0.467742	2.92848e-07	4.96225e-06
Fip1l1	0.355852	0.148474	0.417235	3.07009e-07	5.19708e-06
Fermt1	0.054649	0.180899	3.3102	3.08104e-07	5.21047e-06
Mydgf	0.846328	1.24365	1.46947	3.17669e-07	5.36695e-06
Polr2g	0.582982	0.312858	0.536652	3.19805e-07	5.39301e-06
Pofut2	0.374396	0.159551	0.426155	3.19839e-07	5.39301e-06
Tsg101	0.463485	0.22347	0.48215	3.20262e-07	5.39484e-06
H2-Aa	0.165011	0.0390697	0.236771	3.27975e-07	5.51402e-06
C1qtnf4	0.166483	0.031412	0.18868	3.27978e-07	5.51402e-06
Aco2	0.517491	0.262982	0.508186	3.33603e-07	5.6031e-06
Zfp395	0.0963837	0.25416	2.63696	3.35617e-07	5.63142e-06
Klhl7	0.197877	0.0526939	0.266296	3.36345e-07	5.63813e-06
Cdc34	0.0661707	0.199564	3.01589	3.55852e-07	5.9593e-06
Dhcr24	0.0363584	0.141047	3.87936	3.60721e-07	6.03497e-06
Ift57	0.171818	0.0419705	0.244272	3.72773e-07	6.23054e-06
Rbbp4	0.437713	0.20954	0.478716	3.77947e-07	6.31086e-06
Vps37a	0.219339	0.0680859	0.310413	3.79713e-07	6.3342e-06
Ppp2r1a	0.479922	0.240273	0.500651	3.92291e-07	6.53768e-06
Ubxn1	0.546826	0.284441	0.520167	3.96595e-07	6.60301e-06
Cnot6l	0.324249	0.132023	0.407164	4.19365e-07	6.97074e-06
Rhob	0.327124	0.131731	0.402695	4.19494e-07	6.97074e-06
Cxx1a	0.179387	0.0431235	0.240393	4.20316e-07	6.97766e-06
Ube2e1	0.411013	0.18853	0.458696	4.27662e-07	7.08731e-06
1110004F10Rik	0.669215	0.38009	0.567964	4.27746e-07	7.08731e-06
Zfhx2	0.127106	0.0154011	0.121168	4.31109e-07	7.13614e-06
Arpp19	0.731459	1.09756	1.50051	4.33706e-07	7.17222e-06
Ly6h	0.106161	0.0100107	0.0942974	4.37863e-07	7.22709e-06
Tmod2	0.105834	0.00945057	0.0892963	4.37865e-07	7.22709e-06
Mrps36	0.525596	0.271619	0.516784	4.38806e-07	7.23567e-06
Cdhr1	0.0770863	0.00388305	0.0503728	4.49012e-07	7.39686e-06
B230219D22Rik	0.320146	0.125036	0.390558	4.55493e-07	7.49644e-06
Pglyrp1	0.0230114	0.12174	5.29042	4.56671e-07	7.50864e-06
Dag1	0.17289	0.368458	2.13117	4.58462e-07	7.53088e-06
Fam204a	0.27778	0.0985148	0.35465	4.65491e-07	7.63903e-06
Ndufc1	1.29176	1.7722	1.37192	4.66477e-07	7.64792e-06
Rpl10-ps3	0.221555	0.438085	1.97732	4.8339e-07	7.91764e-06
Rraga	0.47778	0.233198	0.488086	5.05792e-07	8.27668e-06
Oaz1	4.2315	3.10203	0.73308	5.07561e-07	8.29135e-06
Gls2	0.00554083	0.0680894	12.2887	5.07653e-07	8.29135e-06
Slc29a1	0.145495	0.024593	0.16903	5.10048e-07	8.32254e-06
Atxn7l3b	0.798904	0.475388	0.595051	5.18363e-07	8.4502e-06
Cenpm	0.0695489	0.206045	2.96258	5.22205e-07	8.50477e-06
Eif2s2	1.03798	1.46847	1.41474	5.36225e-07	8.72483e-06
Jagn1	0.42586	0.201131	0.472293	5.40978e-07	8.79383e-06
2300009A05Rik	0.218027	0.0656188	0.300966	5.44917e-07	8.84949e-06
Chpf	0.170832	0.0389639	0.228082	5.60036e-07	9.08644e-06
Rufy3	0.132883	0.0222515	0.167453	5.86032e-07	9.49032e-06
Zfp568	0.133506	0.0205418	0.153864	5.86034e-07	9.49032e-06
Cox14	0.950148	0.604712	0.63644	5.88535e-07	9.51928e-06
Nsa2	0.409173	0.693272	1.69433	5.8893e-07	9.51928e-06
Pfdn4	0.450502	0.216765	0.481162	6.03186e-07	9.74055e-06
Vimp	0.942799	1.34853	1.43034	6.3525e-07	1.02487e-05
Rps27	7.71718	10.3509	1.34128	6.36922e-07	1.0266e-05
Aldoa	1.6899	1.21697	0.720143	6.5373e-07	1.05241e-05
Ube2m	0.0803151	0.223567	2.78362	6.54159e-07	1.05241e-05
Slpi	0.124048	0.0181356	0.146198	6.56369e-07	1.05404e-05
Lrp8	0.103816	0.00526827	0.0507463	6.56399e-07	1.05404e-05
Npc2	0.883553	0.547816	0.620014	6.59205e-07	1.05756e-05
Oser1	0.267002	0.0985499	0.369097	6.72612e-07	1.07706e-05
Slmo2	0.267573	0.0951733	0.35569	6.72613e-07	1.07706e-05
Twsg1	0.185665	0.0487696	0.262675	6.77499e-07	1.08287e-05
Klc3	0.186815	0.0467519	0.250258	6.775e-07	1.08287e-05
Anxa4	0.799074	0.48024	0.600995	6.85367e-07	1.09442e-05
Arid4b	0.394458	0.180478	0.457534	6.93132e-07	1.10579e-05
Atp13a2	0.0715858	0.206982	2.89138	7.03107e-07	1.12067e-05
Myo5c	0.0168078	0.0995261	5.92141	7.08916e-07	1.12888e-05
Cops5	0.425115	0.198571	0.4671	7.11413e-07	1.13181e-05
Syp	0.0740545	0.00220172	0.029731	7.49511e-07	1.18987e-05
Cpn1	0.155491	0.34369	2.21035	7.50026e-07	1.18987e-05
Pdgfa	0.156335	0.3405	2.17801	7.50026e-07	1.18987e-05
Trp53i13	0.141887	0.0284762	0.200697	7.5137e-07	1.18987e-05
Apbb1	0.142242	0.0271836	0.191109	7.51372e-07	1.18987e-05
Sdpr	0.0898388	0.238437	2.65406	7.58096e-07	1.19941e-05
Rab27a	0.208467	0.0587674	0.281903	7.63676e-07	1.20713e-05
Aldh1b1	0.0455366	0.162256	3.5632	7.67527e-07	1.2121e-05
Prkacb	0.230365	0.0741804	0.322012	7.71794e-07	1.21772e-05
Esd	1.00124	0.647838	0.647034	7.82346e-07	1.23324e-05
Ccdc107	0.149833	0.33743	2.25205	7.96472e-07	1.25435e-05
Rpl6l	0.361269	0.629179	1.74158	8.0772e-07	1.2709e-05
Alg5	0.138674	0.317867	2.2922	8.11838e-07	1.27621e-05
Robo2	0.0890355	0.00772436	0.0867559	8.25598e-07	1.29433e-05
Ntrk2	0.090399	0.00396788	0.0438929	8.25611e-07	1.29433e-05
Gpr119	0.0891652	0.003675	0.0412156	8.2562e-07	1.29433e-05
Slc25a11	0.376625	0.173537	0.460768	8.30875e-07	1.30138e-05
Cd47	0.378531	0.174237	0.460299	8.3448e-07	1.30583e-05
Brk1	0.741693	0.435054	0.58657	8.35243e-07	1.30584e-05
Tvp23b	0.471173	0.23294	0.494384	8.46144e-07	1.32168e-05
Ei24	0.271635	0.101306	0.372947	8.92062e-07	1.39213e-05
Ahi1	0.132319	0.0214409	0.162039	8.97731e-07	1.39971e-05
Psmd13	0.453695	0.223383	0.492363	9.2138e-07	1.43528e-05
Mrpl13	0.220901	0.43557	1.97179	9.34093e-07	1.45377e-05
H2afy2	0.150094	0.0327718	0.218342	9.35763e-07	1.45505e-05
2010300C02Rik	0.0246465	0.118836	4.8216	9.38061e-07	1.45599e-05
Rab27b	0.0260075	0.116076	4.46316	9.38063e-07	1.45599e-05
Rpp21	0.349241	0.602076	1.72396	9.50992e-07	1.47472e-05
2310022B05Rik	0.182396	0.0486772	0.266877	9.6666e-07	1.49732e-05
Rsrc2	0.642858	0.365077	0.567897	9.67309e-07	1.49732e-05
Vapa	0.680735	0.393111	0.57748	9.77028e-07	1.51101e-05
Mtus1	0.0281346	0.130515	4.63896	9.84749e-07	1.52158e-05
Eif5a	2.44496	3.27818	1.34079	9.9232e-07	1.5319e-05
Slc43a2	0.0993775	0.00868484	0.0873924	1.01954e-06	1.57251e-05
Arl6ip5	0.413326	0.197628	0.478141	1.0306e-06	1.58814e-05
Sorbs2	0.191091	0.0522381	0.273368	1.0498e-06	1.61628e-05
Mrpl41	0.394456	0.185395	0.470001	1.06965e-06	1.64536e-05
Spg21	0.234108	0.078453	0.335114	1.07298e-06	1.64834e-05
Dguok	0.235667	0.0763448	0.323951	1.0735e-06	1.64834e-05
Mtmr7	0.109235	0.0137528	0.125901	1.07457e-06	1.6485e-05
Cox5a	1.22728	1.67858	1.36773	1.11809e-06	1.71374e-05
Ftl1	11.9946	8.8671	0.73926	1.1548e-06	1.76815e-05
Wfdc15b	0.131997	0.301209	2.28193	1.15565e-06	1.76815e-05
Rab11b	0.44964	0.225668	0.501887	1.1838e-06	1.80953e-05
Bmyc	0.388026	0.179847	0.463493	1.1848e-06	1.80953e-05
Etv1	0.164399	0.0372698	0.226704	1.19252e-06	1.81971e-05
Vdac2	0.890146	0.561708	0.631029	1.19759e-06	1.82583e-05
Nol4	0.0724367	0.00215464	0.0297451	1.20544e-06	1.83616e-05
H2afx	0.461658	0.231194	0.50079	1.22237e-06	1.8603e-05
Nudt22	0.0676733	0.197105	2.9126	1.24265e-06	1.88949e-05
Cdk4	0.955583	0.614396	0.642954	1.25598e-06	1.90807e-05
Sqstm1	0.399755	0.188467	0.471455	1.26695e-06	1.92303e-05
Vat1l	0.0864889	0.0019691	0.022767	1.30806e-06	1.98368e-05
Tmem176a	0.508352	0.264821	0.52094	1.31462e-06	1.99187e-05
Tmem108	0.128386	0.0246518	0.192012	1.35267e-06	2.04771e-05
Tmed5	0.15254	0.32963	2.16094	1.37714e-06	2.08292e-05
Eif4e3	0.0873607	0.00769066	0.0880334	1.41281e-06	2.13499e-05
Atat1	0.130217	0.0239418	0.18386	1.42745e-06	2.15522e-05
B4galt3	0.180998	0.0472523	0.261065	1.44508e-06	2.17992e-05
Capza2	0.478262	0.247655	0.517824	1.44688e-06	2.18072e-05
Selenbp1	0.123134	0.288167	2.34028	1.4986e-06	2.2567e-05
Fads1	0.0311086	0.123551	3.9716	1.52329e-06	2.29187e-05
Tmed2	1.51664	2.03822	1.3439	1.54324e-06	2.31985e-05
Map1lc3a	0.384891	0.179601	0.466629	1.55583e-06	2.33674e-05
Stx6	0.154063	0.0370302	0.240357	1.56592e-06	2.3478e-05
C1qtnf6	0.154079	0.0337949	0.219335	1.56593e-06	2.3478e-05
Rbmx2	0.155409	0.0343682	0.221148	1.62013e-06	2.42695e-05
Fam195a	0.0575704	0.180198	3.13005	1.67339e-06	2.50454e-05
Adamts9	0.120652	0.278069	2.30471	1.70442e-06	2.54877e-05
Fam46a	0.162126	0.0381128	0.235082	1.75953e-06	2.6289e-05
Cdk18	0.0169824	0.0946355	5.57257	1.78878e-06	2.67028e-05
Srm	0.333739	0.576788	1.72826	1.86095e-06	2.7756e-05
Pgrmc1	0.486251	0.252562	0.519408	1.86617e-06	2.78096e-05
Chn2	0.00638266	0.0710533	11.1322	1.87569e-06	2.79273e-05
Napa	0.700138	0.418561	0.597826	1.88888e-06	2.80993e-05
Kars	0.19974	0.394651	1.97583	1.92341e-06	2.85883e-05
Cnot7	0.331936	0.142848	0.430348	1.93104e-06	2.86769e-05
Pfkfb3	0.0147108	0.0946857	6.43647	1.95209e-06	2.89645e-05
Slc1a5	0.028888	0.121763	4.215	1.97748e-06	2.93158e-05
Rbm47	0.158439	0.337307	2.12894	1.99185e-06	2.94979e-05
Peg10	0.245238	0.086248	0.35169	1.99319e-06	2.94979e-05
Baz2b	0.237207	0.0839332	0.35384	2.02404e-06	2.99286e-05
Rock1	0.380828	0.180904	0.475029	2.04822e-06	3.02601e-05
Psmd4	0.705682	0.420523	0.59591	2.06051e-06	3.04155e-05
Rpl13-ps3	0.171778	0.35771	2.0824	2.06266e-06	3.04211e-05
9230105E05Rik	0.00846871	0.0755724	8.92372	2.08449e-06	3.07167e-05
Amy2a4	0.00135633	0.0528381	38.9568	2.09351e-06	3.08232e-05
Tpm2	0.18392	0.05501	0.299097	2.1098e-06	3.10365e-05
Vapb	0.322825	0.141331	0.437795	2.11256e-06	3.10505e-05
Ppp1r15a	0.23016	0.078251	0.339985	2.11892e-06	3.11173e-05
Tagln	0.085305	0.00465994	0.0546268	2.13238e-06	3.12619e-05
Cnih2	0.0848475	0.00345371	0.0407049	2.13241e-06	3.12619e-05
Zfp36l1	0.256436	0.473867	1.8479	2.14079e-06	3.13581e-05
Calm1	4.4068	3.2866	0.745803	2.14332e-06	3.13684e-05
Stip1	0.391834	0.190141	0.48526	2.17316e-06	3.17504e-05
1810041H14Rik	0.00973554	0.0821775	8.44098	2.17493e-06	3.17504e-05
Klf15	0.0106882	0.0775803	7.25849	2.17497e-06	3.17504e-05
Lgmn	0.212668	0.0716359	0.336844	2.19492e-06	3.20045e-05
Bambi	0.214241	0.0698767	0.326159	2.1961e-06	3.20045e-05
Hist3h2a	0.192659	0.05936	0.308109	2.2043e-06	3.20968e-05
Fdft1	0.174726	0.356383	2.03967	2.22459e-06	3.23649e-05
Hmbs	0.262106	0.103281	0.394041	2.29957e-06	3.34274e-05
H2-D1	0.471263	0.248766	0.527871	2.3504e-06	3.41374e-05
Eef2	2.72495	3.60781	1.32399	2.36765e-06	3.43589e-05
Trp53i11	0.115443	0.0183001	0.158521	2.39387e-06	3.47101e-05
Tcaf1	0.116865	0.0180599	0.154537	2.44103e-06	3.5364e-05
2010107E04Rik	1.61649	2.15707	1.33442	2.49226e-06	3.60758e-05
Smim24	0.0951112	0.00784384	0.0824701	2.53283e-06	3.66323e-05
Sdccag8	0.133541	0.0254333	0.190453	2.54533e-06	3.67821e-05
Tapbpl	0.105452	0.0129993	0.123272	2.58363e-06	3.72729e-05
Gipr	0.105646	0.012683	0.120052	2.58363e-06	3.72729e-05
Hnrnpr	0.451674	0.233324	0.516575	2.60023e-06	3.74809e-05
Smc3	0.465575	0.241216	0.518104	2.64865e-06	3.81468e-05
Usp9x	0.489392	0.256624	0.524372	2.70375e-06	3.8903e-05
Ppp2r2b	0.105784	0.0172251	0.162833	2.70569e-06	3.8903e-05
Eid1	0.501184	0.264603	0.527955	2.7142e-06	3.89928e-05
Pld3	0.301454	0.126805	0.420643	2.73138e-06	3.92069e-05
Gemin7	0.302401	0.128853	0.426099	2.75374e-06	3.94948e-05
Cd63	2.88858	2.15382	0.745634	2.75885e-06	3.95351e-05
Ugt2b34	0.0416438	0.152446	3.66071	2.77515e-06	3.97356e-05
Ube2v2	0.32213	0.137077	0.425532	2.81885e-06	4.03276e-05
Hist1h1e	0.179245	0.362369	2.02164	2.88178e-06	4.11936e-05
Snrpg	0.721674	1.06149	1.47088	2.97452e-06	4.24839e-05
Stub1	0.712104	0.431089	0.605374	3.00051e-06	4.28195e-05
Pkig	0.29569	0.122551	0.414459	3.02855e-06	4.31839e-05
Pdk1	0.0803354	0.209424	2.60687	3.03818e-06	4.32741e-05
Wfs1	0.142326	0.0312339	0.219453	3.03992e-06	4.32741e-05
Blvrb	0.21989	0.074519	0.338892	3.04697e-06	4.33385e-05
Timm8b	0.756189	0.466904	0.617443	3.06553e-06	4.35665e-05
Fam213b	0.122814	0.0225101	0.183286	3.11129e-06	4.41803e-05
Zfp516	0.204502	0.0647009	0.316382	3.13282e-06	4.44493e-05
4833439L19Rik	0.364419	0.167292	0.459064	3.29408e-06	4.66988e-05
Rwdd1	0.761778	0.469305	0.616066	3.3226e-06	4.70642e-05
Fxyd1	0.0759614	0.207936	2.73738	3.35783e-06	4.74473e-05
Kctd12b	0.080417	0.00653469	0.0812601	3.35792e-06	4.74473e-05
BC049730	0.0807317	0.00601863	0.074551	3.35793e-06	4.74473e-05
Cox6b1	2.77376	3.65809	1.31882	3.36853e-06	4.7558e-05
Ak1	0.149238	0.0349241	0.234015	3.40643e-06	4.80536e-05
Atg9b	0.00395232	0.054833	13.8736	3.48538e-06	4.9127e-05
mt-Nd3	0.857008	1.21677	1.41979	3.59139e-06	5.05797e-05
Pfn2	0.113003	0.0205785	0.182106	3.64878e-06	5.12205e-05
Slc16a12	0.112692	0.0207384	0.184028	3.64878e-06	5.12205e-05
F13a1	0.113049	0.0197592	0.174785	3.64879e-06	5.12205e-05
Cacna2d1	0.112952	0.017722	0.156898	3.64881e-06	5.12205e-05
Psmc5	0.63905	0.376949	0.589859	3.75095e-06	5.25989e-05
Ubl3	0.336265	0.153978	0.457907	3.75313e-06	5.25989e-05
Fdx1	0.249255	0.455923	1.82914	3.97445e-06	5.56553e-05
Ttc28	0.163631	0.0463864	0.283482	4.01714e-06	5.62073e-05
Mns1	0.0916688	0.00739521	0.0806731	4.02962e-06	5.6336e-05
Ptp4a2	0.284716	0.504179	1.77082	4.05027e-06	5.65786e-05
Spock1	0.092968	0.00718211	0.0772535	4.10477e-06	5.72934e-05
BC005624	0.224266	0.0825942	0.368287	4.1642e-06	5.80757e-05
Yeats4	0.258217	0.104041	0.402921	4.3447e-06	6.05439e-05
2002-03-01	0.200758	0.0668027	0.332752	4.38445e-06	6.10484e-05
Elp4	0.138459	0.0325826	0.235324	4.4594e-06	6.20416e-05
Pcm1	0.342129	0.155165	0.453528	4.47323e-06	6.21837e-05
Sdhaf4	0.343192	0.157846	0.459935	4.53585e-06	6.30032e-05
Rab3d	0.279413	0.496245	1.77602	4.61866e-06	6.41016e-05
Aldh1a7	0.00537232	0.0593336	11.0443	4.63921e-06	6.43349e-05
Psmb2	1.35764	0.962269	0.708783	4.64626e-06	6.43806e-05
Pdcd6	0.452614	0.234104	0.517227	4.84934e-06	6.71404e-05
D5Ertd579e	0.146216	0.033709	0.230543	5.04534e-06	6.97979e-05
BC023829	0.147697	0.0333978	0.226123	5.10116e-06	7.05133e-05
Pdzk1ip1	0.271572	0.108387	0.399109	5.11147e-06	7.05991e-05
Ube2d2a	0.631186	0.372511	0.590176	5.25415e-06	7.25115e-05
Ubxn6	0.288571	0.125899	0.436284	5.36321e-06	7.39572e-05
Meig1	0.0642569	0.00164637	0.0256217	5.38212e-06	7.4158e-05
Vdac3	0.431475	0.224551	0.520426	5.39072e-06	7.4158e-05
Hprt	0.431875	0.220957	0.511622	5.39072e-06	7.4158e-05
Pecr	0.118692	0.266822	2.24802	5.43912e-06	7.4764e-05
Rpl36-ps3	0.0753528	0.205532	2.72759	5.49561e-06	7.54801e-05
Pkib	0.0797245	0.00186185	0.0233536	5.50122e-06	7.54968e-05
Cmtm4	0.101437	0.24107	2.37655	5.559e-06	7.62289e-05
Cep70	0.109317	0.0190923	0.17465	5.58006e-06	7.63963e-05
Cbarp	0.110263	0.0158304	0.14357	5.5801e-06	7.63963e-05
Clca3a1	0.0115368	0.0779207	6.75413	5.73227e-06	7.84171e-05
Stxbp1	0.111206	0.0208787	0.187748	5.77793e-06	7.88546e-05
Col9a2	0.111529	0.0189005	0.169468	5.77796e-06	7.88546e-05
Rsph9	0.111963	0.015008	0.134045	5.77802e-06	7.88546e-05
Suclg2	0.163451	0.333591	2.04093	5.81034e-06	7.92327e-05
Hkdc1	0.0088572	0.0707589	7.98885	5.82438e-06	7.92368e-05
Stra6	0.00832038	0.0706788	8.49466	5.8244e-06	7.92368e-05
Bche	0.0086263	0.0677829	7.8577	5.82447e-06	7.92368e-05
Pafah1b1	0.531658	0.29694	0.558516	5.92088e-06	8.04846e-05
Phlda1	0.17864	0.357531	2.00141	5.97083e-06	8.10994e-05
Kras	0.214575	0.0770496	0.35908	6.01418e-06	8.16237e-05
Prkar1b	0.099288	0.0134986	0.135954	6.19227e-06	8.39745e-05
Usp51	0.0895664	0.00737438	0.0823342	6.27698e-06	8.50561e-05
Smap2	0.182152	0.0585278	0.321313	6.32159e-06	8.55931e-05
Ttc5	0.184248	0.0572603	0.310778	6.33016e-06	8.56416e-05
Pcbp4	0.17761	0.0531514	0.29926	6.40389e-06	8.65709e-05
Cdv3	0.115069	0.263063	2.28613	6.52128e-06	8.80885e-05
Gm26917	0.0938465	0.226711	2.41576	6.56906e-06	8.86643e-05
Cdkn2aipnl	0.059815	0.168779	2.82168	6.60924e-06	8.91366e-05
Asna1	0.363173	0.176158	0.485052	6.66549e-06	8.98247e-05
Mrpl52	0.725492	1.05349	1.4521	6.8345e-06	9.20301e-05
Trappc3	0.267536	0.111023	0.414985	6.85665e-06	9.22561e-05
Asl	0.153866	0.320766	2.08471	6.86893e-06	9.22973e-05
Prom1	0.0305744	0.119737	3.91626	6.87046e-06	9.22973e-05
Lrrc7	0.00227234	0.047302	20.8165	6.95828e-06	9.33643e-05
Smim13	0.040237	0.141915	3.52698	6.96076e-06	9.33643e-05
Sdhd	0.552544	0.316742	0.573242	7.14225e-06	9.57239e-05
Pls1	0.0255643	0.110751	4.33223	7.17695e-06	9.6114e-05
Nt5dc2	0.487721	0.756485	1.55106	7.21849e-06	9.65951e-05
Ndufs7	0.677364	0.988091	1.45873	7.72789e-06	0.000103331
Trappc1	0.470831	0.251439	0.534033	7.91834e-06	0.000105795
Abcd3	0.252707	0.101087	0.400017	7.94135e-06	0.00010602
Mrpl21	0.337485	0.563612	1.67003	8.14483e-06	0.000108633
Serinc1	0.380469	0.190296	0.500161	8.1497e-06	0.000108633
Fam134b	0.0530435	0.155072	2.92349	8.16898e-06	0.000108756
Becn1	0.20942	0.0765059	0.365323	8.17785e-06	0.000108756
Dpysl2	0.210376	0.0710665	0.337807	8.17787e-06	0.000108756
Rsf1	0.245953	0.0939355	0.381924	8.55244e-06	0.000113511
H2-Eb1	0.107956	0.0205356	0.190222	8.55687e-06	0.000113511
Rfesd	0.107749	0.0192734	0.178873	8.55691e-06	0.000113511
Cers5	0.124892	0.0281579	0.225457	8.5619e-06	0.000113511
Gm5617	0.272254	0.112796	0.414305	8.59185e-06	0.000113821
Rfx6	0.0758869	0.00714842	0.0941983	8.60831e-06	0.000113867
BC048546	0.0765708	0.00152731	0.0199464	8.60864e-06	0.000113867
Fbxl16	0.0620561	0.0032466	0.0523171	8.71146e-06	0.000115139
Ildr1	0.126426	0.0288744	0.228389	8.76761e-06	0.000115704
Chmp7	0.127342	0.0245092	0.192468	8.76768e-06	0.000115704
Nmt2	0.187482	0.0631459	0.33681	8.85165e-06	0.000116722
Dctn2	0.449898	0.241226	0.53618	8.90225e-06	0.000117299
Pts	0.180576	0.059773	0.331013	8.90962e-06	0.000117307
Plpp3	0.042399	0.140898	3.32315	8.92769e-06	0.000117454
Cisd3	0.172656	0.0504223	0.292039	8.93956e-06	0.000117479
Pex19	0.173502	0.0561738	0.323764	8.95686e-06	0.000117479
Dync2li1	0.174812	0.05303	0.303354	8.95687e-06	0.000117479
Rab28	0.174533	0.052533	0.300993	8.95688e-06	0.000117479
Phip	0.341408	0.162089	0.474767	9.18841e-06	0.000120424
Pdzd11	0.23801	0.0954207	0.40091	9.23701e-06	0.000120876
Hhex	0.239268	0.0909939	0.380301	9.23703e-06	0.000120876
Ndufb7	1.23839	1.64744	1.33031	9.37544e-06	0.000122594
Mien1	1.05074	0.719521	0.684775	9.44148e-06	0.000123364
Hif3a	0.0329439	0.121007	3.67314	9.48747e-06	0.000123871
Mvb12a	0.229829	0.419671	1.82602	9.59577e-06	0.000125189
Tkt	0.489894	0.759297	1.54992	9.65845e-06	0.000125912
Cxx1b	0.133601	0.0298564	0.223475	9.8031e-06	0.0001277
Pgam2	0.000536268	0.0387627	72.2824	1.00458e-05	0.000130763
Cnpy2	0.851757	1.19212	1.3996	1.0076e-05	0.000131057
Rbx1	1.60765	1.19035	0.740424	1.03069e-05	0.000133959
Mrpl1	0.222744	0.0861964	0.386975	1.03207e-05	0.000134036
Ramp1	0.115791	0.0212383	0.183419	1.07368e-05	0.00013923
Gm10941	0.115109	0.0207406	0.180182	1.07368e-05	0.00013923
Atf6b	0.214682	0.0806284	0.375572	1.08091e-05	0.000140031
1110032A03Rik	0.140997	0.0349443	0.247836	1.08148e-05	0.000140031
Sod1	0.390804	0.630574	1.61353	1.08241e-05	0.000140045
Psmb5	1.21481	0.858961	0.707076	1.08912e-05	0.000140807
Tsc22d4	0.250928	0.101588	0.404848	1.09119e-05	0.000140969
Hsp90aa1	2.74959	2.08732	0.759141	1.09918e-05	0.000141894
Upb1	0.117095	0.0193444	0.165202	1.11114e-05	0.00014333
Vbp1	0.412897	0.213191	0.516329	1.11733e-05	0.000144021
Prrg2	0.207456	0.0746901	0.360028	1.13323e-05	0.000145907
Qsox2	0.0824296	0.206299	2.50273	1.13366e-05	0.000145907
Eif4b	0.244427	0.436234	1.78472	1.13537e-05	0.000146018
Tpr	0.630358	0.383321	0.608101	1.15617e-05	0.000148581
Cdh1	0.310258	0.526352	1.6965	1.15921e-05	0.00014886
Cldnd1	0.242032	0.0946459	0.391048	1.16044e-05	0.000148907
S100a1	0.287239	0.129872	0.452139	1.17122e-05	0.000150179
Ptk7	0.055856	0.160513	2.87369	1.17629e-05	0.000150706
Timm17b	0.372769	0.604866	1.62263	1.17709e-05	0.000150706
Ghitm	0.253456	0.453097	1.78768	1.18576e-05	0.000151704
Nfat5	0.201431	0.072083	0.357854	1.18984e-05	0.000152112
Sephs2	0.246075	0.438002	1.77995	1.2227e-05	0.000156196
Eif3d	0.455253	0.710795	1.56132	1.2391e-05	0.000158174
1700019D03Rik	0.0338857	0.12069	3.56168	1.24179e-05	0.0001584
Cldn7	0.709137	0.443217	0.625009	1.24507e-05	0.000158701
Zdhhc12	0.186756	0.0604258	0.323554	1.2497e-05	0.000159172
Tspan13	0.682798	0.995396	1.45782	1.25162e-05	0.000159299
Tssc4	0.47668	0.265091	0.556118	1.26086e-05	0.000160356
Ocrl	0.16493	0.0457904	0.277635	1.26229e-05	0.000160419
Cox4i1	4.0448	5.23107	1.29328	1.2641e-05	0.00016053
Man1a	0.0606505	0.170148	2.80537	1.2814e-05	0.00016255
Pdcd5	0.740693	0.471709	0.636848	1.28189e-05	0.00016255
Ckb	0.567127	0.331966	0.585348	1.28416e-05	0.000162636
H2-Ab1	0.179124	0.0561448	0.313441	1.28483e-05	0.000162636
Gm11808	0.365569	0.595306	1.62844	1.28541e-05	0.000162636
Grhpr	0.285087	0.490433	1.72029	1.29057e-05	0.000163168
Itpkb	0.105559	0.0175799	0.166541	1.29558e-05	0.000163562
C1qc	0.104543	0.0180508	0.172663	1.29558e-05	0.000163562
Set	0.561764	0.84411	1.50261	1.34557e-05	0.000169748
Mrpl15	0.24856	0.442207	1.77908	1.35222e-05	0.000170461
Ak2	0.367912	0.592948	1.61166	1.35671e-05	0.000170902
Ids	0.106162	0.017515	0.164984	1.3619e-05	0.000171305
Tmsb15b1	0.107355	0.014875	0.138559	1.36191e-05	0.000171305
Madcam1	0.00463523	0.0568865	12.2727	1.38005e-05	0.000173333
Rims4	0.00499321	0.0564532	11.306	1.38005e-05	0.000173333
Ier2	1.02275	1.38733	1.35647	1.38542e-05	0.00017388
Slc29a4	0.0721724	0.00681391	0.0944116	1.39895e-05	0.000175329
Gast	0.0731285	0.00154846	0.0211745	1.399e-05	0.000175329
Med31	0.220572	0.0813016	0.368595	1.41175e-05	0.000176798
Fyn	0.0363921	0.131177	3.60455	1.41305e-05	0.000176832
Tmem229b	0.0747364	0.00515717	0.0690048	1.41724e-05	0.000176972
Meis3	0.0738926	0.00568078	0.0768788	1.41725e-05	0.000176972
Efcab10	0.0747195	0.00359598	0.0481265	1.41726e-05	0.000176972
2410015M20Rik	1.28719	0.924984	0.718608	1.44368e-05	0.000180053
Scnn1b	0.0591276	0	0	1.44403e-05	0.000180053
Ctss	0.0944899	0.0155335	0.164393	1.47888e-05	0.000184133
Unc80	0.094644	0.0133486	0.14104	1.47889e-05	0.000184133
Erh	2.00271	1.52466	0.761296	1.53381e-05	0.000190832
Pipox	0.00635068	0.0632223	9.95521	1.54779e-05	0.000192157
Slc25a47	0.00661514	0.0612087	9.25281	1.54781e-05	0.000192157
Slc12a8	0.0065471	0.0606597	9.26512	1.54782e-05	0.000192157
Cspp1	0.26785	0.113621	0.424194	1.5659e-05	0.000194262
Emc7	0.538518	0.308513	0.572892	1.56844e-05	0.000194436
Map2k3	0.098246	0.22892	2.33007	1.57047e-05	0.000194548
Gstm3	0.00987052	0.0718778	7.28207	1.57972e-05	0.000195412
Fam13a	0.00959488	0.0714279	7.44438	1.57972e-05	0.000195412
Gpsm1	0.138092	0.0352374	0.255174	1.59047e-05	0.0001966
Tinagl1	0.239692	0.0999594	0.417032	1.59559e-05	0.000197091
Cstf3	0.205979	0.0741931	0.360197	1.60149e-05	0.000197678
Ghrl	1.76232	1.33792	0.759181	1.62156e-05	0.000200012
Ubald2	0.347003	0.171556	0.494393	1.6342e-05	0.000201282
Papss1	0.346161	0.171106	0.494297	1.6342e-05	0.000201282
Echs1	0.291947	0.500113	1.71303	1.65154e-05	0.000203271
Clta	1.32474	0.961879	0.726088	1.66613e-05	0.000204921
Agtpbp1	0.0431135	0.131908	3.05956	1.66885e-05	0.000205108
Gse1	0.145057	0.0404228	0.278669	1.68181e-05	0.000206406
Trappc2	0.14599	0.0380063	0.260335	1.68181e-05	0.000206406
Dpf2	0.189322	0.0679891	0.359119	1.70961e-05	0.000209668
Serinc3	0.123081	0.270458	2.1974	1.71193e-05	0.000209803
Prmt2	0.147421	0.0369801	0.250847	1.74626e-05	0.000213857
Tubg1	0.183538	0.0577488	0.314643	1.7505e-05	0.000214224
Hdgf	0.401004	0.63455	1.5824	1.75344e-05	0.000214385
Hsbp1	1.16878	0.830924	0.710931	1.75431e-05	0.000214385
Srsf2	0.19666	0.369083	1.87675	1.76552e-05	0.000215602
St3gal5	0.15365	0.0462302	0.300881	1.77007e-05	0.000215852
Capsl	0.153414	0.0439824	0.286691	1.77008e-05	0.000215852
Adk	0.221307	0.405315	1.83146	1.78367e-05	0.000217355
H2-Ke6	0.394138	0.208604	0.529268	1.8023e-05	0.000219469
Nktr	0.613114	0.369204	0.602179	1.81175e-05	0.000220463
Ptprj	0.0358927	0.120046	3.34457	1.82597e-05	0.000222037
Ctnnbl1	0.168983	0.0546164	0.323206	1.83163e-05	0.000222412
Cby1	0.169704	0.0501286	0.295388	1.83164e-05	0.000222412
Aes	0.859232	1.19379	1.38936	1.84665e-05	0.000224076
Cetn3	0.505301	0.289089	0.572112	1.85408e-05	0.000224818
Gng5	1.8809	2.44383	1.29929	1.87672e-05	0.000227403
Psma5	0.81486	0.535448	0.657105	1.88084e-05	0.000227742
Araf	0.269935	0.120056	0.44476	1.88252e-05	0.000227785
Plscr3	0.120139	0.027631	0.229991	1.89446e-05	0.000229069
Iqgap1	0.364384	0.183233	0.502856	1.95178e-05	0.000235834
Srsf3	1.22346	0.875114	0.715277	1.99427e-05	0.000240798
Trp53inp2	0.103547	0.01853	0.178952	1.99826e-05	0.000240942
Hdac6	0.102707	0.0187394	0.182456	1.99827e-05	0.000240942
Pja2	0.301519	0.139971	0.46422	2.02666e-05	0.000244194
Ghr	0.24389	0.429976	1.76299	2.12584e-05	0.000255836
Ube2e3	0.344516	0.172028	0.499333	2.12775e-05	0.000255836
Shisa5	0.345647	0.170185	0.492367	2.12775e-05	0.000255836
Runx1t1	0.128392	0.0333091	0.259434	2.14435e-05	0.000257473
C1qb	0.128081	0.0325306	0.253985	2.14436e-05	0.000257473
Stt3b	0.178031	0.341014	1.91547	2.16806e-05	0.000260137
Dnm2	0.202886	0.0739562	0.36452	2.1858e-05	0.000262082
Sec61b	5.84205	7.50157	1.28406	2.19344e-05	0.000262815
Mtcl1	0.0705682	0.00558952	0.0792073	2.20342e-05	0.000263645
Cfap126	0.0703643	0.0051423	0.0730811	2.20344e-05	0.000263645
Stra13	0.4263	0.668009	1.56699	2.27214e-05	0.000271676
Slc35c2	0.114562	0.249351	2.17656	2.27955e-05	0.000272373
Dazap1	0.439314	0.242837	0.552764	2.30027e-05	0.000274392
BC022687	0.0909623	0.0163462	0.179703	2.30121e-05	0.000274392
Gm26699	0.0912575	0.0131838	0.144468	2.30124e-05	0.000274392
Coro1a	0.135127	0.0357872	0.264842	2.3068e-05	0.000274865
Maf1	0.230962	0.0905407	0.392016	2.33449e-05	0.000277772
Gem	0.092989	0.0154569	0.166223	2.33764e-05	0.000277772
Kif1a	0.0936154	0.0138882	0.148353	2.33765e-05	0.000277772
Cdc14b	0.0923696	0.0131416	0.142271	2.33767e-05	0.000277772
Bpnt1	0.187266	0.0663455	0.354285	2.379e-05	0.000282488
Mfng	0.0815706	0.00716864	0.0878826	2.42566e-05	0.00028783
Cacna1a	0.143376	0.040754	0.284245	2.46659e-05	0.000292484
Hnrnpa3	1.23007	0.888009	0.721921	2.4871e-05	0.000294713
Tbl1x	0.285503	0.131424	0.460323	2.49398e-05	0.000295325
Tcta	0.172539	0.0551867	0.319851	2.51631e-05	0.000297538
BC005561	0.173412	0.0535471	0.308785	2.51631e-05	0.000297538
Tmem55b	0.150765	0.0437932	0.290473	2.51787e-05	0.000297538
Commd9	0.223158	0.090265	0.404489	2.54652e-05	0.000300716
Ankrd37	0.165809	0.052661	0.317601	2.56097e-05	0.000302215
Sec11c	0.760461	1.06949	1.40637	2.6024e-05	0.000306893
Ap1s1	0.409855	0.219319	0.535115	2.63931e-05	0.000311033
Mbnl1	0.0881074	0.209057	2.37275	2.64313e-05	0.00031127
Zfyve21	0.299833	0.14029	0.467892	2.67746e-05	0.000315097
Fam213a	0.240397	0.102629	0.426914	2.6805e-05	0.000315239
Npepps	0.261162	0.1127	0.431533	2.75699e-05	0.000324013
Dhrs7	0.199654	0.368134	1.84386	2.78443e-05	0.000327014
S100a6	0.828294	0.555871	0.671104	2.80804e-05	0.000329561
Tubb4b	1.146	0.814724	0.710926	2.85127e-05	0.000334406
Tbca	1.28896	0.937508	0.727336	2.85617e-05	0.000334753
Hsp90b1	4.80456	3.71189	0.772578	2.88462e-05	0.000337856
Trappc4	0.366554	0.191927	0.523597	2.93375e-05	0.000343376
Mtfr1l	0.234644	0.0986363	0.420366	2.96112e-05	0.000346108
Actl6a	0.234611	0.0976092	0.416047	2.96112e-05	0.000346108
Nudc	0.583616	0.35622	0.610367	2.97048e-05	0.000346966
Smarcb1	0.323231	0.157473	0.487184	2.97325e-05	0.000347054
Raly	0.585136	0.355012	0.606717	3.00028e-05	0.000349554
Ogfr	0.19898	0.0778323	0.391156	3.00076e-05	0.000349554
Tyrobp	0.198892	0.0746826	0.375494	3.00077e-05	0.000349554
AU020206	0.0154021	0.0785316	5.09874	3.04762e-05	0.000354771
Nomo1	0.0838667	0.202899	2.4193	3.13247e-05	0.000364401
Ap2s1	0.823134	0.546449	0.663864	3.16156e-05	0.000367537
Eif4e	0.429816	0.237579	0.552745	3.27854e-05	0.000380878
Thop1	0.0972163	0.216468	2.22666	3.29775e-05	0.000382617
Agpat5	0.0800128	0.193644	2.42016	3.29796e-05	0.000382617
Ostc	2.17885	1.67703	0.769688	3.35755e-05	0.000389084
Pja1	0.265811	0.117892	0.44352	3.35824e-05	0.000389084
Chchd2	4.33682	3.35913	0.77456	3.36845e-05	0.000390005
Hsd17b13	0.00410688	0.0469791	11.4391	3.37135e-05	0.000390077
Nccrp1	0.0127218	0.0760722	5.97969	3.45469e-05	0.000399451
Gnptg	0.296649	0.138076	0.465453	3.50257e-05	0.000404716
Dynlt1a	0.0889676	0.0132392	0.148809	3.51803e-05	0.000405686
Rpusd1	0.0902441	0.0119233	0.132122	3.51803e-05	0.000405686
Ttc8	0.0903371	0.0103105	0.114133	3.51805e-05	0.000405686
Ube2c	0.450692	0.6881	1.52676	3.52959e-05	0.000406743
Nkiras2	0.169597	0.0580895	0.342515	3.55997e-05	0.00040997
Tmem163	0.069135	0.00479724	0.0693895	3.64547e-05	0.00041926
Lrrc73	0.0699542	0.00242261	0.0346314	3.64552e-05	0.00041926
Tceal1	0.106039	0.0239217	0.225593	3.67191e-05	0.000422012
Fbxo21	0.148676	0.044702	0.300668	3.68493e-05	0.000423225
Pdlim1	0.0816725	0.196563	2.40672	3.71026e-05	0.00042585
Adprh	0.213107	0.0852143	0.399866	3.72577e-05	0.000427345
Cmtm8	0.0704052	0.183188	2.60192	3.74175e-05	0.000428891
Snx17	0.386164	0.204544	0.529682	3.74837e-05	0.000429363
Spag7	0.513084	0.300716	0.586096	3.78044e-05	0.000432718
Pcmt1	0.3883	0.206076	0.530712	3.7827e-05	0.000432718
Cadps	0.079995	0.00857868	0.10724	3.82191e-05	0.000436628
Vdr	0.0801269	0.00605846	0.0756108	3.82196e-05	0.000436628
Taf10	0.0439027	0.134948	3.0738	3.83981e-05	0.00043827
Edaradd	0.0122597	0.0708956	5.78283	3.84143e-05	0.00043827
Vars	0.0930054	0.213408	2.29458	3.87431e-05	0.000441728
Myh11	0.054223	0	0	3.87824e-05	0.000441883
Sumo3	0.52924	0.315714	0.596541	3.97604e-05	0.000452726
Comt	0.331832	0.16751	0.504803	3.98357e-05	0.000452983
Cdc5l	0.331097	0.167601	0.506198	3.98357e-05	0.000452983
Ppia	8.83802	11.2664	1.27477	4.01155e-05	0.000455863
Krt6a	0.0561261	0	0	4.04445e-05	0.000459298
Gm13344	0.0046168	0.0539416	11.6838	4.05379e-05	0.000459456
Ctla2a	0.00533478	0.0512793	9.61226	4.05385e-05	0.000459456
Hbb-y	0.00472331	0.0513814	10.8783	4.05386e-05	0.000459456
Psmc1	0.426086	0.239192	0.561369	4.11796e-05	0.000466413
Procr	0.0403876	0.128766	3.18825	4.17198e-05	0.00047222
Dcps	0.356978	0.18284	0.512189	4.23281e-05	0.000478789
Fuom	0.211319	0.383515	1.81487	4.26806e-05	0.00048246
Tia1	0.281513	0.129191	0.458917	4.32493e-05	0.000488297
Bri3	0.203139	0.368308	1.81308	4.32538e-05	0.000488297
Cth	0.00623859	0.0563582	9.0338	4.35739e-05	0.00049127
Nphs1	0.0074354	0.0535372	7.20032	4.35744e-05	0.00049127
Pde4a	0.00912785	0.0610794	6.69154	4.36347e-05	0.000491627
Dnajc8	0.494386	0.287337	0.581199	4.4297e-05	0.000498762
Dnajc25	0.0302144	0.109659	3.62937	4.44137e-05	0.000499422
Carnmt1	0.0303016	0.108717	3.58782	4.44137e-05	0.000499422
Scoc	0.190887	0.0699527	0.366462	4.51969e-05	0.000507564
Pde6d	0.191752	0.0671577	0.350232	4.51969e-05	0.000507564
Serpinb6a	0.240079	0.415652	1.73131	4.59329e-05	0.000515492
Nono	0.655937	0.418433	0.637917	4.61298e-05	0.000517365
Pvrl3	0.0974346	0.0179467	0.184192	4.64392e-05	0.000520495
Pop5	0.539625	0.32417	0.600732	4.73854e-05	0.000530753
Cldn6	0.371847	0.198064	0.532649	4.77851e-05	0.000534882
Cox7b	1.55514	1.99947	1.28572	4.79356e-05	0.000536217
Rpl9-ps6	0.251561	0.435615	1.73165	4.81807e-05	0.000538608
Ssb	0.894293	0.617135	0.690082	4.8452e-05	0.000541288
Atp5j	2.1829	2.79002	1.27813	4.9082e-05	0.000547971
Creb3l1	0.0540993	0.151008	2.79131	4.9314e-05	0.000550204
Daam1	0.168353	0.0555052	0.329695	4.98021e-05	0.000555289
Ost4	0.841646	1.15093	1.36748	5.0129e-05	0.000558571
Tsen34	0.630466	0.399625	0.633856	5.09855e-05	0.000567747
Gm9493	0.471277	0.711317	1.50934	5.11411e-05	0.000569111
Dsg2	0.0699365	0.17236	2.46452	5.13826e-05	0.000571428
Acvr1c	0.146039	0.0418472	0.286548	5.1884e-05	0.000576489
Klf7	0.139213	0.0377914	0.271464	5.19048e-05	0.000576489
Pabpc1	1.42032	1.82463	1.28466	5.22379e-05	0.000579813
Zcchc11	0.229129	0.0938207	0.409467	5.2894e-05	0.000586718
Scfd1	0.352484	0.181743	0.515606	5.32947e-05	0.00059078
Ccndbp1	0.153143	0.0509513	0.332703	5.33441e-05	0.000590947
Usmg5	2.38799	1.85159	0.775374	5.3913e-05	0.000596864
Cdh2	0.0865804	0.0132744	0.153319	5.41835e-05	0.000599473
Ndufb6	0.746565	1.03991	1.39293	5.4404e-05	0.000600658
Med27	0.104626	0.0238915	0.228351	5.443e-05	0.000600658
Tmed8	0.104539	0.0231507	0.221457	5.44301e-05	0.000600658
St18	0.10544	0.0194414	0.184384	5.44305e-05	0.000600658
Itpa	0.299741	0.1425	0.475412	5.49095e-05	0.000605555
Maml3	0.087533	0.0155541	0.177694	5.58908e-05	0.000615593
Adrbk2	0.0886139	0.0121047	0.1366	5.58914e-05	0.000615593
Sct	0.0658876	0.00631269	0.09581	5.62988e-05	0.000618514
Myt1	0.0656835	0.0046761	0.0711914	5.62997e-05	0.000618514
Syt5	0.0657204	0.00398808	0.0606826	5.63e-05	0.000618514
1700056E22Rik	0.0665219	0.0020896	0.0314122	5.63005e-05	0.000618514
Bpgm	0.219407	0.0924874	0.421534	5.76907e-05	0.000633363
Sra1	0.506794	0.305099	0.602017	5.77259e-05	0.000633363
Psmd2	0.4678	0.269418	0.575926	5.86665e-05	0.000642921
Fis1	0.822079	0.556531	0.67698	5.86719e-05	0.000642921
Nars	0.259539	0.436539	1.68198	5.919e-05	0.000648054
Tspyl4	0.0755533	0.00865073	0.114498	5.92157e-05	0.000648054
Cyhr1	0.240007	0.107762	0.448997	5.92577e-05	0.0006481
2015-09-01	1.63178	1.24924	0.765566	5.99543e-05	0.000655301
Prox1	0.185617	0.073144	0.394059	6.05109e-05	0.000660965
Hspb11	0.187962	0.0695813	0.370189	6.12453e-05	0.000668562
Rab2a	1.09351	0.785694	0.718508	6.16583e-05	0.000672644
Gstt3	0.0249245	0.0978454	3.92567	6.19023e-05	0.000674877
Scn9a	0.0774844	0.011309	0.145951	6.28593e-05	0.000684876
Nadk2	0.016757	0.080837	4.82407	6.30562e-05	0.000686586
Usp18	0.0517141	0.0032466	0.0627798	6.3259e-05	0.00068794
Ankrd33b	0.0519754	0.00106798	0.0205478	6.32607e-05	0.00068794
Aamp	0.600039	0.379999	0.633291	6.42505e-05	0.000698261
Rac1	0.214316	0.384699	1.79501	6.47849e-05	0.000703625
Commd7	0.23311	0.100485	0.431063	6.53391e-05	0.000709195
Amn1	0.12004	0.030574	0.254699	6.72808e-05	0.00072981
Slirp	0.520158	0.761735	1.46443	6.96148e-05	0.000754587
Fkbp4	0.9876	0.69798	0.706744	6.96528e-05	0.000754587
Ide	0.0677517	0.170373	2.51467	7.14969e-05	0.000774076
Txndc15	0.243007	0.112182	0.461644	7.20621e-05	0.000779705
Ttc14	0.244643	0.110876	0.453215	7.211e-05	0.000779732
Lgals3	0.199512	0.0780768	0.391338	7.3396e-05	0.000793139
Rgs11	0.0491453	0.141181	2.87273	7.44849e-05	0.0008044
4930415O20Rik	0.00178701	0.0384336	21.5072	7.52859e-05	0.000812539
Pgap1	0.14352	0.0434229	0.302557	7.62086e-05	0.000821982
Cyb5a	0.526118	0.77407	1.47129	7.64233e-05	0.00082378
Son	1.12049	0.811629	0.724351	7.67438e-05	0.000826716
Kmt2e	0.378881	0.206037	0.543803	7.74297e-05	0.000833582
D8Ertd738e	0.927737	1.24239	1.33916	7.749e-05	0.000833709
Stat3	0.218766	0.0886676	0.405308	7.76571e-05	0.000834984
Wdr6	0.191078	0.0754618	0.394926	7.79346e-05	0.000836399
Krit1	0.191238	0.0729642	0.381535	7.79347e-05	0.000836399
Map2k1	0.192028	0.0703769	0.366493	7.79347e-05	0.000836399
Trappc6a	0.369891	0.578869	1.56497	7.93329e-05	0.000850873
Nab1	0.0241793	0.0915429	3.786	7.97179e-05	0.000854468
Rab6a	0.238913	0.105847	0.443036	8.01791e-05	0.000858876
Spcs2	1.9497	1.51547	0.777281	8.10319e-05	0.000867471
Irak1bp1	0.100875	0.0214517	0.212657	8.1546e-05	0.000871889
Hmox1	0.101731	0.0197552	0.194191	8.15462e-05	0.000871889
Aldh6a1	0.0305706	0.107101	3.50341	8.3194e-05	0.000888527
Efemp2	0.102745	0.0246936	0.240338	8.32832e-05	0.000888527
Plppr1	0.0838256	0.0135176	0.161259	8.33085e-05	0.000888527
Vgf	0.0846279	0.0110086	0.130082	8.33091e-05	0.000888527
Rpl15	1.3137	1.68177	1.28017	8.33671e-05	0.000888594
Ctbp2	0.0650417	0.161638	2.48515	8.42841e-05	0.000897255
Tenm4	0.0638642	0.16272	2.54791	8.42841e-05	0.000897255
Gaa	0.210966	0.0904158	0.42858	8.50643e-05	0.000905
Rheb	0.573157	0.359553	0.627321	8.66363e-05	0.000921154
Nfu1	0.249603	0.116021	0.464822	8.72781e-05	0.000927404
Mycbp	0.284616	0.466305	1.63836	8.73755e-05	0.000927865
Gipc1	0.280821	0.135051	0.480914	8.78357e-05	0.000932176
Akr1c19	0.0620093	0.00797151	0.128554	9.01502e-05	0.000955582
Rapgef4	0.0618812	0.00508457	0.0821666	9.01524e-05	0.000955582
Ddost	2.14691	1.67407	0.779757	9.04043e-05	0.000957662
Tmed4	0.518302	0.315042	0.607835	9.07997e-05	0.000961257
Tprgl	0.203771	0.0831731	0.40817	9.16081e-05	0.000969218
Sgta	0.261213	0.119964	0.459256	9.24805e-05	0.000977846
Mtch2	0.579502	0.360121	0.621431	9.30355e-05	0.00098311
Nipsnap3b	0.204955	0.0846112	0.412829	9.34338e-05	0.000985953
Golim4	0.261441	0.126952	0.485587	9.34768e-05	0.000985953
Jakmip1	0.0643399	0.00435636	0.0677085	9.35909e-05	0.000985953
Sstr3	0.0647819	0.00325966	0.0503174	9.35915e-05	0.000985953
Pde1c	0.0639266	0.00411149	0.0643159	9.35915e-05	0.000985953
Metap2	0.750773	1.03853	1.38328	9.5868e-05	0.00100932
Card19	0.171452	0.0614404	0.358352	9.61533e-05	0.0010117
Rab18	0.315698	0.163716	0.518585	9.637e-05	0.00101336
Eif2s3x	0.126836	0.255788	2.01668	9.66715e-05	0.00101591
Psat1	0.100554	0.214766	2.13582	9.72964e-05	0.00102185
Kdelr3	0.0613773	0.156633	2.55197	9.76602e-05	0.00102504
Dcaf8	0.272011	0.130924	0.481319	9.77773e-05	0.00102565
Myef2	0.162636	0.0575279	0.353722	9.79533e-05	0.00102687
Coq10b	0.117527	0.030545	0.259899	9.82088e-05	0.00102767
Gprasp1	0.117415	0.0306345	0.260908	9.82088e-05	0.00102767
Spink4	0.116849	0.0302885	0.25921	9.8209e-05	0.00102767
Psmc4	0.522109	0.323838	0.620251	9.83178e-05	0.00102818
Bbx	0.196124	0.0794817	0.405263	9.92161e-05	0.00103694
Psmb7	0.928701	0.654854	0.705129	9.95299e-05	0.00103959
Nit1	0.117625	0.0314577	0.26744	0.000100796	0.00105218
2010320M18Rik	0.153476	0.0519413	0.338433	0.000101068	0.00105374
Gm10093	0.153702	0.0513536	0.334111	0.000101068	0.00105374
Rbm25	0.696972	0.461473	0.662112	0.000101744	0.00106014
Vat1	0.127923	0.260483	2.03625	0.000102924	0.00107179
C1rl	0.0041328	0.0430063	10.4061	0.000103065	0.0010726
Dusp18	0.0910115	0.017223	0.18924	0.000104081	0.00108252
Fmnl2	0.0493848	0.00113054	0.0228926	0.000104287	0.00108337
Pappa2	0.048672	0.00063061	0.0129563	0.000104289	0.00108337
Morc4	0.0218747	0.0879289	4.01967	0.000104893	0.00108898
Rrp1	0.570126	0.359434	0.630446	0.000105294	0.00109249
As3mt	0.140003	0.0451079	0.322193	0.00010622	0.00110144
Unc50	0.297769	0.147821	0.49643	0.000106468	0.00110333
Cep170	0.0923726	0.021073	0.22813	0.000107315	0.00111078
Agt	0.0931218	0.017828	0.191448	0.000107315	0.00111078
Chkb	0.134254	0.0367649	0.273846	0.000108471	0.00112206
Banf1	0.387891	0.596619	1.53811	0.000109142	0.00112833
Hdac2	0.381195	0.210414	0.551985	0.000109369	0.00113
Relt	0.0503075	0.00331901	0.0659745	0.000109478	0.00113044
Atxn10	0.688788	0.455173	0.660832	0.000114451	0.00118103
Hnrnpab	0.587986	0.835277	1.42057	0.000114515	0.00118103
Acacb	0.00796947	0.0596886	7.48965	0.000116619	0.00120059
Scml4	0.00797441	0.0594385	7.45365	0.000116619	0.00120059
Thbs1	0.00874772	0.0542013	6.19605	0.000116621	0.00120059
Mab21l3	0.00453681	0.0501148	11.0462	0.000117372	0.0012076
Cat	0.138771	0.26968	1.94335	0.000117747	0.00121073
Serbp1	1.63398	2.07169	1.26788	0.000118162	0.00121427
Romo1	1.4567	1.85017	1.27011	0.000118353	0.0012155
Gale	0.171507	0.315957	1.84224	0.000118558	0.00121689
Cct3	0.817587	0.561757	0.687092	0.00012048	0.00123587
Arhgef38	0.00722159	0.0532809	7.378	0.000120748	0.00123724
Ssfa2	0.0328861	0.105309	3.20223	0.000120757	0.00123724
Slc39a6	0.099612	0.0231959	0.232863	0.000121526	0.00124437
Puf60	0.492221	0.296732	0.602844	0.000122285	0.0012514
Fkbp3	0.748605	0.500535	0.668624	0.000123791	0.00126606
Pnisr	0.359674	0.201314	0.559712	0.000124099	0.00126845
Eif4g3	0.198911	0.087168	0.438227	0.000124582	0.00127263
Fam32a	0.507353	0.310878	0.612746	0.000125976	0.00128611
Abcc5	0.0810659	0.0152228	0.187783	0.000126958	0.00129456
Mapk8ip2	0.0808008	0.012653	0.156595	0.000126959	0.00129456
Mogs	0.0739506	0.176593	2.38799	0.00012703	0.00129456
Polr2e	0.422961	0.636138	1.50401	0.000129159	0.00131481
Atp1a1	0.681122	0.453256	0.665456	0.00012917	0.00131481
Rabep1	0.165742	0.0596551	0.359926	0.000129337	0.00131573
Mettl21b	0.0254187	0.0934584	3.67676	0.000129611	0.00131774
Mdh2	1.47232	1.12799	0.76613	0.000130801	0.00132904
Otub1	0.40012	0.227746	0.569195	0.000130965	0.00132993
Actr3	0.495047	0.303211	0.61249	0.000131981	0.00133946
Scrn1	0.083346	0.0134441	0.161304	0.000132933	0.00134674
Tmem38a	0.0821725	0.0142956	0.173971	0.000132933	0.00134674
Spa17	0.0830068	0.0115066	0.138623	0.000132934	0.00134674
Armcx1	0.10729	0.0251368	0.234289	0.000134143	0.00135739
Ovol2	0.106187	0.0257566	0.242559	0.000134143	0.00135739
S100a13	0.192919	0.0779411	0.40401	0.000134652	0.00136173
Eif3b	0.314733	0.50169	1.59402	0.000136969	0.00138435
Zdhhc2	0.107447	0.0265808	0.247386	0.000138268	0.00139666
Psmd6	0.591214	0.376324	0.636529	0.00013901	0.00140333
Fam103a1	0.341912	0.182942	0.535057	0.000141613	0.00142877
Hmga2	0.0813369	0.184341	2.26639	0.000142002	0.00143185
Rdh14	0.152253	0.052568	0.345268	0.0001424	0.00143503
Rhd	0.060073	0.00495399	0.0824663	0.000143556	0.00144414
Ppil6	0.0611926	0.00330015	0.0539305	0.000143556	0.00144414
B230217C12Rik	0.0611526	0.00280979	0.0459473	0.000143557	0.00144414
Stx1a	0.0715193	0.00940158	0.131455	0.00014399	0.00144429
Fam219a	0.0716031	0.00911335	0.127276	0.00014399	0.00144429
Dcx	0.0705164	0.00961839	0.136399	0.000143991	0.00144429
Cd79a	0.0716653	0.0079525	0.110967	0.000143991	0.00144429
Phyhipl	0.0708144	0.00798388	0.112744	0.000143992	0.00144429
Dnajb2	0.145955	0.0488297	0.334554	0.000149281	0.0014956
Fam135a	0.14478	0.04966	0.343004	0.000149281	0.0014956
Uchl5	0.186086	0.333175	1.79043	0.000150255	0.00150422
Trabd	0.307419	0.49219	1.60104	0.00015037	0.00150422
2810428I15Rik	0.460781	0.67903	1.47365	0.000150404	0.00150422
Ift74	0.128959	0.0363941	0.282213	0.000150732	0.00150661
Unc119	0.122847	0.0361243	0.294058	0.000153637	0.00153387
Phldb2	0.124178	0.0338634	0.272701	0.000153637	0.00153387
Dnah9	0.0729334	0.00634182	0.0869537	0.0001549	0.00154558
Tapbp	0.206294	0.0899376	0.435968	0.000156002	0.00155567
Tecr	1.10607	0.812312	0.734415	0.000156537	0.0015601
Podxl2	0.0893382	0.0175129	0.196029	0.000157552	0.00156841
Dusp10	0.0903577	0.0138797	0.153608	0.000157553	0.00156841
Erp29	1.55714	1.20555	0.774208	0.000157998	0.00157193
Aga	0.180105	0.0665713	0.369626	0.000158098	0.00157202
Ndfip2	0.335062	0.17806	0.531423	0.000160848	0.00159843
Rbbp6	0.25793	0.121854	0.472431	0.000162651	0.00161541
Myeov2	1.06894	0.783492	0.732963	0.000163936	0.00162724
Eif2ak3	0.0237412	0.08679	3.65566	0.000165472	0.00164153
Commd1	0.602715	0.388288	0.644231	0.000166827	0.00165402
Smpd2	0.171179	0.0639116	0.373361	0.000167669	0.00166141
Wtap	0.269758	0.130113	0.482331	0.000169762	0.00168021
Nudt16l1	0.269566	0.128305	0.475969	0.000169762	0.00168021
Trf	0.216777	0.0963955	0.444675	0.000170641	0.00168794
Skap1	0.0469923	0.00152587	0.0324706	0.000170884	0.00168845
Calml3	0.0465331	0	0	0.000170889	0.00168845
Itfg1	0.218865	0.0963198	0.440088	0.000172876	0.00170711
Rbm3	1.27913	0.964147	0.753749	0.000175099	0.00172767
Mecr	0.102942	0.215554	2.09393	0.000175234	0.00172767
Med21	0.281617	0.137158	0.487038	0.00017526	0.00172767
Nap1l4	0.35031	0.190884	0.544899	0.000177498	0.00174872
Ssbp4	0.248743	0.119115	0.478869	0.000178334	0.00175595
Nhp2l1	0.709138	0.476866	0.672459	0.000178766	0.0017592
Agpat4	0.0958266	0.0239028	0.249438	0.000179996	0.00177028
Pnn	0.402213	0.233411	0.580318	0.000180941	0.00177857
Acadvl	0.229415	0.106844	0.465724	0.000187646	0.00184342
N6amt1	0.15814	0.0530222	0.335285	0.000191298	0.00187822
Isyna1	0.473729	0.290943	0.614156	0.00019201	0.00188413
Mapre2	0.149181	0.0526248	0.352757	0.000197959	0.00193919
Mast4	0.149558	0.0520669	0.348139	0.000197959	0.00193919
Stx12	0.148901	0.0507396	0.340761	0.000197959	0.00193919
Taf6l	0.343738	0.185974	0.541034	0.000201377	0.00197155
Xpot	0.0443276	0.12147	2.74028	0.00020165	0.00197309
Cryzl1	0.18361	0.0787418	0.428854	0.000201896	0.00197438
Csnk1a1	0.869531	0.615885	0.708296	0.000203024	0.00198428
Mocs2	0.319519	0.170744	0.534379	0.000204035	0.00199303
Gpx8	0.086295	0.186639	2.1628	0.000205109	0.00200238
Fign	0.0142103	0.0662052	4.65894	0.000206962	0.00201931
Nhp2	0.214996	0.368545	1.71419	0.000207243	0.00202091
Agtrap	0.110924	0.0336116	0.303015	0.000207607	0.00202217
Arl6	0.112327	0.0309544	0.275573	0.000207607	0.00202217
2210016L21Rik	0.251558	0.123722	0.491821	0.00020857	0.00202925
Hmox2	0.252463	0.122232	0.484157	0.00020857	0.00202925
Sec63	0.160909	0.295377	1.83568	0.000213264	0.00207374
Metrn	0.0284079	0.0965766	3.39964	0.000214149	0.00207749
2310033P09Rik	0.12727	0.039654	0.311573	0.000214269	0.00207749
Ctxn1	0.127644	0.036102	0.282833	0.00021427	0.00207749
Acsl1	0.0227416	0.0825825	3.63134	0.000214293	0.00207749
Slc39a14	0.0219468	0.0827331	3.76971	0.000214294	0.00207749
Ttll7	0.176644	0.0667543	0.377903	0.000214375	0.00207749
Ifi35	0.113972	0.0271141	0.237901	0.00021619	0.00209389
Lsm5	0.389311	0.588085	1.51058	0.000218306	0.0021132
St5	0.0401971	0.117388	2.92031	0.00021938	0.0021224
Golga4	0.358967	0.203117	0.565837	0.000220058	0.00212777
Sf3b4	0.277303	0.140926	0.508201	0.000224603	0.00217049
Map3k15	0.066949	0.0122577	0.183091	0.000226601	0.00218371
Snx24	0.0671371	0.00971894	0.144763	0.000226604	0.00218371
Il6ra	0.0670879	0.00959341	0.142998	0.000226604	0.00218371
Upk3bl	0.0675958	0.00782646	0.115783	0.000226605	0.00218371
Tmod1	0.0681931	0.00649341	0.0952209	0.000226606	0.00218371
Nsmce1	0.287339	0.148723	0.517588	0.000226827	0.00218461
Dnaja4	0.0690631	0.00962844	0.139415	0.000229301	0.0022072
Pycr2	0.679021	0.456086	0.671681	0.000230683	0.00221925
Mphosph6	0.168613	0.0692554	0.410735	0.000232331	0.00223262
Atp2c1	0.16866	0.0654464	0.388037	0.000232332	0.00223262
Birc5	0.261369	0.424398	1.62375	0.000233226	0.00223996
Slc25a53	0.086036	0.0163006	0.189462	0.000235362	0.00225921
Fam43a	0.059209	0.00511688	0.0864206	0.000239714	0.00229844
Flywch2	0.0589276	0.0045899	0.0778905	0.000239716	0.00229844
mt-Co3	20.4057	25.5984	1.25448	0.000240611	0.00230573
Gm13010	0.00160251	0.0350218	21.8544	0.000244391	0.00233937
B230334C09Rik	0.00179982	0.0342426	19.0256	0.000244393	0.00233937
Tnfaip8	0.109803	0.225681	2.05532	0.000245389	0.00234759
Bbip1	0.403086	0.23784	0.590047	0.000245958	0.00234952
Scaf11	0.403181	0.23401	0.580409	0.000245958	0.00234952
Usf2	0.225928	0.109471	0.484538	0.000246137	0.00234952
Limd2	0.227198	0.105626	0.464907	0.000246137	0.00234952
Prkca	0.087755	0.0160004	0.182331	0.000246351	0.00235025
Naga	0.188462	0.0782815	0.415371	0.000247168	0.00235674
Vasp	0.269342	0.136718	0.507602	0.000250229	0.00238328
Ncbp2	0.269484	0.134645	0.499639	0.000250229	0.00238328
Ppp1r15b	0.0615341	0.149451	2.42875	0.000251702	0.00239466
Fbxo16	0.0606511	0.147879	2.4382	0.000251702	0.00239466
Thap11	0.161625	0.0637613	0.394502	0.000252229	0.00239834
Lztfl1	0.208275	0.0900205	0.432218	0.000254207	0.00241581
Ergic1	0.157396	0.290639	1.84655	0.000254641	0.0024186
Snrpd2	1.4005	1.76097	1.25739	0.000254852	0.00241926
Hpcal1	0.184572	0.323851	1.75461	0.000259939	0.00246619
Vkorc1	0.471227	0.684094	1.45173	0.000260126	0.0024666
Hip1r	0.153416	0.0563569	0.367347	0.000262417	0.00248651
Ninj1	0.378355	0.220374	0.582453	0.000262515	0.00248651
Tekt2	0.0947985	0.0237991	0.251049	0.000269505	0.00254994
Upp1	0.0954199	0.0193748	0.203047	0.000269508	0.00254994
Lrrc42	0.180385	0.0750052	0.415807	0.000270749	0.00256027
Snap47	0.217911	0.100383	0.460662	0.000272519	0.00257559
Rps6ka6	0.0102661	0.0562017	5.47449	0.000274751	0.00259525
Akirin1	0.200372	0.0857012	0.42771	0.000276568	0.00261098
Ccdc88a	0.147511	0.0528087	0.357999	0.000279763	0.00263825
Ankra2	0.146561	0.0527658	0.360027	0.000279764	0.00263825
Csf1r	0.0433034	0.00386261	0.0891987	0.000280868	0.00264444
Gcgr	0.0437689	0.00215464	0.0492276	0.000280874	0.00264444
Ppp1r17	0.0442417	0	0	0.000280881	0.00264444
R3hdm4	0.2615	0.131586	0.503197	0.000281885	0.00265244
Srsf7	0.678469	0.461846	0.680718	0.00028694	0.00269852
Fuca1	0.273999	0.140952	0.514423	0.000288225	0.00270913
Gm10036	0.151462	0.28092	1.85472	0.000288608	0.00271124
B4galnt1	0.0276221	0.0903747	3.27183	0.000295	0.00276978
Hmgn1	2.00838	1.59878	0.796054	0.000295561	0.00277353
Gmpr	0.0762344	0.0137969	0.18098	0.000295831	0.00277455
Rom1	0.0449194	0.00255541	0.0568888	0.000296949	0.00278057
1110017D15Rik	0.0450137	0.00205402	0.045631	0.000296951	0.00278057
Slurp1	0.0455249	0	0	0.000296958	0.00278057
Tomm20	1.24889	0.944964	0.75664	0.000298858	0.00279659
Cdo1	0.0924933	0.20027	2.16524	0.000298996	0.00279659
1700088E04Rik	0.103337	0.0252005	0.243866	0.000301479	0.00281829
Itpr1	0.108021	0.0320133	0.296362	0.000302518	0.00282647
Wars	0.137307	0.259975	1.89338	0.000303091	0.00283028
Pomp	1.06596	0.789063	0.740236	0.000305042	0.00284695
Sltm	0.36004	0.206491	0.573522	0.000305674	0.0028513
Bcl11b	0.00772657	0.0531493	6.87878	0.000305963	0.00285245
Ramp2	0.115972	0.0382363	0.329702	0.000306313	0.00285416
Taf1d	0.189863	0.328025	1.7277	0.000306742	0.0028566
Kcnq1	0.0309136	0.0955713	3.09156	0.000308023	0.00286634
Rap1a	0.53517	0.342225	0.639469	0.000308121	0.00286634
Cbx6	0.213031	0.0958995	0.450166	0.000309261	0.00287539
Reg3d	0.00261801	0.0417052	15.9301	0.000310657	0.00288222
Ldb3	0.00259686	0.0412137	15.8706	0.000310659	0.00288222
Lrrc39	0.00395112	0.039201	9.92149	0.000310661	0.00288222
Pm20d1	0.00336901	0.0378108	11.2231	0.000310667	0.00288222
Dynlt1c	0.0769955	0.0146223	0.189911	0.000314204	0.00291192
Slc24a5	0.0780494	0.0119125	0.152627	0.000314206	0.00291192
Trp53	0.254171	0.127586	0.50197	0.000315829	0.00292538
Gabarapl1	0.223945	0.103754	0.4633	0.000323521	0.00299501
Cct8	0.803476	0.567146	0.705866	0.000326666	0.00302249
Pdhb	0.32668	0.177637	0.543764	0.000327843	0.00303175
Vps35	0.276903	0.147404	0.53233	0.000328584	0.00303603
Gfra1	0.00602618	0.0504576	8.37306	0.000328659	0.00303603
Uhrf2	0.225424	0.103085	0.457295	0.000330482	0.00305123
Tiprl	0.27859	0.147519	0.529522	0.000331212	0.00305633
Ppid	0.303413	0.162722	0.536307	0.000333578	0.00307651
Liph	0.00578105	0.0426066	7.37004	0.000334229	0.00307759
Npw	0.00591999	0.0419148	7.08021	0.000334231	0.00307759
2200002J24Rik	0.00541031	0.0415951	7.68813	0.000334233	0.00307759
Gm5900	0.185443	0.0811713	0.437716	0.000338207	0.00311085
Fam174a	0.186188	0.0770374	0.413762	0.000338207	0.00311085
H2afj	0.803301	1.07179	1.33423	0.0003407	0.00313211
Sac3d1	0.158516	0.060703	0.382946	0.000341742	0.00314
Mrps34	0.377799	0.562817	1.48973	0.000344871	0.00316706
Lamtor5	0.421686	0.251668	0.596815	0.000347254	0.00318724
Hspa2	0.0656944	0.0102264	0.155666	0.000348541	0.00319735
Sf3b2	0.697804	0.477042	0.683633	0.000349751	0.00320674
Btg1	0.464683	0.289499	0.623003	0.000351297	0.00321919
Tma7	2.21962	1.77116	0.797957	0.000352496	0.00322846
Cdkn1a	0.245025	0.398451	1.62616	0.000356711	0.00326532
Tox	0.0840378	0.0202313	0.240741	0.00035794	0.00327483
Auh	0.248012	0.126272	0.509138	0.000360883	0.0033
Snx4	0.216904	0.100635	0.463962	0.000361356	0.00330256
Arl2	0.25897	0.131119	0.506309	0.000363958	0.00332281
Sucla2	0.258884	0.130939	0.505783	0.000363958	0.00332281
Clip3	0.0560937	0.00572703	0.102098	0.000365147	0.0033302
Meox1	0.0553075	0.00415831	0.0751852	0.000365155	0.0033302
Creld1	0.153015	0.0567353	0.370783	0.000370575	0.00337605
Phf23	0.152758	0.054405	0.356151	0.000370576	0.00337605
Trappc10	0.0406796	0.11539	2.83654	0.000372003	0.00338726
Pex7	0.1975	0.0901176	0.456291	0.000374197	0.00340543
Fam3a	0.144101	0.0514471	0.357022	0.00038483	0.00349849
Myo6	0.144049	0.0511301	0.35495	0.00038483	0.00349849
Yap1	0.0186079	0.0759111	4.07951	0.0003858	0.00350362
Fgfrl1	0.018316	0.0741379	4.0477	0.000385802	0.00350362
Dnajb11	0.862655	0.620628	0.71944	0.000387992	0.00352165
Cd52	0.0912011	0.023848	0.261488	0.000394561	0.00357749
Tmx4	0.0913229	0.0235667	0.258058	0.000394561	0.00357749
Fpgs	0.0453369	0.125662	2.77173	0.000396403	0.00359041
Prps2	0.0452869	0.122572	2.70657	0.000396404	0.00359041
Acadsb	0.0915306	0.190842	2.085	0.000402432	0.00364309
Larp4	0.119414	0.23529	1.97037	0.000403586	0.00365161
Ndufv1	0.360121	0.542858	1.50743	0.000404131	0.00365462
Slc48a1	0.189697	0.0807234	0.425539	0.000407565	0.00368374
Galnt11	0.0926322	0.0245019	0.264508	0.000415106	0.00374795
Npnt	0.0932416	0.0236236	0.253359	0.000415106	0.00374795
Tyms	0.189869	0.325807	1.71595	0.000416895	0.00376213
Maoa	0.0253017	0.0878429	3.47182	0.000418198	0.00376993
Ric1	0.0257739	0.086487	3.3556	0.000418199	0.00376993
Rtcb	0.33667	0.515144	1.53012	0.000420272	0.00378536
Usp29	0.128143	0.04718	0.368183	0.000420351	0.00378536
Tmem30a	0.299045	0.162128	0.542154	0.000422066	0.00379882
Rora	0.0975377	0.0261081	0.267672	0.000423333	0.00380823
Tes	0.219516	0.108105	0.492468	0.000425902	0.00382532
Scamp2	0.220117	0.105729	0.480334	0.000425902	0.00382532
Grina	0.219439	0.104753	0.477365	0.000425902	0.00382532
Pcolce	0.0993836	0.0267285	0.268943	0.000428043	0.00384255
Abhd8	0.1305	0.0432102	0.331111	0.000434862	0.00390034
1810008I18Rik	0.122501	0.0387629	0.316429	0.000434934	0.00390034
Spcs1	2.28701	1.83327	0.801605	0.000441454	0.00395674
Slc4a7	0.115148	0.0338578	0.294036	0.000448154	0.00401331
Creg1	0.233612	0.381107	1.63137	0.000448234	0.00401331
Pcbp3	0.0729701	0.0147497	0.202134	0.000454274	0.00405898
Prkar2b	0.0721463	0.0148923	0.206418	0.000454275	0.00405898
Slc25a14	0.0724992	0.0144482	0.199288	0.000454276	0.00405898
B3galnt1	0.0732261	0.0121335	0.165699	0.000454279	0.00405898
Alg2	0.20386	0.0881526	0.432418	0.000454802	0.00406154
AI467606	0.0736669	0.0148041	0.200961	0.000459384	0.00409822
Aqp11	0.0737998	0.0135202	0.183201	0.000459387	0.00409822
Uba5	0.316484	0.485445	1.53387	0.000459943	0.00410106
Cacnb2	0.0421438	0.00193794	0.0459841	0.000462579	0.00411615
Lingo1	0.0421562	0.00176616	0.0418955	0.00046258	0.00411615
Tcp11	0.0423213	0	0	0.000462593	0.00411615
Fbxl2	0.041712	0.000593961	0.0142396	0.000462593	0.00411615
Pigx	0.15627	0.0617541	0.395177	0.000465114	0.00413216
Ddit3	0.154911	0.0620197	0.400357	0.000465114	0.00413216
Twf2	0.156015	0.0609127	0.390428	0.000465114	0.00413216
Dtnb	0.0579906	0.140384	2.4208	0.000468858	0.00416327
Smim20	0.255475	0.131206	0.513579	0.000470326	0.00417199
Dbnl	0.255402	0.130664	0.511602	0.000470326	0.00417199
Vta1	0.212575	0.100688	0.473657	0.000474906	0.00421044
Gsk3b	0.355634	0.205393	0.577539	0.000477528	0.0042315
Cyba	0.400104	0.587256	1.46776	0.000482836	0.00427634
Zfp771	0.0873809	0.184032	2.10609	0.000492947	0.00436363
Bcl7b	0.175178	0.0766396	0.437495	0.000498893	0.00441247
Vps72	0.224582	0.111588	0.496869	0.000498977	0.00441247
Snapc5	0.147393	0.0555859	0.377126	0.000500753	0.00442362
Tcn2	0.147475	0.0548706	0.372066	0.000500754	0.00442362
Wdfy1	0.149733	0.0562725	0.375819	0.000503184	0.00443826
B4galt6	0.148658	0.0560978	0.377362	0.000503185	0.00443826
Slc25a37	0.148932	0.0555734	0.373146	0.000503185	0.00443826
Tra2a	0.372881	0.219177	0.587792	0.000507408	0.00447321
Ubl5	1.94566	1.56057	0.802077	0.000509989	0.00449366
Psmd8	0.642689	0.437759	0.681137	0.000520169	0.00458101
Ciapin1	0.416436	0.254404	0.610908	0.000525814	0.00462835
Yipf6	0.118726	0.227455	1.91579	0.000527531	0.00464108
Pde3b	0.080455	0.0198084	0.246204	0.000528586	0.00464799
Swi5	2.07873	1.67317	0.804902	0.000533041	0.00468476
Tmem33	0.260027	0.1373	0.528023	0.000536862	0.00471593
Hmg20b	0.250079	0.127979	0.511753	0.000538702	0.00472968
Arhgef17	0.0625423	0.011053	0.176728	0.000542602	0.00475667
Sobp	0.0621144	0.010255	0.165099	0.000542606	0.00475667
Sh2d3c	0.0624149	0.00943184	0.151115	0.000542607	0.00475667
Mad2l2	0.141849	0.0517328	0.364704	0.000544903	0.00477436
Wwc2	0.0266472	0.0895844	3.36187	0.000548484	0.00480085
Rhoq	0.0265469	0.0879899	3.3145	0.000548485	0.00480085
Rnaseh2a	0.134648	0.25137	1.86687	0.000550799	0.00481731
Sgpp1	0.0590462	0.142075	2.40616	0.000550927	0.00481731
Glis3	0.0648062	0.00796832	0.122956	0.000557542	0.00487023
Bend7	0.0641103	0.00798466	0.124546	0.000557545	0.00487023
Naca	3.9962	4.89863	1.22582	0.000569586	0.00497288
Hes6	0.324917	0.182776	0.562532	0.000574982	0.00500912
Nefm	0.0520824	0.00610637	0.117244	0.000575176	0.00500912
Lhx1	0.0524219	0.00484432	0.0924102	0.000575181	0.00500912
Slc16a9	0.0526511	0.00220172	0.0418171	0.000575194	0.00500912
Rims3	0.052651	0.00220172	0.0418172	0.000575194	0.00500912
Sh3bgrl2	0.0115081	0.0565193	4.91128	0.000584469	0.0050814
Mpp3	0.0878143	0.023135	0.263453	0.000584674	0.0050814
Fam177a	0.0882084	0.0223823	0.253744	0.000584675	0.0050814
Atg10	0.0880423	0.0204668	0.232465	0.000584678	0.0050814
Btf3l4	0.451613	0.287317	0.636202	0.000590638	0.00513061
Arxes1	0.0897102	0.0205705	0.2293	0.000592976	0.00514831
Cops3	0.351183	0.207756	0.591588	0.000594067	0.00515518
Bclaf1	0.4075	0.249914	0.613285	0.000594891	0.00515782
Hnrnpa0	0.171752	0.299526	1.74394	0.000594972	0.00515782
Lpp	0.24143	0.123082	0.509802	0.000597688	0.00517876
Ppp1cc	0.468455	0.297587	0.635251	0.000597999	0.00517884
Dhps	0.127247	0.043857	0.34466	0.000598413	0.00517982
Igsf8	0.178616	0.0811552	0.454357	0.000601362	0.00520272
Ahsa1	0.534048	0.353555	0.662028	0.000605232	0.0052327
Ddx3x	0.344531	0.519577	1.50807	0.000605436	0.0052327
Gpc4	0.117792	0.0432324	0.367021	0.000611726	0.0052725
Gt(ROSA)26Sor	0.11799	0.0401441	0.340234	0.000611728	0.0052725
Sccpdh	0.119099	0.0374528	0.314467	0.000611729	0.0052725
Lrrc16b	0.0541098	0.00452885	0.0836973	0.000612185	0.0052725
Gpd1	0.0544531	0.00406422	0.0746371	0.000612186	0.0052725
Lrfn3	0.054604	0.003644	0.066735	0.000612187	0.0052725
Gdap1	0.0542696	0.00361163	0.0665498	0.000612189	0.0052725
Psme1	0.676821	0.471046	0.695968	0.000613713	0.00528297
Kctd5	0.0963718	0.0266597	0.276633	0.000614704	0.00528358
Rhbdd2	0.0972025	0.0245578	0.252646	0.000614705	0.00528358
Ap2a1	0.096911	0.024569	0.253521	0.000614706	0.00528358
[truncated: 905 more rows]

## Sheet: Byrnes et al. 2018 Cluster 10
	mean outside cluster	mean inside cluster	fold change	P value	P adj
Acta2	0.14624	3.35158	22.9184	0	0
Iapp	68.4138	0.536299	0.00783904	1.3945e-41	1.19801e-37
Nnat	14.3461	0.115262	0.00803442	4.87548e-36	2.79235e-32
Myl9	0.0850448	1.86553	21.9359	3.85352e-34	1.65528e-30
Chga	7.10299	0.037411	0.00526694	4.6382e-32	1.59387e-28
Pyy	13.1668	0.307726	0.0233714	1.98807e-31	5.69318e-28
Npy	3.58664	0.0158859	0.00442918	7.11583e-29	1.74663e-25
Sst	4.69753	0.0553531	0.0117834	1.0448e-28	2.24398e-25
Chgb	4.51046	0.034659	0.00768414	2.12044e-28	4.04816e-25
Ins1	271.69	4.09363	0.0150673	9.40101e-28	1.61528e-24
Actg2	0.0743527	1.44547	19.4407	1.40563e-26	2.19559e-23
Rbp4	5.14934	0.116411	0.0226069	1.54927e-26	2.2183e-23
Pcsk2	4.12083	0.0655596	0.0159093	2.80314e-26	3.70489e-23
Reg1	0.606471	3.45033	5.68919	4.95969e-25	6.08696e-22
Ins2	462.398	5.89412	0.0127469	5.16779e-24	5.91953e-21
Pcsk1n	3.72635	0.184185	0.0494278	8.91051e-24	9.56877e-21
Hbb-bt	22.6598	1.80223	0.0795344	3.88207e-23	3.92363e-20
Gcg	16.616	1.34635	0.0810269	8.1171e-23	7.43562e-20
Cd74	0.319058	2.26626	7.10299	8.22237e-23	7.43562e-20
Mylk	0.0629088	1.18335	18.8105	2.5277e-21	2.17154e-18
Hba-a1	104.729	7.10204	0.0678135	1.46476e-20	1.19846e-17
Cpe	3.4887	0.307756	0.0882151	1.44755e-19	1.13054e-16
Scg2	2.08397	0.00702312	0.00337007	3.64617e-19	2.72385e-16
Scg5	2.03288	0.0140462	0.00690954	3.54896e-17	2.54076e-14
Ctrl	0.0915598	1.1055	12.074	3.56148e-16	2.44773e-13
Ifitm3	1.24596	4.3177	3.46536	1.86038e-15	1.22943e-12
Rnase1	7.76302	24.5725	3.16533	2.03501e-15	1.29502e-12
Scg3	1.6706	0.00607988	0.00363934	2.30902e-15	1.41691e-12
Tagln	0.0420672	0.852768	20.2716	5.75201e-15	3.40797e-12
Gpx3	2.13451	0.15249	0.0714404	1.67127e-14	9.5719e-12
Gstm1	0.97998	3.3001	3.36752	1.25687e-13	6.9663e-11
Hbb-bs	132.136	16.626	0.125825	1.62789e-13	8.74074e-11
Ube2c	0.476975	2.0295	4.25494	1.72091e-13	8.9602e-11
Cpa2	3.42888	9.98056	2.91073	3.04536e-13	1.50613e-10
Tmem97	1.20909	3.87013	3.20087	3.06801e-13	1.50613e-10
Slc38a5	1.72773	0.125014	0.0723577	3.70777e-13	1.76964e-10
Ldha	1.28907	4.06313	3.152	4.48018e-13	2.0805e-10
Cryba2	1.39415	0.00711857	0.00510604	6.56961e-13	2.9705e-10
Hes1	0.982524	3.08942	3.14437	2.62852e-12	1.15803e-09
Fabp5	1.80922	5.30808	2.9339	3.08216e-12	1.32394e-09
Gnas	8.33468	1.8416	0.220956	7.28303e-12	3.039e-09
Tmem27	1.42612	0.0510015	0.0357624	7.42859e-12	3.039e-09
Ghrl	1.68481	0.100142	0.0594383	1.03388e-11	4.1312e-09
Myh11	0.0252385	0.56693	22.4629	1.13028e-11	4.41376e-09
Ppy	1.37388	0.0479912	0.0349311	2.26987e-11	8.66686e-09
Ptf1a	0.215164	1.20693	5.60932	7.01003e-11	2.6184e-08
Sycn	2.9605	7.75585	2.61978	1.11364e-10	4.07118e-08
Ppp1r1a	1.1113	0.0202652	0.0182356	1.79639e-10	6.43034e-08
Cckar	0.482205	1.72581	3.57899	5.62859e-10	1.97368e-07
Slc30a8	1.02764	0	0	1.26103e-09	4.3334e-07
Tpm2	0.128571	0.887612	6.90369	2.35038e-09	7.91847e-07
Cnn1	0.01734	0.425198	24.5212	2.82505e-09	9.33462e-07
Itln1	0.0724147	0.678069	9.36369	3.91204e-09	1.26824e-06
Fam183b	0.943405	0.0140462	0.0148889	5.40666e-09	1.72032e-06
Dbi	2.63367	6.40442	2.43175	6.27062e-09	1.95894e-06
Cpa1	9.64306	22.794	2.36377	1.03894e-08	3.18769e-06
H2-Ab1	0.127845	0.792552	6.19935	1.21006e-08	3.64759e-06
Hmgb2	1.04909	2.68159	2.55611	2.39581e-08	7.09739e-06
Ang	0.370677	1.34163	3.61941	3.42221e-08	9.96617e-06
Mt2	3.09069	7.09782	2.29651	4.32512e-08	1.23857e-05
Tpm1	0.401958	1.40527	3.49605	4.92862e-08	1.38825e-05
Ttr	7.93513	2.57749	0.32482	5.14741e-08	1.4265e-05
1700086L19Rik	0.830912	0	0	5.26959e-08	1.43718e-05
Aplp1	0.995864	0.0622649	0.0625235	5.68743e-08	1.5269e-05
Rpl35	6.33765	14.2224	2.24411	6.48715e-08	1.7148e-05
Ggh	0.338471	1.2379	3.65732	7.47885e-08	1.94699e-05
Phgdh	0.592184	1.75338	2.96087	7.61584e-08	1.95307e-05
H2-Aa	0.114035	0.734741	6.44314	9.74552e-08	2.46246e-05
Cldn10	0.605338	1.72788	2.85441	1.22589e-07	3.05264e-05
Nupr1	1.54444	3.55844	2.30404	1.5203e-07	3.73169e-05
Clps	57.0122	144.25	2.53017	1.56738e-07	3.79307e-05
Mt1	8.10144	17.8166	2.19919	1.64538e-07	3.92652e-05
Scgn	0.782981	0.0140462	0.0179394	1.67868e-07	3.9511e-05
Pax6	0.941421	0.0491619	0.0522209	1.72208e-07	3.99847e-05
Mif	3.40669	7.56498	2.22062	1.78471e-07	4.08866e-05
Hspe1	1.96202	4.43745	2.26167	1.89876e-07	4.29271e-05
Erp27	0.751085	1.91903	2.55501	2.0823e-07	4.64651e-05
Reep5	4.80783	10.4579	2.17518	2.67281e-07	5.88771e-05
Cldn3	0.688498	1.7955	2.60784	3.17447e-07	6.90427e-05
Csrp1	0.227806	0.958579	4.20788	3.42589e-07	7.35795e-05
Pcsk1	0.746926	0	0	3.59928e-07	7.63491e-05
Serpina6	2.59219	5.67946	2.19098	4.07184e-07	8.53199e-05
Mafb	0.867594	0.0421387	0.0485697	4.72187e-07	9.77485e-05
Gng12	1.2057	0.176006	0.145978	6.26553e-07	0.00012816
Sepp1	1.14751	2.61357	2.27761	6.4278e-07	0.000129932
Bex4	0.655843	1.68249	2.56538	7.17627e-07	0.000143375
Ncl	1.61974	3.60233	2.22402	8.43363e-07	0.000166559
Psmb10	0.522797	1.4716	2.81485	9.22285e-07	0.000180076
Gcat	0.716248	1.83501	2.56198	9.39216e-07	0.000181321
Gch1	0.848313	0.0580452	0.0684243	1.07966e-06	0.000206119
Krt18	1.82826	3.96003	2.16602	1.2021e-06	0.000226971
Rpl22	3.51223	7.34206	2.09042	1.41403e-06	0.000264086
Dlk1	4.42422	1.67926	0.379561	1.63808e-06	0.000302639
Tmed6	0.65334	1.63195	2.49786	2.22425e-06	0.000402732
Pnliprp1	46.4042	104.991	2.26252	2.22672e-06	0.000402732
Rpl5	3.7735	7.74897	2.05352	2.25696e-06	0.000403948
Ppp1r14a	0.0061065	0.222917	36.5049	2.50755e-06	0.000444172
Rpl36a	6.44129	13.0927	2.03262	2.69643e-06	0.000472755
Hba-a2	2.26172	0.866693	0.383201	3.03336e-06	0.000526456
Xbp1	0.821399	1.89873	2.31158	3.23522e-06	0.000555876
Rps27l	4.04773	8.19982	2.02578	3.6411e-06	0.000619419
Rpl12	4.86322	9.83477	2.02228	3.76119e-06	0.000628392
Gamt	0.642804	1.6299	2.53561	3.76699e-06	0.000628392
Rnase4	0.999544	2.19348	2.19448	3.91954e-06	0.000645131
Tm4sf4	0.885677	0.128665	0.145273	3.94242e-06	0.000645131
Dhx34	0.274073	0.973461	3.55183	4.69268e-06	0.000755788
Tspan7	1.09145	0.169435	0.155239	4.70663e-06	0.000755788
Cd24a	1.23228	2.60246	2.1119	4.91012e-06	0.000781164
Syt13	0.621055	0.0140462	0.0226168	5.2891e-06	0.000833738
Lyar	0.277623	0.969887	3.49354	5.65728e-06	0.000883668
Neurod1	0.60036	0.00707922	0.0117916	7.60307e-06	0.0011769
Ass1	0.362711	1.08632	2.995	7.92888e-06	0.00121637
Rps12	7.24394	14.2527	1.96754	8.42698e-06	0.00128135
Rps18-ps3	1.74096	3.49268	2.00619	9.77367e-06	0.00147308
Serf2	4.92193	9.64033	1.95865	1.076e-05	0.00160764
Prnp	0.580116	0.0203664	0.0351074	1.10494e-05	0.00163664
H19	1.6947	3.39153	2.00126	1.14034e-05	0.00167465
Meg3	13.0728	5.44665	0.41664	1.45676e-05	0.00212119
H2afz	3.13817	6.06755	1.93347	1.48926e-05	0.00215029
Gapdh	3.31275	6.44025	1.94408	1.58516e-05	0.00226968
Rps8	14.8583	29.0876	1.95767	1.62992e-05	0.00231448
Car9	0.180848	0.693432	3.83434	1.70984e-05	0.00240806
Ifitm2	1.30016	2.69061	2.06944	1.72428e-05	0.00240866
Rbpjl	0.303661	0.956378	3.14949	1.81453e-05	0.00251429
Hmgn3	0.886262	0.111225	0.125499	2.37961e-05	0.00327092
Rps20	7.72378	14.6788	1.90047	2.50896e-05	0.00342134
Isl1	0.675881	0.0125877	0.0186241	2.76113e-05	0.00373059
Rps11	8.59897	16.2713	1.89224	2.77916e-05	0.00373059
Rps4x	10.8422	20.6029	1.90025	2.87713e-05	0.00383216
Cdk1	0.23852	0.793706	3.32764	2.97618e-05	0.00393359
Aldh1a1	0.146589	0.632424	4.31426	3.30677e-05	0.00433717
Tuba1b	1.47207	2.92937	1.98997	3.42521e-05	0.00445848
Alas2	0.531255	0.0138041	0.025984	3.62032e-05	0.00467702
Eno1	1.13934	2.26979	1.9922	3.68704e-05	0.00468103
Rpl17	11.7504	22.2114	1.89027	3.7015e-05	0.00468103
Rpl10a	8.00153	14.9973	1.87431	3.70516e-05	0.00468103
Rps23	13.3728	25.2709	1.88972	4.25371e-05	0.00533483
Rpl32	16.3142	31.0125	1.90095	4.29664e-05	0.00534963
Rpsa	8.43849	15.7708	1.86891	4.36088e-05	0.00539055
Tmsb4x	6.36742	11.8322	1.85824	4.44306e-05	0.0054529
Csrp2	0.54871	1.36103	2.48041	4.48303e-05	0.00546294
Rps2	7.32093	13.5934	1.85679	4.66169e-05	0.00564065
Igf1	0.329524	0.932688	2.83041	5.39391e-05	0.00645134
Tst	0.225144	0.777742	3.45442	5.40678e-05	0.00645134
Rpl13	16.6142	31.2873	1.88317	5.673e-05	0.00672231
Rpl21	8.6369	15.9284	1.84423	5.95231e-05	0.00700497
Bhlha15	0.156447	0.618632	3.95427	6.17288e-05	0.00721234
Rps15a	10.0453	18.5826	1.84989	6.21247e-05	0.00721234
Apoe	1.08872	0.281024	0.258123	6.43763e-05	0.00742358
Dctpp1	0.419338	1.12682	2.68714	6.80524e-05	0.00779518
Rpl3	8.02944	14.7027	1.83109	7.14334e-05	0.00812827
Rpl23a	8.10142	14.8683	1.83527	7.22971e-05	0.00817243
Rplp1	12.9612	23.9644	1.84892	7.39062e-05	0.00828278
Ran	1.70802	3.25285	1.90446	7.42375e-05	0.00828278
Rpl18a	14.0013	25.9237	1.85153	7.80819e-05	0.0086555
Rpl39	8.96512	16.3952	1.82877	8.46157e-05	0.00931966
Rpl7a	3.93078	7.14044	1.81655	0.000103483	0.0113251
Rps24	11.9926	21.8683	1.82348	0.000104524	0.0113666
Pa2g4	0.519396	1.21322	2.33582	0.00010564	0.0114158
Npm1	2.95273	5.38042	1.82218	0.000109042	0.0117097
Rpl23	10.7932	19.5908	1.81511	0.000110388	0.0117807
Ptma	7.98751	14.3649	1.79842	0.000118755	0.0125954
Ppia	9.32148	16.8318	1.8057	0.000121875	0.012847
Gnb2l1	3.99448	7.18673	1.79917	0.000129083	0.0135238
Mrpl12	0.410804	1.04346	2.54004	0.000131999	0.0137455
Rpl37	10.5539	18.9879	1.79913	0.000133312	0.0137986
Top2a	0.272011	0.817622	3.00585	0.000135495	0.0139395
Selk	2.06994	0.968615	0.467945	0.000136815	0.0139395
Prss2	2.02296	3.71625	1.83704	0.000137107	0.0139395
Rps17	9.76477	17.4575	1.7878	0.000148571	0.0150161
Npm3	0.358213	0.951641	2.65663	0.000155573	0.0156319
Resp18	0.454337	0.0210694	0.0463739	0.000164099	0.0163927
Rps10	7.52884	13.3623	1.77482	0.00016608	0.0164425
C1qbp	0.33148	0.912985	2.75427	0.000166512	0.0164425
Tpi1	1.41062	2.6313	1.86534	0.000179812	0.0176545
Rps6	10.2524	18.2278	1.77791	0.000181232	0.0176928
Ppib	4.03339	7.17334	1.77849	0.000190292	0.0184723
Eif5a	2.62254	4.74334	1.80868	0.000196004	0.0189199
Try4	0.443256	1.10979	2.50371	0.000201981	0.019388
Rps3	8.87033	15.6815	1.76786	0.000203648	0.0194393
Flna	0.0686114	0.391017	5.69901	0.000205825	0.0194476
Des	0.0345686	0.292722	8.46784	0.000205998	0.0194476
Mgst1	0.567644	1.28576	2.26509	0.000209882	0.0196858
Edem1	0.446451	1.07465	2.4071	0.000210813	0.0196858
Gm10260	2.64919	4.68832	1.76972	0.000217661	0.0202154
Gm10076	1.36107	2.51439	1.84735	0.000220391	0.020359
Kctd14	0.133005	0.496684	3.73433	0.000225243	0.020679
Atp2a2	0.849055	0.219757	0.258825	0.000226263	0.020679
Rps26	5.89036	10.3694	1.7604	0.000234455	0.0213144
Abcc8	0.441238	0.00642367	0.0145583	0.000250038	0.0226114
Rps25	6.83855	11.961	1.74905	0.00025709	0.0230462
Rrbp1	2.13577	3.76958	1.76498	0.000257529	0.0230462
Rpl7	6.80875	11.9013	1.74795	0.00026084	0.0232215
Rpl9	7.93787	13.8465	1.74436	0.000265008	0.023471
Id3	0.160889	0.537955	3.34364	0.000283377	0.0249691
Snrpf	0.945523	1.81807	1.92282	0.000289687	0.0252917
Tkt	0.547702	1.21815	2.22412	0.000289982	0.0252917
Rpl28	9.44466	16.4811	1.74502	0.00029402	0.0255144
Rpl14	11.7408	20.5631	1.75142	0.000296046	0.0255611
Map1b	0.819837	0.171819	0.209576	0.000305993	0.0262879
Cldn18	0.0391465	0.250761	6.40571	0.000333445	0.0285038
Rpl30	4.89801	8.49652	1.73469	0.000343137	0.029187
Prss53	0.414492	0	0	0.000347511	0.0294135
Eef1d	1.49725	2.73848	1.82901	0.00035014	0.0294907
Rplp2	11.8204	20.6086	1.74347	0.000352823	0.0295717
Serpinf2	0.11743	0.486472	4.14267	0.000357401	0.0296661
Ccnb1	0.118389	0.465029	3.92799	0.000357402	0.0296661
Eef1g	3.85115	6.64675	1.72592	0.000362139	0.0299147
Cela3b	20.9833	37.0947	1.76782	0.000374357	0.030776
Dstn	1.15225	2.06901	1.79563	0.000383175	0.0312575
Eif3m	0.820029	1.60685	1.95951	0.000383852	0.0312575
Txn1	2.08957	3.6585	1.75084	0.00039041	0.0316416
Rps14	17.3355	30.366	1.75167	0.000395115	0.0318726
Rps15	8.69363	14.9294	1.71728	0.00045289	0.0363315
Mrpl30	0.630347	1.35119	2.14357	0.00045785	0.0363315
Naca	4.17159	7.12904	1.70895	0.000458633	0.0363315
Rpl26	11.1301	19.1541	1.72092	0.000458849	0.0363315
Rps19	14.1234	24.3779	1.72607	0.000474599	0.0374062
Hadh	1.41786	0.565812	0.399061	0.000481458	0.0377735
Rps12-ps3	0.79602	1.56901	1.97107	0.00049654	0.0387798
G6pc2	0.396746	0.00702312	0.0177018	0.000512685	0.0398595
Ddit4	0.1984	0.607258	3.06078	0.000516877	0.0400037
Hnrnpab	0.639428	1.31808	2.06134	0.000519195	0.0400037
Eef1b2	3.19416	5.45698	1.70843	0.000530738	0.0407105
Rpl36	9.70143	16.5172	1.70255	0.000534364	0.0408064
Cald1	0.174171	0.569771	3.27133	0.000563127	0.0428126
Id2	0.458969	1.03035	2.24491	0.000584992	0.0442033
Rpl19	8.17296	13.8457	1.69408	0.000586565	0.0442033
Serp1	1.88592	3.28761	1.74323	0.00062354	0.0466345
Ndufa1	1.24187	0.46369	0.37338	0.000624254	0.0466345
Arhgdig	0.815891	1.57271	1.9276	0.000631824	0.0467474
Rpl18	7.66824	12.964	1.69061	0.000633541	0.0467474
Ranbp1	1.07405	1.9428	1.80885	0.000633928	0.0467474
Rpl11	9.4977	16.0241	1.68716	0.000642106	0.0470146
Serbp1	1.72323	2.99492	1.73797	0.000643024	0.0470146
Rpl34	8.80793	14.8788	1.68925	0.000659862	0.047759
Scd2	1.08138	1.96555	1.81762	0.000661267	0.047759
H13	0.77496	1.50445	1.94132	0.000661751	0.047759
Krt7	0.861042	0.216262	0.251163	0.000664323	0.047759
Tubb5	1.90626	3.2706	1.71571	0.000686162	0.0491235
Prdx6	0.780219	1.53673	1.96961	0.000703379	0.0500061
Rplp0	5.99013	10.0474	1.67733	0.000704311	0.0500061
Galk1	0.205347	0.615838	2.99901	0.000714458	0.0505178
Lyz2	0.506386	0.0201348	0.0397618	0.000718378	0.0505867
Tmsb15b2	0.375362	0.0265778	0.0708057	0.0007447	0.0520376
Papss2	0.377281	0.016385	0.0434291	0.000748064	0.0520376
Zcchc18	0.377632	0.00707922	0.0187464	0.000748066	0.0520376
Cel	1.79574	3.08191	1.71623	0.000756283	0.052397
Mgll	0.15519	0.508141	3.27431	0.000764816	0.0527213
Ckb	0.485595	1.11216	2.2903	0.0007671	0.0527213
Nop10	0.852265	1.6086	1.88744	0.000776971	0.0531869
Cox5a	1.32687	2.34247	1.76541	0.000800089	0.0545521
Acaa2	0.235255	0.676583	2.87595	0.000805822	0.0547258
Atp5o	2.15596	3.65472	1.69517	0.000813523	0.0550313
Rps13	9.11811	15.2207	1.66929	0.000844378	0.0567403
Rpl27a	9.48019	15.8448	1.67136	0.000845392	0.0567403
Rps18	8.81358	14.6811	1.66574	0.000864215	0.057778
Rps9	9.55382	15.9633	1.67088	0.000881469	0.0587031
Rps3a1	9.71247	16.2297	1.67102	0.000923731	0.0612801
Rpl10	14.0744	23.5915	1.6762	0.000934362	0.061747
Rps27a	15.0859	25.3328	1.67924	0.000941056	0.061951
Rpl35a	9.48184	15.8013	1.66648	0.00098366	0.0645086
Tnnt2	0.0173916	0.193272	11.1129	0.000991265	0.0647601
Itga6	0.2139	0.643364	3.00778	0.0010217	0.0664959
Rpl24	7.88151	13.0086	1.65052	0.00103536	0.0671305
Rab3a	0.488455	0.0542165	0.110996	0.0010395	0.0671455
Hsp90aa1	2.52108	4.24258	1.68284	0.00104609	0.0673183
Idh2	1.01527	1.80279	1.77568	0.00105071	0.0673631
Rps16	11.0249	18.3037	1.66021	0.00107726	0.0688085
Hepacam2	0.353188	0.0281486	0.0796986	0.00108646	0.0691391
Rpl6	8.95361	14.7763	1.65032	0.00114647	0.0726887
Prdx4	0.612235	1.25418	2.04852	0.00118383	0.0747814
Tacc3	0.0716977	0.303749	4.23652	0.00125983	0.0792907
Eif1ax	0.480911	1.05231	2.18815	0.00128718	0.0804229
Rexo2	0.481341	1.0238	2.12698	0.00128718	0.0804229
Cyb5a	0.578859	1.21401	2.09725	0.00130642	0.0813291
Peg3	1.65912	0.824075	0.496693	0.00133543	0.0828353
Ptn	0.279321	0.715924	2.56309	0.0013979	0.0863984
Rps7	9.12377	14.8972	1.63279	0.00140438	0.08646
Pak3	0.458221	0.0427803	0.0933619	0.00140896	0.08646
Spc24	0.222764	0.62333	2.79816	0.00143229	0.0875648
Rpl13a	16.3344	27.0129	1.65374	0.00143716	0.0875648
P2rx1	0.169091	0.503397	2.97708	0.00144964	0.0880134
Krtcap2	2.6551	4.40821	1.66028	0.00146184	0.0884413
Snrpe	1.08946	1.90831	1.75161	0.00147348	0.0888328
2700094K13Rik	0.491756	1.03479	2.10427	0.00150952	0.090456
Bok	0.0745567	0.310874	4.16963	0.00151093	0.090456
Cela3a	0.365114	0.858133	2.35032	0.00154802	0.0923544
Cks2	0.400705	0.932824	2.32796	0.00157187	0.0934527
Rps5	10.5605	17.1564	1.62458	0.00161122	0.0954617
Ybx1	0.895858	1.62713	1.81628	0.00162976	0.0962287
Srsf3	1.10689	1.87132	1.69062	0.00163621	0.0962784
Fam162a	0.403807	0.886653	2.19573	0.00166282	0.0975103
Agr2	0.0971637	0.419595	4.31843	0.00167884	0.0981149
Ndufs6	1.49783	2.53295	1.69108	0.00173995	0.101263
Hmgb1	2.1027	3.50159	1.66528	0.00174576	0.101263
Tmed9	0.871782	0.32251	0.369944	0.00175039	0.101263
Rgs5	0.00903794	0.110707	12.2491	0.00176687	0.101386
Selm	0.878213	0.283208	0.322482	0.00177087	0.101386
Rps28	6.22109	10.0184	1.6104	0.00177385	0.101386
Rpl38	8.59499	13.9092	1.61829	0.00177611	0.101386
H2-Eb1	0.0770297	0.33403	4.33638	0.00179938	0.102374
Asns	0.337585	0.800643	2.37168	0.00191851	0.108791
Smco4	0.231681	0.638412	2.75556	0.00197129	0.111343
P4hb	2.32209	3.82435	1.64694	0.00197647	0.111343
Slc2a2	0.537832	0.066572	0.123779	0.00198688	0.111564
Pfn1	3.50142	5.64274	1.61156	0.00200367	0.111895
Nkx6-1	0.435304	0.00711857	0.0163531	0.00200581	0.111895
Cd164	0.7038	0.193527	0.274974	0.00202611	0.112662
Lgals1	1.91091	3.14491	1.64577	0.00207934	0.115249
Fbl	0.472436	1.02317	2.16573	0.00210842	0.116271
Cdc20	0.205029	0.592083	2.8878	0.0021113	0.116271
Prss8	0.152008	0.451252	2.96862	0.00212379	0.116585
Pdia2	1.01786	1.75898	1.72812	0.00217622	0.119082
Dut	0.430926	0.951729	2.20857	0.00220184	0.120102
Gm8730	7.0891	11.3228	1.59721	0.00221725	0.12056
Anp32b	0.811432	1.50483	1.85454	0.00223718	0.120733
Pes1	0.103372	0.347189	3.35862	0.00224216	0.120733
Clu	2.40902	3.87879	1.61011	0.00224745	0.120733
Gm15915	0.235016	0.662155	2.81749	0.00224854	0.120733
Rpl8	8.33772	13.3358	1.59946	0.0023237	0.123995
Procr	0.0587021	0.303972	5.17822	0.00232373	0.123995
Pdx1	0.612181	0.145896	0.238321	0.00243771	0.129674
Ap1s2	0.329257	0.022909	0.069578	0.00250452	0.132817
Dbpht2	0.331015	0	0	0.00253329	0.133929
Maged1	1.4087	0.655841	0.465566	0.00255543	0.134686
Srm	0.390011	0.834212	2.13894	0.00261345	0.137322
Adamts9	0.157152	0.442773	2.81749	0.00264639	0.138629
Try10	0.7152	1.34694	1.88331	0.00265727	0.138776
Try5	1.79632	0.951858	0.529893	0.00268753	0.139931
Ypel3	0.515666	0.124146	0.24075	0.00277436	0.144015
Eln	0.0613522	0.306289	4.9923	0.00280983	0.145417
Odc1	0.272009	0.642997	2.36388	0.00282897	0.145968
Gpc3	0.392996	0.883395	2.24784	0.00284363	0.146285
Sytl4	0.424127	0.0116853	0.0275515	0.00290905	0.149038
Mageh1	0.52862	0.111765	0.211427	0.0029145	0.149038
Homer2	0.107967	0.359406	3.32885	0.00294397	0.150099
S100a11	2.31741	1.27921	0.551999	0.00297264	0.151112
Cnn2	0.0626865	0.302689	4.82861	0.0030796	0.156088
Dcn	0.772549	0.209267	0.270879	0.00309651	0.156151
Eef1a1	14.8467	23.6309	1.59166	0.00309902	0.156151
Pdlim3	0.0116037	0.141733	12.2144	0.00311705	0.1566
Myl6	2.85436	4.53129	1.5875	0.00320019	0.160308
Echdc2	0.161948	0.470993	2.9083	0.00326706	0.163182
Uchl5	0.217846	0.576194	2.64497	0.00331907	0.1653
Set	0.624709	1.23532	1.97743	0.00332928	0.165329
Bex1	0.422166	0.930042	2.20302	0.0034602	0.17132
Fam151a	0.299515	0	0	0.00346988	0.17132
Rps29	11.8394	18.6253	1.57316	0.00352321	0.173455
Ubb	8.05193	4.5655	0.567007	0.00355496	0.174518
Zyx	0.111189	0.380072	3.41823	0.00357418	0.174962
Krt12	0.309754	0	0	0.00364156	0.177754
Tspan1	0.0873313	0.3717	4.2562	0.00365933	0.178115
Rpl22l1	4.83745	7.56745	1.56435	0.00368417	0.178818
Hsd17b10	0.467756	0.959099	2.05042	0.00372559	0.179819
Rpl41	30.0079	48.4099	1.61324	0.00372574	0.179819
Gm10709	3.31166	5.20554	1.57189	0.00376145	0.181034
Hsp90ab1	5.49668	8.55971	1.55725	0.00382821	0.183733
Serpinb1a	0.252021	0.60699	2.40849	0.00384454	0.184002
Pcbp1	0.592404	1.16723	1.97033	0.00390627	0.186437
Rpl4	6.48353	10.1194	1.56079	0.00392658	0.186888
Cntnap2	0.0130937	0.12329	9.41604	0.00397519	0.188679
Meis2	1.11246	0.507951	0.4566	0.00404296	0.191367
Mlxipl	0.407848	0.0229651	0.0563081	0.00420599	0.198537
Lrpprc	0.408739	0.048787	0.11936	0.00423293	0.199261
Cdo1	0.115371	0.393277	3.4088	0.004304	0.201623
Lbh	0.197049	0.503658	2.556	0.00430658	0.201623
Gstm2	0.141487	0.441696	3.1218	0.00435119	0.203158
Uqcrq	2.66453	4.16669	1.56376	0.00436586	0.203291
Hist3h2ba	0.414681	0.0439872	0.106075	0.00441434	0.204992
Rpl23a-ps3	0.880396	1.55018	1.76078	0.00466446	0.216024
Tuba1a	1.98323	1.14151	0.575581	0.00469841	0.216147
Cpn1	0.199586	0.523217	2.62152	0.00470408	0.216147
Gatm	0.311236	0.700479	2.25064	0.00470487	0.216147
Tpx2	0.068737	0.274746	3.99706	0.00472704	0.216587
Rfc4	0.0928717	0.309395	3.33142	0.00484541	0.221175
Bex2	1.14878	0.517686	0.450639	0.00485292	0.221175
Impdh2	0.403467	0.878042	2.17624	0.00487199	0.221456
Ndufa9	0.349843	0.731571	2.09114	0.00489253	0.22147
Rps21	5.00319	7.75899	1.55081	0.00489806	0.22147
Pdia3	3.12701	1.77485	0.567587	0.00492917	0.222291
Zg16	1.03733	1.74016	1.67754	0.00494785	0.22255
Rph3al	0.281483	0.0380672	0.135238	0.00512417	0.229878
Rap1b	0.651763	0.198269	0.304204	0.00515638	0.230721
Acly	0.653916	0.191519	0.29288	0.00519765	0.231964
Hn1	0.753776	1.34322	1.78198	0.00526241	0.234246
Tubb3	0.290124	0	0	0.00535561	0.237778
Eif3i	1.07133	1.78896	1.66985	0.00548865	0.242726
Hspa5	6.53206	3.82809	0.586046	0.00549532	0.242726
Mki67	0.175916	0.441401	2.50916	0.00558299	0.245788
Dtymk	0.355481	0.800392	2.25157	0.00559325	0.245788
Mest	0.147626	0.442221	2.99556	0.0056484	0.247579
Tuba1c	0.278973	0.704349	2.5248	0.00567699	0.248199
Hspd1	0.84928	1.47371	1.73525	0.00574351	0.250383
Mrpl37	0.121482	0.399957	3.29231	0.00576858	0.250383
Jun	1.54148	2.44357	1.58521	0.00577066	0.250383
Aqp12	0.419136	0.850496	2.02916	0.00597611	0.25829
1190007I07Rik	0.0726975	0.300102	4.12809	0.00598297	0.25829
Glul	0.388687	0.0631595	0.162495	0.00601355	0.25896
Rps27	8.33772	12.7316	1.52699	0.00603582	0.259268
Pam	0.389493	0.0492662	0.126488	0.0060525	0.259337
Nsa2	0.475699	0.965697	2.03006	0.00607102	0.259483
Melk	0.0313421	0.180518	5.75962	0.00614982	0.262199
Edem2	0.864257	1.4767	1.70864	0.00623294	0.264254
Synpo2	0.00432693	0.0589196	13.6169	0.00624416	0.264254
Tmem213	0.00435849	0.0579347	13.2924	0.00624417	0.264254
Sdsl	0.208088	0.510379	2.45271	0.00632907	0.267051
AU040320	0.0517252	0.205416	3.9713	0.00634134	0.267051
Apex1	0.209652	0.530963	2.53259	0.00659324	0.276981
Dek	0.382432	0.808623	2.11442	0.00668135	0.279998
Spink1	3.20611	4.86961	1.51885	0.00678866	0.28275
Rangrf	0.124914	0.391121	3.13113	0.00681283	0.28275
Cdca3	0.125518	0.387981	3.09104	0.00681283	0.28275
Ptgr1	0.12584	0.34721	2.75914	0.00681284	0.28275
Mrpl15	0.29363	0.638363	2.17404	0.0068772	0.284733
Polr1d	0.805845	1.35705	1.68401	0.00693732	0.285836
Hif3a	0.0527619	0.235978	4.47252	0.00694884	0.285836
Pex11a	0.0332015	0.172195	5.18635	0.00695375	0.285836
Insig1	0.387816	0.793928	2.04718	0.00705941	0.289486
Lap3	0.21144	0.525042	2.48318	0.00714741	0.292397
Gpx4	2.03366	3.14042	1.54422	0.00717913	0.292689
Gm10073	0.554176	1.0171	1.83533	0.00720365	0.292689
Zbtb20	0.640168	0.185341	0.289519	0.00721764	0.292689
Tmsb10	4.62541	7.01673	1.517	0.00722269	0.292689
Etfb	0.977079	1.63446	1.6728	0.00724506	0.292905
Birc5	0.296985	0.677982	2.28288	0.00733043	0.295661
Cdc42ep5	0.076826	0.282351	3.6752	0.00746577	0.300414
Ffar4	0.260157	0.0230045	0.0884254	0.00752519	0.301395
Pim2	0.260721	0.00702312	0.0269373	0.00752523	0.301395
Pclo	0.264488	0.012627	0.0477414	0.0075791	0.302111
Galnt7	0.102018	0.332719	3.26137	0.00758671	0.302111
Plk1	0.0537857	0.221041	4.10966	0.00759585	0.302111
Ube2s	0.911886	1.53678	1.68528	0.00773216	0.306154
Malat1	59.84	32.8103	0.5483	0.00773314	0.306154
Stmn1	0.699784	1.23824	1.76946	0.00803995	0.317079
Rpl13-ps3	0.215401	0.532766	2.47336	0.008046	0.317079
Rpl31	8.15014	12.2283	1.50038	0.00817574	0.321454
Fau	7.84318	11.7777	1.50165	0.00822871	0.321943
2210010C04Rik	0.276385	0.0365449	0.132224	0.0082379	0.321943
Hdgf	0.454904	0.888455	1.95306	0.00824438	0.321943
Hmga2	0.104096	0.33482	3.21645	0.00854633	0.332328
Mrpl42	0.504731	0.972882	1.92753	0.00854901	0.332328
Alyref	0.0785259	0.318672	4.05817	0.00859081	0.332714
Eny2	0.707493	1.25275	1.77069	0.00859765	0.332714
H2afv	0.709066	1.22486	1.72742	0.00868917	0.335334
Cmc2	0.159241	0.404342	2.53919	0.00871279	0.335334
Psmb3	1.02534	1.63481	1.59442	0.00875323	0.335334
Tmem54	0.0177991	0.143429	8.05823	0.00875564	0.335334
Postn	0.0355448	0.173379	4.87774	0.00876295	0.335334
Snrpd2	1.47958	2.30918	1.5607	0.00889633	0.339682
Rnaseh2c	0.35951	0.788262	2.1926	0.00911006	0.347071
Matn4	0.0804805	0.295527	3.67203	0.00919664	0.349225
Prrx1	0.00560082	0.0516647	9.2245	0.00920725	0.349225
Stbd1	0.132871	0.366079	2.75514	0.00932208	0.352802
Hacd1	0.409979	0.820533	2.00141	0.00974173	0.36778
Emb	0.68731	0.215083	0.312934	0.00976066	0.36778
Rpl15	1.39778	2.11503	1.51314	0.00983719	0.369217
Snrpb	0.889237	1.47408	1.65769	0.00985737	0.369217
Serpini2	0.274726	0.598626	2.17899	0.00986326	0.369217
1110008F13Rik	0.473182	0.915151	1.93403	0.00993831	0.371218

## Sheet: Sasaki et al. 2022 Cluster 3
	mean outside cluster	mean inside cluster	fold change	P value	P adj
pTimer	1.69732	103.82	61.167	0	0
tdTomato	2.01932	129.826	64.292	0	0
eGFP	0.280184	14.3989	51.3909	0	0
Ins2	0.551467	23.1358	41.9531	0	0
Ins1	0.290634	9.35986	32.205	0	0
Sparc	3.23356	0.177141	0.0547819	8.03515e-117	1.2721e-113
Lgals1	2.79609	0.150664	0.0538838	3.71092e-101	5.03572e-98
Itm2a	2.80393	0.200763	0.0716007	3.74083e-95	4.44177e-92
Col1a1	3.09014	0.337651	0.109267	2.0131e-90	2.12471e-87
Cdkn1c	2.88154	0.324693	0.112681	1.19961e-83	1.13951e-80
Dlk1	5.08939	0.96794	0.190188	3.25415e-82	2.81011e-79
Dcn	2.1477	0.111271	0.0518097	1.03828e-78	8.21888e-76
Col3a1	2.26559	0.196471	0.0867194	2.52462e-73	1.84472e-70
Ptn	2.11584	0.142705	0.0674459	4.87291e-73	3.30627e-70
Tmsb4x	3.4816	0.740344	0.212645	1.89125e-71	1.19767e-68
Iapp	3.10124	10.7119	3.45407	3.72188e-69	2.20963e-66
Nnat	0.292736	2.01452	6.88168	1.22761e-67	6.85943e-65
Hbb-bs	1.78103	0.0967724	0.0543349	5.23651e-65	2.76342e-62
Col1a2	2.07314	0.200834	0.0968742	1.83259e-64	9.16197e-62
H19	1.91281	0.160565	0.0839421	1.96994e-62	9.35622e-60
Hba-a1	1.48054	0.0386669	0.0261167	1.79593e-60	8.12357e-58
Gcg	5.68233	1.52469	0.26832	5.74959e-58	2.48252e-55
Chga	1.05097	3.16805	3.01442	1.30645e-49	5.39563e-47
Sst	6.12429	1.94875	0.318199	9.36373e-47	3.70609e-44
Serpinh1	1.39878	0.153778	0.109938	4.03704e-42	1.53392e-39
Pcsk2	0.742501	2.39989	3.23218	2.23853e-41	8.17839e-39
Mest	1.27357	0.138879	0.109047	9.63547e-38	3.3899e-35
Crip1	1.14123	0.0930605	0.081544	1.28292e-37	4.35232e-35
Vim	1.24374	0.128701	0.103479	1.98295e-37	6.49519e-35
Rpl39	3.62364	1.3558	0.374153	7.03721e-37	2.22822e-34
Apoe	0.910237	0.0328511	0.0360907	1.965e-36	6.02114e-34
S100a6	0.960933	0.0481242	0.0500807	4.7974e-36	1.42408e-33
Rps8	4.3293	1.74992	0.404204	7.96609e-32	2.29303e-29
Lum	0.849515	0.0476281	0.0560651	2.17253e-31	6.06966e-29
Rps19	4.56322	1.89294	0.414827	1.49711e-30	4.06315e-28
Igf2	0.859698	0.0603905	0.0702462	1.21784e-29	3.2134e-27
Hba-a2	0.679207	0.013277	0.0195478	1.08842e-28	2.79071e-26
Rps4x	3.1144	1.34171	0.430809	1.1164e-28	2.79071e-26
Ifitm2	1.08144	0.171559	0.15864	5.00984e-28	1.22022e-25
Rpl18a	3.85846	1.67979	0.435351	1.13371e-27	2.69227e-25
Rpl36a	2.06149	0.705354	0.342157	3.74257e-27	8.6709e-25
Pyy	7.28359	3.17579	0.436021	8.31045e-27	1.85533e-24
Ghrl	1.43489	0.362538	0.25266	8.39871e-27	1.85533e-24
Rps5	3.64304	1.6385	0.449763	3.82876e-26	8.26578e-24
Gsn	0.725746	0.0485429	0.0668869	6.1174e-26	1.29131e-23
Tmsb10	4.21532	1.91965	0.455398	3.63622e-25	7.50879e-23
Igfbp4	0.68296	0.05282	0.0773398	3.74554e-24	7.56998e-22
Gpc3	0.715969	0.0624145	0.0871749	1.64895e-23	3.26321e-21
Rps11	2.72458	1.22628	0.45008	2.99379e-23	5.80367e-21
Rplp0	4.13879	1.96425	0.474595	7.11535e-23	1.35177e-20
Rps2	3.25147	1.55396	0.477926	9.25433e-23	1.72366e-20
Anxa2	0.666697	0.0513069	0.0769569	1.91538e-22	3.49888e-20
Rpl23	2.97185	1.44759	0.487101	5.58356e-22	1.00072e-19
Rps26	2.61809	1.19384	0.455994	6.59187e-22	1.15956e-19
Sparcl1	0.601156	0.0418777	0.069662	1.01871e-21	1.7594e-19
Col6a1	0.648124	0.0497215	0.076716	1.18131e-21	2.00379e-19
Rpl9	2.79725	1.3366	0.477825	1.38739e-21	2.31207e-19
Rpl23a	3.76397	1.83753	0.488188	1.62879e-21	2.66757e-19
Rpl35	2.9276	1.42697	0.487422	1.92365e-21	3.09708e-19
Rcn3	0.569338	0.0337827	0.0593368	2.93611e-21	4.64834e-19
Rpl13	4.93873	2.41817	0.489635	3.49963e-21	5.44967e-19
Mafb	0.20063	0.833502	4.15442	3.72566e-20	5.70807e-18
Ppy	0.876971	0.179016	0.20413	6.71159e-20	1.01196e-17
Rpl37	3.75258	1.90602	0.507923	1.41339e-19	2.09778e-17
Hbb-bt	0.474358	0.0173566	0.0365896	1.47215e-19	2.15138e-17
Gng12	0.193973	0.799088	4.11959	2.56484e-19	3.69143e-17
Gm8730	2.44045	1.16583	0.477711	3.929e-19	5.50972e-17
Rpl17	3.29179	1.69257	0.514179	3.94421e-19	5.50972e-17
Mfap2	0.604695	0.0654837	0.108292	4.67739e-19	6.43921e-17
Rps20	2.14738	0.958426	0.446324	4.90318e-19	6.65362e-17
Rpl32	3.93993	2.02752	0.514609	8.69131e-19	1.1628e-16
Rps15a	2.94424	1.53219	0.520402	1.16285e-18	1.53415e-16
S100a10	0.688871	0.109466	0.158907	1.18572e-18	1.5429e-16
Mdk	0.723993	0.122339	0.168978	1.51429e-18	1.94382e-16
Fstl1	0.571862	0.0519974	0.0909266	1.55962e-18	1.97531e-16
Rps23	3.48482	1.82102	0.522558	2.55781e-18	3.19692e-16
Sec61b	0.731238	1.68504	2.30437	3.22784e-18	3.98198e-16
Laptm4a	1.12701	0.32654	0.289739	3.46751e-18	4.22281e-16
Rps29	5.40888	2.85416	0.527681	2.07329e-17	2.49294e-15
Col6a2	0.517767	0.0456443	0.0881561	3.05777e-17	3.63071e-15
Rplp1	2.74582	1.45291	0.529135	7.44925e-17	8.73586e-15
Cxcl12	0.456129	0.0302041	0.0662182	1.87065e-16	2.16699e-14
Rpl10a	2.28027	1.12989	0.495506	2.63701e-16	3.01794e-14
Spp1	0.673114	0.122963	0.182677	6.27973e-16	7.10132e-14
Cryba2	0.199039	0.738448	3.71006	6.74458e-16	7.53727e-14
Mfap4	0.461704	0.0426159	0.0923013	9.784e-16	1.08068e-13
Rps18	4.13993	2.2894	0.553005	1.37011e-15	1.49594e-13
Rps3	2.57122	1.37166	0.533468	1.53011e-15	1.65165e-13
Stmn1	0.589859	0.0901237	0.152788	1.65629e-15	1.76776e-13
Rps7	2.76525	1.51682	0.548528	2.10475e-15	2.22145e-13
Pcsk1n	0.536159	1.28727	2.40091	4.15565e-15	4.33786e-13
Dbpht2	0.224501	0.76026	3.38644	4.29303e-15	4.41914e-13
Rps28	4.92943	2.74901	0.557673	4.33989e-15	4.41914e-13
Rpsa	2.08805	1.04526	0.500594	4.37308e-15	4.41914e-13
Ifitm3	0.392563	0.0264846	0.0674659	8.16898e-15	8.16812e-13
Eef1a1	4.86433	2.7281	0.560838	9.07776e-15	8.98225e-13
Ifitm1	0.337311	0.0104615	0.0310145	1.05271e-14	1.03089e-12
Rps27a	3.75819	2.12168	0.564549	1.59715e-14	1.5481e-12
Pdx1	0.0979978	0.493751	5.03838	1.88374e-14	1.80744e-12
Rpl3	2.75926	1.57051	0.569177	2.65073e-14	2.51793e-12
Rps6	2.83064	1.62261	0.573229	2.95014e-14	2.77459e-12
Rpl6	3.15603	1.81094	0.573804	3.88811e-14	3.62089e-12
Eln	0.418066	0.0336001	0.0803703	5.47753e-14	5.05156e-12
Rps9	3.02068	1.74364	0.577235	5.83148e-14	5.32627e-12
Rps3a1	3.07703	1.77992	0.578456	9.21433e-14	8.3359e-12
Rps24	3.04272	1.76034	0.57854	9.79415e-14	8.77685e-12
Rps27	5.1294	2.95379	0.575854	1.30145e-13	1.15537e-11
Cd81	1.29123	0.528841	0.409563	1.34794e-13	1.18556e-11
Csrp2	0.410601	0.0400291	0.0974891	1.37539e-13	1.19861e-11
Bgn	0.399473	0.0368484	0.0922427	3.26554e-13	2.81994e-11
Cd63	1.28094	0.54512	0.425563	3.9605e-13	3.38926e-11
Rpl24	2.51585	1.42986	0.568343	4.8145e-13	4.0833e-11
Pcolce	0.350716	0.0234461	0.0668521	5.35508e-13	4.42331e-11
B2m	0.349167	0.0244907	0.0701403	5.35509e-13	4.42331e-11
Cald1	0.350674	0.0220332	0.0628309	5.35509e-13	4.42331e-11
Ldha	0.352321	0.0268285	0.0761479	5.43412e-13	4.44989e-11
Rarres2	0.326005	0.0123644	0.0379271	5.71275e-13	4.63807e-11
Rpl21	2.39456	1.34606	0.562135	5.94146e-13	4.78288e-11
Serf2	1.26182	0.525089	0.416137	7.78201e-13	6.21188e-11
Rpl28	2.27099	1.24974	0.550306	8.87037e-13	7.02164e-11
Atp5l	1.15617	2.08352	1.80209	1.13898e-12	8.94145e-11
Ccl21a	0.260728	0.00369456	0.0141702	1.22987e-12	9.57586e-11
Akap12	0.339887	0.0256369	0.0754277	1.34227e-12	1.0366e-10
Fbln1	0.315343	0.018478	0.0585964	1.45863e-12	1.11738e-10
Rps12	1.52511	0.721269	0.47293	1.81289e-12	1.37765e-10
Chgb	1.30998	2.2658	1.72964	2.20756e-12	1.66425e-10
Gnas	2.58095	4.19267	1.62447	3.31895e-12	2.48241e-10
Emp3	0.307756	0.016554	0.0537896	3.72131e-12	2.76162e-10
Ndn	0.623184	0.160221	0.2571	4.10832e-12	3.02519e-10
Postn	0.370808	0.0373563	0.100743	4.71643e-12	3.44626e-10
Rps14	3.96809	2.38888	0.602022	5.62096e-12	4.07584e-10
Rps15	2.35442	1.36329	0.579035	6.36637e-12	4.58138e-10
Rps17	2.43258	1.41223	0.58055	6.53059e-12	4.66422e-10
Rpl4	2.50956	1.47658	0.588382	7.05812e-12	5.00337e-10
Scgn	0.160764	0.554061	3.44642	9.71385e-12	6.83495e-10
Ccdc80	0.294557	0.0153435	0.0520903	1.52032e-11	1.06187e-09
1700086L19Rik	0.256432	0.729162	2.84349	2.66865e-11	1.85033e-09
Ppic	0.374059	0.0457536	0.122317	3.01814e-11	2.07748e-09
Rpl35a	3.15075	1.9338	0.613759	3.16082e-11	2.16005e-09
Rpl31	2.41601	1.43735	0.594928	3.63185e-11	2.46421e-09
Hmgb1	1.79655	0.971603	0.540817	4.81513e-11	3.2439e-09
Rps16	2.95751	1.82835	0.618205	5.69518e-11	3.80975e-09
Fth1	1.48963	0.768871	0.516149	1.37644e-10	9.1432e-09
Cd34	0.271486	0.0178183	0.0656326	1.69523e-10	1.11826e-08
Igf1	0.241876	0.011237	0.0464575	2.56816e-10	1.68241e-08
Hmgb2	0.552194	0.148806	0.269481	3.24854e-10	2.11355e-08
Rpl11	2.69971	1.71109	0.633807	5.054e-10	3.26585e-08
Pcsk1	0.0732821	0.352346	4.80808	5.11842e-10	3.28512e-08
Nrp1	0.281399	0.0272904	0.0969812	5.27324e-10	3.33937e-08
Prkcdbp	0.281885	0.0262587	0.093154	5.27324e-10	3.33937e-08
Ccnd3	0.356327	0.0568624	0.159579	5.4054e-10	3.40039e-08
Rpl14	3.23338	2.0527	0.634846	5.8006e-10	3.62499e-08
Rpl37a	5.2148	3.31428	0.635552	9.79272e-10	6.07981e-08
Maged2	0.588441	0.185992	0.316076	1.08098e-09	6.66766e-08
Fam183b	0.236349	0.631013	2.66984	1.09166e-09	6.69011e-08
Pmp22	0.271231	0.0215675	0.0795171	1.28641e-09	7.83307e-08
Scg3	0.163646	0.502498	3.07063	1.29716e-09	7.84822e-08
Rpl34	2.5696	1.63793	0.637425	1.38717e-09	8.33969e-08
Rpl7	2.06517	1.2336	0.597334	1.68791e-09	1.00839e-07
Ebf1	0.267945	0.0176223	0.0657686	2.00972e-09	1.19314e-07
Ppp1r1a	0.0249863	0.213218	8.53339	2.03006e-09	1.1952e-07
Rpl12	1.04851	0.489355	0.466713	2.03835e-09	1.1952e-07
Rplp2	2.73276	1.76723	0.646682	2.13198e-09	1.24243e-07
Rpl8	2.3397	1.46665	0.626853	3.16673e-09	1.83419e-07
Rpl13a	4.1557	2.70248	0.650306	4.0159e-09	2.31194e-07
Rpl27a	2.40147	1.52259	0.634022	4.23062e-09	2.42089e-07
Ppia	3.13509	2.05371	0.655073	6.93593e-09	3.94517e-07
Gpx8	0.208829	0.0112151	0.0537048	7.04495e-09	3.98333e-07
Rpl18	2.22859	1.40217	0.629171	7.80865e-09	4.38902e-07
Fabp5	0.391041	0.0797264	0.203883	9.86532e-09	5.51239e-07
Acta2	0.227908	0.0123517	0.054196	1.03184e-08	5.73184e-07
Zeb2	0.20128	0.0144637	0.0718589	1.13847e-08	6.28742e-07
Dbi	0.433102	0.107349	0.247861	1.41122e-08	7.74865e-07
Eef1g	1.31497	0.711487	0.541067	1.48342e-08	8.09827e-07
Rpl23a-ps3	1.04293	0.510971	0.489938	1.64923e-08	8.95201e-07
Mlxipl	0.0655563	0.289566	4.41705	1.90387e-08	1.02755e-06
Tspan7	0.148105	0.446371	3.01388	1.94667e-08	1.04471e-06
Eef2	1.63799	0.954645	0.582814	2.05245e-08	1.09529e-06
Plagl1	0.314036	0.0518701	0.165172	2.31668e-08	1.22939e-06
mt-Nd1	2.76069	1.84045	0.666663	2.49241e-08	1.3153e-06
Cthrc1	0.216381	0.022842	0.105564	2.5916e-08	1.36009e-06
Fos	0.504604	0.992816	1.96752	2.85598e-08	1.4906e-06
Nfib	0.328403	0.0662095	0.201611	2.89674e-08	1.50361e-06
Islr	0.192733	0.0111746	0.0579795	2.9422e-08	1.51891e-06
Npm1	1.23796	0.663388	0.535871	3.00633e-08	1.54363e-06
Myl12a	0.578911	0.211575	0.36547	3.03791e-08	1.54851e-06
S100a16	0.23841	0.0271641	0.113939	3.04844e-08	1.54851e-06
Rbp1	0.259093	0.0251322	0.0970004	3.11505e-08	1.57393e-06
Ahnak	0.237283	0.0240336	0.101287	5.07143e-08	2.53546e-06
Itih5	0.236385	0.0196035	0.0829306	5.07146e-08	2.53546e-06
Pax6	0.277933	0.657264	2.36483	5.63773e-08	2.80381e-06
Rpl38	2.62552	1.76896	0.673756	6.26875e-08	3.1014e-06
Igfbp7	0.319558	0.0616983	0.193074	6.52658e-08	3.21223e-06
Cd24a	0.477905	0.154547	0.323384	6.82266e-08	3.34064e-06
Sfrp1	0.185704	0.0100676	0.0542131	8.08487e-08	3.93837e-06
Ctrb1	0.288805	0.65996	2.28514	8.258e-08	4.00218e-06
Rpl41	9.08113	6.08265	0.669812	1.02459e-07	4.94041e-06
Sytl4	0.0171729	0.166674	9.70564	1.03974e-07	4.98815e-06
Rps25	1.85611	1.16092	0.625456	1.1098e-07	5.29748e-06
Stmn2	0.149094	0.00387064	0.0259611	1.66372e-07	7.90182e-06
Sepw1	0.738917	0.32645	0.441796	1.70118e-07	8.03954e-06
Il11ra1	0.219896	0.0258592	0.117598	1.85069e-07	8.70285e-06
Tmsb15b2	0.269156	0.618277	2.29709	2.09825e-07	9.81835e-06
Rpl26	2.74991	1.88673	0.686108	2.15284e-07	1.00244e-05
Tuba1b	0.880161	0.430007	0.488555	2.32122e-07	1.07557e-05
Rps10	1.78648	1.1228	0.628501	3.19403e-07	1.47282e-05
Col4a1	0.267132	0.0461691	0.172832	3.27336e-07	1.50211e-05
Rpl7a	1.31688	0.760315	0.57736	3.75963e-07	1.71696e-05
mt-Co3	7.17371	4.92027	0.685875	3.90146e-07	1.7732e-05
Ppib	0.812149	0.387366	0.476964	3.93369e-07	1.77934e-05
Ociad2	0.0451944	0.224259	4.9621	4.09848e-07	1.84509e-05
Meis2	0.478523	0.90845	1.89844	4.20673e-07	1.88489e-05
Snhg18	0.20899	0.0202818	0.097047	4.40825e-07	1.96591e-05
Hhex	0.211122	0.0270673	0.128207	4.54448e-07	2.0172e-05
Igfbp6	0.168503	0.00451481	0.0267937	5.46985e-07	2.41666e-05
Ptma	3.11228	2.16692	0.696248	6.13146e-07	2.69642e-05
Col14a1	0.184128	0.0140049	0.0760606	6.53768e-07	2.84611e-05
Myl9	0.185382	0.0104552	0.0563982	6.5377e-07	2.84611e-05
Tppp3	0.185779	0.0168024	0.0904428	6.56173e-07	2.84611e-05
Mrfap1	0.795084	1.31744	1.65698	7.42001e-07	3.20376e-05
Gas6	0.161396	0.0122328	0.0757936	8.24576e-07	3.54419e-05
Rrbp1	0.544208	0.20761	0.381491	9.70753e-07	4.15369e-05
Dek	0.216831	0.0369185	0.170264	1.0119e-06	4.29736e-05
Igfbp5	0.18013	0.0212009	0.117698	1.01338e-06	4.29736e-05
Rpl19	2.61376	1.83303	0.7013	1.02134e-06	4.31187e-05
Mmp14	0.25276	0.0412122	0.163049	1.1203e-06	4.70874e-05
Rpl36	2.76687	1.94155	0.701716	1.18331e-06	4.95166e-05
Spats2l	0.130494	0.00702004	0.0537959	1.19966e-06	4.99805e-05
Cpe	0.835623	1.35248	1.61852	1.25766e-06	5.21681e-05
Arf4	0.520458	0.209227	0.402005	1.37354e-06	5.67273e-05
Slc30a8	0.0489017	0.225644	4.61423	1.39559e-06	5.73885e-05
Tpm2	0.158906	0.0113294	0.0712962	1.42063e-06	5.79168e-05
Matn2	0.158753	0.0104302	0.0657009	1.42063e-06	5.79168e-05
Lmna	0.336912	0.100211	0.29744	1.46341e-06	5.94057e-05
Prdx4	0.277685	0.0677165	0.243861	1.55484e-06	6.28488e-05
Nid1	0.173835	0.0195595	0.112518	1.61774e-06	6.51141e-05
Cav1	0.195928	0.0246632	0.125879	1.66543e-06	6.67507e-05
Ftl1	3.20704	2.25934	0.704492	1.6796e-06	6.70359e-05
mt-Co2	2.92947	2.06792	0.705905	1.77394e-06	7.05048e-05
Gm10260	0.946924	0.507905	0.536374	1.90942e-06	7.55731e-05
Gm42418	0.74996	0.362239	0.483011	2.04141e-06	8.04619e-05
Rps27rt	0.86863	0.453415	0.521989	2.08167e-06	8.171e-05
Ptrf	0.149487	0.0131636	0.0880584	2.12961e-06	8.26378e-05
Tubb6	0.149523	0.0114516	0.0765875	2.12962e-06	8.26378e-05
Olfml3	0.153183	0.00783408	0.0511418	2.13141e-06	8.26378e-05
Rps13	2.31272	1.60697	0.694841	2.18783e-06	8.44805e-05
Ddah2	0.276654	0.0589201	0.212974	2.33161e-06	8.96677e-05
Gnb2l1	0.915819	0.496272	0.541889	2.38802e-06	9.14671e-05
Rpl15	1.70234	1.10613	0.649769	2.44165e-06	9.29666e-05
Calu	0.212733	0.0319317	0.150102	2.44675e-06	9.29666e-05
Hadh	0.226781	0.51982	2.29217	2.52001e-06	9.50277e-05
Agtr2	0.171511	0.014154	0.0825249	2.521e-06	9.50277e-05
Clu	0.300808	0.0821111	0.272969	2.7592e-06	0.000103595
Tshz2	0.383177	0.131578	0.343388	3.05545e-06	0.000114267
Cyba	0.223325	0.0383745	0.171832	3.09819e-06	0.000115411
Cnn2	0.121682	0.00603567	0.0496019	3.22534e-06	0.000118751
Ndufa4l2	0.121476	0.00322586	0.0265555	3.22537e-06	0.000118751
Mmp2	0.121875	0.00267012	0.0219086	3.22537e-06	0.000118751
Kdelr3	0.14601	0.0109711	0.0751397	3.33875e-06	0.000122451
Arpc1b	0.365889	0.119364	0.32623	4.36995e-06	0.000159654
Syt13	0.189911	0.452132	2.38075	4.67203e-06	0.000170037
Tubb3	0.135088	0.365051	2.70231	4.75635e-06	0.000172445
Lyz2	0.115401	0.000948639	0.00822039	5.33559e-06	0.00019271
Fau	2.35588	1.66671	0.707466	5.68802e-06	0.000204661
Rpl22l1	1.64721	1.08275	0.657323	5.99472e-06	0.000214882
Id3	0.180329	0.0258962	0.143606	6.15716e-06	0.000219876
Copz2	0.162308	0.0179529	0.11061	6.25566e-06	0.000221727
Fbn2	0.162314	0.0160735	0.0990274	6.25568e-06	0.000221727
Atp2a2	0.081011	0.257251	3.17551	6.78076e-06	0.000239444
Timp2	0.136926	0.0142658	0.104186	8.56838e-06	0.000301448
Serpinf1	0.112755	0.00517187	0.0458684	8.68002e-06	0.000304249
Mt1	0.342693	0.115364	0.336639	9.02096e-06	0.000315037
Rpl10	3.38414	2.4528	0.724793	9.22027e-06	0.000320818
Col5a1	0.175095	0.023805	0.135955	9.63815e-06	0.000331715
Col5a2	0.175359	0.0198443	0.113164	9.6382e-06	0.000331715
Fscn1	0.175869	0.0192648	0.109541	9.6382e-06	0.000331715
Rhoc	0.241329	0.0569144	0.235838	9.78319e-06	0.000335489
Auts2	0.207658	0.0439362	0.21158	1.06661e-05	0.000363145
Crip2	0.209079	0.0379492	0.181507	1.06661e-05	0.000363145
Tuba4a	0.100032	0.296406	2.9631	1.19814e-05	0.00040647
Ccnd2	0.295113	0.0834767	0.282864	1.24754e-05	0.000421722
Cplx2	0.134047	0.349406	2.6066	1.2585e-05	0.000423918
Papss2	0.0263201	0.15223	5.7838	1.26391e-05	0.000424238
Actb	4.10066	2.98467	0.72785	1.30134e-05	0.000435261
Nbl1	0.131466	0.0109855	0.0835621	1.38696e-05	0.000455878
Osr1	0.132282	0.00873766	0.0660532	1.38697e-05	0.000455878
Aebp1	0.132246	0.00848535	0.0641635	1.38697e-05	0.000455878
Hes1	0.132438	0.00740044	0.0558784	1.38697e-05	0.000455878
Nkain4	0.133076	0.00561857	0.0422209	1.38698e-05	0.000455878
Cmtm3	0.13594	0.00893541	0.0657308	1.41854e-05	0.000464647
Hmgn3	0.40356	0.74119	1.83663	1.42775e-05	0.000466055
C1qb	0.109049	0.00163312	0.014976	1.49918e-05	0.000487695
Ero1lb	0.0228624	0.133968	5.85976	1.52455e-05	0.000494254
Acly	0.169531	0.391973	2.3121	1.71261e-05	0.000553337
Tubb5	1.1576	0.712536	0.615529	2.17331e-05	0.000699807
Fxyd1	0.128676	0.00530003	0.041189	2.19545e-05	0.000704546
Emp1	0.169247	0.0197311	0.116582	2.3411e-05	0.000748757
Vcan	0.148012	0.0132353	0.0894201	2.4106e-05	0.000768397
Nrk	0.150539	0.0171753	0.114092	2.54827e-05	0.000801527
Fbn1	0.149359	0.0181033	0.121206	2.54827e-05	0.000801527
Mgp	0.148981	0.0158653	0.106492	2.54828e-05	0.000801527
Gpx7	0.151184	0.0135928	0.0899093	2.54828e-05	0.000801527
Tpm1	0.28931	0.081476	0.281622	2.61108e-05	0.000818569
Clic1	0.514101	0.2393	0.465472	3.27569e-05	0.00102354
Hnrnpa1	0.692019	0.366045	0.528953	3.33044e-05	0.00103724
Gm13305	0.122	0.0112263	0.0920184	3.52922e-05	0.00109556
Pak3	0.0868535	0.249071	2.86771	3.55019e-05	0.00109848
Htra3	0.12549	0.00584375	0.0465676	3.65094e-05	0.00112598
Dpysl3	0.145223	0.0119185	0.08207	3.81779e-05	0.00117363
Cxcl13	0.100141	0.00330297	0.0329831	4.05176e-05	0.00124154
Rpl5	1.0374	0.63426	0.611396	4.10148e-05	0.00125273
Scg2	0.180185	0.40727	2.26029	4.15045e-05	0.00126363
Eef1b2	0.730825	0.395716	0.541465	4.20469e-05	0.00127605
Marcks	0.405026	0.165796	0.409347	4.23419e-05	0.00128091
Rpl29	1.01823	0.617165	0.606117	4.30186e-05	0.00129725
Manf	0.421144	0.738054	1.7525	4.65776e-05	0.00140013
Sdf2l1	0.0817953	0.244919	2.99429	4.79288e-05	0.0014362
Txndc5	0.274552	0.0941168	0.342801	5.1457e-05	0.00153707
Rbp4	2.22544	2.94671	1.3241	5.26506e-05	0.0015678
Des	0.120375	0.00575617	0.0478187	5.61488e-05	0.00166674
Csrp1	0.136893	0.0203087	0.148355	5.89286e-05	0.00173841
Mxra8	0.139135	0.0115737	0.0831836	5.89293e-05	0.00173841
Tsc22d1	0.523163	0.257422	0.492048	5.98261e-05	0.00175941
Nedd4	0.528845	0.249691	0.472144	6.02996e-05	0.00176786
Rpl22	0.827678	0.476585	0.575809	6.09695e-05	0.001782
Plod2	0.0938891	0.00616751	0.0656893	6.30997e-05	0.0018274
Pdlim2	0.0936643	0.00475586	0.0507755	6.31001e-05	0.0018274
Htra1	0.0937745	0.00456696	0.0487015	6.31001e-05	0.0018274
Tubb4b	0.313838	0.581258	1.8521	6.71843e-05	0.00193977
Immp1l	0.170903	0.385099	2.25332	7.00232e-05	0.00201561
H2afz	0.893261	0.5303	0.593668	7.37854e-05	0.00211748
Ttr	1.27256	1.78211	1.40042	8.3105e-05	0.00237775
Sfr1	0.487026	0.229227	0.470666	8.347e-05	0.00238103
Abcc8	0.116065	0.291807	2.51417	8.57551e-05	0.00243889
Phlda3	0.112211	0.0107608	0.0958982	8.96026e-05	0.00251819
Cryab	0.114107	0.00747448	0.065504	8.9603e-05	0.00251819
Igfbp2	0.112757	0.00678927	0.0602117	8.96035e-05	0.00251819
Smoc2	0.114111	0.00374301	0.0328013	8.96039e-05	0.00251819
Tm4sf1	0.130811	0.0203682	0.155707	9.34157e-05	0.00260226
P4ha2	0.132653	0.013458	0.101453	9.34165e-05	0.00260226
Fkbp7	0.133331	0.00920684	0.0690527	9.34171e-05	0.00260226
Svbp	0.13383	0.018693	0.139677	9.3808e-05	0.0026055
Rps12-ps3	0.580531	0.298536	0.514247	0.0001093	0.00302694
mt-Atp6	6.34314	4.77221	0.752341	0.000111826	0.00308789
Peg3	0.860211	0.515806	0.599628	0.000116772	0.00321511
Naca	1.2814	0.861929	0.672648	0.000119549	0.00328207
2011-09-01	0.146545	0.0267587	0.182597	0.000126365	0.00344927
Mfap5	0.146491	0.0221052	0.150898	0.000126365	0.00344927
Rcn1	0.272391	0.0964864	0.35422	0.00014173	0.00385757
Nid2	0.110896	0.00979489	0.0883247	0.000143295	0.00386095
Fkbp10	0.10999	0.00865109	0.0786533	0.000143296	0.00386095
6330403K07Rik	0.109515	0.00739495	0.0675247	0.000143296	0.00386095
Bst2	0.129513	0.010423	0.0804784	0.00014348	0.00386095
Tagln2	0.338599	0.135708	0.400792	0.000145603	0.00390701
Tpm4	0.249302	0.0777254	0.311772	0.000149027	0.00398763
Nkx6-1	0.0610808	0.196922	3.22395	0.000155559	0.00415072
Aplp1	0.374133	0.648423	1.73314	0.000162334	0.00431936
Gadd45g	0.0485434	0.175551	3.61638	0.000163985	0.00435111
Cdc42ep2	0.0854747	0.00423857	0.0495886	0.000170537	0.00451235
Ap1s2	0.132134	0.306967	2.32315	0.000173532	0.00457885
Ubqln2	0.154796	0.338691	2.18798	0.000176814	0.00465251
Gjd2	0.0277159	0.12887	4.64969	0.000178662	0.00467525
Fam159b	0.0284946	0.123668	4.34003	0.000178663	0.00467525
Eif3e	0.492709	0.247558	0.502443	0.000193766	0.00505655
Grn	0.143098	0.0260352	0.18194	0.000196201	0.00510607
1110008P14Rik	0.0797817	0.223212	2.79779	0.000204971	0.00531972
Rpl27	1.6183	1.15572	0.714157	0.00021238	0.00549701
Ramp2	0.217982	0.0666587	0.305799	0.000216152	0.00557942
Ece1	0.0744675	0.211679	2.84256	0.00022101	0.00568937
Col18a1	0.122733	0.0174697	0.14234	0.000225162	0.00574957
2810417H13Rik	0.12286	0.0121367	0.0987853	0.000225164	0.00574957
Fcgrt	0.123972	0.0100944	0.0814253	0.000225165	0.00574957
Ltbp4	0.104622	0.00757358	0.0723899	0.000226915	0.00576328
Msn	0.10366	0.0080991	0.078131	0.000226915	0.00576328
Capns1	0.389912	0.175647	0.450478	0.000228381	0.00578505
Lmo4	0.124668	0.0198656	0.159348	0.000229479	0.00579739
Tpt1	2.31349	1.74941	0.756176	0.000231814	0.00584085
Emilin1	0.107923	0.00903152	0.083685	0.000240287	0.00602241
Ifi27	0.106506	0.0088968	0.0835332	0.000240288	0.00602241
Rpl30	1.23345	0.834091	0.676224	0.000241189	0.00602909
Hist3h2ba	0.109483	0.276206	2.52282	0.000255225	0.00636321
Hist1h2al	0.0675529	0.194999	2.88662	0.000259695	0.00645772
Lhfp	0.0788567	0.00514627	0.065261	0.000279445	0.00691271
Gas1	0.0789132	0.00249514	0.0316188	0.000279449	0.00691271
Colec12	0.0818229	0.00618567	0.0755982	0.000297513	0.00732151
Dpt	0.0817221	0.00401917	0.049181	0.000297516	0.00732151
Cd9	0.196177	0.0589574	0.300531	0.000300736	0.00738164
Gm27033	0.0164469	0.0918012	5.58165	0.000310184	0.00759391
2007-09-01	0.425995	0.208822	0.490199	0.00034018	0.00830686
Zfp36l1	0.151784	0.0247424	0.16301	0.000354665	0.00863837
Gng11	0.154819	0.0275757	0.178116	0.000358076	0.00869915
Maf	0.10235	0.00785479	0.0767446	0.000364781	0.0087502
Cdh11	0.101667	0.00752348	0.0740009	0.000364782	0.0087502
Gap43	0.101492	0.0076243	0.0751222	0.000364782	0.0087502
Clec3b	0.102748	0.00497447	0.0484142	0.000364783	0.0087502
Penk	0.100574	0.00688672	0.0684745	0.000364784	0.0087502
Myl6	1.27876	0.879208	0.687546	0.000384288	0.00919485
Thra	0.164172	0.0405548	0.247026	0.000393468	0.00939083
Rps26-ps1	0.306114	0.127146	0.415356	0.000396023	0.00942813
Neurod1	0.229151	0.439512	1.918	0.000399567	0.00948872
Zfos1	0.23231	0.0847098	0.364642	0.000419235	0.00993096
Mt2	0.178066	0.0454267	0.255111	0.000420988	0.00994767
Peg10	0.204666	0.0692069	0.338145	0.00043634	0.0102849
Mfge8	0.131585	0.0249496	0.189609	0.000451666	0.0105936
Sdpr	0.132653	0.0209926	0.158252	0.000451668	0.0105936
Col6a3	0.135578	0.0211044	0.155662	0.000459764	0.0107534
Lama4	0.0756385	0.00514385	0.0680057	0.000461866	0.0107534
Sfrp2	0.0757682	0.000663631	0.0087587	0.000461877	0.0107534
Ctsl	0.385092	0.184721	0.47968	0.000473961	0.0110077
Eif3f	0.696262	0.411788	0.591427	0.000489844	0.0113489
Itgb1	0.348418	0.163893	0.470392	0.000491961	0.0113702
Rps21	1.46708	1.04641	0.713263	0.00049754	0.0114712
Bex2	0.341522	0.575161	1.68411	0.0005309	0.0122107
Bloc1s1	0.113339	0.0162188	0.1431	0.000539916	0.0123583
Loxl1	0.113993	0.0109874	0.0963869	0.000539921	0.0123583
Top2a	0.117314	0.016749	0.142771	0.000558378	0.0127195
Prss23	0.116494	0.0165997	0.142494	0.000558379	0.0127195
Ogn	0.0951024	0.00538878	0.0566629	0.000572981	0.012959
Ptgis	0.0952751	0.00450724	0.0473076	0.000572983	0.012959
Lox	0.0953815	0.00394624	0.0413732	0.000572984	0.012959
Efemp2	0.17589	0.0414758	0.235805	0.000613791	0.0136552
Cenpa	0.0972956	0.0125843	0.129341	0.00061382	0.0136552
Plxdc2	0.0973952	0.0123315	0.126613	0.000613821	0.0136552
Ehd2	0.097267	0.0122064	0.125494	0.000613821	0.0136552
Prrx1	0.0974268	0.00900656	0.0924444	0.000613826	0.0136552
Cldn5	0.0996354	0.00397352	0.0398806	0.000613831	0.0136552
Lrrc17	0.097617	0.00566735	0.058057	0.000613832	0.0136552
Egr1	0.18369	0.366766	1.99666	0.000695691	0.0154401
Kcnj8	0.0698958	0.00301023	0.0430673	0.000754771	0.0167123
Rap1b	0.382384	0.627843	1.64192	0.000763837	0.0168737
Gch1	0.175401	0.34898	1.98961	0.00078086	0.0172097
Mapt	0.015091	0.0873924	5.79102	0.000795857	0.0174996
Abi3bp	0.0723717	0.00582773	0.080525	0.000808891	0.0176235
Cdc42ep5	0.0725339	0.00471215	0.0649648	0.000808895	0.0176235
Glipr2	0.073679	0.00281871	0.0382567	0.000808898	0.0176235
Lgals7	0.0723402	0.00144828	0.0200204	0.00080891	0.0176235
Lpl	0.110366	0.0160327	0.145269	0.000838034	0.0181747
Cdo1	0.111722	0.0115916	0.103755	0.000838039	0.0181747
Tcf4	0.182053	0.053287	0.292701	0.000903872	0.0195578
Gpd2	0.0397347	0.137362	3.45698	0.000921052	0.0198843
Eng	0.0921566	0.010117	0.10978	0.000925759	0.0198957
Osr2	0.0924182	0.00462966	0.0500948	0.000925773	0.0198957
Fam151a	0.00619124	0.0653633	10.5574	0.000929787	0.0199369
Usmg5	0.626375	0.930592	1.48568	0.000934518	0.0199932
Pabpc1	0.65797	0.394927	0.60022	0.000951965	0.0203207
Hnrnpf	0.515189	0.283637	0.550549	0.000980235	0.0208772
Anxa5	0.407373	0.205357	0.504101	0.000988952	0.0210158
Gm9493	0.473475	0.252889	0.534112	0.00100524	0.0213141
Mrps33	0.244139	0.449044	1.8393	0.00105092	0.0222134
Pfn1	0.831927	0.539299	0.648252	0.00105233	0.0222134
Rab27a	0.0248928	0.10466	4.20441	0.00115894	0.0244097
Mif	0.552756	0.314745	0.56941	0.00116428	0.024468
Lamb1	0.137664	0.0349113	0.253599	0.00117633	0.0246666
Uqcc2	0.339581	0.565021	1.66388	0.00120335	0.0251775
Rbms1	0.151008	0.0417169	0.276256	0.00125092	0.0259554
Stbd1	0.0659654	0.00748584	0.113481	0.00125415	0.0259554
Slc43a3	0.0671052	0.00376393	0.05609	0.00125417	0.0259554
Id1	0.0668413	0.00319799	0.0478446	0.00125417	0.0259554
Tyrobp	0.0669427	0.00130008	0.0194207	0.00125419	0.0259554
Plac8	0.103304	0.0158659	0.153584	0.00128693	0.0265208
Scg5	0.14088	0.292528	2.07644	0.00128709	0.0265208
Snrpg	0.688797	0.4286	0.622244	0.00130398	0.0268107
Cd248	0.107903	0.0137033	0.126996	0.0013498	0.0276928
Ost4	0.369474	0.182668	0.4944	0.00141167	0.0288996
Actg1	3.27693	2.59915	0.793165	0.00142707	0.0291521
Pls3	0.0851333	0.00960708	0.112848	0.00144185	0.0292654
Hic1	0.0873884	0.00550853	0.063035	0.00144186	0.0292654
Figf	0.0857337	0.00684675	0.0798606	0.00144186	0.0292654
Itm2b	1.17409	0.832693	0.709225	0.00145534	0.029476
Xist	1.04174	0.725346	0.696282	0.0015023	0.0303624
Slc25a4	0.734425	0.466446	0.635117	0.0015179	0.0305842
Ppm1b	0.0700845	0.181875	2.59508	0.00151971	0.0305842
Pecam1	0.088631	0.00915484	0.103292	0.00156192	0.0310397
Ndrg2	0.089296	0.00746233	0.0835685	0.00156193	0.0310397
Filip1l	0.0893427	0.00732565	0.0819949	0.00156193	0.0310397
Rhoj	0.0900202	0.00653923	0.0726419	0.00156193	0.0310397
Axl	0.0887893	0.00624397	0.0703234	0.00156194	0.0310397
Upk3b	0.0896425	0.00243244	0.0271348	0.00156195	0.0310397
Col4a2	0.119079	0.0249191	0.209265	0.00157224	0.031179
Reep5	0.259834	0.113534	0.43695	0.00158978	0.0314611
Gm10073	0.37289	0.196401	0.526699	0.00160795	0.0317544
Eno1	0.395081	0.205575	0.520335	0.00162873	0.0320981
Nfia	0.132994	0.0311217	0.234007	0.00173575	0.0341364
Rsu1	0.133982	0.0328036	0.244837	0.00180554	0.0354357
Serping1	0.147189	0.0396221	0.269193	0.00184802	0.0361202
Aldh2	0.148517	0.0365333	0.245988	0.00184803	0.0361202
Tpi1	0.405375	0.214433	0.528975	0.00185733	0.0362275
Emb	0.127768	0.271016	2.12116	0.00189882	0.0369608
Tshz1	0.0495303	0.142545	2.87793	0.00198296	0.0384412
Gck	0.0492492	0.140148	2.8457	0.00198297	0.0384412
Ffar1	0.0155466	0.0796166	5.12115	0.00199365	0.0385696
Rpl13-ps3	0.32841	0.160271	0.488022	0.00200476	0.0386581
Galk1	0.102415	0.00907343	0.0885944	0.00200636	0.0386581
Insm1	0.0592095	0.154597	2.61102	0.0020422	0.038985
Rest	0.0604789	0.0056394	0.0932458	0.00204382	0.038985
Angptl2	0.0606984	0.00520757	0.0857942	0.00204383	0.038985
Gstm2	0.0610513	0.00403025	0.066014	0.00204383	0.038985
Spon1	0.0608618	0.00291662	0.047922	0.00204385	0.038985
Btf3	0.996538	0.692818	0.695225	0.0020503	0.0390296
Tpd52	0.132521	0.268204	2.02386	0.00216354	0.0411029
Clec14a	0.0632927	0.00594822	0.0939795	0.00220559	0.0416523
Col12a1	0.0637982	0.00502224	0.0787207	0.0022056	0.0416523
Trf	0.062992	0.0046667	0.074084	0.00220561	0.0416523
Vkorc1	0.208556	0.0784269	0.376047	0.0022217	0.0418728
Kdelr2	0.333143	0.173113	0.519636	0.00230246	0.0430421
Acvr1c	0.0108667	0.0757313	6.96909	0.00230496	0.0430421
Slc2a2	0.0120021	0.0708984	5.90717	0.00230498	0.0430421
Cdk1	0.0792237	0.00993584	0.125415	0.0023109	0.0430421
Pros1	0.0785928	0.00853267	0.108568	0.00231091	0.0430421
Selenbp1	0.0787856	0.00672652	0.0853775	0.00231092	0.0430421
Ndufa12	0.274061	0.455037	1.66035	0.00233795	0.0432526
Tinagl1	0.0833855	0.00932366	0.111814	0.00234041	0.0432526
Tfpi	0.0843279	0.00519062	0.0615528	0.00234044	0.0432526
Trip6	0.0817887	0.00714491	0.0873581	0.00234044	0.0432526
Grb10	0.399249	0.214138	0.536352	0.00236758	0.0436692
G6pc2	0.00454734	0.0425225	9.35108	0.00250017	0.0460254
Pcbd1	0.138662	0.280003	2.01932	0.00252908	0.0464676
Adra2a	0.00890201	0.0637854	7.16528	0.00257155	0.0471134
Cdk4	0.450632	0.25739	0.571175	0.00257415	0.0471134
Fbln2	0.12657	0.0319541	0.252462	0.00258965	0.0471978
Tpst1	0.126222	0.0303215	0.240222	0.00258965	0.0471978
Eif4ebp1	0.127698	0.034736	0.272017	0.00259863	0.0471978
Myadm	0.129848	0.0318947	0.245632	0.00259864	0.0471978
Oat	0.167809	0.05591	0.333176	0.00261709	0.0474422
Anxa6	0.266524	0.117359	0.44033	0.00264361	0.0478318
Egfl7	0.140562	0.0402623	0.286438	0.00266374	0.0479931
Pgrmc1	0.34503	0.17277	0.500739	0.00266572	0.0479931
Krt19	0.153248	0.0453273	0.295777	0.00267239	0.0479931
Psap	0.407686	0.224917	0.551691	0.00267274	0.0479931
Prss53	0.00689858	0.0502303	7.28125	0.00269671	0.0483322
Gm11808	0.479549	0.275339	0.574162	0.00274219	0.0490547
Gm10076	0.85306	0.579803	0.679675	0.00286081	0.0510806
Basp1	0.0940578	0.0194944	0.20726	0.00304572	0.0541789
Adamts5	0.0957584	0.0124819	0.130347	0.00304575	0.0541789
Kcnq1ot1	0.394345	0.215809	0.547258	0.00305449	0.054233
Cyb5a	0.205512	0.0803655	0.39105	0.00312707	0.0554179
Gfra3	0.0340992	0.11317	3.31884	0.00315083	0.0556317
Rab3b	0.0328702	0.110426	3.35944	0.00315084	0.0556317
Rpl9-ps6	0.236081	0.104483	0.442572	0.00320565	0.0564943
Capn6	0.0986773	0.0117065	0.118634	0.00323628	0.0569285
Fus	0.497101	0.294095	0.59162	0.00331691	0.058239
Hsp90ab1	2.27237	1.83088	0.805714	0.00332836	0.0583323
Rgs5	0.0570068	0.00686793	0.120476	0.00341712	0.0593418
Ccnb2	0.0576549	0.00478051	0.082916	0.00341715	0.0593418
Thbd	0.057326	0.00480625	0.0838408	0.00341715	0.0593418
Lockd	0.0585073	0.00278787	0.04765	0.00341717	0.0593418
Tmem119	0.0591176	0.00104191	0.0176244	0.0034172	0.0593418
Rogdi	0.0690143	0.161527	2.34049	0.00349815	0.0606368
Plvap	0.108591	0.0180147	0.165895	0.00356071	0.0616088
Sptssa	0.227983	0.0906991	0.397832	0.00357819	0.0616548
Tubb2b	0.110132	0.0256952	0.233312	0.00358215	0.0616548
mt-Cytb	3.66513	2.96727	0.809596	0.00358285	0.0616548
Plat	0.0778724	0.00880301	0.113044	0.00361321	0.0617311
Trim47	0.0763731	0.00842295	0.110287	0.00361323	0.0617311
Plpp1	0.0765474	0.00609024	0.0795616	0.00361326	0.0617311
G0s2	0.0764094	0.0050942	0.0666697	0.00361327	0.0617311
mt-Nd4	1.96574	1.56086	0.794032	0.00381718	0.0650127
Atp8b1	0.0511059	0.143363	2.80522	0.00381904	0.0650127
Gltscr2	0.304642	0.145059	0.476163	0.00383084	0.0650969
S100a13	0.134053	0.0406618	0.303327	0.00387201	0.065679
Cks2	0.138395	0.0387658	0.280109	0.00394004	0.0667139
Spock2	0.0375537	0.116903	3.11296	0.00395354	0.0668232
Tmem163	0.0196198	0.0784752	3.99979	0.00398994	0.0673187
Rpl6l	0.437813	0.252284	0.576238	0.00404203	0.0680766
Cd164	0.155928	0.292076	1.87315	0.00417497	0.0701912
Creld2	0.0820295	0.192228	2.3434	0.004303	0.072216
Vdac1	0.290418	0.142524	0.490755	0.00435035	0.0728818
Prps1	0.0723528	0.177346	2.45112	0.004531	0.0757746
Pdap1	0.436602	0.645122	1.4776	0.0045402	0.0757951
Spint2	0.409623	0.622321	1.51925	0.00455848	0.0759667
Tead2	0.0904529	0.0152287	0.16836	0.00470737	0.0780376
Adamts1	0.0878253	0.0157901	0.179789	0.00470739	0.0780376
Slit2	0.0879966	0.0147838	0.168004	0.00470739	0.0780376
Selm	0.404279	0.228432	0.565035	0.0047559	0.078153
Birc5	0.092413	0.0177447	0.192015	0.00476369	0.078153
Gstm1	0.0922531	0.0169085	0.183283	0.00476369	0.078153
Meis1	0.0909313	0.0173189	0.190461	0.0047637	0.078153
Acaa2	0.090726	0.0162284	0.178872	0.00476371	0.078153
Sgce	0.0920499	0.013872	0.1507	0.00476372	0.078153
Eef1d	0.45368	0.270703	0.596682	0.00486074	0.0796073
Pclo	0.0384353	0.123624	3.21642	0.00489224	0.0799851
Ptp4a2	0.155539	0.0556905	0.358049	0.0052286	0.0853375
Zbtb20	0.218948	0.373079	1.70396	0.00533696	0.0869567
Celf2	0.143797	0.0493691	0.343325	0.00544747	0.0886053
Mylk	0.051571	0.00486051	0.0942489	0.00555385	0.0897882
Arhgef25	0.0517664	0.00454259	0.0877519	0.00555386	0.0897882
Abcg2	0.0514327	0.00334083	0.0649554	0.00555392	0.0897882
Snhg6	0.115876	0.0361893	0.312311	0.00556745	0.0897882
P3h4	0.116162	0.0347369	0.299038	0.00556745	0.0897882
Tcf7l2	0.132245	0.0363751	0.275059	0.00560596	0.0901034
Rbms3	0.132932	0.0343166	0.25815	0.00560597	0.0901034
Sdc1	0.069789	0.0113972	0.163309	0.00572893	0.0917708
Igfbp3	0.0720206	0.00389994	0.0541503	0.00572904	0.0917708
Phgdh	0.0729671	0.0114624	0.15709	0.00588714	0.092588
Tspan4	0.0723468	0.0104327	0.144204	0.00588717	0.092588
Plpp3	0.0736197	0.00901158	0.122407	0.00588717	0.092588
Klf2	0.074085	0.00795094	0.107322	0.00588718	0.092588
Lrp1	0.0745443	0.00669927	0.0898697	0.0058872	0.092588
Smc2	0.0724188	0.00845707	0.11678	0.00588721	0.092588
F2r	0.0729387	0.00654914	0.0897896	0.00588723	0.092588
Lpar4	0.0733243	0.00521056	0.0710619	0.00588725	0.092588
Mef2c	0.0736393	0.00476811	0.0647495	0.00588726	0.092588
Mmp23	0.0745232	0.00378507	0.0507905	0.00588726	0.092588
Tgfb1i1	0.0748099	0.00306452	0.0409641	0.00588727	0.092588
Srpx	0.0547848	0.00417551	0.0762165	0.00603556	0.0944514
Fam212a	0.0542296	0.00457846	0.0844274	0.00603556	0.0944514
Tcf21	0.0550471	0.00320722	0.0582632	0.00603558	0.0944514
Cdc42	0.558577	0.353052	0.632057	0.00609212	0.0951794
Ly6e	0.247136	0.118582	0.479826	0.006127	0.0955671
Tbrg1	0.251702	0.120677	0.479445	0.00620065	0.0965573
Rab3a	0.0709979	0.166592	2.34643	0.00623667	0.0969593
Tmed9	0.35827	0.198165	0.553116	0.00638455	0.0990961
Gm6133	0.291338	0.151423	0.519751	0.00645847	0.10008
Rps18-ps3	0.293158	0.15327	0.522825	0.00652939	0.101014
Minos1	0.508459	0.732695	1.44101	0.00665817	0.102745
Vwa5b2	0.120999	0.235753	1.94839	0.00666293	0.102745
Anxa4	0.165387	0.304215	1.83941	0.00704365	0.10844
Flna	0.0845024	0.0224929	0.26618	0.00714571	0.109528
Timp3	0.086499	0.0111159	0.128509	0.00714584	0.109528
2700094K13Rik	0.199021	0.0861854	0.433047	0.00715532	0.109528
Aplp2	0.201955	0.0872811	0.43218	0.0071604	0.109528
Chchd2	1.02613	1.33547	1.30147	0.00717508	0.109576
Eif3h	0.525024	0.334599	0.637301	0.00736494	0.112295
Scn9a	0.00763254	0.0405638	5.31459	0.00762659	0.116098
Gip	0.00436976	0.0374468	8.56951	0.00775445	0.11778
C1qbp	0.137014	0.0535571	0.390888	0.00777426	0.11778
Cpa1	0.136735	0.0514144	0.376015	0.00777427	0.11778
Ddx5	0.897731	1.18224	1.31692	0.0079049	0.119568
Gabarapl2	0.307317	0.477596	1.55408	0.00806413	0.121619
Vat1	0.10216	0.0232402	0.227488	0.00806611	0.121619
Ctsd	0.245652	0.121789	0.49578	0.00811737	0.122198
C1qa	0.113556	0.0305856	0.269343	0.00815446	0.122562
Entpd3	0.0315092	0.0969449	3.07672	0.00828966	0.124202
Slc7a2	0.0310055	0.0909258	2.93257	0.0082897	0.124202
Rph3al	0.0899096	0.187881	2.08967	0.0083417	0.124588
Smim22	0.0893282	0.187654	2.10073	0.0083417	0.124588
Tmem256	0.357941	0.210277	0.587462	0.00885597	0.131677
Cnih2	0.0405318	0.11087	2.73539	0.00885795	0.131677
Kcnmb2	0.0408412	0.107393	2.62953	0.00885797	0.131677
Chd7	0.0597882	0.139709	2.33673	0.00895867	0.132651
Apoc1	0.0674069	0.0116771	0.173233	0.00900707	0.132651
Ntrk2	0.0670926	0.0119653	0.17834	0.00900707	0.132651
Phactr2	0.0680342	0.0075281	0.110652	0.00900717	0.132651
Tagln	0.0675386	0.00606247	0.089763	0.00900723	0.132651
Cpxm1	0.0687271	0.00486369	0.0707682	0.00900723	0.132651
Ubl5	0.440692	0.646561	1.46715	0.00906521	0.133298
Klhl32	0.0176064	0.0713713	4.05372	0.00915494	0.134409
Rnd3	0.0481868	0.00596571	0.123804	0.00935252	0.135638
Fam111a	0.0484393	0.0051827	0.106994	0.00935256	0.135638
Fhl1	0.0486516	0.00444441	0.0913516	0.00935259	0.135638
Cnrip1	0.0490028	0.00288865	0.0589487	0.00935266	0.135638
Pygb	0.0484405	0.00294807	0.0608597	0.0093527	0.135638
F13a1	0.0494867	0.000756497	0.0152869	0.00935278	0.135638
Anxa1	0.047581	0.0026172	0.0550052	0.00935278	0.135638
Gpm6b	0.0478197	0.001513	0.0316396	0.00935285	0.135638
Cd47	0.25236	0.124414	0.493001	0.00938923	0.135958
Ctsb	0.293238	0.163976	0.55919	0.00946646	0.136659
Arhgdia	0.29516	0.159722	0.541139	0.00946646	0.136659
Raly	0.274848	0.147445	0.536459	0.00959384	0.138288
Pam	0.278583	0.438363	1.57355	0.00972034	0.139899

## Sheet: Lu et al. 2018 Cluster 2
	mean outside cluster	mean inside cluster	fold change	P value	P adj
Gm42418__chr17	49.6701	262.358	5.28201	3.93818e-75	2.30502e-71
Nnat__chr2	0.773583	6.60792	8.54198	3.27902e-19	9.59605e-16
Gm10800__chr2	63.5816	18.4351	0.289943	1.16421e-14	2.27138e-11
Gm10801__chr2	7.20449	1.24706	0.173095	3.18534e-10	4.66095e-07
Gm26870__chr9	28.205	11.1052	0.393732	9.72416e-08	0.000113831
Iapp__chr6	208.515	111.079	0.532714	2.9037e-07	0.000256713
Gm10717__chr9	9.05403	2.72493	0.300963	3.0702e-07	0.000256713
Gm43359__chr5	1.23999	4.21373	3.39818	5.28748e-07	0.000361513
Gm11168__chr9	4.94112	1.09361	0.221329	5.55889e-07	0.000361513
Gcg__chr2	14.1609	26.1486	1.84653	1.42416e-05	0.00833563
Fos__chr12	9.82826	18.3676	1.86885	4.06272e-05	0.0205652
Chga__chr12	82.264	46.9075	0.570206	4.21634e-05	0.0205652
Bclaf1__chr10	1.76314	4.49733	2.55075	5.26154e-05	0.0236891
Resp18__chr1	7.15483	2.84915	0.398214	0.000107528	0.0449542
Pclo__chr5	2.1925	5.07588	2.31511	0.00015545	0.0606564
Atrnl1__chr19	0.35045	1.70126	4.8545	0.000220768	0.0799366
Angpt2__chr8	1.23183	3.44211	2.79432	0.000232175	0.0799366
Gm42566__chr5	0.387061	1.75829	4.54268	0.000459302	0.14935
Chd7__chr4	2.54058	5.40018	2.12557	0.00049659	0.152976
Ccnd1__chr7	0.748275	2.28024	3.04733	0.0005857	0.171405
Gimap1__chr6	0.965888	2.66613	2.76028	0.000802172	0.223577
Hsp90ab1__chr17	11.9007	19.6035	1.64725	0.000853806	0.227151
Gm37728__chr6	0.985233	2.70105	2.74153	0.000913585	0.232488
Lbh__chr17	0.84858	2.37205	2.79532	0.00160367	0.391094
Gria2__chr3	0.266286	1.13854	4.27565	0.00283207	0.502757
Snx30__chr4	0.497133	1.75235	3.52492	0.0022488	0.502757
Ccpg1__chr9	0.71042	2.01672	2.83878	0.00281969	0.502757
BC005537__chr13	0.812245	2.07233	2.55136	0.00276828	0.502757
Srek1__chr13	1.18955	2.94369	2.47462	0.00247155	0.502757
Chd4__chr6	1.37992	3.1798	2.30434	0.0025544	0.502757
Cox6a2__chr7	1.53696	3.44919	2.24417	0.00283461	0.502757
Slc2a2__chr3	3.81603	1.5824	0.414672	0.00242998	0.502757
Itm2b__chr14	3.3265	1.26909	0.381508	0.00253341	0.502757
Snhg11__chr2	0.530558	1.59071	2.99819	0.00313432	0.539564
Ppargc1a__chr5	0.28249	1.03103	3.64978	0.00357221	0.580782
Chic1__chrX	3.5799	6.33993	1.77098	0.00353257	0.580782
Tnpo3__chr6	0.463135	1.50607	3.2519	0.00407305	0.635164
Meg3__chr12	19.6004	28.9946	1.47929	0.00412374	0.635164
Bdp1__chr13	0.475812	1.49171	3.13508	0.00480518	0.687447
Pim1__chr17	0.572386	1.66037	2.90078	0.00495971	0.687447
Trim28__chr7	0.573911	1.60017	2.78818	0.00495971	0.687447
Gm43322__chr3	0.671458	1.80395	2.68661	0.00492441	0.687447
Gm10719__chr9	1.99848	0.501045	0.250713	0.00505044	0.687447
Trim27__chr13	0.312074	1.04157	3.33758	0.00548261	0.728744
Filip1__chr9	0.481338	1.59829	3.32051	0.00563547	0.728744
RP23-343H23.2__chr8	1.29246	2.87328	2.22311	0.00597637	0.728744
Akap9__chr5	1.63336	3.46339	2.12041	0.00583911	0.728744
Jun__chr4	8.31216	12.9829	1.56191	0.00596915	0.728744
Elmsan1__chr12	0.408812	1.24268	3.03974	0.00625623	0.7473
Scyl2__chr10	0.242506	0.933645	3.84998	0.00665873	0.766375
Brd2__chr17	1.31781	2.82333	2.14244	0.00667779	0.766375
Srsf11__chr3	1.90036	3.73671	1.96632	0.00681097	0.766627
Tubb4b__chr2	1.9614	0.543767	0.277234	0.00709646	0.783691
Nol3__chr8	0.338615	1.08275	3.19758	0.00806961	0.874656
2900060B14Rik__chr1	0.436958	1.27128	2.9094	0.00869362	0.925159
Rps19__chr7	1.84534	3.54256	1.91973	0.00953071	0.99613
Slc35e1__chr8	0.270612	0.918627	3.39463	0.0102335	0.998281
Polr3gl__chr3	0.267301	0.905463	3.38742	0.0102335	0.998281
Arfip1__chr3	0.637949	1.6288	2.55318	0.00974183	0.998281
Tm4sf4__chr3	3.20019	1.27241	0.397605	0.00996548	0.998281
Ffar3__chr7	0.194531	0.763389	3.92426	0.0125479	1
Gm37733__chr1	0.292312	1.05376	3.60491	0.0149916	1
Sema4b__chr7	0.241508	0.807387	3.34311	0.02345	1
Zfp37__chr4	0.2528	0.840327	3.32408	0.0281142	1
RP23-256J14.2__chr7	0.223634	0.743044	3.32259	0.0193158	1
Esco1__chr18	0.263708	0.873764	3.31338	0.0333261	1
Fbxl2__chr9	0.25034	0.796381	3.18119	0.0281142	1
Ift74__chr4	0.379006	1.20006	3.16634	0.0134914	1
Slc9b2__chr3	0.312496	0.960743	3.07442	0.0178664	1
Rab3c__chr13	0.319083	0.960714	3.01086	0.021097	1
Ikzf5__chr7	0.250873	0.743263	2.9627	0.0281142	1
Scn9a__chr2	0.287932	0.84119	2.92149	0.0454433	1
Cnot8__chr11	0.274695	0.791558	2.88158	0.0390992	1
Gatad2a__chr8	0.387728	1.11074	2.86473	0.0157704	1
Vps13c__chr9	0.292275	0.836602	2.86238	0.0454433	1
Gm37437__chr2	0.361153	1.02334	2.83354	0.0330845	1
Lrrc16b__chr14	0.556091	1.55759	2.80095	0.0115542	1
Gm43238__chr5	0.429083	1.19199	2.778	0.0242203	1
Hdac4__chr1	0.35961	0.996446	2.77091	0.0330845	1
Exph5__chr9	0.269618	0.745085	2.76349	0.0333261	1
Cdk9__chr2	0.358298	0.980224	2.73578	0.0330845	1
6330419E04Rik__chr6	0.383277	1.04259	2.72022	0.0431187	1
Cttnbp2__chr6	0.349064	0.949408	2.71987	0.0286917	1
Prkx__chrX	0.358207	0.968572	2.70395	0.0330845	1
Zc3hav1__chr6	0.364472	0.980162	2.68927	0.0330845	1
Gm26809__chr6	0.349792	0.929333	2.65682	0.0286917	1
Far2os1__chr6	0.489757	1.29641	2.64704	0.015599	1
Dsg2__chr18	0.298079	0.787499	2.64192	0.0454433	1
Fam219a__chr4	0.561595	1.48256	2.63992	0.0115542	1
Gm42467__chr5	0.296141	0.781075	2.63751	0.0454433	1
Spire1__chr18	0.291363	0.760908	2.61155	0.0454433	1
Akap7__chr10	0.297609	0.763045	2.56392	0.0454433	1
Pirt__chr11	0.448247	1.14292	2.54976	0.0276167	1
Vps51__chr19	0.296847	0.756441	2.54825	0.0454433	1
Trps1__chr15	0.28098	0.713795	2.54038	0.0390992	1
Clmn__chr12	0.37283	0.943116	2.52961	0.0378904	1
Ypel4__chr2	0.458394	1.14686	2.5019	0.031322	1
Tmem2__chr19	0.284048	0.709317	2.49718	0.0390992	1
Gm38142__chr1	0.376437	0.936249	2.48713	0.0378904	1
2010111I01Rik__chr13	0.456091	1.13104	2.47985	0.031322	1
Gm42631__chr5	0.455504	1.12924	2.4791	0.031322	1
Cxxc1__chr18	0.423228	1.04243	2.46305	0.0211218	1
N4bp2l2__chr5	0.83371	2.04354	2.45114	0.0116986	1
Gm42851__chr5	0.53135	1.30106	2.4486	0.0229003	1
Ythdc1__chr5	0.760522	1.84139	2.42122	0.0166188	1
Amer1__chrX	0.447849	1.08088	2.4135	0.0276167	1
Gm43874__chr6	0.520093	1.24636	2.39642	0.0202435	1
0610011F06Rik__chr17	0.630139	1.50687	2.39133	0.034474	1
Cdc42bpa__chr1	0.44856	1.0694	2.38408	0.0276167	1
Gadd45b__chr10	0.494248	1.1754	2.37817	0.0443824	1
Per1__chr11	0.555852	1.31203	2.36039	0.0289302	1
Htatsf1__chrX	0.588162	1.38649	2.35733	0.014907	1
Zrsr1__chr11	0.725698	1.70153	2.34468	0.0263764	1
Rab11fip2__chr19	0.391178	0.910427	2.3274	0.0431187	1
Lsm4__chr8	0.4037	0.931535	2.30749	0.048777	1
Gm10687__chr9	0.73286	1.67345	2.28345	0.0279537	1
Kif12__chr4	0.690282	1.53887	2.22933	0.0444974	1
Cwc25__chr11	0.405932	0.898208	2.2127	0.048777	1
Srrt__chr5	0.693355	1.49509	2.15631	0.0444974	1
Huwe1__chrX	0.823837	1.75275	2.12754	0.021253	1
Lpl__chr8	1.17651	2.49422	2.12002	0.0126338	1
Sdk2__chr11	0.710099	1.4957	2.10633	0.0473411	1
Atp5k__chr5	0.701145	1.47129	2.0984	0.0444974	1
Otud7b__chr3	0.504213	1.04754	2.07756	0.0443824	1
Gm37899__chr12	0.961573	1.9716	2.05039	0.032714	1
Gm44080__chr6	0.506377	1.03776	2.04939	0.0443824	1
Apc__chr18	0.506343	1.03124	2.03665	0.0443824	1
Rufy3__chr5	0.711285	1.42691	2.0061	0.0473411	1
Gabpb2__chr3	0.851504	1.70335	2.00041	0.0244769	1
Rasgrf1__chr9	1.04145	2.05568	1.97385	0.0421671	1
Sf1__chr19	1.52934	3.01843	1.97368	0.0118103	1
Gck__chr11	1.48637	2.90769	1.95623	0.0175588	1
Arid4b__chr13	1.4173	2.77057	1.95482	0.0141291	1
Klf4__chr4	1.30885	2.55648	1.95323	0.0116413	1
Rundc3a__chr11	1.07244	2.03764	1.90001	0.0467812	1
Gm42428__chr5	1.78134	3.33436	1.87183	0.012735	1
Arglu1__chr8	1.30993	2.39415	1.8277	0.028286	1
PISD__chrJH584304.1	1.30848	2.35316	1.79838	0.0465186	1
Nisch__chr14	1.95832	3.4358	1.75446	0.0174411	1
Rpl26__chr11	2.91853	4.58523	1.57108	0.0273415	1
Srrm2__chr17	4.95045	7.53233	1.52154	0.0181402	1
Rpsa__chr9	4.9495	7.52876	1.52112	0.0181348	1
Fosb__chr7	10.2161	14.501	1.41942	0.0261618	1
Ubb__chr11	7.2125	4.31798	0.598681	0.0232145	1
G6pc2__chr2	7.28827	4.36203	0.598501	0.0203019	1
Nkx6-1__chr5	5.16106	2.8701	0.556106	0.0148046	1
Chchd2__chr5	3.72147	1.96775	0.528757	0.0322404	1
Maged1__chrX	4.40529	2.25355	0.511556	0.0170412	1
Cd164__chr10	3.96557	2.02306	0.510155	0.0161098	1
Srpr__chr9	2.83533	1.21787	0.429533	0.0134694	1
Mbnl2__chr14	2.08479	0.849844	0.40764	0.0338373	1
Oaz1__chr10	2.34697	0.956302	0.407462	0.0322338	1
Pdyn__chr2	1.56702	0.583611	0.372433	0.0352437	1
Gm21738__chr14	2.16846	0.636767	0.293649	0.0106151	1
Eif4a1__chr11	1.39753	0.392786	0.281058	0.0244639	1
Rheb__chr5	0.9797	0.26836	0.273921	0.0433257	1
Prpf8__chr11	0.999212	0.221975	0.222151	0.0439685	1
Pgrmc2__chr3	0.955945	0.193	0.201895	0.0427597	1
Gm10721__chr9	1.01308	0.17536	0.173095	0.0448499	1
Srebf1__chr11	0.618817	0.1	0.161599	0.0475152	1
