# Supplementary material for: Differential CpG methylation at Nnat in the early establishment of beta cell heterogeneity
Source: Diabetologia. 2024 Mar 21;67(6):1079–94. doi: 10.1007/s00125-024-06123-6 (PMC11058053; doi:10.1007/s00125-024-06123-6)
Supplement: Supplementary file 5 — Supplementary file5 (XLSX 7092 KB) [file 125_2024_6123_MOESM5_ESM.xlsx]

## Sheet: FACS-based bulk RNA-seq
baseMean	log2FoldChange	lfcSE	stat	pvalue	padj	Symbol	GeneName	non b	non b	non b	NNAT- b	NNAT- b	NNAT- b	NNAT- b	NNAT+ b	NNAT+ b	NNAT+ b	NNAT+ b
24738.4	-1.45005	0.0728215	-19.9124	3.18e-88	8.45e-84	Gpx3	glutathione peroxidase 3	74603	80953.9	81455.1	7340.27	7042.43	4594.1	6616.67	3029.61	2797.05	2180.7	1508.95
7267.87	-1.37561	0.0988955	-13.9097	5.53e-44	7.35e-40	Rbp4	retinol binding protein 4, plasma	16770.4	25466.3	23187.4	2674.6	2810.55	2534.15	2465.05	1070.5	963.035	984.086	1020.52
24420.2	-1.30813	0.116394	-11.2389	2.63e-29	2.33e-25	Pyy	peptide YY	51527	86483.4	86870.6	7801.5	8776.58	6780.85	7611.8	4117.49	3327.12	2306.94	3018.91
1893.93	-1.71369	0.154905	-11.0628	1.9e-28	1.26e-24	Eef1a2	eukaryotic translation elongation factor 1 alpha 2	5439.15	6264.78	7712.15	259.933	333.599	191.034	300.665	67.1959	112.287	91.4531	60.9266
13546.4	-1.49332	0.143897	-10.3777	3.13e-25	1.67e-21	Ppy	pancreatic polypeptide	22179.6	44993	55737.2	4561.52	6417.76	4306.71	3883.34	1937.1	1837.05	1053.64	2104
4496.59	-1.10664	0.108849	-10.1668	2.79e-24	1.24e-20	Anpep	alanyl (membrane) aminopeptidase	4222.64	4753.54	3335.94	7103.09	4983.19	5378.52	7700.88	3661.02	2146.6	4069.02	2108.06
2894.99	-1.35738	0.148018	-9.17043	4.71e-20	1.79e-16	Cd24a	CD24a antigen	7572.78	9489.85	9072.51	983.72	1180.35	780.195	1166.22	447.2	441.054	307.849	403.131
2.22459	-29.9812	3.57552	-8.38514	5.07e-17	1.68e-13	H2ac10	H2A clustered histone 10	0	0	5.19617	14.0031	1.89008	3.38112	0	0	0	0	0
2.28157	-29.5133	3.5804	-8.24301	1.68e-16	4.84e-13	Gm43598		0	10.129	0	0	5.67023	9.29809	0	0	0	0	0
2.21122	29.5024	3.58327	8.23339	1.82e-16	4.84e-13	Gm44064		0	11.1419	0	0	0	0	0	0	5.05795	0	8.12355
1.43339	-29.0902	3.60139	-8.07748	6.61e-16	1.6e-12	Gm38699		0	11.1419	0	0	3.78016	0.845281	0	0	0	0	0
3463.65	-1.02095	0.127278	-8.0214	1.05e-15	2.32e-12	Cd81	CD81 antigen	10554.9	9751.18	10093	1496.59	1126.49	1178.32	1330.22	642.996	629.21	837.246	459.996
1.53781	-28.3937	3.61262	-7.85959	3.85e-15	7.89e-12	9630002D21Rik		0	14.1806	0	0	1.89008	0.845281	0	0	0	0	0
6.67455	28.5545	3.64008	7.84447	4.35e-15	8.26e-12	Gm33466		0	0	0	0	0	0	0	0	0	73.4201	0
0.976254	-28.2692	3.62663	-7.79488	6.45e-15	1.14e-11	Gm43608		0	8.10319	0	0	0.945039	1.69056	0	0	0	0	0
3.98131	28.0513	3.64033	7.70569	1.3e-14	2.16e-11	Gm48075		0	0	0	0	0	0	0	0	0	43.7944	0
1.99066	27.3847	3.64094	7.52131	5.42e-14	8.01e-11	Gm44626		0	0	0	0	0	0	0	0	0	21.8972	0
1.99066	27.3847	3.64094	7.52131	5.42e-14	8.01e-11	1810046K07Rik	RIKEN cDNA 1810046K07 gene	0	0	0	0	0	0	0	0	0	21.8972	0
924.684	-0.852106	0.113558	-7.50372	6.2e-14	8.69e-11	Scn3a	sodium channel, voltage-gated, type III, alpha	1439.57	1795.87	1627.44	837.562	699.329	1197.76	689.405	447.2	416.775	388.998	631.606
4225.5	-1.12494	0.150895	-7.45512	8.98e-14	1.19e-10	Mafb	v-maf musculoaponeurotic fibrosarcoma oncogene family, protein B (avian)	13704.3	14863.3	13184.8	813.932	691.769	963.621	742.046	389.273	368.219	209.956	549.355
1.52227	26.7644	3.64132	7.3502	1.98e-13	2.39e-10	Mir6399		0	0	0	0	0	0	0	0	0	16.7449	0
1.52227	26.7644	3.64132	7.3502	1.98e-13	2.39e-10	Gm4768		0	0	0	0	0	0	0	0	0	16.7449	0
0.758087	-26.3779	3.6039	-7.31926	2.49e-13	2.88e-10	Gm30524		0	0	3.1177	4.37598	0	0.845281	0	0	0	0	0
5.01493	26.4748	3.62726	7.29882	2.9e-13	3.22e-10	Gm10805		0	13.1677	17.667	0	0	0	0	24.3296	0	0	0
1.63936	26.4195	3.6412	7.25572	4e-13	3.8e-10	Gm5842		0	0	0	0	0	0	0	0	0	18.033	0
1.63936	26.4195	3.6412	7.25572	4e-13	3.8e-10	Gm15857		0	0	0	0	0	0	0	0	0	18.033	0
1.63936	26.4195	3.6412	7.25572	4e-13	3.8e-10	Gm47099		0	0	0	0	0	0	0	0	0	18.033	0
1.63936	26.4195	3.6412	7.25572	4e-13	3.8e-10	Gm12243		0	0	0	0	0	0	0	0	0	18.033	0
0.920311	-26.1074	3.6418	-7.16883	7.56e-13	6.94e-10	Gm13564		0	0	0	0	0	0	10.1234	0	0	0	0
2.67971	-25.5113	3.58488	-7.11636	1.11e-12	9.83e-10	Tcerg1l	transcription elongation regulator 1-like	0	0	20.7847	7.00157	0	1.69056	0	0	0	0	0
145348	-1.32653	0.187692	-7.06761	1.58e-12	1.35e-09	Sst	somatostatin	254964	487895	470603	72279.8	86743.2	48925.7	66376.2	38659.7	28331.6	19485.9	24567.6
13.6881	-22.0061	3.17853	-6.92335	4.41e-12	3.67e-09	Vip	vasoactive intestinal polypeptide	49.7588	0	17.667	83.1436	0	0	0	0	0	0	0
2.76926	-24.7307	3.58115	-6.90581	4.99e-12	4.02e-09	4921501I09Rik		22.3057	0	0	4.37598	3.78016	0	0	0	0	0	0
1.11143	-24.7038	3.59033	-6.88066	5.96e-12	4.66e-09	4930456G14Rik		0	5.0645	0	0	3.78016	3.38112	0	0	0	0	0
4.6951	24.7189	3.60975	6.84782	7.5e-12	5.54e-09	1700016L21Rik		0	42.5418	0	0	0	0	0	0	9.10432	0	0
3.03836	24.7169	3.60832	6.84998	7.39e-12	5.54e-09	Gm38058		13.7266	0	0	0	0	0	0	19.6954	0	0	0
13960.5	-0.536463	0.0793717	-6.75887	1.39e-11	1e-08	Txnip	thioredoxin interacting protein	24455.6	20559.8	22852.8	8357.25	8121.67	22328.9	11206.6	5291.1	5500.02	7615.08	17276.8
621.219	-1.83246	0.27362	-6.6971	2.13e-11	1.49e-08	Sgce	sarcoglycan, epsilon	2007.51	2112.91	2181.35	84.0188	125.69	108.196	96.1725	26.6467	39.452	12.8807	38.5869
3.46627	23.6278	3.54268	6.66947	2.57e-11	1.75e-08	Gm49312		0	8.10319	0	0	0	0	0	0	11.1275	7.72843	11.1699
2.65214	-23.3946	3.54597	-6.5975	4.18e-11	2.78e-08	Gm6410		0	0	9.3531	11.3775	0	3.38112	5.06171	0	0	0	0
1.58184	-23.5714	3.61107	-6.52755	6.69e-11	4.34e-08	Gm20478		5.14746	0	0	12.2527	0	0	0	0	0	0	0
2.56251	-23.121	3.54584	-6.52059	7e-11	4.44e-08	Gm50304		0	7.09029	0	0	9.45039	2.53584	9.11108	0	0	0	0
1.01234	-23.6539	3.64161	-6.49545	8.28e-11	5.12e-08	Gm17748		0	0	0	0	0	0	11.1358	0	0	0	0
1472.14	-1.58809	0.246057	-6.45414	1.09e-10	6.58e-08	Sorcs2	sortilin-related VPS10 domain containing receptor 2	4246.66	4926.74	4646.41	385.961	472.52	388.829	519.331	69.513	228.62	154.569	154.347
4.48116	-23.2298	3.61367	-6.42833	1.29e-10	7.63e-08	Btnl5-ps		0	44.5676	0	0	4.7252	0	0	0	0	0	0
6.37179	-19.3642	3.01633	-6.41979	1.36e-10	7.89e-08	Phox2b	paired-like homeobox 2b	26.5952	10.129	22.8631	10.5024	0	0	0	0	0	0	0
1.89581	23.2845	3.64087	6.39531	1.6e-10	8.88e-08	4930512P04Rik		0	0	0	0	0	0	0	20.8539	0	0	0
1.89581	23.2845	3.64087	6.39531	1.6e-10	8.88e-08	Gm47066		0	0	0	0	0	0	0	20.8539	0	0	0
1798.64	-1.2434	0.194935	-6.37853	1.79e-10	9.33e-08	Arg1	arginase, liver	4269.82	5818.09	5161.87	842.814	768.317	654.248	899.972	450.676	363.161	199.651	356.421
2.52775	23.2232	3.64058	6.37899	1.78e-10	9.33e-08	Slc16a8	solute carrier family 16 (monocarboxylic acid transporters), member 8	0	0	0	0	0	0	0	27.8052	0	0	0
1.11389	-23.247	3.6412	-6.38442	1.72e-10	9.33e-08	Gm37981		0	0	0	12.2527	0	0	0	0	0	0	0
525.987	-1.24564	0.195776	-6.36257	1.98e-10	1.02e-07	Basp1	brain abundant, membrane attached signal protein 1	1569.98	1492	1909.07	122.527	164.437	147.079	139.703	64.8788	62.7186	51.5229	61.9421
0.73594	23.007	3.62185	6.35226	2.12e-10	1.05e-07	Gm44175		0	2.0258	0	0	0	0	0	0	6.06955	0	0
0.73594	23.007	3.62185	6.35226	2.12e-10	1.05e-07	Gm7691		0	2.0258	0	0	0	0	0	0	6.06955	0	0
903.66	-1.41737	0.223338	-6.34631	2.21e-10	1.07e-07	Ehf	ets homologous factor	2285.47	2716.6	2855.81	421.844	408.257	320.362	352.295	141.343	184.11	73.4201	180.749
2.49495	23.0429	3.63455	6.33996	2.3e-10	1.09e-07	Mcf2	mcf.2 transforming sequence	0	16.2064	4.15694	0	0	0	0	0	7.08114	0	0
3.26501	22.9748	3.64039	6.31109	2.77e-10	1.29e-07	AI314278		0	0	0	0	0	0	0	35.9151	0	0	0
1.47452	22.961	3.6412	6.30589	2.87e-10	1.31e-07	4930553I04Rik		0	0	0	0	0	0	0	16.2197	0	0	0
5.49588	20.4796	3.2548	6.29212	3.13e-10	1.41e-07	Gm48684		6.00537	2.0258	17.667	0	0	0	0	34.7565	0	0	0
6.05977	-19.3352	3.07879	-6.28014	3.38e-10	1.49e-07	Gm37805		6.86328	10.129	37.4124	12.2527	0	0	0	0	0	0	0
3.39582	22.849	3.64043	6.27646	3.46e-10	1.49e-07	Hecw1	HECT, C2 and WW domain containing E3 ubiquitin protein ligase 1	0	0	0	0	0	0	0	0	0	37.3541	0
1.77421	22.6244	3.60517	6.27555	3.48e-10	1.49e-07	Rps19-ps9		0	15.1935	0	0	0	0	0	0	3.03477	1.28807	0
1.71856	-22.3658	3.5835	-6.24132	4.34e-10	1.82e-07	Gm18337		0	11.1419	0	0	4.7252	0	3.03703	0	0	0	0
2.69324	22.7172	3.64062	6.23991	4.38e-10	1.82e-07	Rlbp1	retinaldehyde binding protein 1	0	0	0	0	0	0	0	0	0	29.6256	0
1.26673	-22.39	3.61313	-6.19683	5.76e-10	2.36e-07	Chil5	chitinase-like 5	3.43164	0	0	10.5024	0	0	0	0	0	0	0
1.26987	-22.2736	3.61472	-6.16191	7.19e-10	2.85e-07	Chrna3	cholinergic receptor, nicotinic, alpha polypeptide 3	1.71582	0	0	12.2527	0	0	0	0	0	0	0
1.17109	-22.2808	3.61424	-6.16474	7.06e-10	2.85e-07	Gm37446		3.43164	0	0	0	9.45039	0	0	0	0	0	0
1.84583	22.3226	3.63539	6.14036	8.23e-10	3.22e-07	Gm15384		0	13.1677	2.07847	0	0	0	0	0	5.05795	0	0
1.54051	22.1254	3.61674	6.1175	9.51e-10	3.49e-07	Ighv5-9		11.1528	0	0	0	0	0	0	5.79275	0	0	0
1.5037	-22.1144	3.6117	-6.12299	9.18e-10	3.49e-07	Gm45869		0	7.09029	0	0	9.45039	0	0	0	0	0	0
1.4548	-22.1487	3.62247	-6.11425	9.7e-10	3.49e-07	Gm44081		0	13.1677	0	0	2.83512	0	0	0	0	0	0
1.2537	22.1175	3.61645	6.11581	9.61e-10	3.49e-07	Gm45620		7.72119	0	0	0	0	0	0	0	6.06955	0	0
1.2537	22.1175	3.61645	6.11581	9.61e-10	3.49e-07	2810433D01Rik		7.72119	0	0	0	0	0	0	0	6.06955	0	0
1.01202	-22.2624	3.63548	-6.12365	9.15e-10	3.49e-07	Gm8000		0	1.0129	3.1177	7.00157	0	0	0	0	0	0	0
2.94904	22.2467	3.64046	6.11097	9.9e-10	3.51e-07	Dsc1	desmocollin 1	0	0	0	0	0	0	0	32.4394	0	0	0
1.03095	-22.2374	3.64145	-6.10674	1.02e-09	3.56e-07	Gm16325		0	0	0	0	11.3405	0	0	0	0	0	0
1016.65	-1.0628	0.174207	-6.10077	1.06e-09	3.65e-07	Tspan8	tetraspanin 8	1994.64	2957.67	2573.14	649.395	599.155	614.519	595.257	262.991	264.025	255.038	417.347
1.75646	22.1762	3.6411	6.0905	1.13e-09	3.79e-07	4930479H17Rik		0	0	0	0	0	0	0	0	0	19.3211	0
1.75646	22.1762	3.6411	6.0905	1.13e-09	3.79e-07	H2bc12	H2B clustered histone 12	0	0	0	0	0	0	0	0	0	19.3211	0
1.1964	-22.1642	3.64132	-6.08686	1.15e-09	3.83e-07	Gm41562		0	0	0	0	0	0	13.1604	0	0	0	0
1.20121	21.9738	3.62033	6.06956	1.28e-09	4.12e-07	Alpk2	alpha-kinase 2	8.5791	0	0	0	0	0	0	4.6342	0	0	0
1.06142	-21.9512	3.61673	-6.06935	1.28e-09	4.12e-07	Gata1	GATA binding protein 1	6.00537	0	0	0	5.67023	0	0	0	0	0	0
0.994496	-21.9979	3.62449	-6.06922	1.29e-09	4.12e-07	Bcas3os2		0	0	8.31387	2.62559	0	0	0	0	0	0	0
1.10889	-21.9002	3.61446	-6.05906	1.37e-09	4.34e-07	Gm15731		0	0	5.19617	7.00157	0	0	0	0	0	0	0
2.36945	-21.8863	3.61711	-6.05075	1.44e-09	4.51e-07	Pou2f3	POU domain, class 2, transcription factor 3	0	22.2838	0	0	3.78016	0	0	0	0	0	0
1.11169	21.8132	3.6163	6.03191	1.62e-09	5.01e-07	Gm49801		5.14746	0	0	0	0	0	0	0	7.08114	0	0
1.15388	-21.7687	3.61471	-6.02226	1.72e-09	5.26e-07	Gm6871	zinc finger protein 431-like	0	6.0774	0	0	6.61527	0	0	0	0	0	0
1.74859	-21.9043	3.64081	-6.01632	1.78e-09	5.39e-07	Gm18990		0	0	0	0	0	0	19.2345	0	0	0	0
2976.16	-1.04072	0.173481	-5.99904	1.98e-09	5.91e-07	Adgrf5	adhesion G protein-coupled receptor F5	9098.14	10460.2	11112.5	343.077	241.93	539.289	252.073	200.429	127.46	77.2843	285.34
459.23	21.8363	3.64069	5.99785	2e-09	5.91e-07	Igkv9-120		5050.52	0	0	0	0	0	0	0	1.01159	0	0
1.18402	-21.6175	3.61384	-5.98186	2.21e-09	6.45e-07	Gm15486		5.14746	0	0	7.87676	0	0	0	0	0	0	0
1.03118	-21.6248	3.61659	-5.97934	2.24e-09	6.48e-07	Gm9936		1.71582	0	0	9.62716	0	0	0	0	0	0	0
1.18968	21.5556	3.61577	5.96156	2.5e-09	7.15e-07	Gm31282		6.00537	0	0	0	0	0	0	0	7.08114	0	0
0.913356	-21.4956	3.61732	-5.94242	2.81e-09	7.95e-07	Gm2990		3.43164	0	0	0	6.61527	0	0	0	0	0	0
2831.89	-0.997681	0.168942	-5.90548	3.52e-09	9.85e-07	Ace2	angiotensin I converting enzyme (peptidyl-dipeptidase A) 2	8386.08	10082.4	9572.38	469.98	534.892	364.316	707.627	338.297	260.99	226.701	207.151
311.793	-1.15371	0.19608	-5.88386	4.01e-09	1.11e-06	Agap2	ArfGAP with GTPase domain, ankyrin repeat and PH domain 2	483.004	416.302	695.247	247.68	393.136	292.467	326.986	115.855	210.411	128.807	119.822
460.495	-1.55527	0.268317	-5.7964	6.78e-09	1.86e-06	Gata6	GATA binding protein 6	1286.01	1137.49	1256.43	217.049	222.084	326.279	252.073	35.9151	102.171	83.7246	146.224
743.417	-0.920926	0.159694	-5.76682	8.08e-09	2.19e-06	Hdac7	histone deacetylase 7	1980.06	1683.44	1968.31	399.089	422.432	455.607	380.64	165.673	243.793	193.211	285.34
1063.33	-1.49328	0.259261	-5.75976	8.42e-09	2.26e-06	Serpine2	serine (or cysteine) peptidase inhibitor, clade E, member 2	3800.54	3107.57	4097.7	98.0219	150.261	97.2073	162.987	39.3907	79.9157	24.4734	38.5869
2.41163	-20.8497	3.62125	-5.75761	8.53e-09	2.27e-06	Gm10425		0	0	23.9024	2.62559	0	0	0	0	0	0	0
0.712927	-20.7873	3.62102	-5.74073	9.43e-09	2.48e-06	Gm46555		1.71582	0	0	6.12637	0	0	0	0	0	0	0
0.655618	-20.6916	3.62409	-5.70946	1.13e-08	2.96e-06	Rxfp3	relaxin family peptide receptor 3	3.43164	0	0	0	3.78016	0	0	0	0	0	0
0.816397	-20.6907	3.63303	-5.69517	1.23e-08	3.15e-06	AU023070		0	7.09029	0	0	1.89008	0	0	0	0	0	0
0.816397	-20.6907	3.63303	-5.69517	1.23e-08	3.15e-06	Gm44287		0	7.09029	0	0	1.89008	0	0	0	0	0	0
1101.38	-1.2543	0.220446	-5.68983	1.27e-08	3.18e-06	Tspan12	tetraspanin 12	3783.39	4189.35	3123.94	136.531	177.667	172.437	232.839	62.5617	80.9273	63.1155	92.4054
1.28165	20.5676	3.61462	5.6901	1.27e-08	3.18e-06	Gm4940		6.00537	0	0	0	0	0	0	0	8.09273	0	0
0.827443	-20.5869	3.61883	-5.68882	1.28e-08	3.18e-06	Gm13179		3.43164	0	0	0	5.67023	0	0	0	0	0	0
782.383	-1.47852	0.259989	-5.68687	1.29e-08	3.19e-06	Efnb3	ephrin B3	1638.61	2490.72	2210.45	401.715	470.629	370.233	397.85	210.856	156.797	64.4036	193.95
2.90664	20.3874	3.59094	5.67745	1.37e-08	3.31e-06	Gm42697		0	0	5.19617	0	0	0	0	0	0	25.7614	1.01544
1.04558	-20.5549	3.62053	-5.67733	1.37e-08	3.31e-06	Gm10403		7.72119	0	0	0	3.78016	0	0	0	0	0	0
3167.69	-0.803907	0.141952	-5.66322	1.49e-08	3.53e-06	Vwde	von Willebrand factor D and EGF domains	8892.24	11262.4	12171.5	409.592	441.333	305.992	420.122	262.991	329.779	226.701	121.853
969.523	-1.18022	0.208467	-5.66141	1.5e-08	3.53e-06	Spred1	sprouty protein with EVH-1 domain 1, related sequence	3608.37	2825.99	2856.85	306.319	196.568	223.154	224.74	79.94	103.182	139.112	100.529
0.708212	-20.5181	3.62323	-5.66291	1.49e-08	3.53e-06	Slc5a7	solute carrier family 5 (choline transporter), member 7	4.28955	0	0	3.50078	0	0	0	0	0	0	0
1.10451	20.4855	3.62051	5.65817	1.53e-08	3.57e-06	Gm43311		0	8.10319	0	0	0	0	0	0	4.04636	0	0
0.865912	20.4569	3.62027	5.65065	1.6e-08	3.7e-06	Gm49593		2.57373	0	0	0	0	0	0	6.9513	0	0	0
0.60168	-20.3977	3.62447	-5.62776	1.83e-08	4.19e-06	Ell3	elongation factor RNA polymerase II-like 3	0	0	3.1177	3.50078	0	0	0	0	0	0	0
263.59	-2.42576	0.434051	-5.58865	2.29e-08	5.2e-06	Cacna1h	calcium channel, voltage-dependent, T type, alpha 1H subunit	887.937	787.023	428.164	156.66	156.876	215.547	126.543	33.598	26.3014	7.72843	73.112
0.771782	20.2266	3.62184	5.58462	2.34e-08	5.28e-06	Fgf23	fibroblast growth factor 23	3.43164	0	0	0	0	0	0	0	5.05795	0	0
0.787776	-20.1764	3.62018	-5.57331	2.5e-08	5.59e-06	Gm3734		4.28955	0	0	4.37598	0	0	0	0	0	0	0
2.01091	-19.8697	3.58087	-5.54884	2.88e-08	6.38e-06	Gm4829		0	10.129	0	0	0	5.91697	6.07405	0	0	0	0
0.730383	-20.0214	3.61038	-5.54552	2.93e-08	6.44e-06	Gm12643		0	5.0645	0	0	0.945039	0	2.02468	0	0	0	0
0.711978	-20.003	3.62251	-5.52187	3.35e-08	7.31e-06	Gm50275		0	4.0516	0	0	3.78016	0	0	0	0	0	0
1183.34	-1.0545	0.191108	-5.51783	3.43e-08	7.42e-06	Ndst4	N-deacetylase/N-sulfotransferase (heparin glucosaminyl) 4	3208.59	5825.18	2849.58	195.169	124.745	233.298	210.567	104.27	61.7071	88.8769	114.745
36.357	20.0452	3.64161	5.50448	3.7e-08	7.94e-06	Gabrp	gamma-aminobutyric acid (GABA) A receptor, pi	145.845	77.9932	154.846	0	0	0	0	0	21.2434	0	0
0.960941	-19.8607	3.61076	-5.50044	3.79e-08	8.06e-06	Sypl2	synaptophysin-like 2	3.43164	0	0	6.12637	0	0	1.01234	0	0	0	0
1.41014	-19.8856	3.61928	-5.49437	3.92e-08	8.28e-06	Rspo2	R-spondin 2	12.0107	0	0	3.50078	0	0	0	0	0	0	0
0.644215	19.8967	3.62839	5.48363	4.17e-08	8.73e-06	Gm27167		0	4.0516	0	0	0	0	0	0	3.03477	0	0
8513.19	-0.704275	0.128762	-5.46957	4.51e-08	9.38e-06	Itpr1	inositol 1,4,5-trisphosphate receptor 1	18402.2	27333.1	18804.9	4104.67	3703.61	5845.96	4394.58	2598.63	2953.85	2134.33	3369.24
3.0341	-19.5324	3.58253	-5.45213	4.98e-08	1.03e-05	Gm48153		0	5.0645	14.5493	2.62559	0	0	11.1358	0	0	0	0
10.8204	-17.4833	3.21112	-5.4446	5.19e-08	1.06e-05	Gimap7	GTPase, IMAP family member 7	96.9439	19.2451	0	0	2.83512	0	0	0	0	0	0
0.889972	-19.5965	3.61867	-5.41539	6.12e-08	1.24e-05	Gm26777		0	5.0645	0	0	4.7252	0	0	0	0	0	0
2.2669	19.5233	3.61028	5.4077	6.38e-08	1.29e-05	Gm11536		0	3.0387	0	0	0	0	0	0	0	21.8972	0
2.03271	19.3864	3.61086	5.3689	7.92e-08	1.58e-05	Tctex1d4	Tctex1 domain containing 4	0	3.0387	0	0	0	0	0	0	0	19.3211	0
0.939045	-19.4756	3.63313	-5.36056	8.3e-08	1.65e-05	Gm35558		8.5791	0	0	1.75039	0	0	0	0	0	0	0
7.07906	19.477	3.64196	5.34793	8.9e-08	1.75e-05	Slc13a2	solute carrier family 13 (sodium-dependent dicarboxylate transporter), member 2	0	15.1935	39.4909	0	0	0	0	0	0	23.1853	0
0.994392	-19.3191	3.62413	-5.33068	9.78e-08	1.91e-05	Gm20703		0	8.10319	0	0	2.83512	0	0	0	0	0	0
3855.08	-0.530214	0.0995367	-5.32682	9.99e-08	1.94e-05	1700086L19Rik		10547.2	12325	12366.9	978.469	949.764	1343.15	965.774	617.507	658.546	750.946	902.73
54.6474	-19.386	3.64068	-5.32483	1.01e-07	1.94e-05	Stmn2	stathmin-like 2	233.352	151.935	180.827	35.0078	0	0	0	0	0	0	0
32.2767	-19.3892	3.64152	-5.32447	1.01e-07	1.94e-05	Dnah1	dynein, axonemal, heavy chain 1	91.7964	128.638	115.355	19.2543	0	0	0	0	0	0	0
1.99171	19.2341	3.6224	5.30977	1.1e-07	2.09e-05	Mir5136		18.874	0	0	0	0	0	0	0	3.03477	0	0
0.474237	-19.2438	3.62887	-5.30296	1.14e-07	2.15e-05	Cyp11a1	cytochrome P450, family 11, subfamily a, polypeptide 1	1.71582	0	0	3.50078	0	0	0	0	0	0	0
2.32858	-18.9662	3.57843	-5.30014	1.16e-07	2.17e-05	Csf3	colony stimulating factor 3 (granulocyte)	0	0	11.4316	0	0	5.07169	9.11108	0	0	0	0
1.07726	-19.128	3.61512	-5.29112	1.22e-07	2.26e-05	Gm7019		4.28955	0	0	0	7.56031	0	0	0	0	0	0
546.103	-2.13432	0.404422	-5.27745	1.31e-07	2.42e-05	Ntn4	netrin 4	2240	1759.41	1676.28	71.7661	60.4825	86.2187	47.5801	31.2809	5.05795	7.72843	21.3243
822.429	-2.09251	0.396835	-5.27299	1.34e-07	2.46e-05	Pros1	protein S (alpha)	4141.99	2144.31	2492.08	35.883	97.339	30.4301	56.6911	10.427	20.2318	5.15229	12.1853
2.78522	18.8565	3.58001	5.26715	1.39e-07	2.52e-05	Gm47621		0	0	3.1177	0	0	0	0	0	0	24.4734	3.04633
4.42683	-18.1387	3.44511	-5.26505	1.4e-07	2.54e-05	Ovol1	ovo like zinc finger 1	19.7319	1.0129	21.8239	6.12637	0	0	0	0	0	0	0
1.31772	18.999	3.61761	5.25181	1.51e-07	2.69e-05	Gm48505		9.43702	0	0	0	0	0	0	0	5.05795	0	0
1.19497	-19.0717	3.63085	-5.25267	1.5e-07	2.69e-05	Tmem114	transmembrane protein 114	6.00537	1.0129	0	6.12637	0	0	0	0	0	0	0
1.13941	-18.9505	3.61622	-5.24041	1.6e-07	2.84e-05	Gm9850		6.86328	0	0	0	5.67023	0	0	0	0	0	0
51.9169	19.0731	3.64428	5.23372	1.66e-07	2.91e-05	Ptpn22	protein tyrosine phosphatase, non-receptor type 22 (lymphoid)	415.229	111.419	35.334	0	0	0	0	0	9.10432	0	0
0.460171	19.0522	3.63965	5.23463	1.65e-07	2.91e-05	Gm6899		0	3.0387	0	0	0	0	0	0	2.02318	0	0
2.24388	-18.7001	3.5825	-5.21986	1.79e-07	3.07e-05	2310081O03Rik		0	0	14.5493	0	0	5.07169	5.06171	0	0	0	0
1.28393	-18.8554	3.61096	-5.22173	1.77e-07	3.07e-05	Gm8625		0.85791	0	9.3531	0.875196	0	0	3.03703	0	0	0	0
0.619896	-18.917	3.62393	-5.22002	1.79e-07	3.07e-05	Gm24853		0	3.0387	0	0	3.78016	0	0	0	0	0	0
0.552253	18.9392	3.6375	5.20666	1.92e-07	3.28e-05	2700069I18Rik		0	4.0516	0	0	0	0	0	0	2.02318	0	0
1.72488	-18.8164	3.61796	-5.20084	1.98e-07	3.36e-05	Gimd1	GIMAP family P-loop NTPase domain containing 1	0	15.1935	0	0	3.78016	0	0	0	0	0	0
78.0365	-18.907	3.64195	-5.19144	2.09e-07	3.49e-05	Sncg	synuclein, gamma	367.186	259.302	216.161	15.7535	0	0	0	0	0	0	0
0.997858	18.9248	3.64488	5.19216	2.08e-07	3.49e-05	Serpinb1b	serine (or cysteine) peptidase inhibitor, clade B, member 1b	0.85791	2.0258	0	0	0	0	0	0	8.09273	0	0
2.13422	18.5958	3.58374	5.18895	2.11e-07	3.52e-05	Mogat1	monoacylglycerol O-acyltransferase 1	10.2949	0	0	0	0	0	0	0	5.05795	0	8.12355
87.5286	-4.81842	0.928919	-5.18713	2.14e-07	3.53e-05	Nlgn1	neuroligin 1	182.735	298.805	189.141	105.024	40.6367	58.3244	60.7405	0	2.02318	0	25.3861
640.91	-0.956038	0.184496	-5.1819	2.2e-07	3.61e-05	Uchl1	ubiquitin carboxy-terminal hydrolase L1	1340.91	1386.66	1729.29	342.202	466.849	359.245	544.64	165.673	252.898	252.462	209.181
4.1005	-18.6921	3.61462	-5.17126	2.33e-07	3.8e-05	Slc10a5	solute carrier family 10 (sodium/bile acid cotransporter family), member 5	2.57373	24.3096	0	0	0	0	18.2222	0	0	0	0
0.431872	18.7419	3.63548	5.15527	2.53e-07	4.11e-05	Gm15880		1.71582	0	0	0	0	0	0	0	3.03477	0	0
1.4098	-18.645	3.62208	-5.14759	2.64e-07	4.25e-05	Gm14942		0	0	12.4708	0	0	0	3.03703	0	0	0	0
1.87261	-18.4637	3.59026	-5.14273	2.71e-07	4.29e-05	Gm26839		0	14.1806	0	0	0	3.38112	3.03703	0	0	0	0
1.34716	18.5986	3.615	5.14484	2.68e-07	4.29e-05	Gm43837		0	7.09029	0	0	0	0	0	0	0	7.72843	0
0.909727	18.7494	3.64563	5.14299	2.7e-07	4.29e-05	Gm46203		0.85791	0	1.03923	0	0	0	0	8.10985	0	0	0
8708.68	-0.293856	0.0572628	-5.13172	2.87e-07	4.52e-05	Map3k15	mitogen-activated protein kinase kinase kinase 15	13031.7	14466.2	13929.9	6402.93	6191.9	11587.1	5734.92	5042.01	5471.7	4433.54	9503.54
1.74266	-18.3957	3.58652	-5.12912	2.91e-07	4.56e-05	Gm11465		0	0	10.3923	0	0	1.69056	7.08639	0	0	0	0
1.9936	18.5652	3.62394	5.12294	3.01e-07	4.68e-05	Gm7065		0.85791	3.0387	0	0	0	0	0	0	0	18.033	0
532.321	-1.35023	0.264218	-5.11027	3.22e-07	4.98e-05	Cldn6	claudin 6	1190.78	1382.61	1573.4	439.348	286.347	246.822	236.888	134.392	210.411	82.4366	72.0965
65.2014	-18.5782	3.64261	-5.10025	3.39e-07	5.22e-05	Tmem255b	transmembrane protein 255B	257.373	172.193	275.397	12.2527	0	0	0	0	0	0	0
1.42397	-18.2156	3.5835	-5.0832	3.71e-07	5.67e-05	Mir344c		0	0	5.19617	0	0	3.38112	7.08639	0	0	0	0
2.01221	18.2257	3.58633	5.08198	3.74e-07	5.68e-05	Cdh26	cadherin-like 26	12.0107	0	0	0	0	0	0	0	8.09273	0	2.03089
391.552	-1.44408	0.284359	-5.07838	3.81e-07	5.75e-05	Ache	acetylcholinesterase	1192.5	1059.49	1001.82	147.033	215.469	165.675	239.925	76.4643	45.5216	65.6916	97.4826
23247.6	-0.243707	0.048006	-5.07659	3.84e-07	5.78e-05	Cltrn	collectrin, amino acid transport regulator	38742.4	45840.8	43946.1	20071.7	18338.5	13685.9	16918.3	16708.6	15945.7	13223.3	12302.1
1.62664	-18.1892	3.58662	-5.07141	3.95e-07	5.9e-05	Gm28731		0	9.11609	0	0	0	1.69056	7.08639	0	0	0	0
1.28894	-18.2365	3.61833	-5.04002	4.65e-07	6.88e-05	Ostn	osteocrin	0	10.129	0	0	0	0	4.04937	0	0	0	0
0.550657	-18.2946	3.6293	-5.0408	4.64e-07	6.88e-05	Gm19287		3.43164	0	0	2.62559	0	0	0	0	0	0	0
131.346	-4.99162	0.992101	-5.03136	4.87e-07	7.16e-05	Nrxn2	neurexin II	360.322	521.643	389.713	30.6319	53.8672	17.7509	63.7775	0	1.01159	0	6.09266
5.52588	-18.2797	3.64487	-5.01518	5.3e-07	7.74e-05	Nefl	neurofilament, light polypeptide	45.4693	0	8.31387	7.00157	0	0	0	0	0	0	0
626.266	-1.86021	0.372177	-4.99819	5.79e-07	8.4e-05	AW551984	expressed sequence AW551984	1582.84	2154.44	1754.23	267.81	276.896	249.358	270.295	34.7565	129.484	34.7779	134.039
1.12149	-18.0752	3.61685	-4.9975	5.81e-07	8.4e-05	Cckbr	cholecystokinin B receptor	0	0	7.27464	0	0	0	5.06171	0	0	0	0
1.24333	-17.9618	3.60091	-4.98813	6.1e-07	8.73e-05	Gm16867	predicted gene, 16867	0	9.11609	0	0	0	2.53584	2.02468	0	0	0	0
1.26802	17.9532	3.59932	4.98794	6.1e-07	8.73e-05	Gm15750		6.86328	0	0	0	0	0	0	0	6.06955	0	1.01544
1.28854	-17.9799	3.61331	-4.97603	6.49e-07	9.23e-05	Gm4152		0	2.0258	0	0	0	0	12.1481	0	0	0	0
2.99575	-18.1253	3.64802	-4.96852	6.75e-07	9.5e-05	Gm36723		23.1636	5.0645	0	0	4.7252	0	0	0	0	0	0
0.53703	-18.0689	3.6368	-4.96837	6.75e-07	9.5e-05	Efna3	ephrin A3	0	0	4.15694	1.75039	0	0	0	0	0	0	0
2.41628	18.1251	3.65012	4.96563	6.85e-07	9.59e-05	Mpl	myeloproliferative leukemia virus oncogene	15.4424	7.09029	0	0	0	0	0	0	4.04636	0	0
175.049	-18.0726	3.64098	-4.96367	6.92e-07	9.64e-05	Ms4a6c	membrane-spanning 4-domains, subfamily A, member 6C	934.265	373.76	586.128	0	0	0	31.3826	0	0	0	0
1.28288	-17.7905	3.58739	-4.95918	7.08e-07	9.81e-05	Gm42577		6.00537	0	0	0	4.7252	3.38112	0	0	0	0	0
0.444621	18.0314	3.64062	4.95284	7.31e-07	0.000100818	Gm48899		2.57373	0	0	0	0	0	0	2.3171	0	0	0
1.19681	-17.8967	3.61635	-4.94883	7.47e-07	0.000102385	Gm26153		0	8.10319	0	0	0	0	5.06171	0	0	0	0
1.65125	-17.7304	3.58564	-4.94484	7.62e-07	0.000103969	Gm45007		7.72119	0	0	8.75196	0	1.69056	0	0	0	0	0
0.495893	17.9874	3.63957	4.94218	7.73e-07	0.000104863	9330154J02Rik		3.43164	0	0	0	0	0	0	0	2.02318	0	0
1.18152	-17.7606	3.59797	-4.93629	7.96e-07	0.000107527	Dppa3-ps		0	6.0774	0	0	0	0.845281	6.07405	0	0	0	0
1.10452	-17.8122	3.614	-4.92868	8.28e-07	0.000111238	Gm34299		0	3.0387	0	0	0	0	9.11108	0	0	0	0
2.96683	-17.8615	3.62654	-4.92521	8.43e-07	0.00011266	Gm16344		0	7.09029	15.5885	0	0	0.845281	9.11108	0	0	0	0
3.12603	17.9534	3.648	4.92144	8.59e-07	0.000114277	Kcnj16	potassium inwardly-rectifying channel, subfamily J, member 16	6.00537	22.2838	1.03923	0	0	0	0	0	5.05795	0	0
1.73703	17.6698	3.59251	4.91853	8.72e-07	0.000115414	Scn5a	sodium channel, voltage-gated, type V, alpha	12.0107	0	0	0	0	0	0	0	3.03477	0	4.06178
124.469	-5.72193	1.16428	-4.91455	8.9e-07	0.000117196	Slc25a33	solute carrier family 25, member 33	445.256	386.927	487.401	3.50078	14.1756	7.60753	24.2962	0	0	0	0
2.32548	-17.794	3.64383	-4.88332	1.04e-06	0.000136707	Ccdc187	coiled-coil domain containing 187	0	5.0645	10.3923	0	0	0	10.1234	0	0	0	0
1.48477	-17.7892	3.64384	-4.88199	1.05e-06	0.00013696	Fabp1	fatty acid binding protein 1, liver	0	1.0129	5.19617	0	0	0	10.1234	0	0	0	0
271.54	-1.80958	0.371053	-4.87687	1.08e-06	0.000139875	Shisal1	shisa like 1	581.663	891.351	583.01	198.669	98.2841	224	174.123	54.4519	33.3825	18.033	129.977
1.8724	-17.6093	3.61248	-4.87457	1.09e-06	0.000140581	D1Pas1	DNA segment, Chr 1, Pasteur Institute 1	0	0	13.51	0	0	0	7.08639	0	0	0	0
1.39719	17.6119	3.61346	4.87396	1.09e-06	0.000140581	Gm9959		0	5.0645	0	0	0	0	0	0	0	10.3046	0
1.12882	-17.6895	3.63061	-4.87232	1.1e-06	0.000141069	Gm7074		0	0	10.3923	0	0	0	2.02468	0	0	0	0
1.65169	-17.6986	3.64662	-4.85343	1.21e-06	0.000154461	Ugt1a1	UDP glucuronosyltransferase 1 family, polypeptide A1	7.72119	0	5.19617	5.25118	0	0	0	0	0	0	0
1.95264	-17.3843	3.58878	-4.84407	1.27e-06	0.000161061	Gpr52	G protein-coupled receptor 52	15.4424	0	0	3.50078	0	2.53584	0	0	0	0	0
1.64818	-17.6778	3.64999	-4.84324	1.28e-06	0.000161061	Gm2822		4.28955	2.0258	8.31387	3.50078	0	0	0	0	0	0	0
1.99479	-17.5311	3.62914	-4.83064	1.36e-06	0.000170784	Nat8f2	N-acetyltransferase 8 (GCN5-related) family member 2	2.57373	0	5.19617	0	0	0	14.1728	0	0	0	0
1.39758	-17.4339	3.61268	-4.82574	1.39e-06	0.000174219	Saa2	serum amyloid A 2	0	0	7.27464	0	0	0	8.09873	0	0	0	0
1.51455	-17.5837	3.6535	-4.81283	1.49e-06	0.000184999	Zfp36l1-ps		7.72119	5.0645	1.03923	0	2.83512	0	0	0	0	0	0
2.43472	-17.5433	3.64802	-4.80899	1.52e-06	0.000187704	1700006J14Rik		6.86328	15.1935	0	0	4.7252	0	0	0	0	0	0
1.08959	-17.3256	3.6057	-4.80506	1.55e-06	0.000190545	Gm12275		0	8.10319	0	0	0	0.845281	3.03703	0	0	0	0
953.291	-1.11767	0.233218	-4.7924	1.65e-06	0.000202045	Irx2	Iroquois homeobox 2	2948.64	3569.46	3091.72	112.025	163.492	208.784	112.37	34.7565	83.9621	55.3871	105.606
1.1122	-17.1804	3.59559	-4.7782	1.77e-06	0.000214861	Slco1c1	solute carrier organic anion transporter family, member 1c1	6.86328	0	0	0	2.83512	2.53584	0	0	0	0	0
0.791721	-17.291	3.61867	-4.77828	1.77e-06	0.000214861	Gm15917		0	3.0387	0	0	5.67023	0	0	0	0	0	0
1.11415	-17.2534	3.61415	-4.77386	1.81e-06	0.000218553	Cfc1	cripto, FRL-1, cryptic family 1	0	0	4.15694	0	0	0	8.09873	0	0	0	0
0.835614	-17.2649	3.61779	-4.77221	1.82e-06	0.000218927	Lrp1b	low density lipoprotein-related protein 1B	0	0	3.1177	0	0	0	6.07405	0	0	0	0
184.642	-17.3783	3.64195	-4.77169	1.83e-06	0.000218927	Ms4a4d	membrane-spanning 4-domains, subfamily A, member 4D	844.184	563.172	607.952	15.7535	0	0	0	0	0	0	0
2.7678	-17.3772	3.65008	-4.76078	1.93e-06	0.000229036	G430095P16Rik		5.14746	1.0129	20.7847	3.50078	0	0	0	0	0	0	0
2.36237	-17.1579	3.60385	-4.761	1.93e-06	0.000229036	Gm17017		22.3057	0	0	0	2.83512	0.845281	0	0	0	0	0
285.856	-1.32298	0.278124	-4.7568	1.97e-06	0.000232556	Ppp2r2c	protein phosphatase 2, regulatory subunit B, gamma	208.472	248.16	381.399	434.097	296.742	547.742	373.554	150.612	155.785	161.009	186.842
0.827761	-17.1847	3.61516	-4.75351	2e-06	0.000235339	Atp6v1c2	ATPase, H+ transporting, lysosomal V1 subunit C2	0	0	6.2354	0	0	0.845281	2.02468	0	0	0	0
719.262	-1.02481	0.216545	-4.73254	2.22e-06	0.00025986	Tenm4	teneurin transmembrane protein 4	1604.29	1914.38	1559.89	469.105	400.697	418.414	580.072	331.345	205.353	301.409	126.93
1.40002	-17.0909	3.61337	-4.72989	2.25e-06	0.000262116	Gm19554		0	0	8.31387	0	0	0	7.08639	0	0	0	0
310.699	-5.35003	1.13704	-4.70522	2.54e-06	0.00029333	Thy1	thymus cell antigen 1, theta	1714.11	611.791	1051.7	16.6287	4.7252	2.53584	16.1975	0	0	0	0
0.938032	-17.1924	3.6536	-4.70559	2.53e-06	0.00029333	1500035N22Rik		3.43164	4.0516	0	0	2.83512	0	0	0	0	0	0
0.845393	-17.0195	3.63204	-4.68595	2.79e-06	0.000320939	4933412O06Rik		0	0	7.27464	0	0	0	2.02468	0	0	0	0
345.942	-16.9982	3.64137	-4.66808	3.04e-06	0.000348644	Inpp5d	inositol polyphosphate-5-phosphatase D	1817.91	917.687	1045.47	0	0	0	24.2962	0	0	0	0
0.64442	-16.897	3.62591	-4.66007	3.16e-06	0.000360918	Gm13243		0	4.0516	0	0	0	0	3.03703	0	0	0	0
1.21249	16.8686	3.62712	4.65069	3.31e-06	0.000376124	Lrrc71	leucine rich repeat containing 71	10.2949	0	0	0	0	0	0	0	1.01159	0	2.03089
1.18342	-16.609	3.60552	-4.60654	4.09e-06	0.000463505	Atp13a5	ATPase type 13A5	9.43702	0	0	0	1.89008	1.69056	0	0	0	0	0
1802.56	-0.739464	0.160566	-4.60535	4.12e-06	0.000464186	Bcam	basal cell adhesion molecule	6375.99	4811.27	5734.49	556.625	481.025	360.935	424.171	315.126	260.99	248.598	258.938
2993.74	-1.31225	0.285936	-4.5893	4.45e-06	0.00049923	Plpp3	phospholipid phosphatase 3	11135.7	9676.23	11871.2	46.3854	24.571	38.0377	67.8269	20.8539	24.2782	18.033	8.12355
0.828533	-16.5782	3.62047	-4.57902	4.67e-06	0.000522193	Dnm3os		0	5.0645	0	0	0	0	4.04937	0	0	0	0
2807.8	-0.786755	0.172824	-4.55236	5.3e-06	0.000590485	Serpinh1	serine (or cysteine) peptidase inhibitor, clade H, member 1	11704.5	8175.11	9202.42	270.436	191.843	415.033	247.011	101.952	147.692	126.231	303.618
7517	-0.677513	0.149015	-4.54662	5.45e-06	0.000602982	Dbpht2	DNA binding protein with his-thr domain	19816	23722.1	26185.6	1741.64	1793.68	2315.23	2058.09	1401.85	1423.31	775.419	1454.12
379.956	-1.30018	0.28604	-4.54545	5.48e-06	0.000602982	Grem2	gremlin 2, DAN family BMP antagonist	1097.27	1092.92	1042.35	153.159	210.744	105.66	205.505	46.342	107.229	55.3871	62.9575
494.214	-0.959456	0.211086	-4.54533	5.48e-06	0.000602982	Mest	mesoderm specific transcript	1319.47	1714.84	1401.93	210.922	112.46	212.166	129.58	85.7327	66.765	85.0127	97.4826
0.906525	-16.5001	3.63806	-4.53542	5.75e-06	0.000629395	Kcnh4	potassium voltage-gated channel, subfamily H (eag-related), member 4	0.85791	5.0645	0	0	0	0	4.04937	0	0	0	0
359.628	-2.46012	0.54492	-4.51464	6.34e-06	0.000691528	Pcp4l1	Purkinje cell protein 4-like 1	1162.47	1425.15	923.879	104.148	43.4718	135.245	80.9873	11.5855	21.2434	0	47.7259
6855.86	-0.776169	0.172039	-4.51159	6.43e-06	0.0006987	Lrp1	low density lipoprotein receptor-related protein 1	31698.9	19832.6	20136.2	496.236	480.08	661.01	752.17	366.102	368.219	256.326	366.575
477.86	-5.07492	1.12983	-4.49174	7.06e-06	0.000763975	Vtn	vitronectin	1866.81	1336.01	2016.11	15.7535	4.7252	0.845281	16.1975	0	0	0	0
484.024	-1.76741	0.393631	-4.49002	7.12e-06	0.000767058	Tfpi	tissue factor pathway inhibitor	1809.33	1692.55	1590.03	34.1326	77.4932	37.1924	30.3703	20.8539	17.197	9.0165	6.09266
85.7461	-3.87449	0.86604	-4.4738	7.68e-06	0.000824299	Mob3b	MOB kinase activator 3B	306.274	167.128	281.632	64.7645	37.8016	27.8943	43.5307	0	9.10432	0	5.07722
196.94	-4.9899	1.12263	-4.44484	8.8e-06	0.000936027	Fcgr2b	Fc receptor, IgG, low affinity IIb	1066.38	559.12	509.225	4.37598	3.78016	4.22641	19.2345	0	0	0	0
328.7	-16.2105	3.64652	-4.44547	8.77e-06	0.000936027	Igkv15-103		3612.66	0	0	0	0	0	3.03703	0	0	0	0
34.5008	-4.8965	1.10655	-4.425	9.64e-06	0.0010222	Opcml	opioid binding protein/cell adhesion molecule-like	118.392	52.6708	97.688	12.2527	25.5161	40.5735	25.3085	0	0	0	7.10811
0.840503	-15.9359	3.62063	-4.4014	1.08e-05	0.00113547	Gm48591		0	0	5.19617	0	0	0	4.04937	0	0	0	0
1430.81	-0.521451	0.119429	-4.3662	1.26e-05	0.00132945	Enpep	glutamyl aminopeptidase	1665.2	1772.57	2037.94	1763.52	1820.15	1207.91	1235.06	1275.56	1290.79	944.156	726.042
618.086	-1.91693	0.439534	-4.36127	1.29e-05	0.00135441	Hhex	hematopoietically expressed homeobox	1512.5	1911.34	1786.44	343.952	227.754	324.588	313.826	78.7814	127.46	12.8807	159.425
244.907	-4.79509	1.10595	-4.33572	1.45e-05	0.00151572	Gm8995		1177.05	745.494	748.248	5.25118	6.61527	4.22641	7.08639	0	0	0	0
271.256	-2.56764	0.596794	-4.30239	1.69e-05	0.00175594	Bmp6	bone morphogenetic protein 6	1096.41	896.416	742.013	49.011	45.3619	39.7282	73.9009	27.8052	7.08114	0	6.09266
289.575	-1.27368	0.299132	-4.25792	2.06e-05	0.00213596	Neurog3	neurogenin 3	625.417	819.435	761.758	154.034	219.249	134.4	174.123	96.1597	65.7534	100.47	34.5251
768.798	-0.988843	0.23377	-4.22998	2.34e-05	0.00240998	Ambp	alpha 1 microglobulin/bikunin precursor	1127.29	1960.97	2242.67	526.868	449.839	661.01	418.097	158.721	298.419	213.82	399.069
2350.82	-0.477166	0.113117	-4.21835	2.46e-05	0.00252781	Man1c1	mannosidase, alpha, class 1C, member 1	5407.41	6134.12	5637.84	1292.66	1132.16	1047.3	1588.36	991.719	845.69	1000.83	780.876
171.095	-4.65758	1.11039	-4.19453	2.73e-05	0.00279785	Masp1	mannan-binding lectin serine peptidase 1	997.75	413.263	372.046	37.6334	16.0657	16.9056	18.2222	0	0	0	10.1544
657.332	-0.787472	0.187999	-4.18871	2.81e-05	0.00285961	Slc2a13	solute carrier family 2 (facilitated glucose transporter), member 13	314.853	223.851	379.32	1122.88	1160.51	711.727	956.663	596.654	878.061	516.517	369.622
207.491	-2.49695	0.597511	-4.17892	2.93e-05	0.00297407	Pik3cd	phosphatidylinositol-4,5-bisphosphate 3-kinase catalytic subunit delta	1041.5	527.72	504.028	46.3854	51.9772	25.3584	48.5924	0	5.05795	20.6091	11.1699
5937.26	-0.532684	0.128972	-4.13022	3.62e-05	0.00366608	Fosb	FBJ osteosarcoma oncogene B	17298	8862.87	8108.1	568.002	645.462	15877.8	1260.37	346.407	576.607	735.489	11030.8
13837.1	-0.513627	0.124805	-4.11543	3.86e-05	0.00389452	Jun	jun proto-oncogene	35519.2	21754	27359.9	2096.09	2415.52	28865.5	4144.53	1057.76	1740.95	3169.94	24084.3
376.467	-1.16724	0.284243	-4.1065	4.02e-05	0.00403276	Gucy1a1	guanylate cyclase 1, soluble, alpha 1	1726.12	970.357	1023.65	66.5149	57.6474	95.5168	67.8269	17.3783	26.3014	50.2348	39.6023
1694.26	0.50499	0.123125	4.10145	4.11e-05	0.00410637	Gucy2c	guanylate cyclase 2c	234.21	378.824	482.205	1888.67	2020.49	2092.92	1259.35	2982.11	2497.62	1811.03	2989.47
27.3433	-5.47797	1.3378	-4.09477	4.23e-05	0.00421075	Fam166c	family with sequence similarity 166, member C	52.3325	118.509	89.3741	20.1295	4.7252	7.60753	8.09873	0	0	0	0
1.70434	-14.8825	3.64243	-4.08587	4.39e-05	0.00435907	Tnnt2	troponin T2, cardiac	10.2949	0	0	0	0	8.45281	0	0	0	0	0
421.518	-0.852053	0.20862	-4.08422	4.42e-05	0.00437377	Cobl	cordon-bleu WH2 repeat	1102.41	1265.11	1012.21	266.06	150.261	209.63	187.283	111.221	111.275	95.3173	125.915
982.191	-0.792829	0.194198	-4.08259	4.45e-05	0.00438838	Kcnk3	potassium channel, subfamily K, member 3	2892.87	3793.31	2780.99	245.93	231.535	207.094	163.999	113.538	125.437	146.84	102.56
172.906	-3.87694	0.950047	-4.08078	4.49e-05	0.00440626	Scin	scinderin	688.902	584.443	561.186	7.87676	31.1863	10.1434	14.1728	0	3.03477	0	1.01544
4126.26	0.281917	0.069225	4.07247	4.65e-05	0.00454693	Lrpprc	leucine-rich PPR-motif containing	3467.67	3725.44	3515.73	4093.29	3892.62	3393.8	4256.9	5477.63	4601.73	4858.6	4105.44
1.01336	14.8633	3.65033	4.07176	4.67e-05	0.00454693	Gm48998		0	9.11609	0	0	0	0	0	0	0	0	2.03089
1460.85	-1.28482	0.315788	-4.06862	4.73e-05	0.00459178	Prss23	protease, serine 23	5892.99	3101.5	4209.94	676.526	601.99	416.724	321.925	291.955	301.454	103.046	151.301
1298.23	-14.7915	3.6413	-4.06215	4.86e-05	0.0047038	Emcn	endomucin	4976.74	4387.88	4890.63	0	0	0	25.3085	0	0	0	0
334.665	-1.78513	0.439958	-4.05751	4.96e-05	0.00478086	Fbp1	fructose bisphosphatase 1	706.918	1368.43	1103.67	187.292	83.1634	55.7886	70.8639	11.5855	35.4057	39.9302	18.278
1.05686	14.7836	3.64706	4.05356	5.04e-05	0.00482733	Bmp8a	bone morphogenetic protein 8a	8.5791	0	0	0	0	0	0	0	0	0	3.04633
1.05686	14.7836	3.64706	4.05356	5.04e-05	0.00482733	Mir301		8.5791	0	0	0	0	0	0	0	0	0	3.04633
325.079	-1.12679	0.279422	-4.03256	5.52e-05	0.00522713	Ffar4	free fatty acid receptor 4	846.758	974.409	940.507	164.537	96.394	206.249	94.1478	44.0249	71.823	47.6586	89.3591
396.288	-3.62494	0.898955	-4.0324	5.52e-05	0.00522713	Spry1	sprouty RTK signaling antagonist 1	1656.63	1163.82	1477.79	9.62716	15.1206	27.049	3.03703	0	0	0	6.09266
41.4299	-5.35339	1.32706	-4.03403	5.48e-05	0.00522713	Galnt3	polypeptide N-acetylgalactosaminyltransferase 3	114.96	115.471	179.787	3.50078	26.4611	13.5245	2.02468	0	0	0	0
133.154	3.0929	0.768018	4.02711	5.65e-05	0.00532703	Gbp5	guanylate binding protein 5	670.028	311.973	367.889	0	4.7252	7.60753	1.01234	37.0736	11.1275	30.9137	22.3398
26.6638	-5.35135	1.3321	-4.01723	5.89e-05	0.00553564	Frat1	frequently rearranged in advanced T cell lymphomas	126.971	38.4902	90.4133	4.37598	17.0107	5.91697	10.1234	0	0	0	0
0.886553	14.6467	3.65032	4.01244	6.01e-05	0.00562932	Jakmip3	janus kinase and microtubule interacting protein 3	7.72119	0	0	0	0	0	0	0	0	0	2.03089
1.24213	-14.6109	3.64442	-4.0091	6.1e-05	0.00568955	Gm25363		9.43702	0	0	0	0	4.22641	0	0	0	0	0
552.61	-6.05243	1.51318	-3.9998	6.34e-05	0.00588337	Nrp2	neuropilin 2	2692.98	1558.85	1638.87	18.3791	65.2077	35.5018	44.543	0	0	0	24.3707
68.1815	-3.45114	0.862887	-3.99953	6.35e-05	0.00588337	Sftpd	surfactant associated protein D	132.118	197.515	273.319	29.7567	50.0871	18.5962	33.4073	0	9.10432	0	6.09266
372.066	-3.54853	0.8884	-3.9943	6.49e-05	0.00599381	Id3	inhibitor of DNA binding 3	1720.97	1077.72	1247.08	6.12637	5.67023	21.9773	9.11108	0	0	0	4.06178
1.08729	-14.5497	3.64541	-3.99125	6.57e-05	0.00605054	2900022M07Rik		8.5791	0	0	0	0	3.38112	0	0	0	0	0
25.7352	-4.6228	1.16281	-3.97552	7.02e-05	0.00642543	C78197		100.376	20.258	30.1378	31.5071	21.7359	40.5735	27.3332	0	1.01159	0	10.1544
0.964545	14.5083	3.65032	3.97451	7.05e-05	0.00642543	Gm39384		8.5791	0	0	0	0	0	0	0	0	0	2.03089
0.964545	14.5083	3.65032	3.97451	7.05e-05	0.00642543	Serpina3e-ps		8.5791	0	0	0	0	0	0	0	0	0	2.03089
137.453	-4.76473	1.20075	-3.96812	7.24e-05	0.00657765	Ifi27l2a	interferon, alpha-inducible protein 27 like 2A	668.312	318.05	489.479	12.2527	5.67023	0	18.2222	0	0	0	0
4030.11	-0.585489	0.147681	-3.96455	7.35e-05	0.00665421	Ocrl	OCRL, inositol polyphosphate-5-phosphatase	6663.39	8639.02	7475.21	2576.58	3185.73	4471.54	2609.82	1531.6	2726.24	1455.52	2996.57
3723.82	-0.618685	0.156114	-3.96304	7.4e-05	0.00667362	Zfp36	zinc finger protein 36	18250.3	8312.86	8689.03	441.099	483.86	1873.99	653.973	251.405	386.428	376.117	1242.9
21.9193	-5.5862	1.41041	-3.96068	7.47e-05	0.0067172	Anks1b	ankyrin repeat and sterile alpha motif domain containing 1B	72.0645	101.29	28.0593	7.00157	10.3954	15.2151	7.08639	0	0	0	0
280.895	-2.21317	0.565404	-3.91432	9.07e-05	0.00812103	Clmp	CXADR-like membrane protein	1036.36	939.97	819.956	34.1326	63.3176	59.1697	73.9009	0	17.197	10.3046	35.5405
4520.17	0.477482	0.122712	3.89106	9.98e-05	0.00891016	Cntn1	contactin 1	481.288	636.101	756.562	6364.42	4832.93	3324.49	5526.37	8449.31	7568.72	6815.19	4966.54
103.145	-4.25298	1.09681	-3.8776	0.000105491	0.0093862	Cfi	complement component factor i	247.936	513.54	293.064	21.8799	8.50535	20.2867	20.2468	0	0	0	9.139
50.4986	-4.92976	1.27393	-3.86971	0.000108965	0.00966299	Fabp7	fatty acid binding protein 7, brain	220.483	84.0706	213.043	5.25118	22.6809	0.845281	9.11108	0	0	0	0
0.778771	-14.1387	3.65991	-3.86312	0.000111949	0.00989465	Cabp4	calcium binding protein 4	7.72119	0	0	0	0	0.845281	0	0	0	0	0
3220.94	-0.317034	0.0821265	-3.86032	0.00011324	0.00997561	Prom1	prominin 1	1716.68	2347.9	2003.64	4614.91	3421.04	4687.93	3576.6	3871.88	2930.58	2840.2	3419
1378.35	-0.73312	0.190177	-3.85494	0.00011576	0.0101639	Ptprg	protein tyrosine phosphatase, receptor type, G	4600.12	4700.87	4357.51	265.184	163.492	295.848	215.629	106.587	120.379	182.906	153.332
142.243	-4.46227	1.15897	-3.85018	0.000118029	0.0103291	Pdlim1	PDZ and LIM domain 1 (elfin)	549.063	405.16	558.069	15.7535	4.7252	7.60753	22.2715	0	2.02318	0	0
525.408	-0.716298	0.18726	-3.82515	0.000130693	0.0113998	Ston2	stonin 2	1010.62	1283.34	1054.82	329.949	341.159	506.323	321.925	229.393	147.692	215.108	339.158
64889.8	0.266463	0.0697503	3.82025	0.000133318	0.0115908	Ccnd2	cyclin D2	30966.3	35457.5	38091	70960	73039.2	58062.4	73836.2	98771.1	87016	79042.5	68545.5
1720.17	-0.488806	0.128051	-3.81727	0.000134938	0.0116935	Gnai1	guanine nucleotide binding protein (G protein), alpha inhibiting 1	3572.34	4542.85	3977.15	995.098	972.445	923.047	1077.13	797.083	809.273	721.32	534.123
57.6896	-4.60813	1.20986	-3.80881	0.000139639	0.0120616	Anxa13	annexin A13	227.346	95.2125	274.358	3.50078	13.2305	6.76225	13.1604	0	0	0	1.01544
590.558	-1.20012	0.315254	-3.80683	0.000140759	0.0121189	Myrf	myelin regulatory factor	1903.7	1917.42	1633.68	210.047	201.293	147.924	153.876	71.8301	154.773	38.6421	62.9575
510.316	-0.815704	0.214676	-3.7997	0.000144871	0.0124327	Unc5c	unc-5 netrin receptor C	813.299	1170.91	822.034	427.096	297.687	637.342	418.097	368.419	154.773	202.227	301.587
2200.77	-0.436945	0.11507	-3.7972	0.000146338	0.0125182	Dapk1	death associated protein kinase 1	3495.13	3502.61	3105.23	2206.37	1699.18	2085.31	2131.99	1297.58	1535.6	1504.47	1645.02
138.772	-4.58549	1.21073	-3.78739	0.000152241	0.0129814	Cmah	cytidine monophospho-N-acetylneuraminic acid hydroxylase	847.616	282.599	375.163	7.87676	8.50535	1.69056	3.03703	0	0	0	0
295.121	-1.54076	0.407092	-3.78479	0.000153839	0.0130758	Gap43	growth associated protein 43	682.897	938.958	788.778	182.916	156.876	127.637	148.814	18.5368	53.6143	91.4531	55.8494
117.621	-1.4302	0.378365	-3.77994	0.000156865	0.0132906	Bik	BCL2-interacting killer	204.183	177.257	220.318	188.167	88.8337	89.5998	140.716	62.5617	48.5564	36.066	37.5714
576.112	-0.502715	0.133201	-3.77409	0.000160592	0.0135631	2010300C02Rik	RIKEN cDNA 2010300C02 gene	652.87	752.584	647.443	663.399	634.121	569.72	641.825	495.86	432.961	458.553	387.9
1582.33	-0.532866	0.142588	-3.73711	0.00018615	0.0156719	Cadm1	cell adhesion molecule 1	3859.74	4282.54	4454.16	708.033	654.912	606.067	877.7	448.359	572.561	490.755	450.857
688.402	-0.840672	0.225027	-3.73587	0.000187069	0.0156996	Crip2	cysteine rich protein 2	2572.02	1964.01	2476.49	100.648	125.69	54.098	78.9627	55.6104	52.6027	61.8274	30.4633
152.085	-1.37383	0.368226	-3.73094	0.000190769	0.0159598	Als2cl	ALS2 C-terminal like	434.103	499.359	415.694	51.6366	34.0214	114.113	39.4813	23.171	19.2202	16.7449	25.3861
239.057	-1.70133	0.456202	-3.72934	0.00019198	0.0160108	Kbtbd11	kelch repeat and BTB (POZ) domain containing 11	755.819	744.481	648.482	72.6413	79.3833	72.6942	128.567	8.10985	35.4057	70.8439	13.2008
595.728	-0.765524	0.205426	-3.72652	0.00019414	0.01609	Dock6	dedicator of cytokinesis 6	1682.36	1621.65	1602.5	154.91	187.118	553.659	144.765	86.8913	136.565	70.8439	311.741
199.547	-4.43563	1.19012	-3.72704	0.000193741	0.01609	Cd72	CD72 antigen	746.382	367.682	1063.14	7.00157	4.7252	5.07169	1.01234	0	0	0	0
31.6734	-4.68785	1.25965	-3.72156	0.000197992	0.0163583	1700016P03Rik		55.7642	21.2709	54.0402	16.6287	20.7909	94.6715	18.2222	0	0	0	67.0193
238.081	-2.76789	0.744754	-3.71651	0.000201994	0.016586	Adamts18	a disintegrin-like and metallopeptidase (reprolysin type) with thrombospondin type 1 motif, 18	798.715	941.996	649.521	10.5024	26.4611	76.9206	70.8639	0	7.08114	1.28807	35.5405
20.1492	-5.3972	1.45199	-3.71711	0.000201518	0.016586	Myo16	myosin XVI	30.0269	80.019	75.8641	7.00157	6.61527	5.91697	16.1975	0	0	0	0
1913.35	-0.373973	0.101175	-3.6963	0.000218768	0.017908	Celsr3	cadherin, EGF LAG seven-pass G-type receptor 3	1934.59	1724.97	2009.88	1332.05	1542.3	4213.73	1628.86	1035.74	1403.08	1096.15	3125.54
2296.09	0.653623	0.177322	3.68608	0.000227737	0.018585	Nnat	neuronatin	511.315	1141.54	673.424	1693.5	1662.32	3740.37	1819.18	3074.79	2423.77	2822.16	5694.61
302.44	-1.35994	0.370461	-3.67093	0.000241668	0.0196615	Gpr153	G protein-coupled receptor 153	1180.48	842.732	1048.59	38.5086	30.2413	40.5735	70.8639	16.2197	13.1507	37.3541	8.12355
185.52	-1.20907	0.330087	-3.66287	0.000249406	0.0202293	Rtkn	rhotekin	477.856	350.463	455.184	155.785	113.405	126.792	126.543	37.0736	53.6143	56.6751	87.3282
2520.4	-5.72618	1.56382	-3.66165	0.000250593	0.0202638	Lyz2	lysozyme 2	16193.1	6142.22	5226.31	7.87676	35.9115	17.7509	83.012	0	0	0	18.278
294.879	-2.59682	0.709556	-3.65979	0.000252423	0.0202884	Sned1	sushi, nidogen and EGF-like domains 1	1370.08	930.854	763.837	9.62716	19.8458	104.815	16.1975	0	7.08114	0	21.3243
296.981	1.44516	0.394826	3.66024	0.000251975	0.0202884	Rai14	retinoic acid induced 14	1085.26	940.983	975.841	5.25118	17.9557	41.4188	14.1728	42.8664	49.568	38.6421	54.834
2871.2	0.243128	0.0664966	3.65624	0.000255943	0.0205093	Tacc2	transforming, acidic coiled-coil containing protein 2	1339.2	2027.82	1741.76	3872.74	3305.75	2453.85	2464.04	4672.43	4032.2	2864.67	2808.72
985.307	-1.18568	0.324741	-3.65115	0.000261067	0.0208571	Fmo2	flavin containing monooxygenase 2	4789.71	2704.44	2767.48	93.646	145.536	68.4678	84.0244	33.598	94.078	36.066	21.3243
30.8515	-3.48531	0.963574	-3.61707	0.00029796	0.0237333	Cfap44	cilia and flagella associated protein 44	36.0322	47.6063	36.3732	34.1326	12.2855	124.256	16.1975	0	3.03477	0	29.4479
36.5359	-5.0303	1.39133	-3.61545	0.000299827	0.0238107	Gm38345		126.113	81.0319	90.4133	21.8799	11.3405	9.29809	40.4937	0	0	0	21.3243
67.5517	-4.78186	1.32506	-3.6088	0.000307613	0.0243564	Tbxas1	thromboxane A synthase 1, platelet	364.612	213.722	134.061	17.5039	0	5.07169	8.09873	0	0	0	0
362.141	-0.997481	0.27667	-3.60531	0.00031178	0.0246131	Nxph1	neurexophilin 1	932.549	1310.69	746.17	203.921	131.36	126.792	205.505	86.8913	105.205	64.4036	70.0656
25.908	-4.15592	1.15606	-3.59491	0.000324501	0.0255415	Pcdhb6	protocadherin beta 6	48.043	41.5289	46.7655	39.3838	34.9664	13.5245	45.5554	0	3.03477	0	12.1853
171.606	-2.05638	0.573308	-3.58687	0.000334667	0.0262639	Proser2	proline and serine rich 2	484.719	568.236	517.538	107.649	60.4825	38.0377	43.5307	37.0736	18.2086	0	12.1853
195.877	-1.34681	0.376012	-3.58182	0.000341212	0.0266988	Slc2a3	solute carrier family 2 (facilitated glucose transporter), member 3	579.09	753.597	632.893	51.6366	32.1313	25.3584	27.3332	16.2197	11.1275	9.0165	16.2471
1286.88	-0.434945	0.121624	-3.57613	0.000348718	0.0272061	Klhdc8b	kelch domain containing 8B	2294.05	3383.08	2914.01	1025.73	663.417	824.149	688.392	731.045	502.761	512.652	616.374
116.281	-3.21914	0.901536	-3.57073	0.000355982	0.0276917	Tifab	TRAF-interacting protein with forkhead-associated domain, family member B	595.39	300.831	316.966	18.3791	11.3405	9.29809	19.2345	0	0	2.57614	5.07722
13867.4	0.254484	0.0713197	3.56821	0.000359425	0.0278779	Atp6ap2	ATPase, H+ transporting, lysosomal accessory protein 2	6838.4	6827.95	7030.42	16499.2	15533.6	11984.4	16071.9	21834	16813.7	18410.4	14697.5
344.368	-4.45368	1.25258	-3.55561	0.000377098	0.0291637	Cd83	CD83 antigen	1995.5	822.474	785.661	24.5055	45.3619	30.4301	50.6171	0	2.02318	0	31.4788
328.029	-3.03326	0.854896	-3.54811	0.000388013	0.0299209	Podn	podocan	2160.22	658.384	735.778	14.8783	5.67023	11.8339	14.1728	0	0	1.28807	6.09266
359.678	-1.45394	0.411626	-3.53219	0.000412135	0.0316892	F5	coagulation factor V	789.278	1170.91	976.88	243.304	199.403	207.094	94.1478	20.8539	97.1127	57.9632	99.5135
28.2865	-4.93998	1.39938	-3.53013	0.000415361	0.0318451	Oas3	2'-5' oligoadenylate synthetase 3	72.0645	68.8771	109.12	38.5086	7.56031	0.845281	13.1604	0	0	0	1.01544
127.998	-4.51027	1.27807	-3.52898	0.000417165	0.0318916	Epha3	Eph receptor A3	865.632	271.457	243.181	14.8783	0	1.69056	11.1358	0	0	0	0
253.719	-0.766224	0.217478	-3.52323	0.000426324	0.0324983	Wfdc16	WAP four-disulfide core domain 16	488.151	636.101	699.404	178.54	194.678	98.0526	136.666	117.014	112.287	72.132	57.8803
3328.38	-0.370667	0.105357	-3.51821	0.000434472	0.0330248	Jup	junction plakoglobin	7311.11	7071.05	6572.11	2538.07	2453.32	1905.26	1918.39	1933.62	1917.98	1659.04	1332.26
159.53	1.57597	0.448961	3.51025	0.000447683	0.033932	Mfng	MFNG O-fucosylpeptide 3-beta-N-acetylglucosaminyltransferase	507.025	325.141	351.261	14.0031	33.0764	82.8376	28.3456	126.282	83.9621	56.6751	146.224
922.89	0.448348	0.127778	3.50882	0.000450106	0.0340188	Adgrl3	adhesion G protein-coupled receptor L3	146.703	113.445	147.571	898.826	911.018	1207.06	1114.59	1331.17	1236.16	1510.91	1534.34
1062.85	-0.642149	0.183053	-3.508	0.000451483	0.0340262	Wwc1	WW, C2 and coiled-coil domain containing 1	2620.92	2495.78	2814.25	709.784	641.682	212.166	647.899	508.604	566.491	386.421	87.3282
1967.82	-0.563683	0.160914	-3.50301	0.000460036	0.0343786	Dpp6	dipeptidylpeptidase 6	3543.17	5665.15	5161.87	889.199	1274.86	1005.88	1157.11	817.937	818.377	631.155	681.363
66.7217	-3.05939	0.87326	-3.50342	0.00045933	0.0343786	Tox2	TOX high mobility group box family member 2	148.419	210.683	242.141	41.1342	23.626	35.5018	12.1481	0	6.06955	0	14.2162
80.9985	-4.59604	1.31193	-3.50327	0.000459587	0.0343786	Ier5l	immediate early response 5-like	377.481	222.838	233.828	30.6319	16.0657	5.07169	3.03703	0	0	0	2.03089
856.845	-0.59845	0.171045	-3.49879	0.000467378	0.0348295	Pon2	paraoxonase 2	1458.45	1251.94	1278.26	723.787	794.778	564.648	1154.07	406.651	596.839	866.872	329.004
864.272	-0.753784	0.21556	-3.49687	0.000470752	0.0349277	s	single-minded family bHLH transcription factor 1	1530.51	2009.59	1781.25	664.274	442.278	879.938	636.763	497.018	401.602	238.293	425.471
608.278	-4.21722	1.20611	-3.49655	0.000471322	0.0349277	Plbd1	phospholipase B domain containing 1	3514	1586.2	1539.11	4.37598	17.0107	0	29.3579	0	1.01159	0	0
160.652	-1.66956	0.477685	-3.49511	0.000473874	0.0350193	Cntnap5b	contactin associated protein-like 5B	409.223	800.19	247.338	38.5086	62.3726	45.6452	83.012	28.9638	12.1391	29.6256	10.1544
225.168	-1.45524	0.416599	-3.49314	0.000477375	0.0351803	Asic2	acid-sensing (proton-gated) ion channel 2	402.36	638.126	667.188	179.415	82.2184	139.471	150.839	26.6467	47.5448	42.5064	100.529
762.996	-0.50614	0.145067	-3.48902	0.000484802	0.0356154	Plaat3	phospholipase A and acyltransferase 3	1429.28	1504.16	1598.34	656.397	598.21	570.565	443.406	397.383	458.251	349.067	387.9
62.9352	-3.63687	1.04257	-3.48838	0.000485956	0.0356154	Oit1	oncoprotein induced transcript 1	85.791	232.967	281.632	12.2527	5.67023	30.4301	35.432	0	3.03477	0	5.07722
4323.78	-0.706233	0.202529	-3.48706	0.000488356	0.0356929	Serping1	serine (or cysteine) peptidase inhibitor, clade G, member 1	20977.6	10380.2	10483.8	988.096	944.094	844.436	766.343	544.519	613.024	503.636	515.846
192.884	-1.41602	0.407297	-3.47662	0.000507775	0.0369885	Aldh3b1	aldehyde dehydrogenase 3 family, member B1	571.368	415.289	350.222	216.173	91.6688	147.924	118.444	39.3907	77.8925	47.6586	45.695
136.905	3.88793	1.11849	3.47605	0.000508863	0.0369885	Tmem88	transmembrane protein 88	456.408	405.16	599.638	0	0.945039	1.69056	0	18.5368	1.01159	15.4569	7.10811
7.78202	-6.03615	1.74257	-3.46394	0.000532326	0.0385886	4933427E11Rik		5.14746	13.1677	12.4708	7.00157	11.3405	15.2151	21.2592	0	0	0	0
154.949	-1.37965	0.400142	-3.4479	0.000564966	0.0408433	Tmie	transmembrane inner ear	407.507	518.604	435.439	58.6381	49.142	53.2527	81.9997	42.8664	13.1507	29.6256	14.2162
36.7551	-5.22745	1.51651	-3.44702	0.000566808	0.0408655	Grik2	glutamate receptor, ionotropic, kainate 2 (beta 2)	115.818	145.857	107.041	0	12.2855	10.1434	13.1604	0	0	0	0
54.6109	-4.29319	1.24985	-3.43497	0.000592619	0.0426109	Ccl22	chemokine (C-C motif) ligand 22	263.379	214.735	91.4526	14.8783	3.78016	3.38112	8.09873	0	0	0	1.01544
1233.63	-0.588577	0.171695	-3.42803	0.000607974	0.0435268	Fgfr1	fibroblast growth factor receptor 1	4919.26	2759.14	3399.33	416.593	314.698	339.803	418.097	271.101	212.434	319.442	200.042
320.538	-3.3489	0.976999	-3.42774	0.000608628	0.0435268	Sh3pxd2b	SH3 and PX domains 2B	1509.06	895.403	1070.41	21.8799	2.83512	5.91697	16.1975	1.15855	0	0	3.04633
1546.83	-0.627763	0.183499	-3.42108	0.000623738	0.0444877	Nfix	nuclear factor I/X	3142.53	1779.66	1978.7	1702.26	1551.75	1219.74	1610.64	1075.13	1259.43	1076.83	618.405
2006.44	-0.460311	0.134932	-3.41143	0.00064624	0.0459694	Calb1	calbindin 1	5584.14	5905.2	5704.35	767.547	654.912	538.444	864.54	640.678	558.398	449.537	403.131
399.773	-1.85238	0.543122	-3.41061	0.000648171	0.0459838	Thsd7a	thrombospondin, type I, domain containing 7A	1887.4	1113.18	1223.18	28.0063	6.61527	47.3357	51.6294	0	5.05795	21.8972	13.2008
233.108	-1.42727	0.418893	-3.40725	0.000656214	0.0464306	Abcc3	ATP-binding cassette, sub-family C (CFTR/MRP), member 3	857.053	565.198	934.271	41.1342	45.3619	49.0263	16.1975	12.7441	17.197	7.72843	18.278
2248.36	-0.575104	0.169671	-3.38952	0.00070014	0.0494072	Wnk3	WNK lysine deficient protein kinase 3	5329.34	7845.92	6401.68	742.166	628.451	878.247	837.207	415.92	455.216	631.155	566.618
170.675	-1.33396	0.393642	-3.38877	0.000702069	0.0494123	Kcnq1	potassium voltage-gated channel, subfamily Q, member 1	518.178	463.908	507.146	63.8893	54.8123	96.3621	60.7405	15.0612	47.5448	19.3211	30.4633
2615.26	-0.53237	0.157224	-3.38607	0.000709011	0.0497692	Smarca1	SWI/SNF related, matrix associated, actin dependent regulator of chromatin, subfamily a, member 1	5947.89	8935.8	7034.57	927.708	984.731	1061.67	1074.09	579.275	801.18	740.641	680.347
261.635	0.941993	0.278702	3.37993	0.000725052	0.0507612	Npy	neuropeptide Y	45.4693	74.9545	43.6478	244.18	268.391	196.105	184.246	718.301	505.795	248.598	348.297
385.532	-0.975256	0.289241	-3.37177	0.000746859	0.0521507	Sema3g	sema domain, immunoglobulin domain (Ig), short basic domain, secreted, (semaphorin) 3G	1223.38	1080.76	1481.95	87.5196	59.5375	41.4188	113.382	35.9151	50.5795	45.0825	21.3243
11849.3	0.159397	0.0473368	3.3673	0.000759068	0.0528645	Rnf130	ring finger protein 130	11853.7	13211.2	11738.1	11769.6	11118.4	9599.01	11715.8	13120.6	12471.9	12880.7	10863.2
69.035	-4.29791	1.27901	-3.36034	0.00077847	0.0540742	Impa2	inositol (myo)-1(or 4)-monophosphatase 2	384.344	198.528	152.767	5.25118	10.3954	0	8.09873	0	0	0	0
1231.36	0.37169	0.111144	3.34421	0.000825164	0.0567145	Mis12	MIS12 kinetochore complex component	996.892	1030.12	1018.45	1197.27	1085.85	1276.37	1018.42	1606.91	1276.63	1491.59	1546.52
1087.45	-0.494413	0.147789	-3.3454	0.000821637	0.0567145	Fam149a	family with sequence similarity 149, member A	1788.74	1800.93	1852.95	1009.1	997.016	800.481	968.811	857.327	642.36	802.468	441.718
297.042	-0.849145	0.253867	-3.34484	0.0008233	0.0567145	Spock3	sparc/osteonectin, cwcv and kazal-like domains proteoglycan 3	800.43	1009.86	745.131	110.275	110.57	131.864	103.259	49.8177	50.5795	73.4201	82.251
308.423	-3.85636	1.15337	-3.34355	0.00082714	0.0567145	S100a16	S100 calcium binding protein A16	1124.72	1067.6	1019.49	42.0094	28.3512	27.049	60.7405	3.47565	19.2202	0	0
64.8886	-3.41299	1.02066	-3.34389	0.000826128	0.0567145	F730043M19Rik		231.636	189.412	113.276	5.25118	53.8672	57.4791	29.3579	0	4.04636	0	29.4479
1319.75	-0.526261	0.157716	-3.33677	0.000847576	0.0579664	Nbl1	NBL1, DAN family BMP antagonist	4262.1	2125.06	2488.97	839.313	920.468	454.761	1058.91	648.788	574.584	882.329	261.985
456.454	-3.12992	0.939834	-3.33029	0.00086755	0.0591333	Vcan	versican	1761.29	1463.64	1242.92	62.1389	103.954	128.483	149.827	9.2684	11.1275	0	88.3436
271.779	-1.15816	0.347817	-3.3298	0.000869084	0.0591333	Cacng4	calcium channel, voltage-dependent, gamma subunit 4	851.905	782.971	1011.17	39.3838	57.6474	55.7886	83.012	10.427	34.3941	28.3376	34.5251
204.318	-1.18629	0.356356	-3.32896	0.000871725	0.0591616	Fxyd3	FXYD domain-containing ion transport regulator 3	326.006	394.018	478.048	237.178	179.557	196.105	103.259	113.538	104.194	23.1853	92.4054
7459.09	0.177362	0.0533289	3.32582	0.000881603	0.0596798	Ddx50	DEAD (Asp-Glu-Ala-Asp) box polypeptide 50	4439.69	4167.07	4736.83	7030.45	8059.29	9378.39	7748.46	7982.41	8564.13	8952.1	10991.2
490.999	-0.83324	0.250774	-3.32267	0.000891594	0.0602029	Tiam1	T cell lymphoma invasion and metastasis 1	1481.61	1066.58	1358.28	303.693	275.951	198.641	181.209	150.612	152.75	96.6053	135.054
1513.36	-0.501497	0.151113	-3.31869	0.000904417	0.0609142	Nynrin	NYN domain and retroviral integrase containing	3478.83	3285.84	3267.35	982.845	910.073	700.738	1265.43	534.092	673.72	1029.17	518.892
9908.51	-0.285451	0.0862029	-3.31138	0.000928367	0.0623694	Ucp2	uncoupling protein 2 (mitochondrial, proton carrier)	14599.1	15332.3	15652.9	8788.72	9727.29	7591.47	8620.09	6161.17	8604.59	8009.23	5906.84
146.117	-3.77797	1.15129	-3.28151	0.00103254	0.0691935	Tlr4	toll-like receptor 4	631.422	428.456	514.421	5.25118	22.6809	0	4.04937	0	1.01159	0	0
266.998	-0.881021	0.269503	-3.26906	0.00107905	0.072128	Creg2	cellular repressor of E1A-stimulated genes 2	479.572	658.384	692.13	140.907	206.964	213.856	156.913	76.4643	81.9389	112.062	117.791
1621.05	-0.474287	0.145331	-3.2635	0.00110046	0.0730093	Arhgap29	Rho GTPase activating protein 29	5705.1	5351.15	4289.96	397.339	298.632	453.071	295.604	319.76	206.365	209.956	304.633
332.302	-0.699265	0.214238	-3.26397	0.00109862	0.0730093	Scn3b	sodium channel, voltage-gated, type III, beta	907.669	916.674	717.071	161.911	164.437	191.034	169.061	128.599	80.9273	113.35	104.591
5.90323	10.6958	3.27687	3.26403	0.0010984	0.0730093	Nox1	NADPH oxidase 1	0	31.3999	0	0.875196	0	0	0	0	3.03477	29.6256	0
133.436	-4.02854	1.23648	-3.25807	0.00112174	0.0742358	Il16	interleukin 16	807.294	250.186	382.438	0	1.89008	1.69056	24.2962	0	0	0	0
1747.85	-0.890451	0.273557	-3.25509	0.00113357	0.0744631	Pdk4	pyruvate dehydrogenase kinase, isoenzyme 4	4453.41	6656.77	7260.09	106.774	95.4489	168.211	179.184	60.2446	98.1243	42.5064	105.606
129.893	-2.01655	0.619489	-3.25519	0.00113318	0.0744631	Hgf	hepatocyte growth factor	539.626	273.483	385.556	44.635	72.768	10.1434	53.6541	0	23.2666	20.6091	5.07722
3104.81	-0.855868	0.262869	-3.25587	0.00113046	0.0744631	Epas1	endothelial PAS domain protein 1	11762	11366.8	10816.3	21.8799	19.8458	48.181	44.543	13.9026	17.197	7.72843	34.5251
968.865	-2.07774	0.639198	-3.25055	0.00115184	0.0752912	Mef2c	myocyte enhancer factor 2C	3626.39	2951.59	2816.32	210.047	284.457	219.773	276.369	48.6591	101.159	9.0165	113.73
15.6464	-4.70155	1.44628	-3.25079	0.00115083	0.0752912	Gm36172		66.917	23.2967	42.6086	13.1279	4.7252	4.22641	16.1975	0	1.01159	0	0
87.7435	-2.80155	0.867231	-3.23046	0.00123593	0.0805897	Ephb3	Eph receptor B3	338.017	163.077	329.437	36.7582	17.9557	16.9056	36.4443	0	11.1275	15.4569	0
3910.5	-0.332251	0.103006	-3.22555	0.00125731	0.0817832	Fat1	FAT atypical cadherin 1	5667.36	6933.29	5700.2	3510.41	3837.8	3135.99	3277.96	2628.75	3312.96	2583.87	2426.91
14.3797	-4.94712	1.53412	-3.22473	0.0012609	0.0818168	Iqcd	IQ motif containing D	15.4424	26.3354	24.9416	22.7551	15.1206	16.0603	16.1975	0	0	0	21.3243
1385.07	-0.447328	0.138778	-3.22333	0.00126709	0.0820184	Rgs16	regulator of G-protein signaling 16	728.366	737.391	1009.1	1168.39	2021.44	2301.7	1843.47	897.877	1688.35	1115.47	1724.22
78.3934	-4.002	1.24218	-3.22177	0.00127401	0.0822666	Pde1a	phosphodiesterase 1A, calmodulin-dependent	343.164	224.864	218.239	15.7535	12.2855	38.8829	0	0	0	0	9.139
57.4841	-3.9677	1.23678	-3.2081	0.00133615	0.0860703	Cecr2	CECR2, histone acetyl-lysine reader	195.604	147.883	232.788	0	2.83512	32.966	18.2222	0	1.01159	0	1.01544
663.659	-0.584765	0.182425	-3.20551	0.00134825	0.0866394	Cldn3	claudin 3	741.235	995.68	1204.47	827.935	722.955	423.486	655.997	506.287	426.891	485.603	309.71
198.579	-2.57447	0.80419	-3.20133	0.00136796	0.0876946	Amy1	amylase 1, salivary	238.499	1082.79	736.817	17.5039	12.2855	47.3357	11.1358	3.47565	0	0	34.5251
3858.05	-0.279989	0.0874846	-3.20044	0.00137219	0.087754	Sfrp5	secreted frizzled-related sequence protein 5	8295.14	8850.71	9728.27	2125.85	2866.3	1317.79	2241.32	1981.12	2011.04	1952.72	1068.25
134.853	-2.42421	0.759628	-3.19131	0.0014163	0.0903578	Fam13c	family with sequence similarity 13, member C	398.07	554.056	382.438	20.1295	17.0107	23.6679	56.6911	6.9513	2.02318	0	22.3398
4132.01	-0.35726	0.112085	-3.1874	0.00143558	0.0912936	Man2a1	mannosidase 2, alpha 1	9803.34	7743.61	7020.02	3622.44	2367.32	2557.82	3217.22	2785.16	2047.46	2267.01	2020.73
130.549	-1.95835	0.614491	-3.18695	0.00143783	0.0912936	Zfhx4	zinc finger homeodomain 4	501.878	427.443	265.005	36.7582	53.8672	51.5622	46.5677	8.10985	26.3014	1.28807	17.2625
174.19	-0.983013	0.309538	-3.17574	0.00149453	0.0946677	Gm42372	predicted gene, 42372	313.995	496.321	316.966	159.286	142.701	125.102	99.2095	57.9275	77.8925	70.8439	55.8494
344.277	-1.38459	0.43614	-3.17465	0.00150017	0.0947381	Ptprz1	protein tyrosine phosphatase, receptor type Z, polypeptide 1	690.618	1058.48	973.762	129.529	176.722	228.226	200.444	148.294	26.3014	39.9302	114.745
67.5241	-1.76133	0.554899	-3.17415	0.00150276	0.0947381	Pde8b	phosphodiesterase 8B	181.019	236.006	136.14	30.6319	25.5161	10.1434	80.9873	11.5855	7.08114	20.6091	3.04633
254.144	-1.17576	0.370901	-3.17	0.00152437	0.0958731	Cyth4	cytohesin 4	1275.71	558.107	659.913	62.1389	36.8565	69.3131	39.4813	18.5368	18.2086	30.9137	26.4015
667.423	-1.35571	0.428876	-3.16108	0.00157186	0.0986266	Irx1	Iroquois homeobox 1	2187.67	2606.19	2250.98	29.7567	60.4825	60.8602	58.7158	34.7565	23.2666	2.57614	26.4015
4232.82	-0.262878	0.0833964	-3.15215	0.00162075	0.101455	Tbc1d16	TBC1 domain family, member 16	3731.05	3580.6	3484.55	4995.62	4763.94	4115.67	5579.02	3918.22	4667.48	4607.43	3117.41
367.586	-1.82198	0.578949	-3.14704	0.0016493	0.103	Lrrk1	leucine-rich repeat kinase 1	1724.4	984.538	1047.55	81.3932	60.4825	21.9773	45.5554	1.15855	13.1507	54.099	9.139
3045.29	0.208924	0.0664084	3.14606	0.00165489	0.103107	Tomm70a	translocase of outer mitochondrial membrane 70A	2832.82	2496.8	2910.89	2674.6	3002.39	2944.96	3098.78	3212.66	3374.67	3583.41	3366.2
16.1977	-4.73364	1.50585	-3.1435	0.00166938	0.103767	Pgr	progesterone receptor	24.0215	74.9545	37.4124	4.37598	24.571	6.76225	5.06171	0	0	0	1.01544
602.432	-4.69188	1.49405	-3.14038	0.0016873	0.104636	Loxl1	lysyl oxidase-like 1	3016.41	1436.29	2114.84	21.0047	16.0657	5.91697	9.11108	0	0	0	7.10811
4611.83	0.331909	0.10583	3.13626	0.00171117	0.10587	P2ry1	purinergic receptor P2Y, G-protein coupled 1	538.768	1075.7	601.716	6465.95	2780.31	8797.69	3565.47	6792.58	3798.52	4746.54	11566.9
656.754	-0.736357	0.234863	-3.13526	0.00171704	0.105986	Arid5b	AT rich interactive domain 5B (MRF1-like)	1788.74	1367.41	1580.67	319.447	397.861	406.58	426.196	251.405	323.709	157.145	205.12
134.724	-2.94188	0.940074	-3.12941	0.00175156	0.107867	Ptger3	prostaglandin E receptor 3 (subtype EP3)	330.296	515.566	393.87	70.0157	8.50535	88.7545	37.4566	0	18.2086	0	19.2934
153	1.72997	0.555454	3.11451	0.00184249	0.112944	Gm15564		32.6006	21.2709	154.846	35.883	75.6031	62.5508	152.864	143.66	240.759	635.019	127.946
25.7432	-4.58929	1.47335	-3.11487	0.00184027	0.112944	Serpina1d	serine (or cysteine) peptidase inhibitor, clade A, member 1D	66.0591	102.303	82.0995	7.87676	6.61527	0	18.2222	0	0	0	0
33.8623	-4.58094	1.47159	-3.11291	0.0018525	0.113296	Tlcd5	TLC domain containing 5	96.086	116.483	120.551	14.8783	0	9.29809	14.1728	0	0	0	1.01544
58.1438	2.95886	0.950857	3.11178	0.00185963	0.113472	Tead3	TEA domain family member 3	271.958	156.999	124.708	1.75039	0	11.8339	2.02468	25.4881	22.255	15.4569	7.10811
252.066	-1.6883	0.543077	-3.10877	0.00187871	0.114373	Ghsr	growth hormone secretagogue receptor	472.709	1055.44	677.58	93.646	103.954	126.792	88.0737	3.47565	39.452	28.3376	83.2664
37082.6	-0.115395	0.0371443	-3.10667	0.00189209	0.114925	Pam	peptidylglycine alpha-amidating monooxygenase	56137.4	57170.1	52915.7	33607.5	32125.7	25302.6	34710.2	31860.1	29694.2	30587.8	23796.9
213.408	-1.75501	0.5652	-3.10511	0.00190207	0.115268	Zbtb46	zinc finger and BTB domain containing 46	895.659	747.52	587.167	16.6287	26.4611	16.0603	29.3579	0	6.06955	15.4569	7.10811
925.277	-1.14582	0.369238	-3.10321	0.00191436	0.115749	Klhl13	kelch-like 13	3340.7	2874.61	3225.78	138.281	99.2291	103.124	153.876	28.9638	108.24	27.0495	78.1892
4839.93	0.228951	0.0739138	3.09754	0.00195133	0.117717	Lifr	LIF receptor alpha	2608.05	2519.08	2854.78	5547.87	4994.53	5446.99	4844.06	6324.53	6179.81	5561.89	6357.69
15.9463	-4.65775	1.5161	-3.0722	0.00212489	0.127897	Tent5b	terminal nucleotidyltransferase 5B	88.3648	25.3225	9.3531	23.6303	6.61527	5.91697	13.1604	0	0	0	3.04633
167.837	-1.36194	0.444032	-3.0672	0.00216071	0.12976	D16Ertd472e	DNA segment, Chr 16, ERATO Doi 472, expressed	458.982	455.805	358.536	96.2716	84.1085	98.8979	100.222	26.6467	26.3014	20.6091	119.822
3823.54	0.2133	0.0697475	3.05818	0.00222689	0.133433	Yipf4	Yip1 domain family, member 4	3304.67	3607.95	3563.53	3875.37	3976.72	2930.59	3810.45	4951.64	4352.88	4443.85	3241.3
220.224	-1.91959	0.628325	-3.05509	0.00224994	0.134511	Sh3bgrl2	SH3 domain binding glutamic acid-rich protein like 2	443.54	855.9	783.582	27.1311	78.4382	89.5998	61.7528	0	39.452	11.5926	31.4788
6765.47	0.40077	0.131352	3.05112	0.00227992	0.135998	Spc25	SPC25, NDC80 kinetochore complex component, homolog (S. cerevisiae)	1207.94	1047.34	2207.33	6671.62	8883.37	6825.65	7881.08	9774.69	11039.5	10092	8789.68
994.378	0.3337	0.109434	3.04931	0.00229369	0.136513	Clcc1	chloride channel CLIC-like 1	971.155	956.177	868.8	988.096	777.767	973.764	864.54	1250.08	1001.48	1134.79	1151.51
69.1288	-3.01374	0.99056	-3.04246	0.00234653	0.139346	Myo5c	myosin VC	173.298	343.373	191.219	24.5055	2.83512	16.0603	3.03703	0	1.01159	0	5.07722
433.944	-0.954776	0.314019	-3.0405	0.00236184	0.139632	Drc1	dynein regulatory complex subunit 1	1139.31	1834.36	1270.98	64.7645	81.2734	104.815	97.1848	32.4394	64.7418	34.7779	48.7413
99.5216	1.60073	0.526452	3.0406	0.00236111	0.139632	Cxcl10	chemokine (C-X-C motif) ligand 10	326.864	140.793	227.592	14.0031	29.2962	4.22641	54.6665	22.0125	165.901	85.0127	24.3707
14.1177	-4.49122	1.47784	-3.03904	0.00237336	0.139692	Rad51b	RAD51 paralog B	31.7427	21.2709	47.8048	11.3775	11.3405	8.45281	16.1975	0	0	0	7.10811
115.538	-3.90982	1.28646	-3.03921	0.00237203	0.139692	Adap2	ArfGAP with dual PH domains 2	618.553	297.792	337.751	7.87676	0	0.845281	8.09873	0	0	0	0
2733.25	0.260623	0.0858548	3.03563	0.00240035	0.140626	Rer1	retention in endoplasmic reticulum sorting receptor 1	2679.25	2643.67	2333.08	2818.13	2490.18	2307.62	2546.04	3644.8	2654.41	3267.84	2680.77
35.0243	-3.55548	1.17098	-3.03633	0.00239475	0.140626	Frmpd4	FERM and PDZ domain containing 4	33.4585	105.342	76.9033	36.7582	19.8458	48.181	34.4196	0	27.313	0	3.04633
139.328	-3.76228	1.23962	-3.03503	0.00240509	0.140626	Ptafr	platelet-activating factor receptor	816.731	290.702	405.301	0	2.83512	0.845281	16.1975	0	0	0	0
507.464	-0.483521	0.159792	-3.02595	0.00247857	0.144605	Zfp618	zinc finger protein 618	805.578	939.97	723.307	475.231	358.17	554.504	427.208	356.834	294.373	249.886	397.039
456.31	-0.836858	0.276981	-3.02136	0.00251645	0.146493	Celsr1	cadherin, EGF LAG seven-pass G-type receptor 1	566.221	487.205	607.952	242.429	941.259	385.448	601.331	224.759	493.656	297.544	171.61
133.699	-1.99318	0.662674	-3.00779	0.00263157	0.152853	Dscam	DS cell adhesion molecule	295.121	359.579	280.593	80.518	107.734	130.173	92.1231	41.7078	32.3709	0	50.7722
2109.27	-2.83452	0.942598	-3.00714	0.00263719	0.152853	Tns1	tensin 1	9878.84	6333.66	6675	95.3964	86.9436	51.5622	30.3703	0	35.4057	7.72843	7.10811
4515.66	-0.305437	0.101631	-3.00536	0.00265271	0.153419	Lamc1	laminin, gamma 1	15135.3	11595.7	12488.5	1647.99	1416.61	1204.53	1498.27	1195.62	1305.96	1264.89	918.977
4384.29	0.175721	0.0586998	2.99356	0.00275745	0.159131	Ascc3	activating signal cointegrator 1 complex subunit 3	2493.09	2560.61	2725.91	4579.9	5071.08	4839.23	4491.76	5088.35	5823.73	4879.21	5674.3
9.27367	-5.06361	1.69868	-2.98092	0.00287388	0.165491	Prdm6	PR domain containing 6	38.606	9.11609	22.8631	12.2527	10.3954	1.69056	7.08639	0	0	0	0
2276.48	-0.513599	0.172463	-2.97802	0.00290121	0.166704	Myh14	myosin, heavy polypeptide 14	2210.84	2142.28	2761.24	2566.07	2849.29	2203.65	2771.79	2744.61	1881.56	1773.67	1136.28
15763.5	-0.265124	0.0890471	-2.97735	0.00290755	0.166708	5330417C22Rik	RIKEN cDNA 5330417C22 gene	20978.5	30373.8	24700.5	14771.6	13314.7	11238	13779	11414	12557.9	11293.8	8976.52
275.196	-1.33801	0.451056	-2.96639	0.00301321	0.172394	Lrrk2	leucine-rich repeat kinase 2	1110.99	747.52	732.66	35.0078	93.5589	101.434	85.0367	35.9151	38.4405	9.0165	37.5714
61.36	3.16877	1.06883	2.96472	0.00302956	0.172958	Gm37206		11.1528	0	9.3531	0	4.7252	244.286	2.02468	27.8052	9.10432	47.6586	318.849
6748.8	0.295314	0.0999367	2.95501	0.00312657	0.178017	Syt4	synaptotagmin IV	2069.28	2839.16	2609.52	7643.09	7328.78	6630.39	8331.57	10321.5	8597.51	9303.74	8562.22
60.7861	-3.04657	1.03138	-2.95386	0.00313825	0.178017	Chrnb1	cholinergic receptor, nicotinic, beta polypeptide 1 (muscle)	259.089	143.832	175.631	8.75196	15.1206	13.5245	31.3826	0	2.02318	0	19.2934
20.0554	-4.5857	1.55214	-2.95444	0.00313238	0.178017	Sprn	shadow of prion protein	103.807	22.2838	73.7856	10.5024	5.67023	2.53584	2.02468	0	0	0	0
16.1153	-3.67757	1.24866	-2.9452	0.00322742	0.182587	Nrk	Nik related kinase	39.4639	23.2967	30.1378	7.87676	30.2413	11.8339	26.3209	0	7.08114	0	1.01544
51.0063	-3.06376	1.04043	-2.94471	0.00323253	0.182587	Slc28a3	solute carrier family 28 (sodium-coupled nucleoside transporter), member 3	104.665	110.406	280.593	33.2574	13.2305	6.76225	5.06171	0	4.04636	0	3.04633
26.9247	-3.20266	1.09059	-2.93662	0.00331813	0.186629	Sstr1	somatostatin receptor 1	27.4531	89.1351	74.8248	33.2574	22.6809	14.3698	18.2222	0	5.05795	0	11.1699
75.6235	-4.0108	1.36571	-2.93678	0.00331643	0.186629	Efs	embryonal Fyn-associated substrate	477.856	148.896	183.944	0	13.2305	0.845281	7.08639	0	0	0	0
109.939	-2.60352	0.888661	-2.92971	0.00339282	0.190427	Lrrn3	leucine rich repeat protein 3, neuronal	234.21	479.101	426.086	6.12637	5.67023	28.7396	15.1851	0	2.02318	0	12.1853
222.979	-1.74425	0.596563	-2.92383	0.00345757	0.193653	Ncam2	neural cell adhesion molecule 2	470.993	824.5	596.52	103.273	130.415	103.97	63.7775	33.598	49.568	0	76.1583
137.044	-2.9238	1.00025	-2.92308	0.00346582	0.193707	Trip6	thyroid hormone receptor interactor 6	457.266	354.515	419.85	7.87676	10.3954	147.924	3.03703	0	0	0	106.622
202.92	-3.55992	1.21874	-2.92098	0.00348936	0.194614	Il33	interleukin 33	1415.55	558.107	236.945	11.3775	0	5.07169	4.04937	0	0	0	1.01544
321.199	-1.88634	0.646238	-2.91895	0.00351215	0.195067	Lhfpl2	lipoma HMGIC fusion partner-like 2	1265.42	1034.17	1065.21	7.00157	20.7909	35.5018	60.7405	0	3.03477	12.8807	28.4324
88.9976	-2.89143	0.99042	-2.9194	0.00350706	0.195067	Apobr	apolipoprotein B receptor	531.905	188.399	210.964	13.1279	3.78016	5.91697	19.2345	4.6342	1.01159	0	0
5.22421	7.40935	2.54081	2.91614	0.00354389	0.19642	Gm13241		0	11.1419	0	0	0	7.60753	0	9.2684	7.08114	19.3211	3.04633
1264.62	-0.489963	0.16817	-2.91349	0.00357414	0.197685	Slc29a4	solute carrier family 29 (nucleoside transporters), member 4	2114.75	2959.69	2114.84	958.34	857.15	1103.94	1011.33	553.787	681.812	789.588	765.645
407.611	-0.970371	0.333808	-2.90698	0.00364939	0.201428	Ptk7	PTK7 protein tyrosine kinase 7	1533.09	990.615	973.762	177.665	168.217	121.72	171.086	136.709	115.321	57.9632	37.5714
530.318	-3.14967	1.08442	-2.90448	0.00367861	0.202621	Higd1a	HIG1 domain family, member 1A	1790.46	1821.19	2029.62	25.3807	33.0764	55.7886	47.5801	0	18.2086	0	12.1853
128.046	-1.32413	0.456527	-2.90044	0.00372642	0.204604	Pak7	p21 (RAC1) activated kinase 7	332.011	365.657	325.28	54.2621	51.0321	71.0036	97.1848	47.5006	24.2782	12.8807	27.417
586.033	-4.78309	1.64926	-2.90014	0.00373	0.204604	Ccn2	cellular communication network factor 2	3629.82	1242.83	1545.34	9.62716	0	7.60753	11.1358	0	0	0	0
16127.8	0.160435	0.0553622	2.89791	0.00375658	0.205638	Rtn4	reticulon 4	8678.62	7492.42	8509.25	19491.5	19262.7	12288.7	21082	21941.8	20763.9	24074.1	13821.2
260.357	-4.40534	1.5272	-2.88459	0.00391927	0.214103	Slit2	slit guidance ligand 2	1444.72	636.101	732.66	14.0031	21.7359	7.60753	2.02468	0	0	0	5.07722
110.136	-1.2353	0.428491	-2.8829	0.00394032	0.214812	Slc2a10	solute carrier family 2 (facilitated glucose transporter), member 10	314.853	407.185	229.671	57.7629	35.9115	40.5735	43.5307	27.8052	16.1855	30.9137	7.10811
340.707	-0.660628	0.229338	-2.88059	0.00396928	0.215949	Caskin1	CASK interacting protein 1	242.789	301.844	281.632	441.099	398.807	426.022	521.356	216.649	331.802	287.24	298.541
438.654	-0.553426	0.192505	-2.87487	0.00404189	0.218558	Ddo	D-aspartate oxidase	322.574	563.172	555.99	593.383	502.761	566.338	364.443	354.516	338.883	316.866	346.266
223.972	-1.75877	0.61164	-2.8755	0.00403388	0.218558	Ccn3	cellular communication network factor 3	984.023	565.198	678.62	53.387	57.6474	21.132	40.4937	9.2684	45.5216	1.28807	7.10811
15.6926	-5.24401	1.82338	-2.87598	0.00402777	0.218558	A830011K09Rik		65.2012	49.6321	20.7847	0	16.0657	6.76225	14.1728	0	0	0	0
1049.59	-0.345863	0.120439	-2.87169	0.0040828	0.220322	Ttc30b	tetratricopeptide repeat domain 30B	549.063	760.687	728.503	1443.2	1209.65	1582.37	1043.72	1065.87	961.011	729.048	1472.39
97.9399	2.46539	0.858812	2.8707	0.00409561	0.220566	Gbp4	guanylate binding protein 4	474.425	294.754	231.749	4.37598	0	4.22641	2.02468	34.7565	2.02318	21.8972	7.10811
141.491	-2.15606	0.7517	-2.86824	0.00412757	0.221838	Acot7	acyl-CoA thioesterase 7	478.714	533.798	336.712	49.8862	51.9772	32.1207	26.3209	0	4.04636	29.6256	13.2008
1658.58	-0.460757	0.160904	-2.86355	0.00418924	0.224699	Jam2	junction adhesion molecule 2	2815.66	3456.01	3263.19	1544.72	1060.33	725.251	1651.13	1097.15	991.359	1226.24	413.286
3900.68	-3.44505	1.20531	-2.85822	0.00426027	0.227884	Vim	vimentin	23893.7	9464.53	9306.34	24.5055	59.5375	21.132	96.1725	1.15855	39.452	0	1.01544
135.595	-1.79714	0.628853	-2.85781	0.00426576	0.227884	Ttbk1	tau tubulin kinase 1	311.422	387.94	403.223	83.1436	55.7573	91.2904	57.7035	22.0125	40.4636	0	38.5869
5058.72	0.220847	0.0773826	2.85396	0.00431781	0.230203	Uba5	ubiquitin-like modifier activating enzyme 5	2231.43	1810.05	2832.95	3499.91	5608.81	8539.88	5022.23	4739.63	6276.92	5400.88	9683.27
613.349	-3.38286	1.18609	-2.85212	0.00434289	0.231077	Antxr2	anthrax toxin receptor 2	2665.53	1866.77	2114.84	37.6334	21.7359	0.845281	31.3826	0	7.08114	0	1.01544
46.7149	-3.39867	1.19522	-2.84355	0.00446144	0.23691	Tmeff2	transmembrane protein with EGF-like and two follistatin-like domains 2	240.215	154.974	65.4717	20.1295	9.45039	3.38112	15.1851	0	5.05795	0	0
91.145	-2.04605	0.71996	-2.84189	0.00448465	0.237669	Slc38a11	solute carrier family 38, member 11	303.7	344.386	236.945	26.2559	29.2962	24.5132	11.1358	16.2197	3.03477	0	7.10811
146.984	-0.993704	0.349913	-2.83986	0.00451332	0.238712	Gk	glycerol kinase	368.902	370.721	336.712	107.649	68.9879	133.554	53.6541	33.598	48.5564	38.6421	55.8494
343.438	-1.82898	0.644476	-2.83793	0.00454074	0.239686	Ntn1	netrin 1	2220.27	625.972	755.523	30.6319	9.45039	47.3357	32.3949	0	4.04636	45.0825	7.10811
755.588	0.390511	0.138233	2.82502	0.00472782	0.24879	Mpp3	membrane protein, palmitoylated 3 (MAGUK p55 subfamily member 3)	213.62	270.444	260.848	887.449	759.811	797.945	830.12	1100.62	1019.68	1160.55	1010.37
667.608	-0.44699	0.158241	-2.82474	0.00473191	0.24879	Samd14	sterile alpha motif domain containing 14	1481.61	1782.7	1367.63	401.715	357.225	340.648	467.702	312.809	266.048	278.223	287.371
56.8998	-2.86362	1.01581	-2.81906	0.00481644	0.252735	Fat3	FAT atypical cadherin 3	56.6221	205.619	199.533	15.7535	35.9115	45.6452	30.3703	0	29.3361	0	7.10811
1618.86	-0.318275	0.11298	-2.81708	0.0048463	0.253801	Rcn1	reticulocalbin 1	3502.85	3407.39	3842.05	1000.35	1188.86	769.206	966.786	865.437	893.235	673.661	697.61
152.741	-0.858787	0.304962	-2.81604	0.00486192	0.254119	Clcn2	chloride channel, voltage-sensitive 2	123.539	105.342	178.748	111.15	126.635	409.961	146.79	67.1959	70.8114	56.6751	283.309
3258.51	-0.308984	0.109777	-2.81465	0.00488309	0.254226	Serinc5	serine incorporator 5	6058.56	5306.58	5682.53	3150.71	2711.32	1844.4	2666.51	2006.61	2581.58	2386.8	1448.02
20.1253	3.48085	1.23652	2.81505	0.00487698	0.254226	Gm13562		6.00537	24.3096	29.0985	0	5.67023	17.7509	1.01234	50.9762	10.1159	54.099	22.3398
404.471	-4.05392	1.44099	-2.81329	0.0049038	0.254806	Fscn1	fascin actin-bundling protein 1	1986.06	1049.36	1387.38	5.25118	1.89008	0	19.2345	0	0	0	0
798.997	0.363602	0.129396	2.80999	0.00495436	0.256432	Surf6	surfeit gene 6	697.481	796.139	752.405	743.917	663.417	834.293	620.565	1040.38	770.832	878.465	991.073
19.7859	-3.90698	1.3901	-2.81057	0.00494541	0.256432	Gm43672		92.6543	41.5289	46.7655	7.00157	12.2855	9.29809	4.04937	0	0	0	4.06178
40.955	-4.1631	1.48201	-2.80909	0.00496815	0.256646	Chst7	carbohydrate (N-acetylglucosamino) sulfotransferase 7	170.724	112.432	148.61	11.3775	5.67023	1.69056	0	0	0	0	0
15689.8	0.155709	0.0554852	2.80631	0.00501127	0.256952	Selenot	selenoprotein T	8617.71	9375.39	9364.54	19074	17167.6	13832.2	18696.9	21349.8	19039.2	20084.9	15985.1
417.912	-0.661599	0.235694	-2.80703	0.00500011	0.256952	Ube2l6	ubiquitin-conjugating enzyme E2L 6	1146.17	893.377	1187.84	234.553	243.82	155.532	202.468	114.697	195.237	100.47	122.869
40.5739	-2.96988	1.05786	-2.80744	0.00499372	0.256952	Plekhg6	pleckstrin homology domain containing, family G (with RhoGef domain) member 6	111.528	111.419	91.4526	42.0094	19.8458	19.4415	29.3579	0	17.197	0	4.06178
6.60352	-4.68281	1.66873	-2.80622	0.0050127	0.256952	Chrna7	cholinergic receptor, nicotinic, alpha polypeptide 7	12.8687	9.11609	12.4708	2.62559	15.1206	9.29809	10.1234	0	0	0	1.01544
276.811	-0.632196	0.225466	-2.80396	0.00504798	0.258263	Smoc1	SPARC related modular calcium binding 1	470.993	517.591	457.263	279.187	176.722	262.882	253.085	165.673	114.31	186.77	160.44
545.627	-3.39151	1.21086	-2.80091	0.00509593	0.259852	Efnb2	ephrin B2	1757	2274.97	1722.01	67.3901	27.4061	55.7886	39.4813	0	8.09273	0	49.7568
175.855	-2.66877	0.952882	-2.80074	0.00509859	0.259852	Prrg3	proline rich Gla (G-carboxyglutamic acid) 3 (transmembrane)	801.288	467.959	584.049	22.7551	7.56031	9.29809	24.2962	0	16.1855	0	1.01544
9.85185	-5.15114	1.84051	-2.79875	0.00513001	0.260954	Gm35721		14.5845	0	9.3531	27.1311	22.6809	10.1434	14.1728	0	0	10.3046	0
432.949	-0.639426	0.228861	-2.79395	0.00520688	0.264137	Znrf3	zinc and ring finger 3	419.518	413.263	421.929	537.37	435.663	645.795	497.06	313.967	393.509	206.091	478.274
32.8917	2.63651	0.943769	2.7936	0.00521245	0.264137	Xlr4a	X-linked lymphocyte-regulated 4A	10.2949	16.2064	2.07847	8.75196	0	66.7772	6.07405	147.136	14.1623	14.1688	76.1583
160.962	-1.72763	0.618771	-2.79203	0.00523792	0.264923	Olfm3	olfactomedin 3	262.521	877.171	299.299	69.1405	51.0321	62.5508	43.5307	47.5006	10.1159	0	47.7259
3145.51	0.271221	0.0974077	2.78439	0.00536287	0.270041	Rnf128	ring finger protein 128	1889.98	1868.8	2055.6	3320.49	3121.46	2785.2	3827.66	4463.9	3905.75	3956.96	3404.78
1348.31	-0.390953	0.14046	-2.78337	0.00537971	0.270041	Lrp8	low density lipoprotein receptor-related protein 8, apolipoprotein e receptor	676.891	914.648	813.72	1320.67	1442.13	2714.2	1563.06	989.402	1249.31	1062.66	2084.71
136.869	-1.17132	0.42058	-2.78501	0.00535253	0.270041	Erich5	glutamate rich 5	198.177	454.792	329.437	140.031	61.4275	85.3734	78.9627	37.0736	23.2666	55.3871	41.6332
15.4384	-3.72229	1.33727	-2.78349	0.00537768	0.270041	2900060N12Rik		5.14746	12.1548	36.3732	9.62716	29.2962	19.4415	28.3456	0	3.03477	0	26.4015
241.452	-3.05868	1.10063	-2.77902	0.00545234	0.273171	Plekhg1	pleckstrin homology domain containing, family G (with RhoGef domain) member 1	742.093	924.777	603.795	119.902	69.9329	82.8376	42.5184	1.15855	25.2898	0	43.6641
120.669	-3.42533	1.2336	-2.7767	0.00549141	0.274612	Mamdc2	MAM domain containing 2	629.706	386.927	300.339	2.62559	0	1.69056	6.07405	0	0	0	0
342.276	-0.951913	0.343401	-2.77202	0.00557101	0.277856	Sema3e	sema domain, immunoglobulin domain (Ig), short basic domain, secreted, (semaphorin) 3E	844.184	1170.91	1122.37	85.7692	94.5039	101.434	125.53	28.9638	83.9621	70.8439	36.556
33.2531	-4.226	1.52472	-2.77166	0.00557717	0.277856	Rgs6	regulator of G-protein signaling 6	168.15	48.6192	133.022	5.25118	5.67023	5.07169	0	0	0	0	0
6371.37	0.196936	0.0712111	2.76553	0.00568306	0.281564	Ttc28	tetratricopeptide repeat domain 28	2264.88	2050.11	1857.11	8138.45	7488.49	5195.1	8758.78	9552.25	9484.68	10058.5	5236.64
1749.99	0.297768	0.107634	2.76649	0.00566631	0.281564	Lysmd2	LysM, putative peptidoglycan-binding, domain containing 2	1270.57	1235.74	1249.16	1693.5	1743.6	1731.14	1766.54	2518.69	1989.8	2133.05	1918.17
149.131	-1.52981	0.553295	-2.76491	0.00569393	0.281564	Epsti1	epithelial stromal interaction 1 (breast)	718.929	347.424	378.281	17.5039	34.0214	47.3357	40.4937	0	12.1391	27.0495	17.2625
18.2665	-4.51886	1.63436	-2.76491	0.00569386	0.281564	Kif26b	kinesin family member 26B	88.3648	41.5289	45.7263	14.0031	9.45039	0.845281	1.01234	0	0	0	0
2781.34	-0.302617	0.109644	-2.76001	0.00577999	0.284761	Furin	furin (paired basic amino acid cleaving enzyme)	3103.06	3628.2	3260.08	2986.17	3152.65	2496.12	2709.03	2165.33	2783.9	2516.89	1793.27
119.159	-1.45328	0.526471	-2.76042	0.00577279	0.284761	Zfp521	zinc finger protein 521	564.505	310.96	343.986	7.00157	9.45039	23.6679	27.3332	3.47565	4.04636	5.15229	11.1699
19.6453	-4.70156	1.70414	-2.7589	0.00579964	0.285201	Gabrg3	gamma-aminobutyric acid (GABA) A receptor, subunit gamma 3	52.3325	70.9029	64.4325	0	3.78016	8.45281	16.1975	0	0	0	0
1526.95	-0.381459	0.138313	-2.75794	0.00581676	0.28537	Klf11	Kruppel-like factor 11	2190.25	1945.78	2290.47	1048.48	1038.6	2281.41	1416.27	741.472	975.174	829.518	2039.01
649.398	0.580685	0.210584	2.7575	0.00582453	0.28537	Rras2	related RAS viral (r-ras) oncogene 2	1020.91	797.152	664.07	527.743	426.213	508.859	387.727	976.658	565.479	663.357	605.205
1776.09	-0.335812	0.121903	-2.75475	0.00587374	0.287252	Myo1d	myosin ID	2819.95	2354.99	2299.82	1753.02	1865.51	1155.5	1952.81	1276.72	1741.96	1393.69	923.039
6.10952	-5.02328	1.82731	-2.749	0.00597767	0.291798	Gm46633		10.2949	9.11609	16.6277	9.62716	15.1206	3.38112	3.03703	0	0	0	0
170.101	-2.27337	0.828184	-2.74501	0.00605099	0.294836	BC067074	cDNA sequence BC067074	444.398	712.068	484.283	26.2559	32.1313	40.5735	72.8886	0	47.5448	3.86421	7.10811
33.4725	-3.15211	1.14961	-2.74189	0.00610872	0.297105	Adcy8	adenylate cyclase 8	79.7857	56.7224	171.474	9.62716	10.3954	6.76225	23.2839	0	2.02318	0	8.12355
1855.41	-0.255755	0.0933813	-2.73882	0.00616593	0.29934	Dennd4a	DENN/MADD domain containing 4A	1682.36	1623.68	1535.99	2260.63	2001.59	2243.38	1962.93	1708.86	1744.99	1634.56	2010.58
181.565	-2.16086	0.789166	-2.73816	0.00617837	0.299398	Ugt8a	UDP galactosyltransferase 8A	523.325	740.429	669.267	8.75196	13.2305	11.8339	17.2098	0	9.10432	0	4.06178
229.402	-1.51113	0.552658	-2.73429	0.00625145	0.302388	Cd79a	CD79A antigen (immunoglobulin-associated alpha)	579.09	134.716	76.9033	279.187	364.785	386.293	258.147	106.587	135.553	57.9632	144.193
121.109	-1.59232	0.583002	-2.73124	0.00630966	0.30465	Medag	mesenteric estrogen dependent adipogenesis	581.663	212.709	320.084	56.0125	41.5817	17.7509	44.543	5.79275	8.09273	20.6091	23.3552
954.182	-0.359973	0.132166	-2.72365	0.00645656	0.310757	Rtn1	reticulon 1	1930.3	1926.53	1543.26	842.814	676.648	535.908	819.997	654.581	587.734	529.397	448.826
168.403	-1.85297	0.680365	-2.7235	0.00645951	0.310757	Cacna2d2	calcium channel, voltage-dependent, alpha 2/delta subunit 2	357.749	461.882	457.263	62.1389	166.327	120.03	83.012	57.9275	55.6375	0	30.4633
1608.18	-0.365235	0.134135	-2.7229	0.00647124	0.31076	Gpld1	glycosylphosphatidylinositol specific phospholipase D1	2645.8	3457.02	3078.21	1432.7	1085.85	836.828	1442.59	1215.32	894.246	878.465	722.996
403.528	-0.732749	0.269328	-2.72066	0.00651516	0.312305	Aldh1a3	aldehyde dehydrogenase family 1, subfamily A3	447.829	156.999	213.043	535.62	523.552	178.354	911.108	285.003	504.784	619.562	62.9575
757.141	0.433568	0.159644	2.71585	0.00661061	0.316311	E2f1	E2F transcription factor 1	301.127	349.45	304.496	952.213	926.138	536.754	680.294	1590.69	1162.32	863.008	662.069
32535.8	-0.517341	0.190582	-2.71453	0.00663702	0.317004	Pappa2	pappalysin 2	80888.1	97942.3	82764.6	13146.3	12342.2	8739.36	22407.2	9852.31	10548.9	13875.1	5387.95
868.016	0.469068	0.172872	2.71338	0.00666014	0.317112	Myo15b		187.882	426.431	300.339	882.197	808.008	1371.89	609.43	1204.89	1087.46	978.934	1690.71
49.7406	-2.72837	1.00558	-2.71323	0.00666311	0.317112	Fam83f	family with sequence similarity 83, member F	164.719	167.128	117.433	14.8783	15.1206	10.1434	43.5307	0	6.06955	0	8.12355
7.59618	4.26851	1.57373	2.71235	0.00668086	0.317389	Gm6286		21.4478	5.0645	2.07847	0.875196	0	2.53584	0	27.8052	7.08114	11.5926	5.07722
4087.13	0.194106	0.071619	2.71025	0.00672318	0.317697	Rabep1	rabaptin, RAB GTPase binding effector protein 1	3045.58	3113.65	3265.27	4361.98	4292.37	3551.87	4368.25	5289.94	4565.31	4964.23	4139.96
897.622	-0.316148	0.116623	-2.71085	0.0067111	0.317697	Tlnrd1	talin rod domain containing 1	1524.51	1547.71	1381.14	842.814	782.492	605.221	772.417	721.777	622.128	596.377	477.259
123.828	-2.96668	1.09446	-2.71063	0.00671562	0.317697	Pygm	muscle glycogen phosphorylase	650.296	232.967	458.302	0	5.67023	6.76225	6.07405	0	0	0	2.03089
709.975	-4.68858	1.73058	-2.70925	0.00674346	0.318091	Srgn	serglycin	3284.08	2121.01	2352.83	0	14.1756	4.22641	32.3949	0	0	0	1.01544
1942.28	0.238613	0.088119	2.70785	0.0067721	0.318876	Fam114a2	family with sequence similarity 114, member A2	1643.76	1756.37	1791.64	1794.15	1753.99	1916.25	1952.81	2167.65	2099.05	2121.45	2368.02
8725.06	0.190446	0.0704118	2.70474	0.00683573	0.320737	Eprs	glutamyl-prolyl-tRNA synthetase	8265.97	6997.11	7338.03	7580.07	9646.01	8186.55	8912.66	9311.27	10020.8	9865.34	9851.84
206.776	-0.800318	0.29586	-2.70505	0.00682932	0.320737	Oplah	5-oxoprolinase (ATP-hydrolysing)	547.347	521.643	527.931	111.15	79.3833	94.6715	146.79	44.0249	63.7302	70.8439	67.0193
58.8811	-1.9838	0.734577	-2.7006	0.00692138	0.324184	Slc44a4	solute carrier family 44, member 4	121.823	188.399	180.827	20.1295	37.8016	31.2754	30.3703	20.8539	9.10432	0	7.10811
4923.75	0.292424	0.108421	2.69712	0.00699429	0.327023	Eif5b	eukaryotic translation initiation factor 5B	4408.8	4225.82	4184.99	4213.19	4679.83	4921.23	4734.72	6785.63	5327.04	4862.47	5817.48
52.1258	-2.12456	0.788132	-2.69569	0.00702426	0.327848	Nphs1	nephrosis 1, nephrin	126.971	135.728	186.023	24.5055	13.2305	27.049	29.3579	0	5.05795	5.15229	20.3089
18306.3	0.358587	0.133104	2.69404	0.00705926	0.328383	Tceal9	transcription elongation factor A like 9	10504.3	11530.8	11779.7	19521.2	18554	13785.7	20491.8	36270.7	18764	23280.6	16886.8
400.333	-1.07903	0.400532	-2.69398	0.00706042	0.328383	Fmnl1	formin-like 1	1764.72	1134.45	795.014	131.279	103.954	81.9923	169.061	38.2322	79.9157	30.9137	74.1274
1469.64	0.479505	0.178041	2.69322	0.00707655	0.328559	Th	tyrosine hydroxylase	150.134	166.115	240.063	1653.25	1211.54	2116.58	1536.73	2471.19	1785.46	1950.14	2884.88
461.299	-6.01167	2.23367	-2.69139	0.00711549	0.329792	Retnla	resistin like alpha	3345.85	908.571	708.757	0	69.9329	1.69056	39.4813	0	0	0	0
687.578	0.696043	0.258676	2.69079	0.00712834	0.329813	Reln	reelin	1865.96	253.225	526.892	189.918	257.996	714.263	797.725	461.103	330.79	1154.11	1011.38
12364.7	-0.24544	0.0912526	-2.68967	0.00715218	0.330341	Lpl	lipoprotein lipase	21659.7	33269.7	25765.7	9235.07	6022.73	7260.12	7373.9	8435.41	4951.74	5724.19	6313.01
648.534	-0.491915	0.183239	-2.68455	0.00726277	0.333986	Tln2	talin 2	616.838	447.701	379.32	1017.85	702.164	771.742	842.268	552.629	596.839	638.883	567.633
1032.15	1.09098	0.406433	2.68427	0.00726876	0.333986	Penk	preproenkephalin	5834.65	2429.95	2949.35	14.0031	3.78016	6.76225	24.2962	27.8052	26.3014	15.4569	21.3243
6.10681	-7.7361	2.88139	-2.68485	0.00725619	0.333986	Gm16306		0	0	18.7062	33.2574	0	10.1434	3.03703	0	0	0	2.03089
699.807	-5.23949	1.95248	-2.6835	0.00728553	0.33418	Col6a5	collagen, type VI, alpha 5	4468	2656.83	534.166	0	6.61527	16.0603	16.1975	0	0	0	0
392.576	-0.530246	0.197818	-2.68047	0.00735188	0.336643	Arl4c	ADP-ribosylation factor-like 4C	1106.7	1008.85	951.938	185.542	151.206	190.188	213.604	133.233	136.565	128.807	111.699
1859.38	0.260529	0.0972238	2.67968	0.00736925	0.336858	Naa30	N(alpha)-acetyltransferase 30, NatC catalytic subunit	1193.35	1948.82	1474.67	2117.97	1652.87	1863.84	1560.02	2689	1886.62	1948.85	2117.2
907.762	-2.79452	1.04336	-2.67839	0.00739774	0.337581	Cd36	CD36 molecule	3608.37	3004.26	3241.37	28.0063	34.9664	22.8226	21.2592	0	12.1391	0	12.1853
138.886	0.88265	0.329914	2.67539	0.00746419	0.339552	Atp23	ATP23 metallopeptidase and ATP synthase assembly factor homolog	133.834	124.587	100.806	123.403	58.5924	114.958	109.333	185.368	122.403	300.121	154.347
7.50669	-3.88903	1.45369	-2.67529	0.00746647	0.339552	E330011M16Rik		1.71582	17.2193	8.31387	11.3775	11.3405	19.4415	9.11108	0	2.02318	0	2.03089
1603.02	0.381992	0.142858	2.67392	0.00749697	0.340357	Tsc22d3	TSC22 domain family, member 3	3484.83	2678.11	2863.09	854.191	854.315	1126.76	890.861	1363.61	877.049	1219.8	1420.61
7696.65	-0.155729	0.0583097	-2.67072	0.00756898	0.342458	Scd2	stearoyl-Coenzyme A desaturase 2	5642.48	5291.39	5487.15	9535.26	8432.58	8380.12	9628.38	8005.58	7927.84	8587.57	7744.79
2163.98	0.282854	0.105904	2.67086	0.00756571	0.342458	Pabpc4	poly(A) binding protein, cytoplasmic 4	1820.49	1833.35	2110.68	2117.1	2187.77	1997.4	1823.23	2967.05	2493.57	2242.53	2210.62
181.922	-1.61227	0.605362	-2.66332	0.00773743	0.349485	Muc1	mucin 1, transmembrane	398.07	690.797	811.642	21.0047	21.7359	16.9056	13.1604	11.5855	3.03477	0	13.2008
176.918	-0.649217	0.244013	-2.66058	0.00780054	0.351143	Kctd8	potassium channel tetramerisation domain containing 8	147.561	156.999	136.14	252.932	203.183	297.539	166.024	154.087	117.345	122.367	191.919
65.9926	-2.61816	0.983865	-2.6611	0.0077886	0.351143	Pacsin3	protein kinase C and casein kinase substrate in neurons 3	253.084	175.232	178.748	35.883	36.8565	12.6792	11.1358	0	10.1159	0	12.1853
1948.95	-0.218256	0.0820914	-2.65869	0.0078444	0.351334	Aip	aryl-hydrocarbon receptor-interacting protein	2626.06	2563.65	2459.87	1963.94	1962.85	1568.84	1908.26	1641.67	1731.84	1735.03	1276.41
730.392	-1.81934	0.684092	-2.6595	0.00782569	0.351334	Hk1	hexokinase 1	3079.9	2473.5	2242.67	18.3791	32.1313	56.6338	77.9503	15.0612	26.3014	7.72843	4.06178
104.034	-3.35298	1.26098	-2.65902	0.00783676	0.351334	Angptl4	angiopoietin-like 4	499.304	198.528	422.968	7.87676	9.45039	4.22641	0	0	2.02318	0	0
532.714	-0.464402	0.174851	-2.65598	0.00790775	0.353576	Shisal2b	shisa like 2B	721.503	796.139	946.742	374.584	626.561	492.799	478.838	326.711	385.416	296.256	414.301
53.7844	-2.00909	0.757103	-2.65365	0.00796263	0.355433	Npl	N-acetylneuraminate pyruvate lyase	218.767	92.1738	146.532	26.2559	28.3512	20.2867	25.3085	0	14.1623	16.7449	3.04633
487.401	-0.844069	0.318824	-2.64745	0.00811024	0.359501	Aqp4	aquaporin 4	93.5122	198.528	246.298	623.139	680.428	878.247	881.75	242.137	486.575	461.13	569.664
740.685	-0.454329	0.17163	-2.64714	0.00811767	0.359501	Celsr2	cadherin, EGF LAG seven-pass G-type receptor 2	576.516	523.669	813.72	930.333	892.117	951.787	808.861	514.396	796.122	689.118	650.9
399.599	0.521246	0.196921	2.64698	0.00812135	0.359501	Nat14	N-acetyltransferase 14	405.792	344.386	414.654	308.944	308.083	381.222	327.999	520.189	398.567	540.99	444.764
277.906	-0.695295	0.262501	-2.64873	0.00807944	0.359501	Stimate	STIM activating enhancer	558.5	529.746	507.146	212.673	195.623	245.132	247.011	113.538	183.098	103.046	161.456
9.20478	5.78465	2.18485	2.64762	0.0081061	0.359501	Gm40773		0	0	0	0	0	14.3698	0	23.171	36.4173	9.0165	18.278
745.486	-2.28294	0.862824	-2.64589	0.00814759	0.360064	Ecm1	extracellular matrix protein 1	4371.05	1768.52	1952.72	5.25118	3.78016	43.1093	26.3209	1.15855	1.01159	0	27.417
777.387	-1.05343	0.398507	-2.64343	0.00820701	0.361489	Adgre5	adhesion G protein-coupled receptor E5	3472.82	2396.52	2031.7	110.275	91.6688	91.2904	138.691	106.587	57.6607	15.4569	38.5869
74.5115	-2.05547	0.777528	-2.64359	0.00820317	0.361489	Rab29	RAB29, member RAS oncogene family	274.531	262.341	144.454	30.6319	13.2305	27.8943	31.3826	0	3.03477	27.0495	5.07722
173.411	-3.35861	1.27242	-2.63955	0.00830155	0.365049	Plac8	placenta-specific 8	941.986	419.34	528.97	9.62716	0	2.53584	4.04937	0	0	0	1.01544
2668.33	-0.347898	0.131885	-2.63789	0.00834237	0.366238	Tshz2	teashirt zinc finger family member 2	5207.52	4865.97	4200.58	2504.81	2324.8	1546.86	2021.65	1969.54	2113.21	1512.2	1084.49
203.749	-1.71292	0.649682	-2.63656	0.00837517	0.367072	Sertm1	serine rich and transmembrane domain containing 1	557.642	927.816	632.893	47.2606	20.7909	11.8339	16.1975	0	5.05795	11.5926	10.1544
357.89	-1.1413	0.433376	-2.63351	0.00845072	0.369775	Spns2	spinster homolog 2	1308.31	951.112	1195.12	131.279	104.899	46.4905	47.5801	19.6954	74.8577	21.8972	35.5405
3320.4	-0.281415	0.106975	-2.63066	0.00852196	0.37228	Fryl	FRY like transcription coactivator	3532.02	3749.75	3371.27	3269.73	2522.31	5580.55	2834.56	2270.76	2654.41	2147.21	4591.84
108.496	-3.33949	1.27131	-2.62681	0.00861907	0.375904	Chdh	choline dehydrogenase	324.29	324.128	522.735	4.37598	16.0657	0.845281	0	0	0	0	1.01544
95.6172	-2.74292	1.04468	-2.62562	0.0086492	0.375986	Ptpro	protein tyrosine phosphatase, receptor type, O	461.556	329.192	197.454	21.0047	0	15.2151	15.1851	0	1.01159	0	11.1699
7.13168	-6.03325	2.29757	-2.62593	0.00864138	0.375986	Gm43307		0	0	11.4316	7.87676	2.83512	27.8943	7.08639	0	0	0	21.3243
10.7136	-4.4626	1.7026	-2.62105	0.00876586	0.380436	Gm39929		0	0	27.0201	20.1295	21.7359	23.6679	4.04937	0	20.2318	0	1.01544
2442.41	-0.282749	0.108032	-2.61728	0.00886346	0.384045	Cald1	caldesmon 1	9275.73	5532.46	5101.6	844.564	627.506	849.508	1539.77	636.044	620.105	1094.86	744.32
13503.1	-0.184863	0.0707461	-2.61305	0.00897374	0.388191	Insrr	insulin receptor-related receptor	1835.93	2036.94	2696.81	15089.3	18514.3	27551.9	14690.1	12483.4	16810.6	14261.5	22563.2
2026.37	0.286653	0.109816	2.61031	0.00904613	0.390054	Rbm17	RNA binding motif protein 17	1736.41	1324.87	1616.01	1781.9	1947.73	2346.5	1877.89	2464.24	2232.58	2281.17	2680.77
8.29628	-4.62404	1.77137	-2.61043	0.00904275	0.390054	Gm8170		0.85791	12.1548	4.15694	3.50078	21.7359	24.5132	10.1234	0	0	0	14.2162
4749.83	-0.347953	0.133396	-2.60843	0.00909587	0.391564	Alcam	activated leukocyte cell adhesion molecule	8177.6	10141.1	8892.72	3157.71	3486.25	3363.37	3993.69	2109.72	3084.34	3136.45	2705.14
844.147	-0.641556	0.246315	-2.60462	0.00919769	0.3943	Thbs3	thrombospondin 3	2169.66	1498.08	1849.84	514.615	483.86	929.809	316.863	171.465	342.929	307.849	700.656
558.189	-2.99434	1.14938	-2.60518	0.00918264	0.3943	Gja1	gap junction protein, alpha 1	2348.96	1971.1	1804.11	6.12637	4.7252	0	4.04937	0	1.01159	0	0
28.6896	-3.86065	1.48237	-2.60439	0.00920389	0.3943	Ccdc125	coiled-coil domain containing 125	81.5015	72.9287	114.316	33.2574	3.78016	1.69056	4.04937	0	0	0	4.06178
1531.44	0.258391	0.0993109	2.60183	0.00927266	0.396608	Mfap3	microfibrillar-associated protein 3	1572.55	1557.84	1462.2	1297.04	1330.62	1475.02	1479.03	1794.59	1603.37	1620.39	1653.14
370.391	-2.95323	1.13555	-2.60071	0.00930309	0.39727	Cavin3	caveolae associated 3	1749.28	984.538	1274.1	31.5071	5.67023	5.91697	16.1975	0	4.04636	0	3.04633
78.3314	-3.08206	1.1858	-2.59913	0.0093461	0.398467	Ripor2	RHO family interacting cell polarization regulator 2	369.759	216.76	190.18	17.5039	9.45039	10.1434	18.2222	0	0	29.6256	0
111.926	-2.23438	0.860601	-2.5963	0.00942324	0.401113	Scn2b	sodium channel, voltage-gated, type II, beta	470.135	372.747	220.318	22.7551	15.1206	54.098	32.3949	0	11.1275	0	32.4942
136.558	-2.24688	0.867048	-2.59141	0.00955836	0.406215	Otof	otoferlin	349.17	577.353	424.007	19.2543	15.1206	37.1924	41.506	0	13.1507	0	25.3861
3398.03	0.212711	0.0821114	2.59052	0.00958305	0.406366	Nmt2	N-myristoyltransferase 2	1585.42	1691.54	1585.87	3408.89	3277.4	4473.23	3909.66	3833.64	3924.97	4593.26	5094.48
2003.77	0.280324	0.108226	2.59018	0.00959246	0.406366	Birc2	baculoviral IAP repeat-containing 2	1712.39	1457.56	1352.04	1488.71	1653.82	3294.91	1505.35	1748.25	1833	2212.91	3782.53
218.143	-0.883502	0.341995	-2.58338	0.0097838	0.413813	Ly6h	lymphocyte antigen 6 complex, locus H	457.266	709.029	714.993	50.7614	122.855	81.147	81.9997	27.8052	57.6607	41.2183	54.834
676.371	-0.921054	0.35662	-2.58273	0.0098022	0.413933	Sulf2	sulfatase 2	3848.59	1376.53	1520.4	143.532	85.9986	112.422	101.234	104.27	43.4984	72.132	31.4788
1393.53	-0.282888	0.109624	-2.58053	0.00986485	0.415918	Dab2ip	disabled 2 interacting protein	3059.31	2466.41	2560.67	975.843	998.906	939.107	1060.93	804.034	906.386	823.078	734.166
687.657	-0.603058	0.23416	-2.57541	0.0100122	0.420795	Arrdc4	arrestin domain containing 4	1527.08	1034.17	1411.28	525.993	350.61	797.945	506.171	364.943	340.906	237.005	468.12
44.8323	-2.5706	0.998057	-2.5756	0.0100066	0.420795	Gbp8	guanylate-binding protein 8	181.877	108.38	61.3148	27.1311	22.6809	23.6679	19.2345	1.15855	4.04636	0	43.6641
1193.69	-0.267825	0.104039	-2.57428	0.0100448	0.4215	G6pc3	glucose 6 phosphatase, catalytic, 3	958.286	1064.56	1076.65	1364.43	1450.64	1238.34	1426.39	1185.2	1121.85	1214.65	1029.66
642.044	-3.92468	1.527	-2.5702	0.0101641	0.425835	Dab2	disabled 2, mitogen-responsive phosphoprotein	3000.11	1798.91	2225	0	7.56031	7.60753	21.2592	0	0	0	2.03089
352.207	-0.460902	0.179407	-2.56903	0.0101984	0.426599	Adam23	a disintegrin and metallopeptidase domain 23	822.736	568.236	663.031	238.053	240.985	233.298	342.172	152.929	183.098	240.869	188.873
2118.91	-0.319301	0.124544	-2.56377	0.0103543	0.429743	Ppp1r9a	protein phosphatase 1, regulatory subunit 9A	2300.92	2962.73	2621.99	2067.21	2029.94	2342.27	2064.16	1693.8	1864.36	1240.41	2120.25
512.342	-0.486075	0.189565	-2.56415	0.0103428	0.429743	Spire2	spire type actin nucleation factor 2	449.545	637.114	628.736	737.79	515.046	488.573	556.788	408.968	395.532	399.302	418.363
64.5251	-1.66255	0.648467	-2.56382	0.0103527	0.429743	Ninl	ninein-like	238.499	205.619	124.708	16.6287	12.2855	23.6679	51.6294	6.9513	2.02318	6.44036	21.3243
238.223	-4.46048	1.73849	-2.56572	0.0102962	0.429743	Ccl9	chemokine (C-C motif) ligand 9	1487.62	529.746	568.461	0	6.61527	1.69056	26.3209	0	0	0	0
8.78788	-4.5277	1.76559	-2.56441	0.0103351	0.429743	Pcdha3	protocadherin alpha 3	1.71582	15.1935	3.1177	20.1295	3.78016	10.1434	20.2468	0	0	0	22.3398
149.645	-2.99691	1.16923	-2.56316	0.0103724	0.429824	Folr2	folate receptor 2 (fetal)	954.854	263.354	406.34	0	10.3954	5.07169	4.04937	0	0	0	2.03089
21.8521	-2.90686	1.13443	-2.5624	0.0103951	0.430097	Fam217a	family with sequence similarity 217, member A	47.1851	63.8126	82.0995	3.50078	6.61527	16.9056	14.1728	0	3.03477	0	3.04633
124.395	-0.814647	0.318116	-2.56085	0.0104416	0.431348	C230013L11Rik		120.107	159.025	178.748	140.907	184.283	143.698	107.308	59.0861	132.518	69.5559	73.112
176.498	-0.870066	0.339838	-2.56024	0.0104601	0.431441	Me3	malic enzyme 3, NADP(+)-dependent, mitochondrial	137.266	175.232	221.357	365.832	189.953	191.879	151.851	200.429	144.658	55.3871	107.637
2622.6	-0.605284	0.236522	-2.55911	0.0104941	0.432083	Ace	angiotensin I converting enzyme (peptidyl-dipeptidase A) 1	11008.7	8114.34	9380.12	40.259	54.8123	13.5245	104.271	31.2809	29.3361	56.6751	15.2317
31.8534	-3.78311	1.47887	-2.55811	0.0105244	0.432083	Rerg	RAS-like, estrogen-regulated, growth-inhibitor	193.03	45.5805	78.9818	11.3775	7.56031	1.69056	6.07405	0	0	0	6.09266
3.42325	-6.71815	2.62576	-2.55855	0.0105109	0.432083	1700010B13Rik		4.28955	0	0	12.2527	9.45039	7.60753	2.02468	0	0	0	2.03089
90.5025	-1.30198	0.509376	-2.55602	0.0105877	0.434016	Mospd1	motile sperm domain containing 1	294.263	279.56	244.22	41.1342	19.8458	16.9056	51.6294	11.5855	13.1507	9.0165	14.2162
28010.4	-0.103194	0.040385	-2.55526	0.0106109	0.434297	Atp1a1	ATPase, Na+/K+ transporting, alpha 1 polypeptide	22974.8	25133.1	25614	32559	31911.1	25971.3	30928.1	29614.9	30223.3	29198	23986.8
1993.54	0.291003	0.113943	2.55394	0.0106512	0.435276	Mtf1	metal response element binding transcription factor 1	1286.87	1696.61	1438.3	2028.7	1906.14	1964.43	1924.46	3018.02	2289.23	2391.95	1984.18
69.9206	-2.85685	1.11955	-2.55178	0.0107173	0.437277	Mmp17	matrix metallopeptidase 17	320.001	267.405	129.904	24.5055	12.2855	0.845281	9.11108	0	2.02318	0	3.04633
38.5331	-3.11088	1.21935	-2.55127	0.0107331	0.437277	Gm38357		16.3003	26.3354	13.51	14.8783	13.2305	194.415	3.03703	0	1.01159	0	141.147
1204.68	-0.295786	0.11598	-2.55032	0.0107624	0.437459	Rtn4rl1	reticulon 4 receptor-like 1	966.007	1186.1	958.174	1577.1	1427.01	1053.22	1531.67	1194.47	1141.07	1357.63	859.066
10.3826	-4.25316	1.66787	-2.55006	0.0107704	0.437459	Gm49805		0	0	9.3531	25.3807	26.4611	13.5245	19.2345	0	14.1623	0	6.09266
36.1183	-3.59919	1.41229	-2.54849	0.010819	0.438764	Lrrtm3	leucine rich repeat transmembrane neuronal 3	175.014	96.2254	114.316	2.62559	0	5.07169	4.04937	0	0	0	0
1016.52	0.427945	0.167978	2.54763	0.0108459	0.439185	Hmgn5	high-mobility group nucleosome binding domain 5	1509.92	1375.52	1299.04	657.272	715.395	865.568	734.96	1287.15	817.366	874.6	1044.89
1466.46	-2.17722	0.855271	-2.54565	0.0109075	0.441006	Dlc1	deleted in liver cancer 1	5859.53	4852.8	5212.8	27.1311	53.8672	37.1924	23.2839	4.6342	9.10432	0	50.7722
177.842	-1.39764	0.54989	-2.54167	0.0110324	0.445379	Rab15	RAB15, member RAS oncogene family	449.545	468.972	512.342	112.025	95.4489	49.8716	115.407	4.6342	65.7534	52.8109	29.4479
24.9576	1.93376	0.761262	2.54021	0.0110786	0.44657	Tex11	testis expressed gene 11	16.3003	5.0645	13.51	12.2527	6.61527	32.1207	5.06171	38.2322	54.6259	25.7614	64.9884
117.081	-1.42758	0.562159	-2.53947	0.0111022	0.446841	Adamtsl4	ADAMTS-like 4	522.467	245.122	338.79	49.011	29.2962	21.132	28.3456	3.47565	21.2434	21.8972	7.10811
3998.81	0.202692	0.0798631	2.538	0.0111489	0.446955	Cmpk1	cytidine monophosphate (UMP-CMP) kinase 1	3320.97	2911.07	2985.72	4064.41	4395.38	3245.88	4489.74	5031.58	4366.03	5126.52	4049.59
1242.37	-0.304073	0.119839	-2.53735	0.0111695	0.446955	Fnbp1l	formin binding protein 1-like	1639.47	1783.72	1609.77	1115.87	1266.35	1246.79	1125.72	931.475	917.513	837.246	1192.13
950.063	-0.356853	0.140637	-2.5374	0.0111678	0.446955	Agt	angiotensinogen (serpin peptidase inhibitor, clade A, member 8)	1342.63	1472.76	1965.19	735.165	1132.16	605.221	716.738	735.68	783.983	492.043	469.135
23.6199	-3.8346	1.51131	-2.53727	0.0111722	0.446955	Tmem200a	transmembrane protein 200A	76.354	81.0319	63.3933	0	6.61527	10.1434	19.2345	0	0	0	3.04633
144.736	-2.33021	0.919907	-2.5331	0.011306	0.451627	Evc2	EvC ciliary complex subunit 2	658.017	487.205	313.849	16.6287	35.9115	7.60753	43.5307	0	26.3014	0	3.04633
337.817	-0.872252	0.344831	-2.5295	0.0114224	0.455596	Bmp3	bone morphogenetic protein 3	713.782	1268.15	815.799	130.404	106.789	129.328	221.703	121.648	66.765	50.2348	91.39
9.6977	-4.39801	1.73931	-2.5286	0.0114519	0.456087	4933429H19Rik		0.85791	8.10319	11.4316	21.8799	18.9008	10.9887	4.04937	0	0	0	30.4633
113.664	-3.44375	1.36259	-2.52735	0.0114926	0.457025	Lrp4	low density lipoprotein receptor-related protein 4	546.489	404.147	272.279	8.75196	8.50535	0	8.09873	0	0	0	2.03089
3449.03	0.185246	0.0733237	2.52642	0.0115232	0.457558	Eif3e	eukaryotic translation initiation factor 3, subunit E	5386.82	4579.32	5041.32	2356.03	2865.36	2494.42	3018.8	2954.3	2991.27	3509.99	2741.7
1056.01	-0.3217	0.127474	-2.52365	0.0116143	0.459802	Caskin2	CASK-interacting protein 2	2330.08	2164.57	2385.04	619.639	643.572	753.146	612.467	492.384	605.943	431.504	577.788
54.6381	-2.81295	1.11461	-2.52372	0.0116121	0.459802	Galm	galactose mutarotase	181.877	106.354	266.044	17.5039	1.89008	5.07169	16.1975	0	3.03477	0	3.04633
87.2539	-2.36078	0.936126	-2.52186	0.0116737	0.461466	Col8a2	collagen, type VIII, alpha 2	410.939	234.993	243.181	22.7551	17.0107	12.6792	5.06171	0	7.08114	0	6.09266
80.6691	-3.31643	1.31636	-2.5194	0.0117555	0.46401	Slc38a3	solute carrier family 38, member 3	80.6436	484.166	263.965	47.2606	0	4.22641	3.03703	0	0	0	4.06178
2868.03	-0.308773	0.12294	-2.51158	0.0120191	0.469537	Aatk	apoptosis-associated tyrosine kinase	4281.83	4404.09	4407.39	2606.33	2183.04	2092.07	3301.25	2486.25	1848.18	2442.18	1495.75
2196.61	0.24101	0.095867	2.514	0.011937	0.469537	Notch1	notch 1	4769.98	5234.66	4410.51	1065.11	962.995	1360.06	1092.32	1350.87	1181.54	1362.78	1371.86
439.153	-0.554618	0.220731	-2.51264	0.0119832	0.469537	Ror1	receptor tyrosine kinase-like orphan receptor 1	769.546	491.256	444.792	443.724	432.828	404.89	569.948	203.905	363.161	392.862	313.772
259.142	-0.692632	0.275713	-2.51215	0.0119998	0.469537	Large1	LARGE xylosyl- and glucuronyltransferase 1	807.294	734.352	689.012	119.902	85.9986	69.3131	105.284	52.1348	45.5216	94.0292	47.7259
517.436	-0.723531	0.288074	-2.51161	0.012018	0.469537	Galnt13	polypeptide N-acetylgalactosaminyltransferase 13	1973.19	1717.88	1701.23	28.0063	39.6916	49.8716	69.8516	30.1223	20.2318	37.3541	24.3707
178.111	-1.14924	0.457041	-2.51453	0.011919	0.469537	Kcna5	potassium voltage-gated channel, shaker-related subfamily, member 5	573.084	668.513	346.065	75.2668	76.5482	45.6452	51.6294	19.6954	23.2666	20.6091	58.8957
103.989	-3.227	1.28385	-2.51353	0.011953	0.469537	Acp5	acid phosphatase 5, tartrate resistant	583.379	302.857	248.377	4.37598	0	0.845281	4.04937	0	0	0	0
2636.06	-0.534355	0.212806	-2.51099	0.0120392	0.469635	Gas6	growth arrest specific 6	13977.1	5478.77	7660.19	327.323	300.522	169.056	310.789	191.161	252.898	215.108	113.73
63.1103	1.55159	0.618256	2.50962	0.012086	0.47077	Gm4332		90.0806	71.9158	154.846	15.7535	23.626	20.2867	31.3826	143.66	58.6723	32.2018	51.7876
3087.38	-0.252567	0.100697	-2.50819	0.0121351	0.47199	Tspan2	tetraspanin 2	2572.87	3070.1	2376.73	4234.2	3441.83	3037.94	3445	2916.07	3106.6	2908.47	2851.37
112.971	2.28105	0.90971	2.50745	0.0121607	0.472297	Mme	membrane metallo endopeptidase	404.076	243.096	546.637	1.75039	3.78016	0.845281	0	0	27.313	14.1688	1.01544
560.496	0.484704	0.193503	2.50489	0.0122489	0.474063	Igsf11	immunoglobulin superfamily, member 11	63.4854	81.0319	122.63	587.256	735.24	422.641	724.837	861.962	968.093	973.782	624.498
320.424	-0.590281	0.235648	-2.50493	0.0122476	0.474063	Dtx1	deltex 1, E3 ubiquitin ligase	455.55	544.94	399.066	423.595	298.632	247.667	288.517	282.686	259.979	216.396	107.637
215.946	-2.26387	0.903891	-2.50458	0.0122596	0.474063	Sema3b	sema domain, immunoglobulin domain (Ig), short basic domain, secreted, (semaphorin) 3B	1041.5	539.875	759.68	7.87676	2.83512	8.45281	9.11108	0	5.05795	0	1.01544
1703.31	-0.338579	0.135371	-2.50112	0.0123802	0.478032	Septin8	septin 8	3954.11	2998.18	3060.54	1335.55	1202.09	1017.72	1327.18	1042.7	1070.26	877.177	850.942
69449.6	-0.135859	0.054397	-2.49755	0.0125054	0.481156	Gnas	GNAS (guanine nucleotide binding protein, alpha stimulating) complex locus	123400	151911	150946	47954.6	48479.6	35154.4	45252.7	43460.7	43135.3	42269.3	31982.4
853.61	0.337966	0.135334	2.49727	0.0125154	0.481156	Sord	sorbitol dehydrogenase	1107.56	1204.34	832.426	854.191	521.662	531.682	832.145	1181.72	760.716	1009.85	553.417
618.136	-4.87804	1.95258	-2.49825	0.0124808	0.481156	Spink1	serine peptidase inhibitor, Kazal type 1	843.326	2843.21	2941.03	119.902	23.626	0	9.11108	0	1.01159	0	18.278
2921.63	0.23094	0.0925264	2.49594	0.0125624	0.482265	Snw1	SNW domain containing 1	3217.16	2920.19	3036.64	2799.75	2620.59	2437.79	2692.83	3542.85	2709.04	3249.8	2911.28
2570.41	-0.198217	0.0794802	-2.49391	0.0126344	0.484331	Arhgef2	rho/rac guanine nucleotide exchange factor (GEF) 2	4128.27	3799.38	3373.35	2453.17	1986.47	2013.46	2615.89	2152.59	1926.07	2205.18	1620.65
51.2564	-2.54156	1.02021	-2.49122	0.0127305	0.487068	Calhm5	calcium homeostasis modulator family member 5	265.952	156.999	94.5703	8.75196	13.2305	5.07169	12.1481	0	3.03477	0	4.06178
29.1202	-4.12628	1.65655	-2.49089	0.0127424	0.487068	Cd2	CD2 antigen	243.647	53.6837	5.19617	0	3.78016	5.91697	8.09873	0	0	0	0
60.5374	-2.09772	0.842583	-2.48963	0.0127877	0.488096	4930452B06Rik	RIKEN cDNA 4930452B06 gene	132.976	158.012	155.885	37.6334	68.9879	54.098	7.08639	0	22.255	2.57614	26.4015
8.25763	-4.05808	1.63331	-2.48458	0.0129704	0.494362	Marchf11	membrane associated ring-CH-type finger 11	8.5791	15.1935	36.3732	7.00157	1.89008	12.6792	7.08639	0	0	0	2.03089
488.024	-0.830548	0.334427	-2.4835	0.0130099	0.495158	F2r	coagulation factor II (thrombin) receptor	2022.95	1368.43	1725.13	47.2606	31.1863	28.7396	55.6788	22.0125	23.2666	14.1688	29.4479
1718.71	0.204285	0.0824262	2.47839	0.0131975	0.500879	Abhd17c	abhydrolase domain containing 17C	957.428	1227.63	1046.51	2027.83	1867.4	1667.74	1716.93	2416.74	2030.26	2006.82	1940.51
71.5547	-2.64635	1.06777	-2.47838	0.0131979	0.500879	Nox4	NADPH oxidase 4	466.703	116.483	169.395	7.87676	12.2855	4.22641	5.06171	0	2.02318	0	3.04633
173.545	-1.27063	0.51304	-2.47667	0.0132614	0.502575	Fgf14	fibroblast growth factor 14	399.786	623.946	490.518	61.2637	85.9986	65.0867	60.7405	6.9513	31.3593	57.9632	25.3861
214.098	-2.40735	0.972966	-2.47424	0.0133519	0.505285	Cbr2	carbonyl reductase 2	1159.89	586.469	583.01	0	1.89008	7.60753	12.1481	0	0	0	4.06178
1810.4	-0.365861	0.147914	-2.47347	0.0133807	0.505653	Fgf12	fibroblast growth factor 12	1998.07	2159.5	2600.16	1952.56	1986.47	1625.48	1812.09	1035.74	1753.09	1528.94	1462.24
35.5779	-2.72222	1.10175	-2.47081	0.0134807	0.508711	Rin1	Ras and Rab interactor 1	120.107	103.316	113.276	2.62559	2.83512	27.8943	7.08639	0	0	0	14.2162
88.5082	2.3868	0.966841	2.46866	0.0135619	0.51105	Hey1	hairy/enhancer-of-split related with YRPW motif 1	320.001	256.263	319.045	0	6.61527	2.53584	1.01234	41.7078	5.05795	19.3211	2.03089
506.333	-0.521927	0.211555	-2.4671	0.0136211	0.512553	Litaf	LPS-induced TN factor	1630.03	1313.73	1303.2	277.437	203.183	93.8262	205.505	194.636	151.739	131.383	64.9884
204.503	-2.14105	0.868618	-2.46489	0.0137054	0.514999	Dram1	DNA-damage regulated autophagy modulator 1	926.543	718.146	547.676	15.7535	2.83512	12.6792	12.1481	12.7441	1.01159	0	0
168.447	-0.909195	0.369071	-2.46347	0.01376	0.51632	Mapk4	mitogen-activated protein kinase 4	320.859	775.881	305.535	83.1436	65.2077	64.2414	83.012	37.0736	40.4636	39.9302	37.5714
78.4998	1.2888	0.524646	2.45651	0.0140294	0.524949	Gpx7	glutathione peroxidase 7	229.062	143.832	193.297	13.1279	50.0871	15.2151	13.1604	40.5493	49.568	75.9962	39.6023
6.92237	-3.92174	1.59629	-2.45678	0.0140189	0.524949	Gm10778	predicted gene 10778	18.874	13.1677	16.6277	6.12637	3.78016	8.45281	7.08639	0	0	0	2.03089
3888.17	-0.167603	0.0682682	-2.45507	0.0140856	0.526311	Pip5k1c	phosphatidylinositol-4-phosphate 5-kinase, type 1 gamma	4878.94	4371.67	4580.94	3831.61	3991.85	3292.37	4198.18	3113.03	3701.41	3700.63	3109.29
1703.93	-1.50944	0.615013	-2.45432	0.014115	0.526671	Cilp	cartilage intermediate layer protein, nucleotide pyrophosphohydrolase	9640.34	2402.6	5153.56	222.3	454.564	322.897	142.74	90.3669	176.017	32.2018	105.606
1009.18	-0.315605	0.128802	-2.45032	0.0142728	0.531069	Elmsan1	ELM2 and Myb/SANT-like domain containing 1	1544.24	1273.21	1320.87	852.441	1017.81	971.228	1012.34	652.264	927.629	814.061	714.873
51.5175	-3.51134	1.43283	-2.45063	0.0142607	0.531069	Gpr132	G protein-coupled receptor 132	410.939	90.148	53.0009	7.87676	0	1.69056	3.03703	0	0	0	0
15.4539	-2.63236	1.0746	-2.44961	0.014301	0.531376	Nfyc-ps		11.1528	7.09029	35.334	21.0047	27.4061	20.2867	23.2839	0	3.03477	5.15229	16.2471
320.939	-0.654524	0.267264	-2.44898	0.0143261	0.531565	Ankrd6	ankyrin repeat domain 6	667.454	1001.76	899.977	101.523	131.36	192.724	162.987	81.0985	97.1127	78.5723	115.761
20.494	-3.65623	1.49417	-2.447	0.0144053	0.533758	Muc20	mucin 20	75.4961	11.1419	103.923	8.75196	10.3954	7.60753	2.02468	0	0	0	6.09266
209.612	-2.22747	0.910924	-2.44528	0.0144739	0.535554	Il1b	interleukin 1 beta	1371.8	376.798	521.695	3.50078	7.56031	2.53584	16.1975	4.6342	1.01159	0	0
5647.67	-0.143438	0.058672	-2.44475	0.0144952	0.535599	Rpl32	ribosomal protein L32	9980.93	9060.38	9834.27	4434.62	4992.64	3213.76	4821.78	4156.88	4155.62	4518.55	2954.94
14658.1	0.156832	0.0641802	2.44362	0.0145406	0.536531	Kif5b	kinesin family member 5B	9412.14	9066.46	9057.96	16675.1	15941.9	14349.5	16231.9	19813.5	18181.3	16185.9	16323.3
100.826	-2.2068	0.903401	-2.44277	0.0145748	0.537049	Kcnk2	potassium channel, subfamily K, member 2	318.285	281.586	349.183	26.2559	33.0764	22.8226	25.3085	47.5006	2.02318	0	3.04633
4.18089	6.9618	2.85117	2.44173	0.014617	0.537857	Gm49539		0	2.0258	12.4708	0	0	2.53584	0	15.0612	0	12.8807	1.01544
3789.16	-0.226068	0.0926259	-2.44065	0.0146607	0.538718	Thrap3	thyroid hormone receptor associated protein 3	3445.37	3189.62	3568.73	3841.23	4187.47	4891.64	3956.23	2733.02	4027.14	3296.17	4544.11
36.7813	-2.33522	0.958224	-2.43703	0.0148084	0.541903	Vwa3b	von Willebrand factor A domain containing 3B	51.4746	119.522	15.5885	57.7629	52.9222	18.5962	45.5554	12.7441	9.10432	0	21.3243
476.442	4.51054	1.85057	2.43737	0.0147944	0.541903	Cnn2	calponin 2	2604.62	1214.47	1373.87	0	0	0	2.02468	34.7565	9.10432	0	2.03089
4.15922	8.56466	3.51436	2.43705	0.0148078	0.541903	Ct55	cancer/testis antigen 55	5.14746	0	0	0	0	2.53584	0	28.9638	9.10432	0	0
735.468	-0.382077	0.157071	-2.43252	0.0149941	0.547194	Slc20a2	solute carrier family 20, member 2	633.996	531.772	579.892	868.194	812.734	814.851	1083.21	574.641	841.644	780.571	568.649
110.613	-0.810505	0.333181	-2.43263	0.0149897	0.547194	Arhgef4	Rho guanine nucleotide exchange factor (GEF) 4	128.687	108.38	160.042	126.903	132.305	103.124	161.975	83.4156	71.823	66.9797	73.112
16.4076	4.23696	1.74277	2.43116	0.0150504	0.548494	Ankrd55	ankyrin repeat domain 55	36.8902	76.9803	41.5694	0	0	0.845281	0	0	13.1507	9.0165	2.03089
9613.33	0.128348	0.0528459	2.42872	0.0151524	0.549203	Eif1	eukaryotic translation initiation factor 1	8647.74	8739.29	8923.9	9779.44	10001.3	8253.33	9918.92	10369	10471	11498.6	9144.07
989.776	-0.487611	0.20071	-2.42943	0.0151226	0.549203	Sult1d1	sulfotransferase family 1D, member 1	846.758	1633.81	1100.55	1072.12	1034.82	1405.7	648.911	766.96	891.212	302.697	1184.01
1353.75	-1.31026	0.539455	-2.42887	0.015146	0.549203	Rcn3	reticulocalbin 3, EF-hand calcium binding domain	6043.98	3722.4	4149.66	152.284	168.217	120.03	237.9	155.246	76.8809	27.0495	37.5714
198.893	-1.55072	0.638263	-2.4296	0.0151154	0.549203	Wnt5a	wingless-type MMTV integration site family, member 5A	1080.11	442.637	517.538	19.2543	27.4061	41.4188	14.1728	0	10.1159	27.0495	8.12355
623.93	-0.490376	0.202045	-2.42706	0.0152217	0.550965	Dock1	dedicator of cytokinesis 1	1853.94	1839.42	1735.52	231.927	219.249	182.581	201.456	164.514	198.272	104.334	132.008
1869.77	-0.391254	0.161277	-2.42598	0.0152672	0.551858	Selenon	selenoprotein N	3654.7	3464.12	3239.29	1421.32	1381.65	1184.24	1800.96	755.375	1286.74	1285.5	1093.63
4.71484	-6.55753	2.70418	-2.42496	0.01531	0.552656	Gm50022		0	3.0387	6.2354	29.7567	0	1.69056	9.11108	0	0	0	2.03089
1103.34	-0.439209	0.181179	-2.42417	0.0153433	0.553106	Ptprk	protein tyrosine phosphatase, receptor type, K	3651.27	3786.22	3350.49	190.793	174.832	277.252	134.641	128.599	157.808	88.8769	195.981
8745.29	0.173328	0.0715167	2.42361	0.0153672	0.553219	Sars	seryl-aminoacyl-tRNA synthetase	5216.1	4870.02	5769.83	9297.21	10784.8	7731.79	9908.8	12030.4	11276.2	11103.2	8209.86
363.728	-0.490471	0.20258	-2.42112	0.0154727	0.555512	Dnase2a	deoxyribonuclease II alpha	651.154	541.901	621.462	364.957	322.258	304.301	285.48	261.832	200.295	213.82	233.552
67.1797	-2.12802	0.878879	-2.42128	0.0154658	0.555512	Lck	lymphocyte protein tyrosine kinase	252.226	138.767	248.377	39.3838	5.67023	15.2151	16.1975	18.5368	1.01159	2.57614	1.01544
179.153	-0.639427	0.264221	-2.42005	0.0155184	0.555825	Hykk	hydroxylysine kinase 1	246.22	255.251	235.906	196.044	166.327	170.747	218.666	98.4768	128.472	118.503	136.069
26.7922	-2.33608	0.965346	-2.41994	0.0155232	0.555825	Gm16897		36.8902	6.0774	22.8631	31.5071	46.3069	35.5018	59.7282	0	22.255	5.15229	28.4324
7277.97	0.212201	0.0877136	2.41925	0.0155526	0.556133	Atp6v1e1	ATPase, H+ transporting, lysosomal V1 subunit E1	3518.29	4233.92	4437.53	8578.67	8146.24	6102.93	8575.55	11254.2	9168.05	8685.46	7356.89
88.5632	-2.28268	0.944663	-2.4164	0.0156749	0.559002	Bmp7	bone morphogenetic protein 7	116.676	388.953	378.281	13.1279	17.0107	13.5245	20.2468	0	7.08114	0	19.2934
139.207	-2.19321	0.907498	-2.41677	0.015659	0.559002	Mertk	MER proto-oncogene tyrosine kinase	745.524	410.224	335.673	7.87676	8.50535	4.22641	11.1358	0	2.02318	0	6.09266
561.685	-0.65352	0.270543	-2.41559	0.0157099	0.5595	Klb	klotho beta	1950.03	1603.42	1810.35	141.782	104.899	87.064	151.851	60.2446	57.6607	158.433	52.8031
46.3034	-2.40454	0.996175	-2.41377	0.0157885	0.561547	Slc1a1	solute carrier family 1 (neuronal/epithelial high affinity glutamate transporter, system Xag), member 1	96.9439	191.438	152.767	5.25118	21.7359	11.8339	16.1975	0	8.09273	0	5.07722
5582.21	-0.355678	0.147461	-2.41202	0.0158645	0.563498	Dusp1	dual specificity phosphatase 1	19195.7	10571.6	12119.5	633.642	629.396	7792.65	1539.77	346.407	660.569	1106.45	6808.55
18183.6	0.236521	0.0981272	2.41035	0.0159373	0.564843	Camk2n1	calcium/calmodulin-dependent protein kinase II inhibitor 1	7089.77	9975.03	9296.99	19746.2	22083.7	15278.5	22454.8	27339.5	23967.6	25101.9	17686
13812.7	0.286537	0.118893	2.41003	0.0159511	0.564843	Ftl1	ferritin light polypeptide 1	8544.79	6983.94	8270.22	15258.2	15920.1	9928.67	16138.8	24811.5	16777.2	18328	10978
286.61	-0.61338	0.254549	-2.40968	0.0159666	0.564843	Ldlrad3	low density lipoprotein receptor class A domain containing 3	664.023	520.63	578.853	201.295	176.722	218.083	231.826	126.282	80.9273	151.992	202.073
5.92099	-6.73402	2.79512	-2.4092	0.0159873	0.564843	Stkld1	serine/threonine kinase-like domain containing 1	0	0	4.15694	13.1279	0	19.4415	9.11108	0	0	0	19.2934
237.412	-2.26388	0.940586	-2.40689	0.0160892	0.565439	Arhgap30	Rho GTPase activating protein 30	1498.77	551.017	514.421	2.62559	10.3954	5.91697	15.1851	0	1.01159	0	12.1853
28.7568	-3.57339	1.48432	-2.40743	0.0160654	0.565439	Gbgt1	globoside alpha-1,3-N-acetylgalactosaminyltransferase 1	116.676	46.5934	116.394	9.62716	0	11.8339	10.1234	0	0	0	5.07722
132.039	3.01156	1.25073	2.40784	0.016047	0.565439	Ndufa4l2	Ndufa4, mitochondrial complex associated like 2	638.285	325.141	477.008	0	0	0.845281	0	0	6.06955	0	5.07722
57.7536	2.57432	1.06951	2.407	0.0160841	0.565439	Tnfsf13b	tumor necrosis factor (ligand) superfamily, member 13b	273.673	112.432	213.043	0	0.945039	5.91697	0	0	12.1391	9.0165	8.12355
7.06058	-4.14367	1.72204	-2.40626	0.0161168	0.565663	4932435O22Rik		32.6006	8.10319	8.31387	7.00157	11.3405	4.22641	4.04937	0	0	0	2.03089
266.365	-5.32051	2.2128	-2.40442	0.0161981	0.567767	Try10	trypsin 10	211.904	1408.94	1242.92	25.3807	9.45039	0	22.2715	0	0	0	9.139
3786.09	0.187491	0.0783045	2.39439	0.0166482	0.581194	Atp11b	ATPase, class VI, type 11B	3284.94	3769	2961.82	4001.4	3569.41	4089.47	3127.12	4665.48	3705.46	3938.92	4533.96
1396.61	-0.612725	0.255808	-2.39526	0.0166088	0.581194	Cd93	CD93 antigen	4990.47	4738.34	4200.58	280.938	243.82	116.649	226.765	230.552	145.669	72.132	116.776
16.0004	-3.58334	1.49684	-2.39394	0.0166686	0.581194	Adgrb2	adhesion G protein-coupled receptor B2	107.239	24.3096	16.6277	10.5024	0.945039	4.22641	10.1234	0	0	0	2.03089
179.953	-2.22476	0.929324	-2.39396	0.0166675	0.581194	Pgm5	phosphoglucomutase 5	846.758	589.507	499.871	18.3791	2.83512	10.9887	4.04937	0	5.05795	0	2.03089
67.5373	-1.80495	0.754159	-2.39333	0.0166961	0.581393	Gm16011		163.861	234.993	165.238	22.7551	22.6809	71.0036	15.1851	0	16.1855	2.57614	28.4324
2278.52	-0.373046	0.155963	-2.39189	0.0167619	0.58234	Tmem132b	transmembrane protein 132B	1441.29	2022.76	1874.78	2901.27	2377.72	2359.18	3489.54	2237.16	1912.92	2679.19	1767.89
485.687	-0.481528	0.20156	-2.38901	0.0168938	0.58234	Usb1	U6 snRNA biogenesis 1	551.636	518.604	566.382	602.135	513.156	491.108	544.64	280.369	449.146	440.52	384.853
226.636	-0.628238	0.262788	-2.39066	0.016818	0.58234	Sowahb	sosondowah ankyrin repeat domain family member B	164.719	237.018	186.023	422.72	285.402	175.818	290.542	178.417	226.596	176.466	149.27
151.096	-2.03726	0.85275	-2.38905	0.0168921	0.58234	Minar1	membrane integral NOTCH2 associated receptor 1	411.797	616.856	523.774	6.12637	12.2855	30.4301	32.3949	0	9.10432	0	19.2934
8.07065	-3.87583	1.62116	-2.39077	0.016813	0.58234	Klhl31	kelch-like 31	1.71582	0	4.15694	17.5039	19.8458	18.5962	13.1604	0	6.06955	7.72843	0
45.8752	-3.00146	1.25641	-2.38891	0.0168985	0.58234	Dennd2c	DENN/MADD domain containing 2C	166.435	129.651	167.317	0	9.45039	13.5245	9.11108	0	0	0	9.139
302.653	-2.88389	1.20679	-2.38972	0.0168612	0.58234	Srpx	sushi-repeat-containing protein	1545.95	820.448	956.095	0	0.945039	1.69056	4.04937	0	0	0	0
1386.9	3.37496	1.41203	2.39016	0.0168411	0.58234	Ccdc80	coiled-coil domain containing 80	9279.16	2924.24	3032.48	0	0	1.69056	0	0	8.09273	5.15229	5.07722
245.407	0.538999	0.22576	2.38749	0.0169641	0.583846	Cdkn2b	cyclin dependent kinase inhibitor 2B	197.319	134.716	129.904	242.429	253.27	168.211	250.048	371.895	329.779	361.948	259.954
359.712	-0.482231	0.202218	-2.38471	0.0170927	0.586132	Kif5a	kinesin family member 5A	572.226	605.714	612.109	275.687	297.687	370.233	318.888	184.21	268.072	235.717	216.29
336.184	-0.551256	0.2311	-2.38535	0.0170627	0.586132	Gfod1	glucose-fructose oxidoreductase domain containing 1	806.436	743.468	919.722	182.916	191.843	148.769	207.53	156.404	121.391	101.758	117.791
233.431	-0.68912	0.289086	-2.38379	0.0171353	0.586132	Cpne8	copine VIII	580.805	645.217	615.226	151.409	75.6031	119.185	101.234	100.794	54.6259	70.8439	52.8031
365.732	-3.64057	1.52729	-2.38368	0.0171407	0.586132	Ggta1	glycoprotein galactosyltransferase alpha 1, 3	1740.7	833.616	1423.75	11.3775	5.67023	0.845281	5.06171	0	0	0	2.03089
24.5305	-2.5628	1.07484	-2.38436	0.0171087	0.586132	Tstd1	thiosulfate sulfurtransferase (rhodanese)-like domain containing 1	66.0591	62.7997	73.7856	10.5024	8.50535	27.8943	4.04937	0	2.02318	0	14.2162
7970.8	0.164678	0.0691254	2.38231	0.0172045	0.586806	Ufm1	ubiquitin-fold modifier 1	2889.44	3171.39	3433.63	8596.17	9916.3	8778.25	9581.81	10812.8	10625.8	9897.54	9975.72
27.3207	-3.82884	1.60718	-2.38233	0.0172035	0.586806	Lrrc75b	leucine rich repeat containing 75B	121.823	100.277	62.354	10.5024	4.7252	0.845281	0	0	0	0	0
3.73787	7.58052	3.18332	2.38132	0.0172506	0.587624	Mir132		4.28955	0	0	0	0	8.45281	0	16.2197	8.09273	0	4.06178
545.107	-0.749619	0.315509	-2.3759	0.0175061	0.595566	Camk1d	calcium/calmodulin-dependent protein kinase ID	1260.27	1070.63	1027.8	327.323	631.286	267.109	388.739	161.039	536.143	148.128	177.703
910.854	-0.3402	0.143322	-2.37367	0.0176124	0.597685	Lonrf2	LON peptidase N-terminal domain and ring finger 2	1046.65	1527.45	1431.03	943.461	833.524	704.119	852.392	812.144	768.809	633.731	466.089
653.999	-0.404782	0.170532	-2.37365	0.0176133	0.597685	Zc3hav1l	zinc finger CCCH-type, antiviral 1-like	697.481	608.752	580.932	896.201	738.076	655.938	735.972	629.093	652.476	479.163	519.907
1795.14	0.239741	0.101276	2.36721	0.0179226	0.605489	Ubr7	ubiquitin protein ligase E3 component n-recognin 7 (putative)	1591.42	1535.56	1488.18	1753.89	1899.53	1570.53	1701.75	2210.51	1920	2294.05	1781.09
139.424	-0.844436	0.356573	-2.3682	0.0178748	0.605489	Trnp1	TMF1-regulated nuclear protein 1	375.765	55.7095	48.844	57.7629	30.2413	116.649	482.887	42.8664	14.1623	249.886	58.8957
1334.36	-2.70399	1.14208	-2.36759	0.0179043	0.605489	Mgll	monoglyceride lipase	3932.66	5532.46	5137.97	22.7551	2.83512	16.9056	19.2345	0	4.04636	0	9.139
5.76004	-6.13924	2.59371	-2.36697	0.0179344	0.605489	Gm43081		0	0	24.9416	7.00157	0	10.1434	15.1851	0	1.01159	0	5.07722
633.92	-0.407431	0.172245	-2.36541	0.0180099	0.607269	Tubb4a	tubulin, beta 4A class IVA	1181.34	1194.21	1234.61	560.125	486.695	369.388	476.813	506.287	374.289	376.117	213.243
330.845	-0.806236	0.341117	-2.36352	0.0181024	0.609616	Nyap1	neuronal tyrosine-phosphorylated phosphoinositide 3-kinase adaptor 1	906.811	1123.31	932.193	63.8893	138.921	124.256	101.234	91.5255	44.51	47.6586	64.9884
5.58609	5.64199	2.38839	2.36225	0.0181641	0.610922	Pou4f1	POU domain, class 4, transcription factor 1	0	0	0	0	0	0.845281	0	30.1223	3.03477	19.3211	8.12355
380.614	-0.646954	0.274111	-2.36019	0.0182656	0.613558	Cdyl	chromodomain protein, Y chromosome-like	446.971	359.579	496.754	497.111	375.181	378.686	489.973	221.283	414.752	209.956	296.51
3675.1	0.165337	0.0701015	2.35853	0.0183474	0.61398	Trim37	tripartite motif-containing 37	2554.86	2566.69	2567.95	3934.88	3954.99	3265.32	4286.25	4735	4180.91	4590.69	3788.62
2385.95	0.30916	0.13107	2.35874	0.0183372	0.61398	Srp9	signal recognition particle 9	1484.19	1833.35	1861.27	2998.42	2304.95	2024.45	1999.37	4377	2514.82	2518.18	2329.43
139.514	-0.927053	0.393038	-2.35868	0.0183399	0.61398	Zfp101	zinc finger protein 101	168.15	175.232	154.846	144.407	108.679	277.252	102.247	101.952	38.4405	30.9137	232.537
69.8785	-1.0539	0.447383	-2.35571	0.0184874	0.617888	Rnf43	ring finger protein 43	85.791	97.2383	137.179	105.024	63.3176	43.1093	91.1108	56.769	36.4173	28.3376	24.3707
11.9117	-3.62308	1.53975	-2.35303	0.0186213	0.620804	Cbln3	cerebellin 3 precursor protein	1.71582	5.0645	18.7062	4.37598	9.45039	17.7509	50.6171	0	2.02318	0	21.3243
239.079	-4.41188	1.87479	-2.35327	0.0186091	0.620804	Zfp366	zinc finger protein 366	918.822	962.254	722.268	0	6.61527	1.69056	18.2222	0	0	0	0
5139.94	0.178285	0.0758921	2.34919	0.0188141	0.624295	Hspd1	heat shock protein 1 (chaperonin)	4980.17	4623.88	5120.31	4653.42	4325.44	5735.23	4915.93	5590.01	5139.89	5060.83	6394.25
3967.12	-0.257747	0.109802	-2.34739	0.0189057	0.624295	Prox1	prospero homeobox 1	5469.18	7636.25	7010.67	3554.17	2951.36	2902.7	3382.23	2777.05	3084.34	2443.47	2426.91
274.292	-0.942004	0.401094	-2.34859	0.0188448	0.624295	Acer2	alkaline ceramidase 2	760.109	856.913	695.247	132.155	103.954	91.2904	127.555	25.4881	83.9621	45.0825	95.4517
606.109	-0.709606	0.302299	-2.34736	0.0189069	0.624295	Ctsh	cathepsin H	2632.93	1247.89	2125.23	122.527	107.734	60.8602	112.37	28.9638	83.9621	88.8769	55.8494
34.362	1.44497	0.615405	2.34799	0.0188749	0.624295	Glra1	glycine receptor, alpha 1 subunit	1.71582	6.0774	0	31.5071	11.3405	27.8943	27.3332	89.2084	28.3245	68.2678	86.3127
9956.2	-2.919	1.24213	-2.34999	0.0187741	0.624295	Col1a1	collagen, type I, alpha 1	56889.8	20713.8	31879.5	3.50078	8.50535	0.845281	19.2345	0	1.01159	0	2.03089
152.581	-2.35323	1.00256	-2.34723	0.0189138	0.624295	Dkk3	dickkopf WNT signaling pathway inhibitor 3	1131.58	391.992	114.316	18.3791	4.7252	4.22641	7.08639	0	2.02318	0	4.06178
66.607	3.27406	1.39436	2.34807	0.018871	0.624295	Klra2	killer cell lectin-like receptor, subfamily A, member 2	279.679	74.9545	368.928	0	0	0	0	0	6.06955	0	3.04633
68.5568	-2.20502	0.940183	-2.34531	0.0190113	0.626737	Gprin2	G protein regulated inducer of neurite outgrowth 2	138.981	296.779	225.514	35.0078	15.1206	9.29809	14.1728	0	11.1275	0	8.12355
199.325	0.692775	0.295446	2.34485	0.0190349	0.626739	Pop1	processing of precursor 1, ribonuclease P/MRP family, (S. cerevisiae)	167.293	236.006	244.22	137.406	137.976	201.177	119.456	266.467	173.994	267.919	240.66
514.82	-0.471153	0.201006	-2.34398	0.0190793	0.627424	Vasn	vasorin	1032.07	526.708	829.309	384.211	717.285	316.98	494.023	305.857	463.309	365.812	227.459
12.426	-3.36711	1.43693	-2.34326	0.019116	0.627856	Ttc36	tetratricopeptide repeat domain 36	2.57373	23.2967	13.51	22.7551	27.4061	7.60753	16.1975	0	4.04636	0	19.2934
2489.29	0.229208	0.0978378	2.34273	0.0191431	0.627968	Tars	threonyl-tRNA synthetase	1899.41	1899.19	2158.49	2064.59	2784.09	2824.93	2232.21	2788.63	2973.07	2873.69	2883.86
2450.29	0.214506	0.0916416	2.34071	0.0192472	0.630607	Lrrc47	leucine rich repeat containing 47	2203.11	2558.58	2338.28	2193.24	2327.63	2319.45	2334.46	2986.74	2662.51	2555.53	2473.62
55.2407	-2.77095	1.18497	-2.33841	0.0193659	0.633715	Zfp423	zinc finger protein 423	242.789	168.141	167.317	0	4.7252	13.5245	6.07405	0	0	0	5.07722
3319.24	0.195615	0.0837053	2.33695	0.0194419	0.634104	Ppp1r2	protein phosphatase 1, regulatory inhibitor subunit 2	3369.01	2889.8	3123.94	3188.34	3312.36	2579.8	3560.41	3859.13	3295.76	4286.7	3046.33
1664.83	0.253772	0.108608	2.33659	0.0194604	0.634104	Smim1	small integral membrane protein 1	887.937	919.712	967.527	1650.62	1850.39	1693.94	1882.96	2310.15	1997.89	2306.94	1845.06
779.827	-0.487777	0.208673	-2.33751	0.0194125	0.634104	Cadps2	Ca2+-dependent activator protein for secretion 2	736.087	972.383	742.013	1080.87	953.544	683.832	877.7	480.798	773.867	650.476	626.529
26.0083	3.89834	1.66856	2.33635	0.0194731	0.634104	Sh3bp1	SH3-domain binding protein 1	153.566	42.5418	56.1186	0	0	1.69056	0	20.8539	0	10.3046	1.01544
2096.6	0.262197	0.112294	2.33493	0.0195472	0.635737	Fpgt	fucose-1-phosphate guanylyltransferase	1048.37	1258.02	1060.02	2068.09	1877.79	2780.98	2182.61	3096.81	2106.13	2220.63	3363.15
3153.87	0.214564	0.0919813	2.33269	0.0196643	0.638335	Yipf5	Yip1 domain family, member 5	2038.4	2106.83	2218.76	2909.15	3733.85	3227.28	3257.72	4047.98	3791.44	3810.11	3551.01
42.8677	2.48138	1.06384	2.33249	0.019675	0.638335	Crp	C-reactive protein, pentraxin-related	92.6543	108.38	219.278	5.25118	0	0	4.04937	12.7441	4.04636	18.033	7.10811
18.6783	-3.52826	1.51529	-2.32844	0.0198886	0.644477	Kctd16	potassium channel tetramerisation domain containing 16	25.7373	74.9545	34.2947	11.3775	0	18.5962	35.432	0	2.02318	0	3.04633
9087.79	0.166723	0.0717817	2.32265	0.0201981	0.653199	Gars	glycyl-tRNA synthetase	7056.31	7676.76	7777.63	8518.28	10558	7577.1	9856.16	11050.3	11154.8	10287.8	8452.56
1769.91	0.204724	0.0881486	2.32248	0.0202068	0.653199	Rsl1d1	ribosomal L1 domain containing 1	1897.7	1765.48	1733.44	1383.68	1598.06	1926.4	1630.88	1729.72	1764.21	1774.96	2264.44
5058.28	-0.221006	0.0953622	-2.31754	0.0204741	0.661035	Slc6a17	solute carrier family 6 (neurotransmitter transporter), member 17	4416.52	4988.53	4596.53	5680.9	6532.11	3970.29	6066.96	4797.56	6168.68	5430.51	2992.51
924.904	-0.373181	0.161079	-2.31676	0.0205167	0.661608	Sema6d	sema domain, transmembrane domain (TM), and cytoplasmic domain, (semaphorin) 6D	2282.04	2073.4	2058.72	410.467	407.312	838.519	485.924	355.675	406.66	293.68	561.54
12.893	-4.05627	1.75177	-2.31553	0.0205837	0.662964	Gm7224		14.5845	40.516	6.2354	26.2559	0	12.6792	26.3209	0	0	0	15.2317
3590.95	0.217964	0.0942786	2.31191	0.0207826	0.666637	Ctdspl	CTD (carboxy-terminal domain, RNA polymerase II, polypeptide A) small phosphatase-like	2916.04	2820.92	3250.72	3148.08	4202.59	3347.31	3394.38	4454.63	4659.39	3954.38	3351.98
3056.44	0.188456	0.0815071	2.31215	0.0207696	0.666637	Vamp4	vesicle-associated membrane protein 4	2051.26	2219.26	2337.24	3056.18	3050.59	3129.23	3389.32	3649.43	3628.58	3543.48	3566.24
65.6444	0.958264	0.41454	2.31163	0.020798	0.666637	Ube2cbp	ubiquitin-conjugating enzyme E2C binding protein	63.4854	63.8126	39.4909	43.7598	52.9222	47.3357	42.5184	107.745	95.0896	97.8934	68.0347
12.996	3.37471	1.45942	2.31236	0.020758	0.666637	Gm47246		5.14746	0	11.4316	0	4.7252	29.5848	0	13.9026	26.3014	5.15229	46.7104
41.3829	-2.68384	1.16133	-2.311	0.0208329	0.666953	Khdrbs2	KH domain containing, RNA binding, signal transduction associated 2	108.955	159.025	63.3933	27.1311	7.56031	30.4301	35.432	0	18.2086	0	5.07722
12442.7	-2.07768	0.899439	-2.30997	0.0208899	0.667975	Cpa2	carboxypeptidase A2, pancreatic	17169.4	62870.7	52961.4	2390.16	259.886	202.022	213.604	79.94	108.24	34.7779	579.818
5337.27	-0.16085	0.0696953	-2.3079	0.0210049	0.67044	Stim1	stromal interaction molecule 1	4000.44	3672.77	3937.66	7084.71	6814.68	4578.89	6379.78	6063.85	6436.75	5634.02	4106.46
783.886	0.283178	0.122738	2.30718	0.021045	0.67044	Apobec1	apolipoprotein B mRNA editing enzyme, catalytic polypeptide 1	1040.65	655.346	897.898	485.734	584.979	927.273	712.689	588.544	727.334	790.876	1211.42
88.7605	0.897914	0.389238	2.30685	0.0210634	0.67044	Asphd2	aspartate beta-hydroxylase domain containing 2	105.523	111.419	71.7071	63.8893	41.5817	35.5018	87.0614	180.734	97.1127	144.264	37.5714
45.8908	-2.76423	1.19831	-2.30677	0.0210678	0.67044	Gstt3	glutathione S-transferase, theta 3	208.472	128.638	135.1	5.25118	4.7252	3.38112	14.1728	0	5.05795	0	0
2910.16	-0.256508	0.111263	-2.30542	0.0211433	0.67204	Llgl2	LLGL2 scribble cell polarity complex component	2068.42	2780.41	2170.96	3247.85	3438.05	3829.97	3094.73	2507.1	2917.43	2735.86	3220.99
9943.82	-0.12578	0.0545706	-2.30491	0.0211718	0.672142	Camk2b	calcium/calmodulin-dependent protein kinase II, beta	8869.94	11032.5	12087.3	10846.3	10780.1	9600.7	9128.29	9650.73	10407.2	8375.04	8603.86
767.069	0.330404	0.143465	2.30302	0.0212777	0.674699	Ttc38	tetratricopeptide repeat domain 38	934.265	1016.95	748.248	770.172	640.737	524.92	596.269	903.669	752.624	946.732	603.174
2226.87	-0.211549	0.0919605	-2.30043	0.0214236	0.677846	Galnt10	polypeptide N-acetylgalactosaminyltransferase 10	2099.31	1699.64	2116.92	2634.34	2601.69	2156.31	2562.24	2163.01	2326.66	2339.14	1796.32
74.6833	2.95263	1.28355	2.30036	0.0214279	0.677846	Bin2	bridging integrator 2	384.344	202.58	202.651	0	0	0.845281	1.01234	0	3.03477	27.0495	0
8.03585	-3.62741	1.57868	-2.29774	0.0215764	0.680924	Hsh2d	hematopoietic SH2 domain containing	34.3164	3.0387	10.3923	14.8783	5.67023	5.91697	10.1234	0	1.01159	0	3.04633
6.67141	3.65661	1.59125	2.29795	0.0215649	0.680924	Gm5491		7.72119	11.1419	12.4708	0.875196	0	2.53584	0	23.171	9.10432	1.28807	5.07722
1072.24	-0.278518	0.121312	-2.29589	0.0216823	0.681193	Car8	carbonic anhydrase 8	1255.98	1894.12	2642.77	917.205	1111.37	630.58	613.479	641.837	1048.01	501.06	538.185
96.1481	-2.39596	1.04343	-2.29623	0.0216628	0.681193	Gabra3	gamma-aminobutyric acid (GABA) A receptor, subunit alpha 3	875.069	33.4257	100.806	7.87676	6.61527	3.38112	10.1234	0	1.01159	19.3211	0
3931.25	-2.84022	1.23667	-2.29667	0.0216375	0.681193	Col6a2	collagen, type VI, alpha 2	18483.7	10859.3	13858.2	8.75196	12.2855	4.22641	7.08639	1.15855	0	0	9.139
23.1491	-3.50756	1.52782	-2.2958	0.0216874	0.681193	Acy3	aspartoacylase (aminoacylase) 3	84.9331	67.8642	81.0602	10.5024	0	5.07169	4.04937	1.15855	0	0	0
13.6514	-3.0054	1.30946	-2.29515	0.0217247	0.681562	Sbk2	SH3-binding domain kinase family, member 2	7.72119	43.5547	10.3923	23.6303	12.2855	21.132	7.08639	0	2.02318	0	22.3398
3982.05	0.216045	0.0941772	2.29403	0.0217889	0.68277	Naca	nascent polypeptide-associated complex alpha polypeptide	5928.16	5479.78	6249.95	2938.91	3213.13	2591.63	3350.85	4108.22	3442.44	3543.48	2955.96
108.365	-2.90943	1.26877	-2.29311	0.0218414	0.68361	Pdlim2	PDZ and LIM domain 2	674.318	194.477	315.927	0	1.89008	3.38112	2.02468	0	0	0	0
20.1009	3.32232	1.44998	2.29128	0.0219472	0.686113	Gm9926		35.1743	64.8255	74.8248	0	0	1.69056	2.02468	9.2684	10.1159	23.1853	0
3.33893	-7.60213	3.3217	-2.28862	0.0221013	0.690119	Gm42588		0	0	12.4708	7.87676	0	4.22641	10.1234	0	0	0	2.03089
1185.22	-0.378115	0.165432	-2.28562	0.0222764	0.694723	Zfp236	zinc finger protein 236	1372.66	1504.16	1131.73	1079.12	898.732	1888.36	1194.56	709.033	903.351	704.575	1651.11
6.80245	-4.54991	1.99127	-2.28493	0.022317	0.694723	Gm973	predicted gene 973	0	3.0387	7.27464	7.00157	3.78016	25.3584	19.2345	0	0	0	9.139
5.24016	-3.64022	1.59326	-2.28476	0.022327	0.694723	Npm3-ps1		2.57373	6.0774	6.2354	18.3791	7.56031	3.38112	10.1234	0	2.02318	1.28807	0
12.3173	2.47652	1.08581	2.28081	0.0225596	0.701139	Styxl1	serine/threonine/tyrosine interacting-like 1	8.5791	16.2064	8.31387	1.75039	5.67023	0.845281	5.06171	57.9275	6.06955	12.8807	12.1853
200.339	-0.755034	0.3313	-2.279	0.022667	0.702489	Peli2	pellino 2	678.607	548.991	580.932	78.7676	43.4718	41.4188	86.049	27.8052	30.3477	52.8109	34.5251
2416.27	-4.66993	2.04934	-2.27874	0.0226822	0.702489	Esm1	endothelial cell-specific molecule 1	8122.7	9083.68	9330.24	0	1.89008	5.07169	35.432	0	0	0	0
69.1671	3.14103	1.378	2.27942	0.0226422	0.702489	Tlr13	toll-like receptor 13	404.934	196.502	138.218	0	0.945039	0	0	0	6.06955	14.1688	0
15.1298	-3.38759	1.48791	-2.27675	0.0228014	0.705357	H1f11-ps		61.7696	27.3483	44.6871	0.875196	9.45039	5.07169	12.1481	0	0	0	5.07722
2439.7	-0.256791	0.112837	-2.27577	0.0228598	0.705585	Bace1	beta-site APP cleaving enzyme 1	2926.33	3399.29	2562.75	2607.21	2328.58	2277.19	2573.37	1862.95	2169.86	2131.76	1997.38
12.9886	-3.01392	1.32437	-2.27574	0.0228618	0.705585	Spats1	spermatogenesis associated, serine-rich 1	8.5791	41.5289	20.7847	14.0031	13.2305	19.4415	12.1481	0	11.1275	0	2.03089
203.621	-1.86828	0.821249	-2.27493	0.0229103	0.706264	Ramp3	receptor (calcitonin) activity modifying protein 3	721.503	559.12	909.33	20.1295	6.61527	5.91697	6.07405	0	7.08114	0	4.06178
5782.97	-0.153459	0.0675354	-2.27228	0.0230695	0.709978	Lpgat1	lysophosphatidylglycerol acyltransferase 1	3976.42	3700.12	3908.56	6611.23	6561.41	6996.39	7205.85	5486.9	6636.04	6497.03	6032.75
1808.64	0.233238	0.102656	2.27204	0.0230842	0.709978	Usp14	ubiquitin specific peptidase 14	1891.69	1557.84	1912.19	1525.47	1523.4	1923.01	1719.97	1941.73	1772.31	1999.09	2128.37
4964.42	0.167826	0.0738995	2.271	0.0231469	0.711087	Ube3a	ubiquitin protein ligase E3A	4035.61	4522.59	3858.68	5166.28	4803.63	5105.5	4758.01	6340.75	5519.24	4752.98	5745.38
67.1541	-2.00784	0.884469	-2.27011	0.0232009	0.711921	St8sia2	ST8 alpha-N-acetyl-neuraminide alpha-2,8-sialyltransferase 2	219.625	137.754	183.944	36.7582	50.0871	14.3698	28.3456	0	9.10432	56.6751	2.03089
397.996	0.515046	0.226955	2.26938	0.0232454	0.712468	Fastkd1	FAST kinase domains 1	322.574	203.593	222.396	340.451	294.852	500.406	372.542	559.58	501.749	588.649	471.166
1165.96	-0.245003	0.108053	-2.26743	0.0233641	0.714457	Csad	cysteine sulfinic acid decarboxylase	1219.95	1182.05	1344.77	1191.14	1344.79	1105.63	1273.53	1143.49	1117.81	1062.66	839.772
21.4272	-2.88046	1.27015	-2.26781	0.0233409	0.714457	Apob	apolipoprotein B	5.14746	31.3999	18.7062	23.6303	58.5924	20.2867	32.3949	0	40.4636	0	5.07722
40.889	-3.246	1.43242	-2.26609	0.0234456	0.716127	Cadm2	cell adhesion molecule 2	144.129	114.458	160.042	12.2527	0	1.69056	14.1728	0	3.03477	0	0
108.456	-1.50401	0.663924	-2.26533	0.0234925	0.716736	Slc24a3	solute carrier family 24 (sodium/potassium/calcium exchanger), member 3	364.612	361.605	335.673	30.6319	15.1206	24.5132	23.2839	0	6.06955	19.3211	12.1853
12567.2	-0.241994	0.10698	-2.26204	0.0236947	0.718018	Sez6l	seizure related 6 homolog like	5137.17	8350.34	6856.86	16479.9	18302.6	13126.4	15845.2	13736.9	16265.4	13720.5	10418.5
1543.42	0.23754	0.104996	2.26236	0.023675	0.718018	Slc35a1	solute carrier family 35 (CMP-sialic acid transporter), member 1	1306.6	1364.38	1299.04	1579.73	1593.34	1136.06	1678.46	2040.21	1694.41	1772.39	1513.01
923.244	-0.302827	0.133864	-2.26221	0.0236844	0.718018	Gga3	golgi associated, gamma adaptin ear containing, ARF binding protein 3	700.055	725.236	757.601	1045.86	894.007	1726.91	737.997	783.18	816.354	578.344	1390.14
865.439	0.360673	0.159509	2.26114	0.0237504	0.718018	Thoc2l	THO complex subunit 2-like	610.832	796.139	754.484	403.465	403.532	2043.89	453.529	630.251	623.14	450.825	2349.74
420.423	-0.409286	0.181006	-2.26118	0.0237481	0.718018	Dclk2	doublecortin-like kinase 2	668.312	865.016	720.189	251.181	221.139	656.783	227.777	216.649	190.179	135.247	472.181
1118.56	-1.20933	0.534147	-2.26404	0.023572	0.718018	Ptgfrn	prostaglandin F2 receptor negative regulator	5336.2	3257.48	3197.72	126.028	73.7131	76.0753	75.9256	18.5368	71.823	21.8972	48.7413
224.433	-3.90107	1.72522	-2.26121	0.0237466	0.718018	Pdzd2	PDZ domain containing 2	886.222	744.481	803.328	0	17.0107	2.53584	13.1604	0	0	0	2.03089
39.5482	3.76544	1.6649	2.26167	0.0237181	0.718018	Pax5	paired box 5	254.799	152.948	3.1177	0	0	3.38112	0	11.5855	4.04636	5.15229	0
4466.16	0.18209	0.0805504	2.26057	0.0237861	0.718281	Larp4b	La ribonucleoprotein domain family, member 4B	2907.46	3618.08	3568.73	4451.25	4589.11	4835.01	4375.34	5824.03	4979.05	4562.35	5417.39
637.154	-0.407826	0.180564	-2.25862	0.023907	0.72102	Hnf1b	HNF1 homeobox B	651.154	694.849	807.485	544.372	596.32	878.247	743.059	361.468	593.804	497.196	640.745
33.9198	-2.81295	1.24588	-2.2578	0.0239581	0.72102	Gm43681		24.0215	34.4386	27.0201	36.7582	0.945039	109.887	23.2839	0	3.03477	0	113.73
4.02297	-4.38736	1.94286	-2.2582	0.0239332	0.72102	Gm4540		0.85791	3.0387	3.1177	15.7535	1.89008	8.45281	9.11108	0	0	0	2.03089
19.2278	-1.95573	0.866457	-2.25716	0.0239984	0.721415	Gm10167		18.0161	14.1806	25.9808	35.0078	48.197	15.2151	19.2345	1.15855	22.255	5.15229	7.10811
6.79045	-4.79115	2.12331	-2.25646	0.0240421	0.721916	Gm31645		0	0	16.6277	17.5039	13.2305	5.07169	8.09873	0	14.1623	0	0
3773.82	0.169877	0.075341	2.25477	0.0241479	0.723722	Cpeb1	cytoplasmic polyadenylation element binding protein 1	1058.66	1267.14	1096.39	4896.72	3625.17	5374.3	4030.13	5827.51	4092.9	4463.17	5779.91
2970.5	0.313965	0.139254	2.25463	0.0241567	0.723722	Rpl5	ribosomal protein L5	4595.83	3788.24	5192.01	2041.83	2235.96	1928.93	2321.3	3194.12	2372.18	2451.2	2553.84
34.638	-3.51413	1.55902	-2.25406	0.0241924	0.723977	Lypd1	Ly6/Plaur domain containing 1	181.877	117.496	30.1378	0	11.3405	6.76225	29.3579	0	4.04636	0	0
96326.4	0.127836	0.0567454	2.2528	0.0242715	0.724599	Atp2a2	ATPase, Ca++ transporting, cardiac muscle, slow twitch 2	22687.4	21166.6	25950.7	126158	124165	90701.2	131708	133288	143475	141227	99064.7
712.53	0.421211	0.186949	2.25309	0.0242538	0.724599	Cybc1	cytochrome b 245 chaperone 1	1069.81	933.893	894.78	510.239	490.475	600.15	496.047	922.206	545.248	753.522	621.452
50.3403	-2.77741	1.23307	-2.25243	0.0242949	0.724599	Cldn9	claudin 9	105.523	166.115	259.808	0	9.45039	6.76225	3.03703	0	0	0	3.04633
3134.94	0.159196	0.070741	2.25041	0.0244231	0.727607	Otud4	OTU domain containing 4	2281.18	2492.74	2116.92	3317.87	2844.57	4232.32	2650.31	3688.82	3060.06	3132.59	4666.98
408.642	0.551964	0.245406	2.24919	0.0245006	0.728284	Psmb9	proteasome (prosome, macropain) subunit, beta type 9 (large multifunctional peptidase 2)	1329.76	613.817	867.76	84.894	224.919	163.985	216.641	201.588	275.153	343.915	172.625
3.80477	-7.13502	3.17189	-2.24945	0.0244836	0.728284	Gm33228		0	13.1677	0	0	7.56031	10.9887	6.07405	0	0	0	4.06178
230.882	-0.742873	0.330416	-2.2483	0.0245571	0.72915	Prkg1	protein kinase, cGMP-dependent, type I	760.967	610.778	377.242	178.54	82.2184	71.0036	169.061	82.2571	97.1127	75.9962	34.5251
243.742	-0.650154	0.289251	-2.24772	0.024594	0.72943	Vangl1	VANGL planar cell polarity 1	583.379	644.204	659.913	133.905	80.3283	147.924	122.493	85.7327	83.9621	48.9467	90.3745
1037.16	0.285367	0.127006	2.24688	0.0246479	0.729916	Rhou	ras homolog family member U	3044.72	2651.77	3260.08	273.936	330.764	195.26	299.653	361.468	433.973	343.915	213.243
503.451	-3.6906	1.64274	-2.24661	0.0246653	0.729916	Lsp1	lymphocyte specific 1	2938.34	1330.95	1213.83	15.7535	0	4.22641	31.3826	3.47565	0	0	0
11.0967	-4.53466	2.01923	-2.24574	0.0247206	0.730741	Gm44292		8.5791	1.0129	25.9808	7.00157	0	23.6679	9.11108	0	0	0	46.7104
88.854	-0.797121	0.355225	-2.24399	0.0248329	0.733246	Nyap2	neuronal tyrosine-phophorylated phosphoinositide 3-kinase adaptor 2	69.4907	95.2125	56.1186	159.286	80.3283	149.615	85.0367	81.0985	46.5332	39.9302	114.745
212.078	0.77928	0.347409	2.24312	0.0248892	0.734092	Sergef	secretion regulating guanine nucleotide exchange factor	344.022	233.98	225.514	153.159	180.502	148.769	80.9873	308.174	239.747	218.972	199.027
1391.25	0.276788	0.123428	2.2425	0.0249289	0.734449	Klhl12	kelch-like 12	1042.36	1146.6	1108.86	1351.3	1557.42	1268.77	1242.14	1990.39	1531.55	1606.22	1458.18
79.6434	-2.83646	1.26515	-2.24199	0.0249619	0.734609	Chst1	carbohydrate sulfotransferase 1	538.768	170.167	133.022	11.3775	0.945039	2.53584	10.1234	0	0	0	9.139
11.8777	3.95399	1.76395	2.24156	0.0249901	0.734626	Gm15494		3.43164	6.0774	11.4316	0	0	35.5018	0	0	17.197	10.3046	46.7104
25765.5	-0.192158	0.0859151	-2.2366	0.0253123	0.743275	Ece1	endothelin converting enzyme 1	18753.9	20755.3	20085.3	31630.5	30390.6	22513.2	34755.7	23640.2	28728.2	32130.9	20036.7
783.68	0.316007	0.141318	2.23614	0.0253423	0.743338	Rab4a	RAB4A, member RAS oncogene family	418.66	472.011	495.715	730.789	902.512	626.353	960.712	1063.55	1111.74	1096.15	742.289
5048.21	-0.318794	0.142648	-2.23483	0.0254284	0.744222	Timp2	tissue inhibitor of metalloproteinase 2	25391.6	11614.9	11855.6	1065.11	848.645	592.542	1172.29	704.399	608.978	1116.76	559.51
6.94344	-5.37993	2.40706	-2.23506	0.0254134	0.744222	A530041M06Rik		0	20.258	0	1.75039	0.945039	16.9056	12.1481	0	0	0	24.3707
589.606	-4.30527	1.92717	-2.23398	0.0254843	0.745039	Cd248	CD248 antigen, endosialin	3125.37	1353.23	1979.74	0	17.0107	9.29809	1.01234	0	0	0	0
78.192	-0.864099	0.386981	-2.23292	0.025554	0.746256	2310040G24Rik		54.9063	47.6063	64.4325	121.652	123.8	98.8979	100.222	70.6716	79.9157	36.066	61.9421
7448.43	0.208822	0.0936218	2.23048	0.0257156	0.75015	Sv2a	synaptic vesicle glycoprotein 2 a	2173.09	3003.25	2609.52	9818.82	8814.38	6313.41	9203.2	13652.4	9086.11	10152.6	7106.08
7668.78	0.127359	0.0571437	2.22875	0.0258302	0.751092	Dnajc10	DnaJ heat shock protein family (Hsp40) member C10	5930.74	5599.31	4924.93	8515.66	7984.64	7624.44	8315.38	8899.98	8574.25	9618.03	8369.29
334.769	-0.432318	0.193945	-2.22908	0.0258084	0.751092	Gm17690		306.274	285.638	259.808	402.59	392.191	404.044	422.147	265.308	292.35	274.359	377.745
192.209	-0.639961	0.287143	-2.22872	0.0258325	0.751092	Kirrel2	kirre like nephrin family adhesion molecule 2	450.403	437.572	514.421	116.401	100.174	115.804	97.1848	69.513	72.8346	42.5064	97.4826
6516.81	-0.191943	0.086175	-2.22736	0.0259232	0.752904	Polr2a	polymerase (RNA) II (DNA directed) polypeptide A	5163.76	4807.22	4722.28	8355.5	8170.81	6308.33	7506.51	7135.51	7986.51	6160.85	5367.64
25.1536	2.45898	1.10434	2.22665	0.0259706	0.753459	Gm43071		28.311	3.0387	12.4708	0	2.83512	59.1697	12.1481	49.8177	14.1623	20.6091	74.1274
736.157	-0.29983	0.134727	-2.22547	0.0260495	0.753766	Abtb1	ankyrin repeat and BTB (POZ) domain containing 1	649.438	665.475	659.913	820.059	792.888	1018.56	739.009	696.289	685.859	515.229	855.004
453.114	0.369036	0.165842	2.22522	0.0260662	0.753766	Dars2	aspartyl-tRNA synthetase 2 (mitochondrial)	474.425	401.108	474.93	382.461	357.225	441.237	398.863	430.981	452.181	595.089	575.757
62.2569	-1.78898	0.803908	-2.22535	0.0260575	0.753766	Shmt1	serine hydroxymethyltransferase 1 (soluble)	261.663	120.535	97.688	58.6381	33.0764	22.8226	41.506	0	18.2086	15.4569	15.2317
3965.2	0.208902	0.0941219	2.21948	0.0264539	0.758366	Atp6v1d	ATPase, H+ transporting, lysosomal V1 subunit D	2407.3	2487.68	2591.85	4367.23	3915.3	3517.21	4984.77	5428.97	4912.29	4800.64	4203.94
5620.06	-0.206073	0.0927489	-2.22183	0.0262946	0.758366	Gls	glutaminase	9976.64	11916.8	9630.58	4101.17	3719.67	4409.83	3945.1	3188.33	3458.63	3047.58	4426.32
1815.46	-0.296993	0.133905	-2.21794	0.026559	0.758366	Slc35g1	solute carrier family 35, member G1	1325.47	1820.18	1558.85	2291.26	1959.07	1712.54	2475.18	1671.79	1831.99	1823.91	1499.81
884.942	-0.308427	0.139007	-2.21879	0.0265013	0.758366	Tulp3	tubby-like protein 3	1123	1035.18	1072.49	959.215	947.874	848.662	837.207	616.349	841.644	741.929	710.811
825.915	-0.565014	0.254832	-2.2172	0.0266091	0.758366	Mxra8	matrix-remodelling associated 8	3037	1416.03	1770.85	371.083	584.034	254.43	485.924	181.892	500.738	276.935	206.135
705.704	-0.726038	0.326941	-2.2207	0.0263715	0.758366	Gfra1	glial cell line derived neurotrophic factor family receptor alpha 1	2433.03	2478.56	1822.82	78.7676	174.832	129.328	243.974	120.489	63.7302	167.449	49.7568
306.756	0.5853	0.263997	2.21707	0.0266183	0.758366	Zfand1	zinc finger, AN1-type domain 1	218.767	252.212	339.829	187.292	152.151	551.969	188.296	326.711	252.898	309.137	595.05
166.305	-0.673337	0.303616	-2.21773	0.0265734	0.758366	Csrnp2	cysteine-serine-rich nuclear protein 2	149.276	191.438	165.238	144.407	264.611	229.071	175.135	135.55	159.831	88.8769	125.915
72.8929	-1.36871	0.616951	-2.21852	0.0265197	0.758366	Cacna1i	calcium channel, voltage-dependent, alpha 1I subunit	184.451	308.934	98.7272	28.0063	16.0657	50.7169	46.5677	28.9638	4.04636	3.86421	31.4788
102.027	-1.58934	0.716617	-2.21784	0.026566	0.758366	Tubb1	tubulin, beta 1 class VI	257.373	446.689	347.104	10.5024	9.45039	9.29809	24.2962	0	7.08114	6.44036	4.06178
61.683	-2.07229	0.933666	-2.21952	0.0264516	0.758366	Map3k6	mitogen-activated protein kinase kinase kinase 6	269.384	166.115	159.003	10.5024	27.4061	12.6792	13.1604	0	12.1391	0	8.12355
61.2021	-1.96659	0.887056	-2.21698	0.0266243	0.758366	Egr4	early growth response 4	223.915	144.845	98.7272	7.00157	15.1206	106.505	12.1481	0	7.08114	0	57.8803
77.5974	-2.57001	1.15888	-2.21766	0.0265778	0.758366	Homer2	homer scaffolding protein 2	130.402	372.747	292.025	45.5102	3.78016	0	4.04937	0	5.05795	0	0
74.8931	-2.04552	0.922064	-2.21841	0.0265268	0.758366	Fermt1	fermitin family member 1	186.167	287.663	243.181	20.1295	36.8565	19.4415	4.04937	0	17.197	0	9.139
367.98	-1.03503	0.466967	-2.21649	0.0266581	0.758515	Bcl2	B cell leukemia/lymphoma 2	1370.08	1121.28	1066.25	51.6366	83.1634	83.6828	93.1354	9.2684	85.9852	19.3211	63.973
46.8594	-2.7364	1.23692	-2.21227	0.0269478	0.765939	Fam184b	family with sequence similarity 184, member B	153.566	168.141	161.081	7.00157	0	8.45281	13.1604	0	3.03477	0	1.01544
5.29474	5.68858	2.57237	2.21141	0.0270071	0.766807	Gm15577		0	15.1935	0	2.62559	0	5.07169	0	0	5.05795	23.1853	7.10811
11691.2	-0.602097	0.272472	-2.20976	0.0271217	0.767236	Egr1	early growth response 1	35510.6	20055.4	23121.9	1444.07	2186.82	20888.6	4054.43	564.214	1660.02	2983.17	16134.4
3385.81	0.192707	0.087172	2.21065	0.02706	0.767236	Ddx3y	DEAD (Asp-Glu-Ala-Asp) box polypeptide 3, Y-linked	3076.47	2706.47	2714.48	2835.63	3350.16	4435.19	2795.08	3303.03	3497.07	3437.86	5092.45
325.304	-0.570408	0.258142	-2.20967	0.0271284	0.767236	Ephb2	Eph receptor B2	803.004	787.023	738.895	203.045	134.196	183.426	226.765	129.758	157.808	115.926	98.4981
43.3109	1.94378	0.879724	2.20953	0.0271376	0.767236	Castor1	cytosolic arginine sensor for mTORC1 subunit 1	134.692	101.29	140.297	4.37598	0	18.5962	4.04937	31.2809	5.05795	15.4569	21.3243
14.6448	-3.72733	1.68834	-2.20769	0.0272657	0.77004	Mstn	myostatin	28.311	39.5031	80.021	5.25118	3.78016	4.22641	0	0	0	0	0
5.83259	-4.55292	2.064	-2.20587	0.0273933	0.772821	1700093J21Rik		15.4424	0	0	16.6287	8.50535	5.07169	13.1604	0	0	1.28807	4.06178
1002.26	-0.325497	0.147629	-2.20482	0.0274665	0.773246	Rbms1	RNA binding motif, single stranded interacting protein 1	3034.43	2367.15	2348.67	392.088	424.323	527.455	479.85	305.857	414.752	379.981	350.328
349.892	0.409273	0.185596	2.20518	0.0274414	0.773246	Gm6548		232.494	441.624	531.048	370.208	357.225	218.083	198.419	466.896	449.146	282.088	301.587
5009.29	0.190028	0.0863795	2.19992	0.0278126	0.780513	Pacc1	proton activated chloride channel 1	1461.02	1510.23	1787.48	6202.51	6089.83	4798.66	6435.46	7133.2	6637.05	7500.44	5546.35
31.9974	-2.49947	1.13597	-2.2003	0.0277854	0.780513	Rtl4	retrotransposon Gag like 4	43.7534	76.9803	88.3349	24.5055	14.1756	26.2037	39.4813	0	13.1507	0	25.3861
151.824	1.29708	0.589565	2.20006	0.0278027	0.780513	Rasa4	RAS p21 protein activator 4	650.296	428.456	399.066	8.75196	10.3954	22.8226	11.1358	77.6229	27.313	12.8807	21.3243
3207.61	0.222448	0.101165	2.19888	0.0278867	0.781585	Zdhhc3	zinc finger, DHHC domain containing 3	2307.78	1967.05	2243.71	3288.99	3759.37	2808.02	3414.63	4468.53	3680.17	4148.88	3196.62
1189.3	0.244239	0.111107	2.19822	0.0279333	0.781585	Fbxw7	F-box and WD-40 domain protein 7	835.605	675.604	720.189	1089.62	1230.44	1507.14	1145.97	1343.92	1336.31	1539.25	1658.22
16.6151	-2.68599	1.22194	-2.19814	0.0279389	0.781585	Gm39157		11.1528	16.2064	25.9808	10.5024	32.1313	21.9773	36.4443	0	16.1855	0	12.1853
182.664	0.741429	0.337413	2.19739	0.0279925	0.782133	Paqr4	progestin and adipoQ receptor family member IV	411.797	416.302	360.614	55.1373	79.3833	61.7055	99.2095	164.514	103.182	194.499	62.9575
78.2027	-2.13013	0.969544	-2.19704	0.0280173	0.782133	Rasgrp1	RAS guanyl releasing protein 1	332.869	261.328	135.1	13.1279	24.571	40.5735	19.2345	0	22.255	0	11.1699
2064.13	-0.29291	0.133352	-2.19653	0.0280543	0.782345	Gna12	guanine nucleotide binding protein, alpha 12	3617.81	2226.35	2970.13	2169.61	2011.99	1394.71	2066.19	1638.19	1704.53	1754.35	1151.51
4.92531	-3.93466	1.79191	-2.19579	0.0281067	0.782986	Gm11574		10.2949	4.0516	4.15694	12.2527	7.56031	1.69056	12.1481	0	2.02318	0	0
1544.28	-0.269321	0.122732	-2.19438	0.0282081	0.783902	Snx18	sorting nexin 18	3115.93	2996.16	3206.04	1168.39	909.128	1119.15	995.132	981.292	876.038	744.505	875.313
227.123	-0.479834	0.218693	-2.1941	0.028228	0.783902	Cspg5	chondroitin sulfate proteoglycan 5	323.432	226.889	299.299	232.802	286.347	156.377	288.517	147.136	217.492	188.058	132.008
53.3246	-3.08699	1.40686	-2.19423	0.0282187	0.783902	Alox5	arachidonate 5-lipoxygenase	294.263	164.09	116.394	0	0	6.76225	5.06171	0	0	0	0
464.587	-0.39491	0.180092	-2.19283	0.0283196	0.784807	Slc25a29	solute carrier family 25 (mitochondrial carrier, palmitoylcarnitine transporter), member 29	167.293	200.554	190.18	701.907	724.845	527.455	631.701	513.238	444.088	598.953	410.239
458.329	-0.397776	0.181381	-2.19304	0.0283046	0.784807	Snhg18		618.553	575.327	533.127	598.634	464.014	295.003	503.134	523.665	355.068	390.286	184.811
72.6238	-1.23028	0.561407	-2.19142	0.0284216	0.786814	Zfp85	zinc finger protein 85	73.7803	47.6063	136.14	108.524	74.6581	103.97	67.8269	13.9026	71.823	24.4734	76.1583
4550.83	-0.232294	0.106124	-2.18889	0.0286052	0.789174	Rps27	ribosomal protein S27	7807.84	7119.67	7967.81	3587.43	3924.75	2779.28	4355.09	2405.15	3813.7	3687.75	2610.71
957.108	0.396453	0.181145	2.18859	0.0286269	0.789174	Khk	ketohexokinase	594.532	714.094	729.542	748.293	903.457	974.609	1031.58	1415.75	1035.87	1325.43	1055.05
61.8634	-1.91236	0.873944	-2.1882	0.0286552	0.789174	Tuba8	tubulin, alpha 8	12.8687	35.4515	60.2756	88.3948	129.47	65.0867	125.53	83.4156	56.6491	0	23.3552
2373.58	-3.86164	1.7646	-2.18839	0.0286412	0.789174	Eng	endoglin	9303.18	7963.41	8806.47	0	5.67023	5.07169	23.2839	2.3171	0	0	0
174.15	-1.64942	0.753564	-2.18883	0.0286095	0.789174	Itgb3	integrin beta 3	693.192	654.333	455.184	42.0094	3.78016	16.9056	18.2222	5.79275	0	23.1853	3.04633
968.697	0.313715	0.143466	2.18668	0.0287656	0.791397	Dennd1b	DENN/MADD domain containing 1B	1126.44	764.739	851.133	802.555	790.053	1071.82	877.7	1078.61	1050.03	1009.85	1232.75
493.612	-0.766735	0.350777	-2.18582	0.0288288	0.792316	Peg10	paternally expressed 10	953.139	1793.84	2042.09	121.652	109.625	163.985	27.3332	54.4519	41.4752	54.099	68.0347
266.793	-0.769774	0.352706	-2.18248	0.0290742	0.794978	Lpar6	lysophosphatidic acid receptor 6	511.315	434.534	497.793	244.18	181.448	275.562	190.32	114.697	133.53	52.8109	298.541
585.371	-0.620852	0.284523	-2.18208	0.0291035	0.794978	Zyx	zyxin	2327.51	1584.17	1484.03	188.167	162.547	167.366	112.37	79.94	142.634	83.7246	106.622
707.672	-1.78932	0.81994	-2.18226	0.0290904	0.794978	Ldha	lactate dehydrogenase A	3631.54	1802.96	2254.1	22.7551	16.0657	12.6792	17.2098	0	2.02318	12.8807	12.1853
7.31292	-3.19078	1.4616	-2.18307	0.0290306	0.794978	Gm17771		6.86328	11.1419	12.4708	3.50078	11.3405	11.8339	17.2098	0	3.03477	0	3.04633
39.2281	-2.43703	1.11685	-2.18206	0.029105	0.794978	Fjx1	four jointed box 1	156.14	77.9932	162.12	0	7.56031	8.45281	14.1728	0	2.02318	0	3.04633
269.108	-2.68956	1.23213	-2.18285	0.0290471	0.794978	Ppic	peptidylprolyl isomerase C	1261.13	766.765	918.683	8.75196	2.83512	0	1.01234	0	1.01159	0	0
1194.59	-0.393291	0.180341	-2.18082	0.029197	0.796673	Mpp2	membrane protein, palmitoylated 2 (MAGUK p55 subfamily member 2)	2191.1	3455	3065.74	652.021	590.649	624.663	641.825	386.956	586.723	462.418	483.351
1240.09	-0.346526	0.158956	-2.18002	0.0292562	0.797472	Prdx4	peroxiredoxin 4	2723.87	3086.3	2747.73	859.442	755.086	479.274	761.281	468.054	650.453	689.118	420.394
887.354	-2.9003	1.33156	-2.17812	0.0293968	0.800485	Ltbp1	latent transforming growth factor beta binding protein 1	4003.87	2237.49	3476.24	12.2527	9.45039	3.38112	8.09873	0	10.1159	0	0
746.32	-0.453295	0.208184	-2.17737	0.0294528	0.801189	Folr1	folate receptor 1 (adult)	912.817	1599.37	1558.85	705.408	663.417	426.022	528.442	809.827	408.683	338.763	257.923
652.579	-0.389551	0.178958	-2.17677	0.0294978	0.801592	2310022A10Rik	RIKEN cDNA 2310022A10 gene	749.814	839.693	757.601	666.899	775.877	665.236	625.627	414.761	603.92	611.834	467.104
2315.33	-0.21521	0.098921	-2.17557	0.0295873	0.803204	Kifc3	kinesin family member C3	3652.98	3581.61	4277.49	1825.66	1880.63	2300.86	1511.43	1542.03	1498.17	1526.36	1871.46
7110.41	0.122422	0.0563362	2.17307	0.0297751	0.80748	Rab14	RAB14, member RAS oncogene family	7052.02	7103.46	6756.06	6989.31	6558.57	6501.06	7397.18	7892.05	7061.92	7456.64	7446.25
69.3615	-0.871651	0.401302	-2.17206	0.0298515	0.807904	Rgn	regucalcin	71.2066	114.458	86.2564	90.1452	94.5039	62.5508	69.8516	46.342	49.568	28.3376	49.7568
19.1424	2.16584	0.997001	2.17235	0.029829	0.807904	Gm8355		15.4424	10.129	10.3923	2.62559	14.1756	13.5245	2.02468	76.4643	12.1391	23.1853	30.4633
34.0481	-3.62239	1.66923	-2.17009	0.03	0.811097	Lsamp	limbic system-associated membrane protein	134.692	122.561	92.4918	21.0047	3.78016	0	0	0	0	0	0
718.315	0.413377	0.190764	2.16695	0.0302385	0.816716	Optn	optineurin	567.937	537.849	424.007	534.745	594.43	743.847	884.787	959.28	939.768	852.703	862.112
10430.1	0.304936	0.14095	2.16343	0.0305082	0.8229	Rps3a1	ribosomal protein S3A1	18386.7	15448.7	19622.8	6690	7487.54	4849.38	8406.49	11812.6	7535.34	8288.74	6202.33
1466.48	-0.310652	0.143637	-2.16275	0.0305603	0.8229	Klf3	Kruppel-like factor 3 (basic)	2507.67	2159.5	2461.94	1308.42	1172.79	1121.69	1374.76	1019.52	1227.06	843.687	934.208
118.071	-1.2582	0.581709	-2.16293	0.0305466	0.8229	Col20a1	collagen, type XX, alpha 1	217.051	273.483	309.692	25.3807	18.9008	240.905	26.3209	10.427	17.197	0	159.425
229.24	0.642538	0.297254	2.16158	0.0306503	0.823783	Zfp189	zinc finger protein 189	247.936	212.709	165.238	202.17	173.887	224	131.604	437.932	218.504	239.581	268.077
260.366	0.653631	0.302394	2.16152	0.030655	0.823783	Msantd2	Myb/SANT-like DNA-binding domain containing 2	181.877	195.49	233.828	89.27	120.965	738.776	47.5801	158.721	137.576	145.552	814.386
1181.28	-0.284048	0.131451	-2.16086	0.0307061	0.824323	Pygb	brain glycogen phosphorylase	3531.16	2268.89	3036.64	543.497	707.834	382.067	641.825	382.322	625.163	548.718	325.957
184.457	0.678147	0.31399	2.15978	0.03079	0.824913	Gm20604	predicted gene 20604	123.539	137.754	205.768	126.028	147.426	133.554	197.407	266.467	196.249	265.343	229.49
22.9932	1.48404	0.687096	2.15987	0.0307826	0.824913	2810039B14Rik		37.7481	48.6192	32.2162	16.6287	3.78016	5.07169	10.1234	42.8664	21.2434	24.4734	10.1544
4892.44	0.13087	0.0606256	2.15866	0.0308769	0.826407	Smim10l1	small integral membrane protein 10 like 1	3470.25	3752.79	3883.62	5546.99	5423.58	3945.77	5480.82	6093.98	5870.26	5965.06	4383.67
1676.91	-0.298193	0.138227	-2.15727	0.0309846	0.827625	Cd151	CD151 antigen	4328.16	3600.86	3557.3	1119.38	1087.74	655.938	974.885	691.655	970.116	891.345	568.649
372.352	-0.484265	0.224465	-2.15742	0.030973	0.827625	Dclre1a	DNA cross-link repair 1A	350.885	466.947	467.655	413.092	332.654	545.206	327.999	228.234	347.987	181.618	433.595
585.201	0.434315	0.201388	2.15661	0.0310362	0.82817	Btbd8	RIKEN cDNA A830010M20 gene	409.223	505.437	283.711	416.593	436.608	764.134	628.664	662.691	628.198	753.522	948.425
985.84	0.269318	0.124958	2.15527	0.0311404	0.828459	Smim20	small integral membrane protein 20	591.958	646.23	654.717	1110.62	1083.01	821.613	1039.67	1457.46	1107.69	1328	1003.26
62.9023	-2.22767	1.03343	-2.1556	0.0311149	0.828459	Pdlim3	PDZ and LIM domain 3	440.108	73.9416	80.021	21.0047	14.1756	21.132	18.2222	0	9.10432	0	14.2162
15.7803	-2.4166	1.12088	-2.15599	0.0310841	0.828459	Lor	loricrin	29.169	21.2709	41.5694	14.0031	12.2855	19.4415	15.1851	1.15855	17.197	1.28807	1.01544
235.108	-1.86353	0.86555	-2.153	0.0313188	0.832374	Adamtsl2	ADAMTS-like 2	1261.99	474.037	813.72	0	2.83512	9.29809	17.2098	0	2.02318	0	5.07722
19.0089	-3.11243	1.44637	-2.15189	0.0314062	0.833862	Krt90	keratin 90	38.606	76.9803	43.6478	5.25118	30.2413	9.29809	0	0	1.01159	0	4.06178
6651.1	0.126677	0.0588829	2.15134	0.0314491	0.834169	Ywhab	tyrosine 3-monooxygenase/tryptophan 5-monooxygenase activation protein, beta polypeptide	8706.93	7578.51	8710.86	5664.27	6233.48	5033.65	6098.35	6505.26	6427.65	6767.53	5435.67
15.9142	-3.24964	1.51091	-2.15078	0.0314932	0.834507	Gm44829		14.5845	0	18.7062	11.3775	8.50535	39.7282	26.3209	0	4.04636	0	51.7876
9155.22	0.218737	0.101751	2.14972	0.0315772	0.835803	Sf3b2	splicing factor 3b, subunit 2	9572.57	8970.24	9437.28	7860.13	8924	7903.38	8843.82	12142.8	9231.78	9194.25	8627.21
1620.16	-0.24561	0.114271	-2.14937	0.0316049	0.835803	Acadl	acyl-Coenzyme A dehydrogenase, long-chain	2178.23	2673.04	2544.04	1946.44	1365.58	1033.78	1288.71	1685.69	1227.06	1072.96	806.262
3401.48	0.260947	0.121469	2.14826	0.0316933	0.837306	Rps6	ribosomal protein S6	4530.63	4491.19	5190.97	2620.34	2905.05	2048.12	2909.47	4073.46	2986.22	3500.98	2159.85
16.9892	-2.36106	1.10019	-2.14605	0.0318692	0.84112	Adm2	adrenomedullin 2	18.0161	47.6063	18.7062	10.5024	33.0764	6.76225	33.4073	4.6342	12.1391	0	2.03089
177.36	-0.839281	0.391422	-2.14418	0.0320181	0.844213	Nsun5	NOL1/NOP2/Sun domain family, member 5	223.057	184.348	135.1	154.91	161.602	406.58	117.432	44.0249	109.252	59.2513	355.405
2900.97	0.147183	0.0686595	2.14366	0.03206	0.844479	Afg3l2	AFG3-like AAA ATPase 2	2246.01	2232.43	2133.55	3068.44	2820.94	3130.08	2986.41	3241.62	3305.88	3189.26	3556.08
249.465	-2.94179	1.37258	-2.14326	0.0320919	0.844484	Cmtm3	CKLF-like MARVEL transmembrane domain containing 3	1262.84	766.765	683.816	0	12.2855	4.22641	11.1358	0	1.01159	0	2.03089
2629.01	0.157741	0.0736491	2.14179	0.0322102	0.846758	Inpp5f	inositol polyphosphate-5-phosphatase F	1644.61	1769.53	1459.08	2998.42	2746.28	2713.35	2907.45	3259	2928.56	3282.01	3210.83
1991.59	0.224541	0.10502	2.13808	0.03251	0.853797	Rala	v-ral simian leukemia viral oncogene A (ras related)	2348.1	2087.59	2456.75	1745.14	1856.06	1506.29	1819.18	2335.64	1997.89	1984.92	1769.92
972.603	0.306907	0.14367	2.13619	0.0326643	0.856158	4930453N24Rik	RIKEN cDNA 4930453N24 gene	719.787	611.791	727.464	1069.49	1015.92	829.221	947.552	1389.1	1274.6	1015	1098.71
118.114	-1.10474	0.517063	-2.13657	0.0326329	0.856158	Cpne4	copine IV	114.96	200.554	119.512	161.911	235.315	74.3847	115.407	32.4394	124.426	36.066	84.2818
3636.47	0.190699	0.0893838	2.13349	0.0328848	0.857712	Svip	small VCP/p97-interacting protein	1162.47	1496.05	1435.18	4346.22	4414.28	3478.33	4530.23	5293.42	4822.25	4962.94	4059.74
1963.18	0.195806	0.0917265	2.13467	0.0327876	0.857712	Rhot1	ras homolog family member T1	1788.74	1392.74	1444.54	1792.4	1925.99	2198.58	2000.39	2145.64	2231.57	2357.17	2317.24
1926.98	-0.191736	0.0898608	-2.1337	0.0328672	0.857712	Sipa1l1	signal-induced proliferation-associated 1 like 1	2648.37	2295.23	2587.69	1771.4	1993.09	1525.73	1981.15	1386.78	1900.78	1767.23	1339.37
603.962	0.330477	0.154873	2.13386	0.0328539	0.857712	Wdyhv1	WDYHV motif containing 1	437.534	497.333	482.205	513.74	580.254	575.636	644.862	788.973	686.87	754.81	681.363
666.052	0.487695	0.22854	2.13396	0.0328462	0.857712	Tbcc	tubulin-specific chaperone C	656.302	645.217	869.839	636.267	518.826	442.082	526.418	1090.2	554.352	834.67	552.401
6.27143	-3.6166	1.69818	-2.12969	0.0331969	0.865006	Gm12830		6.86328	12.1548	14.5493	8.75196	9.45039	5.07169	7.08639	0	5.05795	0	0
457.971	0.641277	0.301172	2.12927	0.0332316	0.865063	Hpgds	hematopoietic prostaglandin D synthase	331.153	131.677	435.439	330.824	431.883	573.946	305.727	542.202	547.271	725.184	682.378
5.27087	-5.54334	2.6041	-2.1287	0.0332789	0.865447	Actc1	actin, alpha, cardiac muscle 1	1.71582	34.4386	0	0	1.89008	6.76225	9.11108	0	0	0	4.06178
14.8118	-5.11889	2.40529	-2.12818	0.0333219	0.86572	Cdh23	cadherin 23 (otocadherin)	52.3325	11.1419	0	15.7535	0	16.9056	42.5184	0	24.2782	0	0
914.93	-0.363622	0.170923	-2.1274	0.033387	0.866153	Ubald1	UBA-like domain containing 1	757.535	910.596	793.975	851.566	964.885	1468.25	966.786	525.982	846.702	757.386	1220.56
227.568	-3.67075	1.72563	-2.1272	0.0334037	0.866153	Tspan18	tetraspanin 18	922.254	742.455	804.367	0	8.50535	3.38112	19.2345	0	0	0	3.04633
1552.72	0.242086	0.113901	2.1254	0.0335533	0.866652	Ppp4r2	protein phosphatase 4, regulatory subunit 2	1449.01	1944.77	1444.54	1363.56	1269.19	1546.02	1413.23	1919.72	1502.21	1470.98	1756.72
835.698	0.38545	0.181342	2.12554	0.0335417	0.866652	Cryzl2	crystallin zeta like 2	582.521	495.308	672.384	645.895	935.589	759.062	901.996	1260.5	994.394	1024.02	921.008
1136.13	-0.290063	0.136456	-2.1257	0.0335284	0.866652	Ciz1	CDKN1A interacting zinc finger protein 1	956.57	1377.54	1172.26	1289.16	1212.49	1676.19	808.861	880.498	994.394	839.822	1289.61
7.25811	-3.57616	1.68257	-2.12542	0.0335519	0.866652	Gm45619		0	5.0645	6.2354	11.3775	15.1206	12.6792	19.2345	0	7.08114	0	3.04633
3301	0.153415	0.0722662	2.12292	0.0337605	0.868011	Gmps	guanine monophosphate synthetase	2917.75	2697.35	3103.15	2973.04	3567.52	3163.04	3375.15	3544.01	3695.34	3535.76	3738.86
2090.83	-0.200572	0.0944225	-2.12419	0.0336539	0.868011	Itga3	integrin alpha 3	2503.38	2473.5	2600.16	2138.1	2221.79	1442.89	2448.85	2118.99	1814.79	1964.31	1272.35
2120.01	0.252099	0.118717	2.12353	0.0337095	0.868011	Txndc17	thioredoxin domain containing 17	1953.46	1852.59	2143.94	1879.05	2283.21	1528.27	2246.39	2802.53	2238.65	2577.43	1814.6
19.8241	-2.60412	1.2267	-2.12287	0.0337648	0.868011	Gm14964		44.6113	73.9416	27.0201	24.5055	6.61527	16.0603	13.1604	0	9.10432	0	3.04633
2.64398	-7.34829	3.46157	-2.12282	0.033769	0.868011	Gm39383		10.2949	0	0	7.87676	5.67023	4.22641	0	0	0	0	1.01544
721.237	-2.30317	1.08524	-2.12227	0.0338152	0.868359	Itpripl2	inositol 1,4,5-triphosphate receptor interacting protein-like 2	2954.64	2143.29	2769.56	13.1279	2.83512	4.22641	32.3949	0	7.08114	6.44036	0
13174.6	0.116892	0.0551349	2.1201	0.0339975	0.871209	Sar1a	secretion associated Ras related GTPase 1A	9565.7	9103.94	10389.2	13162.9	15117.8	11753.6	15557.7	15484	15975	16412.6	12397.6
40.2341	-1.98565	0.936507	-2.12027	0.0339833	0.871209	Gm648	predicted gene 648	74.6382	153.961	126.787	30.6319	3.78016	12.6792	19.2345	12.7441	1.01159	0	7.10811
14.9658	3.48926	1.64605	2.11978	0.0340245	0.871209	Gm31045		27.4531	59.7611	37.4124	0	0	4.22641	0	26.6467	4.04636	0	5.07722
3223.06	-0.206348	0.0974585	-2.11729	0.0342355	0.874489	Zfp704	zinc finger protein 704	3882.9	5070.57	3349.45	3475.4	2814.33	2999.06	3056.26	3502.3	2548.2	2273.45	2481.74
2226.28	-0.242765	0.114699	-2.11654	0.0342985	0.874489	Slc37a1	solute carrier family 37 (glycerol-3-phosphate transporter), member 1	1501.34	2140.26	1955.84	2782.25	2492.07	2295.78	2667.52	2213.99	2284.17	2272.16	1883.65
585.779	0.333383	0.157529	2.11633	0.0343169	0.874489	Mrps35	mitochondrial ribosomal protein S35	613.406	633.062	634.972	550.498	426.213	524.92	513.257	765.802	524.004	649.188	608.251
236.016	-0.834027	0.393969	-2.11699	0.0342611	0.874489	Mvb12b	multivesicular body subunit 12B	755.819	630.023	898.937	78.7676	42.5268	43.9546	34.4196	16.2197	32.3709	29.6256	33.5096
19.6015	1.47807	0.697976	2.11765	0.0342044	0.874489	Gm15492		14.5845	7.09029	6.2354	16.6287	5.67023	16.9056	11.1358	34.7565	21.2434	43.7944	37.5714
4426.8	0.127676	0.0603915	2.11414	0.0345034	0.877561	Selenos	selenoprotein S	2488.8	2024.79	2761.24	4066.16	5584.24	5295.69	4884.55	4716.46	5904.66	5433.08	5535.18
167.224	-1.73377	0.820033	-2.11427	0.0344926	0.877561	Galnt16	polypeptide N-acetylgalactosaminyltransferase 16	746.382	454.792	544.559	14.8783	14.1756	10.9887	27.3332	0	13.1507	0	13.2008
125.534	-0.683438	0.323331	-2.11374	0.0345374	0.877587	Sass6	SAS-6 centriolar assembly protein	221.341	215.748	148.61	119.027	85.9986	158.913	128.567	61.4032	77.8925	61.8274	101.544
1683.88	-0.272809	0.129139	-2.11252	0.0346416	0.878555	Galnt4	polypeptide N-acetylgalactosaminyltransferase 4	1793.03	2261.8	1961.03	1809.91	1907.09	1314.41	1730.09	1635.87	1633.72	1641	834.695
19.3594	-2.37123	1.12227	-2.1129	0.0346097	0.878555	Gm36026		7.72119	18.2322	51.9617	71.7661	16.0657	16.0603	5.06171	13.9026	1.01159	0	11.1699
1635.06	0.206246	0.0976638	2.1118	0.0347038	0.879209	Gtpbp4	GTP binding protein 4	1641.18	1959.96	1901.8	1511.46	1432.68	1568	1272.51	1818.92	1450.62	1489.01	1939.5
33.181	-1.89932	0.89953	-2.11145	0.0347335	0.879209	Gnal	guanine nucleotide binding protein, alpha stimulating, olfactory type	56.6221	4.0516	41.5694	49.8862	39.6916	49.0263	59.7282	8.10985	23.2666	2.57614	30.4633
100.944	-0.853766	0.404655	-2.10986	0.0348704	0.881837	Pcdhga12	protocadherin gamma subfamily A, 12	116.676	148.896	160.042	129.529	85.9986	79.4564	147.802	46.342	59.6839	61.8274	74.1274
2602.71	0.184547	0.0875394	2.10816	0.0350173	0.88428	Psmd13	proteasome (prosome, macropain) 26S subunit, non-ATPase, 13	2933.2	2727.74	2895.31	2195.87	2583.74	2104.75	2512.63	2839.61	2564.38	2923.92	2348.72
195.19	-0.909479	0.431447	-2.10797	0.0350335	0.88428	Shroom4	shroom family member 4	770.404	478.088	420.89	105.899	102.064	57.4791	44.543	55.6104	60.6955	27.0495	24.3707
275.12	-0.585174	0.277667	-2.10747	0.0350772	0.884544	Card10	caspase recruitment domain family, member 10	925.685	760.687	949.86	75.2668	59.5375	45.6452	53.6541	35.9151	41.4752	45.0825	33.5096
480.229	-2.62971	1.24809	-2.10698	0.0351191	0.884761	Ildr2	immunoglobulin-like domain containing receptor 2	3093.63	1328.92	802.289	19.2543	8.50535	7.60753	7.08639	0	2.02318	0	13.2008
621.716	0.439674	0.208781	2.10591	0.0352119	0.885652	Mir670hg		155.282	136.741	228.631	675.651	744.691	727.787	536.541	945.377	931.675	1030.46	726.042
17.4843	-3.59459	1.70699	-2.10581	0.035221	0.885652	Insc	INSC spindle orientation adaptor protein	72.9224	46.5934	58.1971	0	5.67023	0.845281	8.09873	0	0	0	0
148.161	-1.87913	0.892681	-2.10504	0.0352876	0.88649	Tm6sf1	transmembrane 6 superfamily member 1	705.202	372.747	502.989	12.2527	3.78016	18.5962	2.02468	0	3.03477	0	9.139
4953.66	0.197743	0.094128	2.10079	0.0356596	0.889247	Riok3	RIO kinase 3	3830.57	3469.18	4060.29	4573.77	5127.78	5549.27	4856.2	6381.3	5554.65	5117.51	5969.79
2183.8	-0.174518	0.0830373	-2.10168	0.0355811	0.889247	Pomgnt1	protein O-linked mannose beta 1,2-N-acetylglucosaminyltransferase	1837.64	1774.6	2034.82	2389.28	2658.4	2088.69	2603.74	2289.3	2429.84	2072.51	1843.03
855.193	0.243593	0.11595	2.10085	0.0356542	0.889247	Tyw1	tRNA-yW synthesizing protein 1 homolog (S. cerevisiae)	863.916	876.158	998.704	740.416	842.03	709.191	762.293	962.755	928.641	910.666	812.355
180.453	-0.923847	0.439315	-2.10293	0.0354723	0.889247	Amot	angiomotin	491.583	501.385	434.4	115.526	85.9986	76.0753	76.938	24.3296	28.3245	96.6053	53.8185
730.652	-0.479017	0.227951	-2.1014	0.0356059	0.889247	Lama5	laminin, alpha 5	2817.38	2336.76	2452.59	56.0125	84.1085	34.6565	74.9133	48.6591	38.4405	68.2678	25.3861
101.368	1.11574	0.530493	2.10321	0.0354478	0.889247	Rpl19-ps11		136.408	195.49	101.845	46.3854	85.9986	39.7282	29.3579	230.552	54.6259	118.503	76.1583
85.0406	1.24315	0.591378	2.10212	0.0355425	0.889247	Hs3st3b1	heparan sulfate (glucosamine) 3-O-sulfotransferase 3B1	171.582	209.67	93.531	31.5071	63.3176	13.5245	27.3332	37.0736	79.9157	162.297	45.695
10.4971	-3.82782	1.82214	-2.10073	0.0356648	0.889247	Gm5668		0	0	7.27464	21.8799	2.83512	33.8112	14.1728	0	12.1391	0	23.3552
14.0687	-2.90693	1.38516	-2.09863	0.0358496	0.893017	Cacng2	calcium channel, voltage-dependent, gamma subunit 2	18.874	28.3612	34.2947	4.37598	23.626	6.76225	23.2839	0	14.1623	0	1.01544
4505.39	0.151565	0.0723497	2.0949	0.0361801	0.896712	Ccng1	cyclin G1	3955.83	3585.66	3393.1	4791.7	4594.78	3820.67	5121.44	5603.91	5173.28	5100.76	4418.2
3392.87	0.170358	0.0813438	2.09429	0.0362338	0.896712	Rheb	Ras homolog enriched in brain	3349.28	3161.26	3302.69	3457.02	3309.53	2735.33	3450.06	4180.05	3492.01	3634.94	3249.42
2381.34	0.175225	0.0836376	2.09505	0.0361669	0.896712	Creb1	cAMP responsive element binding protein 1	2783.92	2834.09	2374.65	2265.88	1822.98	2491.89	1992.29	2444.54	2234.6	2377.78	2572.12
252.78	-0.456173	0.217667	-2.09574	0.0361053	0.896712	Traf3ip1	TRAF3 interacting protein 1	267.668	300.831	292.025	220.549	202.238	499.561	196.394	135.55	186.133	145.552	334.081
73.466	-1.07024	0.511006	-2.09438	0.0362265	0.896712	Calr3	calreticulin 3	149.276	122.561	75.8641	45.5102	88.8337	49.0263	136.666	26.6467	43.4984	29.6256	40.6178
13.3534	-3.27049	1.56045	-2.09587	0.0360939	0.896712	Gm26704		56.6221	15.1935	37.4124	6.12637	0.945039	9.29809	11.1358	0	0	0	10.1544
3.43242	-6.86488	3.27721	-2.09473	0.036195	0.896712	Gm37472		0	0	5.19617	7.87676	0	3.38112	7.08639	0	0	0	14.2162
945.278	0.295453	0.141163	2.093	0.036349	0.897951	Usp18	ubiquitin specific peptidase 18	668.312	710.042	939.467	929.458	1170.9	653.402	879.725	1266.3	1190.64	1240.41	749.398
67.4624	-2.03759	0.973715	-2.0926	0.0363852	0.897951	Prr16	proline rich 16	289.974	203.593	123.669	25.3807	12.2855	25.3584	25.3085	0	10.1159	0	26.4015
68.9655	-2.89126	1.38155	-2.09276	0.0363702	0.897951	Ly9	lymphocyte antigen 9	429.813	194.477	124.708	0	0	2.53584	7.08639	0	0	0	0
81.2897	-0.752236	0.359737	-2.09107	0.0365215	0.899882	Mrpl48-ps		60.9116	77.9932	127.826	131.279	138.921	48.181	75.9256	72.9887	88.0084	38.6421	33.5096
9.72207	-2.78987	1.33449	-2.09059	0.0365649	0.899882	2010109A12Rik	RIKEN cDNA 2010109A12 gene	6.00537	3.0387	12.4708	8.75196	33.0764	15.2151	8.09873	0	6.06955	0	14.2162
53.3911	-2.98817	1.42919	-2.09081	0.0365448	0.899882	Il1rl2	interleukin 1 receptor-like 2	282.253	128.638	166.277	0	0	5.07169	5.06171	0	0	0	0
2991.55	-2.96815	1.42135	-2.08826	0.0367746	0.904206	Col14a1	collagen, type XIV, alpha 1	19055	5652.99	8136.16	2.62559	31.1863	1.69056	14.1728	0	2.02318	0	11.1699
19471.3	0.116434	0.0557905	2.08699	0.0368891	0.904682	Eif4a2	eukaryotic translation initiation factor 4A2	14173.5	16302.6	15086.6	20027.1	18891.3	21582.6	20316.7	23371.4	19813	20743.1	23876.1
3620.81	0.155256	0.0744083	2.08654	0.03693	0.904682	Rragd	Ras-related GTP binding D	1422.42	1601.39	1439.34	4989.49	3846.31	3193.47	4728.65	5430.13	4535.97	5038.93	3602.79
2270.61	0.182092	0.0872262	2.08758	0.0368353	0.904682	Sptssa	serine palmitoyltransferase, small subunit A	2590.03	2339.8	2316.45	2360.4	2040.34	1517.28	2381.03	2719.12	2145.58	2817.01	1749.61
516.018	-0.811357	0.388785	-2.08691	0.0368967	0.904682	Pik3ap1	phosphoinositide-3-kinase adaptor protein 1	2028.1	1647.99	1766.7	38.5086	27.4061	47.3357	31.3826	32.4394	10.1159	36.066	10.1544
1950.92	0.280384	0.134429	2.08574	0.0370022	0.904785	Rpl22l1	ribosomal protein L22 like 1	2821.67	2949.56	2729.03	1365.31	1213.43	1620.4	1635.94	2209.36	1385.88	1644.87	1884.66
8.28439	4.16975	1.99897	2.08594	0.0369838	0.904785	1700010K24Rik		8.5791	9.11609	18.7062	0	0	3.38112	0	0	7.08114	41.2183	3.04633
40.5873	-2.16015	1.03644	-2.0842	0.0371424	0.907379	Plcd3	phospholipase C, delta 3	169.008	82.0448	124.708	4.37598	23.626	7.60753	18.2222	0	0	7.72843	9.139
9.85291	-3.82179	1.83453	-2.08325	0.0372282	0.908642	8430406P12Rik		6.86328	18.2322	0	4.37598	2.83512	30.4301	16.1975	0	0	0	29.4479
5445.08	0.18839	0.0905069	2.0815	0.0373881	0.911707	Selenok	selenoprotein K	3415.34	3470.19	3653.95	5809.55	6102.12	5202.71	5921.19	7363.75	5793.38	7338.14	5825.6
22902.9	-0.686238	0.329915	-2.08004	0.0375217	0.912609	Fos	FBJ osteosarcoma oncogene	69328.6	42818.3	48820.1	3302.99	4071.23	35728.3	8320.44	1002.15	2777.83	6232.98	29529.1
7293.3	0.209914	0.100976	2.07885	0.0376309	0.912609	Cct5	chaperonin containing Tcp1, subunit 5 (epsilon)	8615.14	7342.51	8231.77	6210.39	6821.29	6383.56	6555.93	8871.02	6991.11	6873.15	7330.49
1812.85	-0.304421	0.146426	-2.07901	0.0376164	0.912609	Jmy	junction-mediating and regulatory protein	1720.11	1512.26	2208.37	1805.53	1997.81	1978.8	2137.05	1210.69	2056.56	1328	1986.21
1658.61	0.229014	0.110144	2.07923	0.0375963	0.912609	Rhobtb3	Rho-related BTB domain containing 3	1377.8	1272.2	1433.1	1371.43	1673.66	1614.49	1871.82	1919.72	2074.77	1892.18	1743.52
993.156	-0.272581	0.13106	-2.07981	0.0375426	0.912609	Hspa2	heat shock protein 2	1414.69	1358.3	1321.91	859.442	995.126	878.247	994.12	791.29	679.789	940.292	691.517
153.012	-1.71703	0.825923	-2.07892	0.037625	0.912609	Hr	lysine demethylase and nuclear receptor corepressor	659.733	354.515	498.832	35.0078	35.9115	21.9773	17.2098	49.8177	8.09273	0	2.03089
2574.38	0.16079	0.0773681	2.07825	0.0376864	0.913122	Bet1	Bet1 golgi vesicular membrane trafficking protein	1827.35	1770.55	1895.56	2267.63	2876.7	2928.9	2707	2600.95	3136.94	2972.87	3333.7
1144.8	-0.258554	0.124473	-2.07719	0.0377845	0.914666	Nsmf	NMDA receptor synaptonuclear signaling and neuronal migration factor	1322.04	1023.03	1311.51	1139.51	1300.37	1192.69	1236.07	1043.85	1137.03	920.971	965.687
2789.19	-0.334415	0.16127	-2.07363	0.0381135	0.916865	Etv1	ets variant 1	5778.89	8706.88	6735.27	1539.47	961.105	1104.78	1706.81	1086.72	1036.88	1129.64	894.606
717.322	-0.519894	0.250619	-2.07444	0.0380384	0.916865	Arc	activity regulated cytoskeletal-associated protein	1225.95	739.416	958.174	93.646	86.9436	2478.36	217.653	35.9151	88.0084	161.009	1805.46
434.97	-0.861084	0.415373	-2.07304	0.0381685	0.916865	Pde3a	phosphodiesterase 3A, cGMP inhibited	1755.28	849.822	1035.08	133.905	134.196	273.871	185.259	82.2571	125.437	25.7614	183.795
107.07	0.677172	0.326685	2.07286	0.0381855	0.916865	Gm13331		159.571	39.5031	171.474	41.1342	109.625	41.4188	115.407	62.5617	159.831	211.244	66.0039
454.543	-2.11348	1.01942	-2.07323	0.0381513	0.916865	Fev	FEV transcription factor, ETS family member	1114.43	1615.57	1637.83	160.161	148.371	104.815	87.0614	0	43.4984	61.8274	26.4015
238.452	-1.17767	0.567988	-2.07341	0.0381341	0.916865	Itga4	integrin alpha 4	1551.96	391.992	402.184	19.2543	52.9222	35.5018	68.8392	0	18.2086	42.5064	39.6023
362.816	-3.42643	1.65177	-2.0744	0.0380421	0.916865	Ccl6	chemokine (C-C motif) ligand 6	2193.68	889.325	848.015	0	4.7252	12.6792	32.3949	0	0	0	10.1544
462.187	-2.08019	1.00337	-2.07321	0.0381528	0.916865	Kirrel	kirre like nephrin family adhesion molecule 1	2350.67	1096.97	1547.42	5.25118	12.2855	22.8226	25.3085	0	7.08114	0	16.2471
279.583	1.53734	0.741347	2.07371	0.0381065	0.916865	Mgst1	microsomal glutathione S-transferase 1	1418.13	694.849	896.859	1.75039	5.67023	0.845281	5.06171	0	15.1739	36.066	1.01544
1658.41	-2.90273	1.40065	-2.07242	0.0382263	0.917017	Abca8a	ATP-binding cassette, sub-family A (ABC1), member 8a	7704.04	4562.1	5915.32	9.62716	19.8458	4.22641	9.11108	0	18.2086	0	0
658.76	-0.504129	0.24342	-2.07103	0.0383561	0.919303	P3h3	prolyl 3-hydroxylase 3	2125.04	1219.53	1162.9	434.972	449.839	369.388	341.159	221.283	345.964	314.289	261.985
5268.11	0.155671	0.0752411	2.06896	0.0385499	0.922285	Ddx1	DEAD (Asp-Glu-Ala-Asp) box polypeptide 1	4359.04	3922.96	4821.01	4975.49	5795.92	5042.1	5424.13	6114.83	5837.89	6138.95	5516.91
73.5683	-2.48702	1.20193	-2.06919	0.0385285	0.922285	Gdpd5	glycerophosphodiester phosphodiesterase domain containing 5	313.995	214.735	228.631	24.5055	16.0657	4.22641	0	0	4.04636	0	3.04633
1314.73	0.225701	0.109131	2.06816	0.0386247	0.923245	Bfar	bifunctional apoptosis regulator	1473.03	1425.15	1308.4	1157.88	1129.32	1398.94	1048.79	1452.82	1260.44	1360.2	1447.01
10.8431	-3.88571	1.87922	-2.06772	0.0386662	0.923406	Kirrel3	kirre like nephrin family adhesion molecule 3	53.1905	17.2193	24.9416	5.25118	15.1206	2.53584	0	0	0	0	1.01544
235.561	-0.618132	0.299216	-2.06584	0.038844	0.925991	Pla2g2d	phospholipase A2, group IID	895.659	496.321	341.908	169.788	91.6688	95.5168	168.049	108.904	59.6839	82.4366	81.2355
217.895	-0.750244	0.363131	-2.06604	0.0388245	0.925991	Il17rd	interleukin 17 receptor D	622.843	739.416	651.6	99.7723	33.0764	44.7999	64.7899	34.7565	25.2898	54.099	26.4015
1028.58	0.273901	0.13261	2.06546	0.0388799	0.926017	Slco3a1	solute carrier organic anion transporter family, member 3a1	1742.42	1304.61	1326.06	861.193	641.682	710.036	941.478	1029.95	904.362	1018.86	833.679
85.4344	-0.817403	0.39586	-2.06488	0.0389341	0.926479	1700003E16Rik	RIKEN cDNA 1700003E16 gene	88.3648	175.232	114.316	139.156	77.4932	61.7055	73.9009	83.4156	39.452	64.4036	22.3398
450.719	-0.387357	0.187683	-2.06389	0.0390277	0.927875	Zbtb45	zinc finger and BTB domain containing 45	538.768	475.05	493.636	529.494	565.133	425.176	437.332	421.712	403.625	301.409	366.575
2204.14	-0.180541	0.0875098	-2.0631	0.0391035	0.928018	Tspan15	tetraspanin 15	1906.28	2500.85	2374.65	2510.94	2457.1	2136.03	2172.49	2062.22	2321.6	1941.12	1862.32
345.983	-0.761674	0.369132	-2.06342	0.0390729	0.928018	Lats2	large tumor suppressor 2	1382.95	1058.48	959.213	63.0141	47.252	56.6338	79.975	76.4643	34.3941	32.2018	15.2317
12.9529	-2.78297	1.34945	-2.06229	0.0391797	0.929			9.43702	24.3096	13.51	5.25118	12.2855	27.049	34.4196	0	7.08114	0	9.139
19100	0.154672	0.0751179	2.05906	0.0394884	0.932164	Glul	glutamate-ammonia ligase (glutamine synthetase)	11123.7	11912.7	12473.9	23910.4	19949.8	16943.7	21600.3	28945.2	22376.4	22608.2	18255.7
6182.54	-0.117243	0.0569362	-2.05919	0.0394758	0.932164	Zc3h7b	zinc finger CCCH type containing 7B	6872.72	6940.39	7078.22	6240.15	6657.8	4942.36	6702.71	5541.35	6125.18	6127.36	4779.69
1167.42	0.25065	0.12167	2.06008	0.0393913	0.932164	Fbxo7	F-box protein 7	790.993	801.203	799.171	1061.61	1394.88	1027.02	1294.79	1526.97	1564.93	1361.49	1218.53
716.866	0.268823	0.130532	2.05945	0.0394512	0.932164	Fam199x	family with sequence similarity 199, X-linked	715.497	791.074	493.636	689.654	511.266	777.659	689.405	851.535	603.92	911.954	849.927
495.539	-0.434575	0.211038	-2.05922	0.0394727	0.932164	Nhsl1	NHS-like 1	1273.14	1460.6	1202.39	285.314	192.788	214.701	172.098	231.71	169.947	136.536	111.699
6064.31	-0.16992	0.0825628	-2.05807	0.0395831	0.932745	Actg1	actin, gamma, cytoplasmic 1	10723.9	10171.5	8875.06	4916.85	4784.73	4908.55	4906.82	4072.31	4398.4	5028.63	3920.63
4346.18	0.145109	0.0704953	2.05842	0.0395495	0.932745	Becn1	beclin 1, autophagy related	3876.04	3555.28	4024.95	4123.05	4372.7	4358.27	4404.7	4792.92	4572.39	5156.15	4571.53
216.554	-1.54871	0.7529	-2.057	0.0396866	0.934357	Fkbp10	FK506 binding protein 10	1026.92	625.972	616.266	30.6319	28.3512	12.6792	8.09873	22.0125	2.02318	0	9.139
2488.29	-0.222258	0.108092	-2.0562	0.0397636	0.935341	Ehd4	EH-domain containing 4	8235.08	6720.59	7671.62	681.778	691.769	509.705	677.257	551.47	620.105	520.381	491.475
10.3588	-3.22768	1.57072	-2.0549	0.0398882	0.936636	AA467197	expressed sequence AA467197	13.7266	16.2064	39.4909	8.75196	9.45039	5.07169	8.09873	0	13.1507	0	0
170.525	1.82489	0.888069	2.0549	0.0398891	0.936636	Cryab	crystallin, alpha B	814.157	508.475	468.694	2.62559	11.3405	0.845281	3.03703	46.342	12.1391	0	8.12355
3042.04	0.198687	0.0967237	2.05417	0.0399597	0.937467	Elp2	elongator acetyltransferase complex subunit 2	2571.16	2595.05	2809.05	2665.85	2979.71	3196.01	3028.93	3757.18	3198.65	3173.81	3487.03
486.5	-0.511844	0.249283	-2.05326	0.0400474	0.938696	Hirip3	HIRA interacting protein 3	663.165	397.056	491.558	458.603	479.135	702.429	545.652	285.003	405.648	240.869	682.378
75156	0.0963105	0.0469522	2.05125	0.040243	0.941623	Hspa5	heat shock protein 5	46739	40726.7	51432.7	72100.4	91070.6	87943.9	81664.6	82328.9	91992.1	83630.6	97086.6
4.40593	-4.45072	2.16973	-2.05128	0.04024	0.941623	Gm15603		0	0	3.1177	17.5039	4.7252	0.845281	19.2345	0	2.02318	0	1.01544
204.962	-1.80319	0.879269	-2.05079	0.0402877	0.941839	Adamts15	a disintegrin-like and metallopeptidase (reprolysin type) with thrombospondin type 1 motif, 15	881.932	594.572	732.66	17.5039	6.61527	5.07169	4.04937	0	3.03477	0	9.139
24.5588	-2.51707	1.22763	-2.05035	0.0403303	0.942007	Gm10416		58.3379	60.774	31.177	42.0094	9.45039	27.8943	17.2098	0	16.1855	0	7.10811
334.273	-0.666306	0.325229	-2.04873	0.0404889	0.944884	Ramp1	receptor (calcitonin) activity modifying protein 1	506.167	728.275	765.915	307.194	315.643	226.535	184.246	99.6353	155.785	224.124	163.486
6.46204	-4.90337	2.39459	-2.04768	0.0405911	0.946437	4930470G03Rik		5.14746	15.1935	0	0	1.89008	14.3698	14.1728	0	0	0	20.3089
216.695	0.543558	0.265546	2.04694	0.0406637	0.9473	Zfp747	zinc finger protein 747	296.837	228.915	217.2	184.666	124.745	203.713	155.901	256.04	228.62	285.952	201.058
132.786	-0.77797	0.380152	-2.04647	0.0407101	0.947551	Mex3a	mex3 RNA binding family member A	257.373	224.864	315.927	118.151	68.9879	98.0526	128.567	48.6591	50.5795	101.758	47.7259
3781.96	0.243385	0.119064	2.04415	0.0409387	0.947931	Prkcb	protein kinase C, beta	2160.22	1990.35	1763.58	4235.07	4142.11	3544.26	4281.19	6635.02	4462.13	4620.31	3767.3
1783.1	0.218653	0.106998	2.04353	0.0410004	0.947931	Pex7	peroxisomal biogenesis factor 7	1231.96	1274.23	1111.98	1850.16	1725.64	1824.12	1956.86	2504.79	1823.9	2451.2	1859.28
1861.7	-0.35596	0.174109	-2.04446	0.0409077	0.947931	Mbd6	methyl-CpG binding domain protein 6	1625.74	1812.08	1664.85	1844.91	1738.87	3160.51	1809.05	914.096	1701.5	1579.18	2627.97
1148.47	-0.315751	0.154551	-2.04302	0.0410505	0.947931	Vsig10	V-set and immunoglobulin domain containing 10	1461.88	1622.66	1942.33	1173.64	1066	979.681	975.897	1121.48	816.354	632.443	840.788
984.255	-0.30555	0.149582	-2.04269	0.0410827	0.947931	Leo1	Leo1, Paf1/RNA polymerase II complex component	1070.67	1089.88	1505.85	940.836	1144.44	945.87	883.774	614.032	1073.3	606.682	951.471
679.681	-0.348466	0.170564	-2.04303	0.0410499	0.947931	Olfm1	olfactomedin 1	1601.72	1360.32	1323.98	404.341	469.684	382.067	536.541	392.749	384.405	313.001	307.68
410.876	-0.36932	0.180616	-2.04478	0.0408767	0.947931	Tmem63c	transmembrane protein 63c	223.915	300.831	274.358	512.865	519.772	520.693	535.529	455.31	438.019	322.018	416.332
447.334	-0.554844	0.271306	-2.04509	0.0408464	0.947931	Dclk1	doublecortin-like kinase 1	1486.76	1192.18	747.209	297.567	147.426	284.014	168.049	130.916	136.565	119.791	210.197
79.8981	-1.72739	0.845427	-2.04321	0.0410315	0.947931	Ccdc39	coiled-coil domain containing 39	85.791	83.0577	61.3148	58.6381	34.9664	275.562	40.4937	4.6342	38.4405	0	195.981
40.833	-2.6216	1.2826	-2.04397	0.0409562	0.947931	Adgrg3	adhesion G protein-coupled receptor G3	102.091	22.2838	71.7071	2.62559	0	137.781	13.1604	0	0	0	99.5135
65.3765	-1.41072	0.690836	-2.04204	0.0411471	0.948594	Prox1os		178.445	228.915	143.414	31.5071	33.0764	31.2754	22.2715	20.8539	17.197	0	12.1853
96.3986	-2.13951	1.04839	-2.04076	0.0412744	0.950704	Fbln7	fibulin 7	357.749	243.096	316.966	65.6397	17.9557	24.5132	3.03703	0	13.1507	0	18.278
17858.2	-0.113537	0.0556572	-2.03994	0.0413564	0.951202	App	amyloid beta (A4) precursor protein	42491.4	38711	39071	10109.4	10391.7	7200.11	11714.8	9007.73	9876.16	11637.7	6228.73
2884.59	0.140891	0.06907	2.03983	0.0413675	0.951202	Csnk2a1	casein kinase 2, alpha 1 polypeptide	2400.43	2579.85	2649.01	2696.48	2923.95	3125.85	2722.19	3155.89	3241.14	2988.33	3247.39
9490.2	-0.119942	0.0588761	-2.0372	0.0416301	0.956414	Ank	progressive ankylosis	8374.92	9299.43	9263.73	10387.7	10566.5	8928.71	10469.6	9000.78	10002.6	9561.35	8536.84
12362.8	0.13463	0.0661619	2.03485	0.0418656	0.958738	Rab2a	RAB2A, member RAS oncogene family	9445.59	9964.9	10053.5	12851.4	12568.1	11110.4	14253.8	15500.2	13391.4	14477.9	12373.2
257.822	-0.577679	0.283796	-2.03554	0.0417962	0.958738	Lrp8os3		133.834	219.799	163.16	485.734	331.709	300.92	263.209	223.6	292.35	126.231	295.494
483.853	-3.25299	1.59871	-2.03476	0.0418754	0.958738	Adgre1	adhesion G protein-coupled receptor E1	2415.02	1111.15	1696.03	0	19.8458	13.5245	56.6911	0	9.10432	0	1.01544
4.64901	-3.76291	1.8488	-2.03532	0.0418188	0.958738	Gm14487		0	2.0258	2.07847	20.1295	8.50535	4.22641	10.1234	0	3.03477	0	1.01544
9843.76	0.166719	0.0820595	2.03168	0.0421861	0.959784	Hspa9	heat shock protein 9	7812.99	6784.4	7710.08	9530.88	10330.2	9340.36	11337.2	12793.9	11009.1	11376.2	10256
4646.95	0.144243	0.0709553	2.03288	0.0420649	0.959784	Rnf141	ring finger protein 141	3416.2	4076.92	2964.93	5322.94	4439.79	4298.25	5210.52	6051.11	4682.65	6050.07	4603.01
3253.51	-0.191027	0.0940416	-2.0313	0.0422243	0.959784	Rcc2	regulator of chromosome condensation 2	4676.47	3822.68	4494.69	3211.09	3410.65	2718.42	2807.22	2546.49	2975.09	2704.95	2420.82
1658.59	-0.237837	0.116978	-2.03317	0.042035	0.959784	Pik3r2	phosphoinositide-3-kinase regulatory subunit 2	1953.46	1809.04	1572.36	1760.89	1903.31	1545.17	1781.72	1467.88	1665.08	1411.73	1373.9
1039.03	0.480928	0.236619	2.0325	0.0421033	0.959784	Nme1	NME/NM23 nucleoside diphosphate kinase 1	809.868	517.591	893.741	883.948	945.039	867.258	1140.91	1933.62	1148.16	1230.11	1059.11
1376.74	-2.04754	1.00825	-2.03078	0.0422777	0.959784	Cav1	caveolin 1, caveolae protein	6691.7	4570.2	3799.44	9.62716	23.626	3.38112	20.2468	0	4.04636	21.8972	0
194.42	-1.43258	0.7051	-2.03174	0.0421799	0.959784	Itih2	inter-alpha trypsin inhibitor, heavy chain 2	718.929	765.752	565.343	8.75196	31.1863	8.45281	13.1604	0	13.1507	12.8807	1.01544
187.452	-2.17865	1.07236	-2.03165	0.0421895	0.959784	Fyb	FYN binding protein	997.75	504.424	539.362	5.25118	4.7252	3.38112	3.03703	0	4.04636	0	0
11.5703	-3.6376	1.79127	-2.03074	0.0422819	0.959784	Trpc5	transient receptor potential cation channel, subfamily C, member 5	32.6006	54.6966	8.31387	8.75196	10.3954	8.45281	0	0	0	0	4.06178
5.05418	6.38386	3.14067	2.03264	0.0420887	0.959784	Vamp9	vesicle-associated membrane protein 9	6.86328	0	6.2354	0	0	2.53584	0	35.9151	4.04636	0	0
5083.5	-0.274477	0.135237	-2.02961	0.0423967	0.959933	Rps11	ribosomal protein S11	9883.99	8467.84	7993.79	3935.76	4339.62	2901.85	4841.02	2339.11	3915.87	4892.09	2407.62
3454.95	-0.210705	0.103813	-2.02965	0.0423921	0.959933	Kat6a	K(lysine) acetyltransferase 6A	3800.54	4094.14	3382.71	3848.24	3394.58	3611.89	3467.27	3396.87	3365.56	2498.86	3143.81
60.1767	-1.60352	0.789999	-2.02977	0.0423795	0.959933	Cer1	cerberus 1, DAN family BMP antagonist	121.823	189.412	141.336	51.6366	25.5161	36.3471	26.3209	37.0736	4.04636	0	28.4324
530.357	-0.336216	0.165703	-2.02903	0.0424554	0.960445	Fbxo30	F-box protein 30	752.388	901.48	714.993	506.738	335.489	636.497	448.467	368.419	319.663	287.24	562.556
8798.87	0.150236	0.0741234	2.02684	0.042679	0.960604	Npc2	NPC intracellular cholesterol transporter 2	13793.5	12101.1	13309.5	7587.95	7247.5	4733.57	7682.66	9130.54	7526.24	8525.74	5149.32
3057.35	-0.155004	0.0764334	-2.02797	0.0425636	0.960604	Eloa	elongin A	3598.08	3135.94	3301.65	2869.77	3436.16	2966.94	3154.46	2478.14	2921.47	2996.05	2772.16
1237.58	-0.393264	0.193954	-2.02762	0.0425995	0.960604	Khnyn	KH and NYN domain containing	1596.57	1268.15	1501.69	1151.76	1271.08	1754.8	993.107	558.421	1314.06	802.468	1401.31
2424.03	-0.232315	0.114594	-2.02728	0.0426335	0.960604	Klf6	Kruppel-like factor 6	8468.43	4859.89	4837.63	542.621	584.034	2639.81	799.75	510.921	478.483	609.258	2333.49
17.5039	-2.45516	1.21071	-2.02787	0.0425733	0.960604	Mfsd4b3-ps		26.5952	15.1935	41.5694	11.3775	30.2413	11.8339	24.2962	0	11.1275	0	20.3089
5.60892	-5.52737	2.7269	-2.02698	0.0426647	0.960604	Gm38157		2.57373	0	0	28.0063	0	11.8339	3.03703	0	0	0	16.2471
39.4609	-2.77612	1.37004	-2.0263	0.042734	0.961027	Gm9899		78.0699	190.425	121.59	0	13.2305	8.45281	11.1358	0	1.01159	0	10.1544
687.276	0.461148	0.227665	2.02555	0.0428105	0.961124	Nckipsd	NCK interacting protein with SH3 domain	651.154	563.172	833.466	444.6	549.068	754.836	592.22	936.109	721.264	844.975	669.178
304.698	-1.29218	0.637927	-2.02559	0.0428073	0.961124	Msrb3	methionine sulfoxide reductase B3	1562.26	708.017	879.192	39.3838	12.2855	32.1207	56.6911	15.0612	11.1275	0	35.5405
5035.93	-0.166465	0.0822993	-2.02268	0.0431061	0.964392	Hipk1	homeodomain interacting protein kinase 1	6622.21	6474.45	6686.43	4708.55	4973.74	4207.81	4908.85	3583.4	4714.01	4722.07	3793.7
2579.16	0.260929	0.129043	2.02203	0.0431736	0.964392	Ift20	intraflagellar transport 20	1476.46	1297.52	1799.95	2276.38	2851.18	3086.97	2640.19	3157.05	2655.43	3479.08	3650.52
1713.58	-0.209107	0.103382	-2.02266	0.0431082	0.964392	Kdm3b	KDM3B lysine (K)-specific demethylase 3B	1998.07	2003.51	1844.64	1637.49	1705.8	2016	1582.29	1298.74	1460.74	1318.99	1983.16
84.8724	-2.62576	1.29851	-2.02213	0.0431625	0.964392	Fcgr1	Fc receptor, IgG, high affinity I	314.853	154.974	442.714	0	2.83512	0	17.2098	0	1.01159	0	0
13.1081	-2.58864	1.27977	-2.02273	0.0431007	0.964392	4921504A21Rik		25.7373	35.4515	31.177	21.8799	8.50535	4.22641	9.11108	0	6.06955	0	2.03089
10.4434	-3.6738	1.81622	-2.02278	0.043096	0.964392	Gm11734		4.28955	44.5676	46.7655	1.75039	5.67023	11.8339	0	0	0	0	0
3303.22	0.276918	0.137002	2.02127	0.0432522	0.965337	Eif3m	eukaryotic translation initiation factor 3, subunit M	2972.66	2632.52	3103.15	3054.43	3364.34	2963.56	3076.51	4871.7	3312.96	3249.8	3733.79
7.25741	3.57979	1.77215	2.02003	0.0433804	0.967386	Gm44672		0	0	10.3923	0	4.7252	6.76225	1.01234	13.9026	9.10432	11.5926	22.3398
6135.9	-0.159924	0.0792059	-2.01909	0.0434783	0.967392	Tjp1	tight junction protein 1	4561.51	4858.88	4976.89	7322.76	6771.21	7741.93	6182.37	5551.77	6855.55	5892.93	6779.1
853.445	-0.481945	0.238695	-2.01908	0.0434788	0.967392	Plekhb1	pleckstrin homology domain containing, family B (evectins) member 1	1505.63	2248.64	2090.94	522.492	636.956	415.878	486.936	366.102	279.199	534.55	300.571
312.81	-2.40397	1.19069	-2.01898	0.0434898	0.967392	Rasip1	Ras interacting protein 1	1259.41	958.203	1110.94	35.883	18.9008	10.9887	22.2715	0	15.1739	0	9.139
431.722	-0.791237	0.392072	-2.01809	0.0435819	0.968633	Syt1	synaptotagmin I	846.758	1171.92	1261.63	229.301	257.051	164.83	263.209	40.5493	155.785	189.346	168.564
8580.05	0.200279	0.099285	2.01721	0.0436737	0.969242	Maob	monoamine oxidase B	2983.81	3467.15	4034.31	10060.4	9665.86	8600.74	10747	11953.9	10611.6	11760.1	10495.6
347.531	-0.356747	0.176892	-2.01675	0.0437218	0.969242	Nr6a1	nuclear receptor subfamily 6, group A, member 1	309.706	268.418	254.612	319.447	306.193	729.478	308.764	251.405	214.457	246.022	614.344
700.535	-0.487045	0.241577	-2.0161	0.0437892	0.969242	Npas4	neuronal PAS domain protein 4	948.849	651.294	812.681	98.8971	171.052	2387.07	285.48	52.1348	118.356	220.26	1959.81
5.4815	-4.29155	2.12841	-2.01632	0.0437664	0.969242	Vsig1	V-set and immunoglobulin domain containing 1	7.72119	0	6.2354	8.75196	5.67023	17.7509	6.07405	0	8.09273	0	0
4.80249	-4.32986	2.14766	-2.01608	0.0437915	0.969242			12.8687	1.0129	18.7062	5.25118	12.2855	1.69056	1.01234	0	0	0	0
3525.49	0.215709	0.107132	2.0135	0.0440621	0.969766	Cdh8	cadherin 8	1424.99	1967.05	1673.17	4129.17	3533.5	3648.23	4299.42	4609.87	4466.17	4387.17	4641.59
448.809	-0.54883	0.272459	-2.01436	0.0439719	0.969766	Msi1	musashi RNA-binding protein 1	449.545	767.778	564.304	436.723	410.147	470.822	553.751	230.552	325.732	434.08	293.463
219.788	-0.644028	0.319771	-2.01403	0.0440069	0.969766	Tspyl3	TSPY-like 3	384.344	353.502	477.008	204.796	201.293	100.588	228.789	190.002	106.217	88.8769	82.251
710.636	-0.375993	0.186743	-2.01342	0.0440703	0.969766	Vwa1	von Willebrand factor A domain containing 1	2107.03	1973.13	2413.1	189.918	212.634	152.151	192.345	161.039	119.368	176.466	119.822
401.795	-0.606252	0.30104	-2.01386	0.0440244	0.969766	Plekho2	pleckstrin homology domain containing, family O member 2	2093.3	1130.4	887.506	49.011	50.0871	32.966	52.6418	22.0125	31.3593	45.0825	25.3861
6.49136	-4.32256	2.14561	-2.01461	0.0439455	0.969766	BC023105		5.14746	2.0258	0	12.2527	9.45039	10.1434	19.2345	0	13.1507	0	0
115.202	-1.99508	0.990724	-2.01376	0.0440348	0.969766	Trabd2b	TraB domain containing 2B	540.484	321.089	341.908	39.3838	0	3.38112	11.1358	5.79275	3.03477	0	1.01544
4798.59	-0.143986	0.0715819	-2.01148	0.0442748	0.969878	Rhob	ras homolog family member B	12047.6	10428.8	11633.2	1727.64	1905.2	3994.8	2120.86	1420.38	1737.91	1992.65	3775.42
453.747	-0.51605	0.256446	-2.01232	0.0441867	0.969878	Nrsn1	neurensin 1	545.631	799.177	692.13	497.986	528.277	232.452	495.035	213.173	417.787	359.372	210.197
213.029	-0.667757	0.331904	-2.0119	0.0442308	0.969878	2900076A07Rik		57.48	140.793	135.1	183.791	277.841	526.61	136.666	101.952	203.33	47.6586	532.093
819.342	-3.29008	1.6355	-2.01166	0.0442554	0.969878	Tgfbi	transforming growth factor, beta induced	4451.7	1785.74	2738.38	0	7.56031	5.07169	18.2222	0	0	0	6.09266
113.66	2.75257	1.36856	2.0113	0.0442942	0.969878	Tnfrsf19	tumor necrosis factor receptor superfamily, member 19	563.647	327.166	354.379	0	0	0	0	0	2.02318	0	3.04633
63.2298	-2.71699	1.35069	-2.01155	0.0442669	0.969878	Gsta3	glutathione S-transferase, alpha 3	314.853	145.857	224.475	0	1.89008	8.45281	0	0	0	0	0
444.885	-0.430644	0.214152	-2.01093	0.044333	0.969931	N4bp2os		374.907	599.636	541.441	436.723	529.222	420.95	540.59	414.761	419.81	284.664	331.035
10855.7	-0.10163	0.0505555	-2.01028	0.044402	0.970642	Slc6a6	solute carrier family 6 (neurotransmitter transporter, taurine), member 6	8578.25	7985.7	9519.38	12215.1	13005.6	10883	12142	10829	12931.2	11360.8	9962.52
2290.17	0.170748	0.0850039	2.00871	0.0445676	0.973462	Mfsd14b	major facilitator superfamily domain containing 14B	2318.07	2575.8	2417.26	2047.96	2162.25	1983.87	2217.03	2280.03	2516.84	2455.06	2217.73
11816.4	0.152199	0.0757836	2.00834	0.0446073	0.973531	Scgn	secretagogin, EF-hand calcium binding protein	11597.2	13220.4	12674.5	11001.2	11132.6	10107	11501.2	13910.7	10892.8	12646.3	11296.8
1132.72	0.33174	0.165242	2.00761	0.0446852	0.974401	Ptprd	protein tyrosine phosphatase, receptor type, D	2276.89	3186.58	2328.92	466.479	405.422	562.112	631.701	719.46	514.9	669.797	697.61
340.824	-0.385476	0.192039	-2.00727	0.0447205	0.974401	Fmo5	flavin containing monooxygenase 5	726.65	546.966	419.85	277.437	247.6	196.951	455.554	238.661	178.04	284.664	176.687
8.44618	-2.84304	1.41664	-2.0069	0.0447605	0.974475	Gm19510		6.00537	13.1677	12.4708	25.3807	3.78016	16.9056	6.07405	0	4.04636	0	5.07722
2143.23	-0.260613	0.129936	-2.0057	0.0448885	0.975739	Bhlhb9	basic helix-loop-helix domain containing, class B9	2451.05	3051.87	2813.21	2082.09	1889.13	2119.97	2196.78	1448.19	1737.91	1639.71	2145.63
636.288	0.354089	0.176544	2.00567	0.0448919	0.975739	Mrpl16	mitochondrial ribosomal protein L16	573.084	677.63	671.345	610.887	638.846	490.263	477.825	896.718	637.302	792.164	533.108
938.51	-0.303011	0.151148	-2.00473	0.0449924	0.976328	Klf10	Kruppel-like factor 10	1381.24	1283.34	1234.61	703.658	808.008	959.394	1054.86	520.189	617.071	798.604	962.641
8.72432	-2.893	1.44301	-2.00484	0.0449802	0.976328	Gm34006		6.00537	12.1548	8.31387	4.37598	8.50535	21.132	17.2098	0	2.02318	0	16.2471
4600.64	0.177799	0.0887069	2.00435	0.0450328	0.976407	Psip1	PC4 and SFRS1 interacting protein 1	4849.77	4611.73	4551.84	4097.67	4073.12	4499.43	4480.62	5486.9	4346.81	4409.07	5200.09
7853.19	0.147478	0.07363	2.00296	0.0451816	0.977246	Ubxn4	UBX domain protein 4	4392.5	4558.05	5410.25	6911.42	9446.61	9857.67	8066.34	8974.13	9576.73	8642.96	10548.4
6.77751	-3.47751	1.73605	-2.00311	0.0451653	0.977246	F420014N23Rik		18.0161	0	3.1177	10.5024	6.61527	10.9887	20.2468	0	3.03477	0	2.03089
7.87765	-4.19467	2.09393	-2.00326	0.0451499	0.977246	Ascl1	achaete-scute family bHLH transcription factor 1	21.4478	22.2838	18.7062	13.1279	0.945039	10.1434	0	0	0	0	0
1542.84	-0.210344	0.105058	-2.00216	0.045267	0.977908	Npc1	NPC intracellular cholesterol transporter 1	1635.18	1554.8	1505.85	1937.68	1714.3	1342.31	1573.18	1678.74	1454.67	1508.33	1066.22
386.149	-3.22943	1.61311	-2.00199	0.0452858	0.977908	Cd163	CD163 antigen	2504.24	678.642	1007.02	0	20.7909	2.53584	29.3579	0	5.05795	0	0
2659.39	-0.191723	0.0959035	-1.99913	0.0455948	0.980922	Selenoi	selenoprotein I	2797.65	4433.46	3812.95	2486.43	2628.15	2496.96	2081.37	2178.07	2345.88	1715.71	2276.63
1191.97	0.27613	0.138132	1.99904	0.0456043	0.980922	Cox5a	cytochrome c oxidase subunit 5A	1164.18	1150.65	1182.65	1065.99	1093.41	950.941	1209.75	1683.37	1205.82	1402.71	1002.24
404.864	-0.450922	0.225539	-1.99931	0.0455747	0.980922	Zfp954	zinc finger protein 954	331.153	516.579	475.969	408.716	417.707	469.131	510.22	312.809	285.269	359.372	366.575
528.556	-0.399031	0.199574	-1.99941	0.0455635	0.980922	Slc41a2	solute carrier family 41, member 2	887.079	1149.64	1161.86	311.57	443.223	286.55	453.529	279.211	305.5	282.088	253.861
32.7438	1.60617	0.803492	1.99899	0.0456097	0.980922	AI593442	expressed sequence AI593442	44.6113	54.6966	10.3923	23.6303	2.83512	17.7509	11.1358	38.2322	18.2086	127.519	11.1699
920.345	0.30284	0.151583	1.99785	0.0457326	0.98277	Wdr24	WD repeat domain 24	641.717	754.61	890.623	851.566	843.92	946.715	862.515	1188.67	1081.39	1111.61	950.455
36.4491	-2.91506	1.45974	-1.99697	0.0458288	0.984042	Mfsd4a	major facilitator superfamily domain containing 4A	113.244	166.115	109.12	0	2.83512	2.53584	6.07405	0	0	0	1.01544
4260.81	-0.131934	0.0661899	-1.99326	0.0462329	0.985601	2310022B05Rik	RIKEN cDNA 2310022B05 gene	5688.8	5539.55	5699.16	4022.4	4335.84	3131.77	4158.7	3511.57	3775.26	4132.13	2873.71
3155.45	0.137097	0.0687445	1.9943	0.0461192	0.985601	Dusp3	dual specificity phosphatase 3 (vaccinia virus phosphatase VH1-related)	4492.88	4447.64	4251.51	2798	2536.48	2112.36	2790.01	3235.83	2695.89	3065.61	2283.73
2039.52	0.206517	0.10362	1.99302	0.046259	0.985601	Cebpz	CCAAT/enhancer binding protein zeta	2045.26	1790.81	1796.84	1725.01	2003.48	2112.36	1953.82	2254.54	2113.21	2009.39	2630
2133.41	0.222469	0.111575	1.99389	0.0461642	0.985601	Zfp622	zinc finger protein 622	1716.68	2157.48	1532.87	2138.98	1724.7	2540.07	1878.91	3177.9	1776.35	2160.1	2663.51
2543.94	-0.158097	0.0793949	-1.99127	0.0464511	0.985601	Pnn	pinin	1805.04	2164.57	2013	1998.07	1963.79	5686.21	1829.3	1888.44	1703.52	1496.74	5434.66
1148.04	0.239566	0.120031	1.99587	0.0459479	0.985601	Nsmce3	NSE3 homolog, SMC5-SMC6 complex component	858.768	1302.59	902.055	1271.66	1084.9	1009.27	1003.23	1630.08	1137.03	1318.99	1109.88
781.364	-0.302045	0.151616	-1.99217	0.0463527	0.985601	Slc35e2	solute carrier family 35, member E2	608.259	513.54	673.424	863.818	790.053	1218.9	844.293	550.311	672.708	726.472	1133.24
880.383	0.329702	0.165634	1.99054	0.0465312	0.985601	Rfwd3	ring finger and WD repeat domain 3	943.702	818.423	712.914	911.079	800.448	814.851	665.109	988.244	1057.11	1085.84	886.483
310.84	-0.414449	0.207811	-1.99436	0.0461129	0.985601	Il17re	interleukin 17 receptor E	238.499	209.67	280.593	427.096	381.796	346.565	380.64	340.614	271.106	289.816	252.846
103.49	-0.747121	0.375242	-1.99103	0.0464771	0.985601	Gm47484		94.3702	129.651	87.2956	150.534	114.35	158.068	97.1848	55.6104	102.171	61.8274	87.3282
142.563	-0.871882	0.437705	-1.99194	0.0463776	0.985601	Fstl5	follistatin-like 5	260.805	667.501	234.867	66.5149	77.4932	49.8716	62.7652	49.8177	44.51	15.4569	38.5869
6.32876	-3.86974	1.94316	-1.99146	0.0464302	0.985601	Gm45242		3.43164	0	13.51	3.50078	13.2305	7.60753	15.1851	0	13.1507	0	0
23.397	-1.85116	0.927974	-1.99484	0.0460605	0.985601	Pabpc4l	poly(A) binding protein, cytoplasmic 4-like	56.6221	63.8126	47.8048	29.7567	13.2305	14.3698	12.1481	0	5.05795	6.44036	8.12355
13.5885	-2.68356	1.34785	-1.991	0.0464811	0.985601	6820408C15Rik	RIKEN cDNA 6820408C15 gene	14.5845	12.1548	36.3732	32.3822	5.67023	16.9056	12.1481	0	10.1159	0	9.139
3.73969	-6.20782	3.11855	-1.99061	0.0465236	0.985601	Gm43201		0	5.0645	0	0	8.50535	9.29809	3.03703	0	0	0	15.2317
4.7224	-3.97504	1.99573	-1.99178	0.0463956	0.985601	Gm3550		1.71582	11.1419	21.8239	7.00157	7.56031	1.69056	1.01234	0	0	0	0
15.3729	3.90478	1.96021	1.99202	0.0463694	0.985601	Gm37249		9.43702	11.1419	0	0	0	62.5508	0	13.9026	7.08114	0	64.9884
730.356	0.261986	0.131641	1.99015	0.0465742	0.985728	E130309D02Rik	RIKEN cDNA E130309D02 gene	708.634	855.9	661.992	691.405	682.318	557.886	706.615	857.327	769.821	875.888	666.131
4955.68	-0.147757	0.074365	-1.98691	0.0469319	0.988675	Ncor2	nuclear receptor co-repressor 2	5181.78	4988.53	5326.07	5189.04	5358.37	4431.81	5459.56	4282	5357.39	5224.42	3713.48
1034.82	0.305879	0.15395	1.98687	0.0469364	0.988675	Pfdn1	prefoldin 1	1223.38	1033.16	1496.5	736.04	997.961	807.244	874.663	1115.68	1020.7	1223.67	853.988
613.144	0.279659	0.140726	1.98726	0.0468935	0.988675	Wdr46	WD repeat domain 46	829.599	697.888	733.699	471.731	521.662	514.776	513.257	614.032	635.279	677.526	535.139
622.504	0.447617	0.225143	1.98814	0.0467957	0.988675	Plat	plasminogen activator, tissue	2348.1	1461.61	1647.19	171.538	131.36	122.566	163.999	254.881	212.434	176.466	157.394
31.9721	-2.10323	1.05823	-1.9875	0.046867	0.988675	Fam89a	family with sequence similarity 89, member A	84.9331	73.9416	117.433	24.5055	13.2305	9.29809	9.11108	0	14.1623	0	5.07722
786.838	-3.38986	1.70523	-1.98793	0.0468199	0.988675	Angptl2	angiopoietin-like 2	3454.81	2576.82	2591.85	13.1279	6.61527	5.91697	0	0	0	0	6.09266
2117.34	-0.164585	0.0828712	-1.98604	0.0470293	0.989847	Mllt6	myeloid/lymphoid or mixed-lineage leukemia; translocated to, 6	2559.15	2192.93	2582.5	1857.17	2132.01	2537.53	1907.25	1712.34	1857.28	1671.92	2280.69
2489.3	0.165324	0.0832813	1.98512	0.0471309	0.991202	As3mt	arsenic (+3 oxidation state) methyltransferase	1838.5	2044.03	2087.82	2673.72	2614.92	2223.93	2568.31	3115.34	2787.94	3047.58	2380.2
3736.15	-0.234016	0.118048	-1.98238	0.0474369	0.99142	Ncoa2	nuclear receptor coactivator 2	3689.02	3305.09	3085.49	4154.56	3973.89	4072.56	4560.6	3304.19	4273.97	3150.62	3527.65
2970.3	0.203847	0.102763	1.98366	0.0472937	0.99142	Neu1	neuraminidase 1	1434.43	1549.74	1617.05	3271.48	3207.46	2895.93	3624.18	4237.98	3501.12	4334.36	2999.62
717.596	0.364793	0.183949	1.98312	0.0473544	0.99142	Med7	mediator complex subunit 7	700.055	678.642	580.932	571.503	676.648	841.055	517.307	974.341	770.832	744.505	837.741
262.766	-0.573637	0.289274	-1.98302	0.0473648	0.99142	Borcs5	BLOC-1 related complex subunit 5	289.974	233.98	395.948	270.436	348.719	204.558	341.159	108.904	278.188	188.058	230.506
36.1415	-1.54596	0.77986	-1.98236	0.0474394	0.99142	Gm16401		42.8955	33.4257	45.7263	57.7629	45.3619	38.0377	48.5924	6.9513	53.6143	3.86421	21.3243
15.9295	-2.90484	1.46501	-1.98281	0.0473889	0.99142	5730420D15Rik		0	0	19.7454	32.3822	17.9557	21.9773	40.4937	9.2684	28.3245	0	5.07722
19.489	-2.06181	1.03987	-1.98276	0.0473946	0.99142	Pcp4	Purkinje cell protein 4	12.8687	21.2709	60.2756	19.2543	18.9008	21.132	25.3085	6.9513	4.04636	0	24.3707
3.25301	-6.34228	3.19752	-1.9835	0.0473116	0.99142	Cnga4	cyclic nucleotide gated channel alpha 4	0	6.0774	0	0	2.83512	12.6792	8.09873	0	0	0	6.09266
895.483	-0.381703	0.192621	-1.98162	0.0475213	0.992353	Ino80	INO80 complex subunit	1069.81	656.359	885.427	890.074	883.612	1297.51	931.354	479.64	838.609	627.291	1290.63
1228.52	-0.213965	0.10801	-1.98097	0.0475943	0.993097	Tmem104	transmembrane protein 104	1041.5	888.313	1079.76	1419.57	1527.18	1233.27	1435.5	1190.99	1423.31	1342.17	932.178
7997.31	0.118916	0.0600717	1.97956	0.0477526	0.993578	Pum2	pumilio RNA-binding family member 2	7892.78	7840.85	7256.97	7747.23	7603.78	7356.48	8452.04	8836.26	8782.63	8381.48	7819.93
35.1138	-2.0482	1.0345	-1.97989	0.0477159	0.993578	Ldb3	LIM domain binding 3	152.708	27.3483	41.5694	8.75196	6.61527	70.1583	26.3209	0	6.06955	0	46.7104
8.30807	-3.48734	1.76158	-1.97967	0.0477412	0.993578	Gm10812		6.00537	0	0	12.2527	22.6809	5.91697	13.1604	0	3.03477	28.3376	0
355.869	-4.71381	2.38139	-1.97944	0.0477667	0.993578	Prkch	protein kinase C, eta	1360.65	1230.67	1234.61	0	32.1313	9.29809	10.1234	37.0736	0	0	0
5503.56	0.202809	0.10251	1.97843	0.0478805	0.995166	Macroh2a1	macroH2A.1 histone	5426.28	5863.67	6456.76	4725.18	4838.6	5466.43	4859.24	6403.31	4813.15	5842.69	5843.88
80.39	-1.72578	0.872743	-1.97742	0.0479947	0.995984	Dab1	disabled 1	301.984	181.309	204.729	36.7582	19.8458	43.9546	23.2839	0	7.08114	59.2513	6.09266
80.9789	-1.39699	0.706452	-1.97748	0.0479878	0.995984	Snx20	sorting nexin 20	365.47	239.044	209.925	14.0031	9.45039	6.76225	22.2715	0	3.03477	16.7449	4.06178
128.383	-0.776673	0.39289	-1.97682	0.0480619	0.996601	Frs3	fibroblast growth factor receptor substrate 3	98.6597	223.851	141.336	189.042	111.515	145.388	149.827	62.5617	91.0432	66.9797	132.008
40.231	-1.26244	0.638901	-1.97595	0.0481606	0.997842	Gm16794		13.7266	22.2838	48.844	37.6334	40.6367	107.351	40.4937	5.79275	23.2666	14.1688	88.3436
73.6871	-2.68804	1.3606	-1.97563	0.0481968	0.997842	Phf11d	PHD finger protein 11D	348.312	112.432	341.908	0	2.83512	5.07169	0	0	0	0	0
398.194	0.445544	0.225589	1.97503	0.0482653	0.998442	Rrp36	ribosomal RNA processing 36 homolog (S. cerevisiae)	430.671	426.431	366.85	290.565	364.785	348.256	320.912	616.349	368.219	432.792	414.301
153.887	-3.80459	1.92666	-1.97471	0.0483008	0.998442	Ggt1	gamma-glutamyltransferase 1	208.472	740.429	684.855	26.2559	17.0107	2.53584	0	0	0	0	13.2008
5.01858e+06	0.208351	0.691632	0.301245	0.763228	1	Ins2	insulin II	253447	268115	621793	6.67199e+06	7.36127e+06	4.38069e+06	6.49027e+06	1.05691e+07	7.14799e+06	7.14174e+06	4.29803e+06
2.02703e+06	0.233426	0.720402	0.324021	0.745922	1	Ins1	insulin I	94961.3	100933	254397	2.75366e+06	3.03475e+06	1.56657e+06	2.59478e+06	4.47056e+06	2.99367e+06	2.86868e+06	1.56438e+06
578565	0.100233	0.34025	0.294586	0.76831	1	Iapp	islet amyloid polypeptide	57556.4	81741	102368	822932	771889	592422	767363	941290	780210	804300	642143
521715	0.0581173	0.191037	0.304219	0.760961	1	Chga	chromogranin A	218706	261112	339847	650124	663529	503350	584099	825346	565489	659244	468021
224366	0.0326934	0.327076	0.0999569	0.920379	1	mt-Co1	cytochrome c oxidase subunit I	164865	211597	122399	239412	169963	234212	336436	137738	272688	331293	247429
266160	0.116275	0.0780652	1.48947	0.136365	1	Scg2	secretogranin II	60133.5	91835.5	85074.8	421331	309163	248320	313656	452916	342383	311317	291628
206275	0.0819884	0.0624708	1.31243	0.189376	1	Cpe	carboxypeptidase E	153153	169274	182590	228566	227446	166273	235181	250676	228336	248522	179003
214413	0.000758334	0.0749527	0.0101175	0.991928	1	Pcsk2	proprotein convertase subtilisin/kexin type 2	238272	297812	287148	215568	192299	144071	213703	236365	183857	208252	141193
136459	-0.111565	0.349903	-0.318844	0.749844	1	mt-Cytb	cytochrome b	94223.5	132854	74742.7	152870	116376	148633	203380	59314.3	178788	192492	147378
101514	-0.193705	0.406076	-0.477016	0.633351	1	mt-Nd5	NADH dehydrogenase subunit 5	68683.5	97345.7	49678.5	118108	83717.2	118814	155908	28211.9	133708	147357	115120
106152	0.0382901	0.208909	0.183286	0.854574	1	G6pc2	glucose-6-phosphatase, catalytic, 2	6340.82	6007.51	13593.2	136681	160462	108610	155122	117870	175070	168601	119316
106298	0.142629	0.129398	1.10225	0.270353	1	Ero1lb	ERO1-like beta (S. cerevisiae)	8093.53	9909.19	16028.1	135197	138589	131475	134692	155186	147403	147666	145041
1.56979e+06	-1.02379	1.67886	-0.609813	0.541986	1	Gcg	glucagon	4.72501e+06	6.36983e+06	5.55815e+06	80255.5	111012	93139	126172	39561	69535.8	52906.2	42112.5
93112.9	0.600635	0.577745	1.03962	0.298517	1			29594.5	44489.6	86109.9	75637.9	69730.7	58197.6	109092	82345.1	71927.2	331181	65936.8
69573.9	-0.107422	0.331223	-0.324319	0.745697	1	mt-Nd1	NADH dehydrogenase subunit 1	61074.6	72092.1	42694.8	75085.7	57035	68753.5	102994	28332.4	85434.9	101886	69929.6
109544	-0.0398596	0.0371403	-1.07322	0.283173	1	Eef1a1	eukaryotic translation elongation factor 1 alpha 1	181127	167726	176595	93704.6	94385.8	59698	97523.9	88333.7	91151.4	93439.3	61300.3
68114.8	-0.0699014	0.076759	-0.91066	0.362474	1	Acly	ATP citrate lyase	27223.2	29400.4	32034.4	86147.3	90110.4	67129.7	94663.1	72064.2	89599.6	95242.6	65648.4
70897.8	-0.028823	0.0531067	-0.542737	0.587311	1	Scg3	secretogranin III	28662.8	37179.5	34943.2	96099.1	87686.4	72389	86740.5	95309.3	87661.4	79309.1	73895.9
53930.3	-0.163823	0.527285	-0.310691	0.756036	1	mt-Nd2	NADH dehydrogenase subunit 2	42275.3	57148.8	30473.5	59509.8	46120.7	53424.3	82823.7	15385.6	72184.1	81967.7	51919.6
67095.1	0.0851858	0.077457	1.09978	0.271428	1	Psap	prosaposin	74563.6	52325.4	59157.3	71385.4	73304.8	46266.5	76581.6	81339.5	73719.7	81554.2	47847.7
79402.7	0.00267658	0.0373979	0.0715702	0.942944	1	Eef2	eukaryotic translation elongation factor 2	109542	108951	110531	73784.3	73490	48461.7	75923.6	76539.6	71847.2	76781.9	47576.6
67004.4	-0.0981598	0.097278	-1.00906	0.312944	1	Chgb	chromogranin B	46755.3	69901.2	75178.2	75289.6	72715.1	60951.5	72720.6	73557.5	67446.8	64350.8	58181.9
42485.2	-0.176109	0.622427	-0.282939	0.777223	1	mt-Nd4	NADH dehydrogenase subunit 4	29086.6	45173.3	20078	46871.1	34022.4	49432.9	65473.2	8897.67	56608.6	65740.6	45952.9
46026.7	-0.0128929	0.218293	-0.0590625	0.952902	1	Slc2a2	solute carrier family 2 (facilitated glucose transporter), member 2	2451.91	2546.43	5833.22	61680.3	69189.1	51994.1	64544.9	51645.9	75997.8	65694.2	54716.2
47658.1	-0.0443293	0.0500893	-0.885005	0.376154	1	Atp2a3	ATPase, Ca++ transporting, ubiquitous	13721.4	14797.4	14840.3	64299.8	68274.4	46889.4	64296.9	59620.2	68027.5	65520.3	43951.5
49533.8	0.0732616	0.0747183	0.980505	0.326837	1	Cd164	CD164 antigen	23658.6	28206.2	27593.7	61193.7	57919.6	45143.1	62736.8	58491.7	63023.1	68154.4	48750.4
57609.7	0.125541	0.0728381	1.72356	0.0847867	1	Hsp90b1	heat shock protein 90, beta (Grp94), member 1	54494.5	45831.7	44365.9	62208.1	56537	53472.5	61691.1	72852	58826	61783.6	61644.6
65636.2	0.0400579	0.084941	0.471596	0.637215	1	Peg3	paternally expressed 3	38358.9	53388.9	42678.2	56807.2	59124.5	112968	61360.1	69481.7	62963.4	54669.6	110197
50668.6	0.0626352	0.0744767	0.841004	0.400346	1	P4hb	prolyl 4-hydroxylase, beta polypeptide	31406.4	33507.7	37223.3	62936.2	58834.4	39782.3	60971.3	71808.1	57112.4	62012.9	41759.1
44045.1	0.0104596	0.078469	0.133295	0.89396	1	Syt13	synaptotagmin XIII	15823.3	17131.2	23030.5	51388.9	63340.3	39469.6	59270.6	55070.5	61649.4	59704.7	38617.3
43120	0.0235778	0.0784988	0.300359	0.763903	1	Hyou1	hypoxia up-regulated 1	16337.2	14866.3	20464.6	51545.5	57073.7	42668.9	58301.8	53469.4	54708.9	62191.9	42691.3
50824.2	0.136118	0.0723757	1.88071	0.0600115	1	Pdia3	protein disulfide isomerase associated 3	36130	36991.1	38087.9	59939.5	54222.6	41707.9	57220.6	73637.5	54074.6	60346.1	46708.4
35769.6	-0.0162667	0.111228	-0.146247	0.883727	1	Pcsk1	proprotein convertase subtilisin/kexin type 1	2931.48	3158.22	4830.36	48989.1	48438	42920	51857.2	45029.4	50450.1	47728.2	47133.9
41931.3	0.0230646	0.0723508	0.318788	0.749887	1	Calr	calreticulin	30613.7	25069.3	29580.8	49181.6	50140.9	35822.2	51200.2	55255.9	50042.4	49003.4	35334.4
36052.3	0.000627988	0.191326	0.0032823	0.997381	1	Glp1r	glucagon-like peptide 1 receptor	2043.54	2380.31	4539.37	51927.1	55495.5	35509.4	50366	50146.7	58031.9	51453.3	34682.5
45063.6	1.99e-05	0.0556974	0.000357043	0.999715	1	Maged1	melanoma antigen, family D, 1	29670	33332.5	34590.9	50711.5	49239.4	49563.1	49465	53726.6	47387	48821.8	49192.2
37081.8	0.0520702	0.105176	0.495078	0.620545	1	Scg5	secretogranin V	32831.4	35310.7	30278.1	47499.5	28252.9	28263.7	48581.3	46437	28367	49261	32817.1
39779.2	0.0488644	0.0476192	1.02615	0.304821	1	Eif4g2	eukaryotic translation initiation factor 4, gamma 2	35129.7	34942	34919.3	43103.4	41201.8	34254.2	45203.1	43663.5	44006.2	43145.2	38003
41295	0.0382312	0.0455169	0.839935	0.400945	1	Slc30a8	solute carrier family 30 (zinc transporter), member 8	16442.7	21712.5	21753.2	51147.3	51988.5	48086.4	43300.9	51679.5	54834.3	44566	48734.2
29751.9	0.0541279	0.0988362	0.547653	0.58393	1	Papss2	3'-phosphoadenosine 5'-phosphosulfate synthase 2	2913.46	2940.45	4365.82	40972.3	40853.1	30841.8	42961.8	40906.1	43585.4	43664.3	33265.9
28760.6	0.0651645	0.108536	0.600396	0.548243	1	Gng12	guanine nucleotide binding protein (G protein), gamma 12	5189.5	5798.85	6439.09	37727.1	32494.2	33339.6	42438.4	32389.6	38287.7	45046.4	37216
37962.7	-0.132568	0.0945968	-1.4014	0.161095	1	Abcc8	ATP-binding cassette, sub-family C (CFTR/MRP), member 8	22609.4	31455.6	25839.5	42957.2	41772.6	50426.1	41821.9	36913.7	40538.5	42241	41013.8
48059.7	0.0527805	0.0655865	0.804747	0.420966	1	Hsp90ab1	heat shock protein 90 alpha (cytosolic), class B member 1	55356.7	54755.3	56099.9	44792.5	42842.4	49044.9	41152.7	52358.4	43841.3	40852.5	47560.3
35323.4	0.0372667	0.0417233	0.893187	0.371757	1	Canx	calnexin	25159.1	25367	26935.9	41720.6	40222.8	31180.7	40533.2	42053.1	41192	41349.7	32843.5
30764.2	-0.00289631	0.0904441	-0.0320232	0.974454	1	Spock2	sparc/osteonectin, cwcv and kazal-like domains proteoglycan 2	4595.83	4644.14	6812.18	43071	45709.7	31668.5	40488.6	47515.6	45285.9	38709.1	29905.8
30647.6	-0.0651474	0.0728242	-0.894585	0.371009	1	Gfpt1	glutamine fructose-6-phosphate transaminase 1	16190.5	17565.7	18393.4	36004.7	37747.7	31911.9	39963.2	30703.9	38725.7	38120.5	31796.6
32701	-0.095938	0.0658274	-1.45742	0.145001	1	Ptprn2	protein tyrosine phosphatase, receptor type, N polypeptide 2	21031.7	26513.6	23983.4	41367.9	38764.6	29461.4	39142.2	36642.6	38219.9	38121.8	26461.5
26697.1	0.0273205	0.103206	0.264718	0.791227	1	Chic1	cysteine-rich hydrophobic domain 1	7187.57	12302.7	9943.39	36325	30134.5	29020.2	35072.6	39489.2	32205	31043.8	30944.6
29264.2	0.026997	0.0694526	0.388711	0.69749	1	Prkacb	protein kinase, cAMP dependent, catalytic, beta	17190	21548.4	19519.9	35267.8	33195.4	29062.5	33197.7	32174.1	36018.7	33661.2	31070.6
37744.8	-0.0414665	0.0723503	-0.573135	0.566553	1	Aplp1	amyloid beta (A4) precursor-like protein 1	56863.2	65837.4	63968	30853.3	30676.9	21618.1	32528.6	33640.8	26926.5	31638.9	20640.9
30470.7	0.0450779	0.0520242	0.866479	0.386227	1	Prkar1a	protein kinase, cAMP dependent regulatory, type I, alpha	31126.7	29620.2	32819	30168	31433.9	24997.5	32474.9	32802	31078.1	31696.9	26960
24667.2	0.253156	0.25171	1.00574	0.314539	1	Mafa	v-maf musculoaponeurotic fibrosarcoma oncogene family, protein A (avian)	1196.79	971.37	2395.43	31509.7	34596.9	23603.6	32290.7	36517.5	36442.6	44067.5	27747
28182	0.0493866	0.0459398	1.07503	0.282362	1	Cltc	clathrin, heavy polypeptide (Hc)	21177.5	22052.8	22939	29812.7	33381.6	24509.8	32096.3	30818.6	35749.6	32009.9	25454.1
31577.8	0.123338	0.0733074	1.68247	0.092477	1	Calm1	calmodulin 1	33220	31995.5	36225.6	29674.4	31844	24197	31994	37812.8	31854	32009.9	26528.5
26800.9	0.0705187	0.0587922	1.19946	0.23035	1	Lamp1	lysosomal-associated membrane protein 1	22834.1	21405.6	21478.9	30889.2	28478.8	20451.6	31893.8	28533.9	30806	36076.3	21962
23499.3	0.217463	0.21254	1.02317	0.30623	1	Prlr	prolactin receptor	1458.45	1295.5	2838.15	28692.4	32105.8	24596.8	31668.1	37429.3	36857.3	32272.6	29277.3
35835.2	-0.110933	0.0934512	-1.18707	0.2352	1	Resp18	regulated endocrine-specific protein 18	41745.9	53948	68288.1	31070.3	34365.4	22571.5	31553.7	32113.9	30784.7	25087.8	22657.6
23694.7	0.0557629	0.110028	0.506804	0.612292	1	Hadh	hydroxyacyl-Coenzyme A dehydrogenase	3561.19	4605.65	6248.91	31930.6	32194.6	25701.6	30973.6	31462.8	33631.4	33166.5	27165.2
24677.2	0.083484	0.0680234	1.22728	0.219716	1	Pdia6	protein disulfide isomerase associated 6	13076.3	12012	12810.6	31307.5	27527.1	24278.2	30183	33984.9	27176.4	33349.5	25743.5
24746.7	0.0199848	0.0748125	0.267131	0.789368	1	Ptprn	protein tyrosine phosphatase, receptor type, N	14464.4	17717.6	15385.9	30802.5	26239	24466.7	29791.2	30581.1	27002.4	33054.5	22708.4
23856.8	0.0117001	0.044627	0.262176	0.793186	1	Surf4	surfeit gene 4	13259.9	13009.7	15410.8	27102.2	31643.7	21561.4	29709.2	27995.2	30929.4	29860.1	21943.7
24678.9	0.0554875	0.0510888	1.0861	0.277435	1	Mlec	malectin	13577.3	14042.8	15560.4	28127.9	30906.6	23220.7	29693	30942.6	30585.5	31028.3	23782.7
23397.1	0.010305	0.0642743	0.160329	0.872622	1	Lman1	lectin, mannose-binding, 1	8663.18	8707.89	10979.5	27917.9	29967.2	26529.1	29559.4	26716.2	31396.7	30717.9	26212.7
24874.8	-0.0229442	0.073349	-0.312809	0.754426	1	Hdlbp	high density lipoprotein (HDL) binding protein	14439.5	13277.1	14884.9	25207.4	33090.5	28700.7	29087.6	22102.8	34314.2	28493.4	30024.6
24910	0.178205	0.0912599	1.95272	0.0508534	1	Pkm	pyruvate kinase, muscle	18400.5	15305.9	17721	26413.4	27064	21747.4	29029.9	35940.6	26576.5	31953.2	23857.9
38334.8	0.204834	0.236694	0.865396	0.386821	1	Pcsk1n	proprotein convertase subtilisin/kexin type 1 inhibitor	50790.9	57364.5	72043.8	29121.3	33552.7	18908.1	28918.6	50171	27903.7	34274.3	18633.4
24610.3	0.13391	0.0847486	1.58009	0.114087	1	Rpn2	ribophorin II	14402.6	13591.1	13953.8	31255.9	28433.4	19843.8	28908.4	40480.9	29700.3	29668.1	20474.4
23460	-0.0119115	0.0823266	-0.144686	0.884959	1	Disp2	dispatched RND tramsporter family member 2	10206.6	13773.4	13431.1	29666.5	29631.7	22758.4	28532.9	27677.8	31398.8	29630.8	21351.7
34096.1	-0.0261933	0.0514302	-0.509298	0.610543	1	Itm2b	integral membrane protein 2B	58531.8	54282.3	60499	25471.7	26827.8	21056	28393.1	23655.3	25859.3	29377	21104
26125.2	0.0499483	0.0399518	1.25021	0.211222	1	Copa	coatomer protein complex subunit alpha	17980.9	20392.7	18227.1	29832.8	27591.4	27523.2	28380	32025.8	28557.2	29302.3	27563.2
22150.8	-0.0312445	0.0718258	-0.435003	0.66356	1	Srpr	signal recognition particle receptor ('docking protein')	9865.11	11186.5	12644.4	28376.5	29224.4	20189.5	28365.8	25584.3	28830.3	29337.1	20055
22555.6	0.0265301	0.0744131	0.356525	0.721448	1	Sphkap	SPHK1 interactor, AKAP domain containing	13529.2	15819.5	14793.5	25988.9	25414.9	21482.8	28152.2	24600.7	27775.3	28673.8	21880.8
30808.3	0.137168	0.071725	1.91242	0.055823	1	Rpl4	ribosomal protein L4	44537.6	39018.9	46397.6	25820	26263.6	19880.2	27740.2	30737.5	26681.7	28791	23023.2
26149.1	0.122939	0.0812255	1.51356	0.130138	1	Atp5a1	ATP synthase, H+ transporting, mitochondrial F1 complex, alpha subunit 1	26367	23715	26005.8	27497.8	26908.1	19230.1	27583.3	34558.4	26638.2	27852	21284.7
26858	0.113181	0.0657041	1.72258	0.0849642	1	Tgoln1	trans-golgi network protein	20321.3	23896.3	24490.6	30238.9	29610	21277.4	27541.8	37042.3	30932.4	26583.2	23503.5
20427.3	0.0773518	0.139156	0.555865	0.578303	1	Nkx6-1	NK6 homeobox 1	1784.45	2095.69	3336.98	27678.9	28890.8	21525.1	27464.8	32624.8	27945.2	31282.1	20071.3
20041.5	0.0738905	0.0580776	1.27227	0.203276	1	Mia3	melanoma inhibitory activity 3	7688.59	6936.33	8572.64	23021.2	23699.7	23505.6	25836	24089.7	26615	26422.2	24070.1
17712.5	0.0931185	0.135508	0.687181	0.491969	1	Ucn3	urocortin 3	938.554	1120.27	1719.93	25601.2	24405.6	16860.8	25622.4	24977.2	25930.1	29446.6	18215
20102.6	0.0190505	0.0786892	0.242098	0.808704	1	Prnp	prion protein	10172.2	11722.3	12475	25367.6	23880.2	18194.7	25453.3	22652	25517.4	26178.8	19514.8
21576.5	0.102311	0.0600186	1.70466	0.0882583	1	Serp1	stress-associated endoplasmic reticulum protein 1	10050.4	10655.7	11626.9	22924	29608.1	21432.1	24940.1	23881.2	31388.7	27463	23371.5
18060.6	-0.0449425	0.072509	-0.61982	0.535376	1	Cyfip2	cytoplasmic FMR1 interacting protein 2	6137.49	7128.78	6533.66	26837.9	23280.1	15737.4	24930.9	22660.1	25071.3	25456.2	14892.5
19414.9	0.187919	0.337509	0.556781	0.577677	1	Sytl4	synaptotagmin-like 4	918.822	823.487	2210.45	24235.9	26262.6	23416.8	24308.3	28777.2	27714.6	26383.6	28511.6
20458.8	-0.103327	0.087411	-1.18209	0.237171	1	Flnb	filamin, beta	10125.1	11336.4	11518.9	23609.3	28895.5	22462.5	24121.1	19441.6	30513.6	22476.8	20545.5
19089.7	0.0637279	0.0501797	1.27	0.204086	1	Spcs3	signal peptidase complex subunit 3 homolog (S. cerevisiae)	8106.4	8292.61	9551.6	22446.1	25764.6	18014.6	23948	24001.7	25638.8	24372.9	19849.9
19968.2	-0.0424606	0.0855328	-0.496424	0.619595	1	Fndc3a	fibronectin type III domain containing 3A	12583.8	14655.6	13925.7	22658.8	23988.9	19941	23862.9	19097.5	25988.8	23122.2	19824.5
16799.4	0.0744783	0.130942	0.568786	0.569501	1	Bace2	beta-site APP-cleaving enzyme 2	1662.63	1353.23	2658.36	23660	25112.5	14751	23773.8	25559.9	25100.6	25887.7	15273.3
18165	-0.0129492	0.0558737	-0.231758	0.816726	1	Uggt1	UDP-glucose glycoprotein glucosyltransferase 1	7416.64	7227.04	8157.99	23296	23173.3	18725.5	23704	23845.3	23940.3	21486.3	18842.6
21944.8	0.0412055	0.0920965	0.447416	0.654575	1	Cplx2	complexin 2	19742.2	24196.1	22494.2	21221.8	23347.2	17417.9	23595.7	28587.2	22125.5	22646.9	16018.6
19063.5	0.0205121	0.0730911	0.280637	0.778989	1	Fkbp9	FK506 binding protein 9	16430.7	14202.9	15465.9	21585	20999.7	15077.3	23492.4	24730.4	19661.3	22912.2	15140.3
19020.6	-0.0997047	0.110158	-0.905108	0.365408	1	Usp9x	ubiquitin specific peptidase 9, X chromosome	10958.9	14593.9	12273.4	22353.4	23244.2	19810.9	23180.6	17423.4	25001.5	20844.9	19541.2
25430.2	0.0745258	0.0952116	0.782739	0.433781	1	Selenop	selenoprotein P	32077.3	24589.1	27536.6	25471.7	26043.4	20506.5	23168.5	28923.2	26722.2	23561.4	21132.4
19291.4	0.0461146	0.0442712	1.04164	0.297579	1	Dnajc3	DnaJ heat shock protein family (Hsp40) member C3	10596.1	10461.2	11654	22215.1	23092	20007	23025.7	22236.1	24148.7	23231.7	21537.6
23164	0.103694	0.08409	1.23314	0.217525	1	Atp5b	ATP synthase, H+ transporting mitochondrial F1 complex, beta subunit	27501.2	23112.3	28063.5	23006.3	21943.8	16938.6	22905.2	26986.1	21778.5	24840.5	17727.6
19037.5	-0.00648051	0.0580332	-0.111669	0.911086	1	Ptprf	protein tyrosine phosphatase, receptor type, F	12527.2	14011.4	13175.4	22531	20961.9	18442.3	22900.2	23147.8	21647	23240.7	16826.9
19352.3	0.00617282	0.0563887	0.109469	0.91283	1	Rap1gap2	RAP1 GTPase activating protein 2	13155.2	13571.8	15125	20785.9	23086.4	18619	22677.5	22798	23492.2	22275.9	17287.9
19737	0.175291	0.109992	1.59367	0.111009	1	Dynll2	dynein light chain LC8-type 2	11164.8	12612.6	14532.6	22580.9	22034.5	16321.5	22428.4	32461.4	21855.4	24116.6	16997.5
20127.8	-0.0620493	0.0727446	-0.852975	0.393673	1	Twsg1	twisted gastrulation BMP signaling modulator 1	15291.4	15889.3	15407.7	24117.8	24748.7	18142.3	22335.3	19554	25017.7	22567	18334.9
21737.7	-0.0850452	0.0630075	-1.34976	0.177092	1	Dync1h1	dynein cytoplasmic 1 heavy chain 1	22512.4	20794.8	24510.3	20699.3	23900	21473.5	22001.2	21303.4	23961.6	18671.9	19286.3
18862.9	-0.0385004	0.0849322	-0.453307	0.650328	1	Dst	dystonin	10592.6	12821.3	12747.2	18920	20770.1	25506.4	21658	18003.9	22544.3	20616.9	23311.5
21310.4	-0.0404608	0.140187	-0.28862	0.772872	1	Il1r1	interleukin 1 receptor, type I	6001.08	13483.7	7860.76	27574.8	26275.9	29831.7	21653	23782.7	27871.4	21696.3	28383.7
18786.8	0.0165918	0.0991084	0.167411	0.867047	1	Ubr4	ubiquitin protein ligase E3 component n-recognin 4	9366.67	11474.1	9788.54	17819	20940.2	27482.6	21553.8	19542.4	23835.1	20350.2	24501.6
17507.3	0.105198	0.1022	1.02933	0.303324	1	Syp	synaptophysin	4748.53	5816.07	7152.01	22949.4	24038	15558.2	21492	29322.9	22627.3	22751.2	16124.2
19805.6	0.103197	0.0866599	1.19083	0.233719	1	Tmbim6	transmembrane BAX inhibitor motif containing 6	18621.8	18294	20175.7	20934.7	20813.5	13882.9	21467.7	27104.3	20188.3	22493.6	13885.2
17427.8	-0.000748895	0.0577506	-0.0129677	0.989654	1	Ddost	dolichyl-di-phosphooligosaccharide-protein glycotransferase	13567.9	12220.6	12565.4	20308.9	20667.1	14109.4	21443.4	22334.5	19300.1	21638.3	13550.1
17502.6	0.0106082	0.0703731	0.150743	0.880179	1	Ids	iduronate 2-sulfatase	11827.2	13657.9	14030.7	19962.3	20460.1	14416.3	21274.4	19185.6	21894.9	21653.8	14165.4
18322.7	0.0805851	0.0632187	1.2747	0.202414	1	Serinc1	serine incorporator 1	12218.4	12553.9	13178.5	20939.9	20450.6	16931.8	21257.2	23720.2	20336	20801.1	19162.4
18829.3	-0.0517041	0.0526423	-0.982179	0.326012	1	Sez6l2	seizure related 6 homolog like 2	16204.2	19243.1	18586.7	22370.9	20732.3	13492.4	21188.3	21815.5	20595	20274.2	12619.9
17359	-0.0699093	0.0700076	-0.998595	0.317991	1	Ddc	dopa decarboxylase	6094.6	7527.87	9442.48	22635.2	25794.8	16831.2	20898.8	21260.6	23601.4	20221.4	16640.1
17129.1	0.0642824	0.0744276	0.863691	0.387758	1	Saraf	store-operated calcium entry-associated regulatory factor	8852.78	9439.21	10883.9	20503.2	20736	15831.3	20788.4	22274.3	20131.7	22474.3	16505
14192.4	0.124273	0.113128	1.09852	0.271979	1	Ndufs2	NADH:ubiquinone oxidoreductase core subunit S2	5907.57	5321.77	7269.44	11152.6	23686.5	10413.9	20621.4	14276.8	23600.4	23727.6	10138.2
16336.2	-0.0183762	0.111352	-0.165028	0.868922	1	Tmod2	tropomodulin 2	6729.45	9979.08	8380.38	19670.9	20268.3	17142.3	20554.6	17636.6	23704.6	18534.1	17098
15606.9	0.0993113	0.0776898	1.27831	0.201142	1	Emb	embigin	5703.39	6518.01	7617.58	18407.1	20702	13882.1	20499.9	19486.8	21638.9	21330.5	15889.7
15920.3	-0.0633404	0.109982	-0.575917	0.564671	1	Slc7a14	solute carrier family 7 (cationic amino acid transporter, y+ system), member 14	5771.16	7994.81	8203.71	22274.6	17740.3	17808.4	20432.1	17694.5	21022.9	18803.3	17377.3
17795.1	-0.000447893	0.0529883	-0.00845267	0.993256	1	Tm9sf3	transmembrane 9 superfamily member 3	14062	13699.5	14675	19707.7	20204.9	16467.8	20360.2	18410.5	20967.2	19260.5	17930.7
15932.6	0.139229	0.103062	1.35092	0.17672	1	Cd63	CD63 antigen	8487.31	8296.66	9907.02	20208.3	17934	11998.8	20271.1	24746.6	17818.2	22988.2	12602.7
15855.1	0.0367398	0.0547405	0.671163	0.502116	1	Gns	glucosamine (N-acetyl)-6-sulfatase	11458.3	10400.4	10148.1	19693.7	16735.7	13598	20199.3	20732.3	18070	19988.3	13381.5
25721.1	0.0427543	0.0447737	0.954896	0.33963	1	Ddx5	DEAD (Asp-Glu-Ala-Asp) box polypeptide 5	24257.4	22442.8	21277.3	17913.5	19214.5	48503.9	20090.9	18843.8	19349.7	20500.9	50537.6
21677.7	-0.105391	0.0693333	-1.52007	0.128494	1	Nedd4	neural precursor cell expressed, developmentally down-regulated 4	32197.4	31100.1	27806.8	20591.6	18431.1	17354.5	20073.7	16664.6	18945.1	18159.2	17130.5
17378.4	-0.0340461	0.0693137	-0.491188	0.623293	1	Prrc2b	proline-rich coiled-coil 2B	14240.5	15051.7	12537.3	20888.3	19301.5	15182.1	19847	20653.5	20858	19470.5	13131.7
17110.5	0.0467808	0.0406357	1.15123	0.249639	1	Slc38a10	solute carrier family 38, member 10	11669.3	11631.1	11598.9	20681.8	20216.3	14644.5	19754.8	21609.3	21051.2	20826.8	14532
61378.1	-0.0470426	0.0773574	-0.608121	0.543107	1	Ttr	transthyretin	145122	161074	204566	21550.8	21614	20700.9	19718.4	20280.4	20621.3	20667.1	19244.7
16769	-0.106327	0.0661119	-1.60829	0.107772	1	Prpf8	pre-mRNA processing factor 8	14005.4	15046.6	14413.1	18960.2	19645.5	14937.8	19490.6	16035.5	19750.3	18356.3	13818.2
14936.2	-0.0276521	0.0637615	-0.433679	0.664521	1	Itpkb	inositol 1,4,5-trisphosphate 3-kinase B	4704.78	4251.14	5183.7	19920.3	20439.3	16013	19435.9	19901.6	20616.2	17685.2	16146.6
18647.7	-0.0406488	0.060076	-0.676623	0.498645	1	Itm2c	integral membrane protein 2C	21443.5	23379.7	24187.1	19460	18692.9	11581.2	19406.6	19594.6	17219.3	18419.4	11740.6
19125.7	-0.0548981	0.0737502	-0.74438	0.456647	1	Nisch	nischarin	13348.2	15604.7	14109.7	19511.6	20998.8	25757.4	19112	17571.7	20699.2	20054	23615.2
16245.3	0.0611601	0.0571128	1.07087	0.28423	1	Tram1	translocating chain-associating membrane protein 1	7913.37	7975.57	9678.38	18485	21341.8	16141.5	18999.6	17917	21834.2	21004.6	17406.7
15728.3	-0.0367859	0.100616	-0.365606	0.714659	1	Dnajb9	DnaJ heat shock protein family (Hsp40) member B9	6394.01	5257.96	9197.22	13867.5	24648.5	18608	18964.2	10483.7	25944.3	20556.3	19089.3
14901.8	0.117686	0.0807974	1.45656	0.145239	1	Magt1	magnesium transporter 1	6075.72	6618.28	7206.05	18754.6	17311.2	14118.7	18926.7	22020.6	17696.8	18987.5	16203.4
15355.6	0.0677667	0.0599779	1.12986	0.258535	1	Tmem30a	transmembrane protein 30A	10958.1	11034.5	10823.6	17644.8	16286.8	13748.5	18922.7	17074.7	17640.1	19022.2	15755.6
16438.3	0.0809684	0.0645788	1.25379	0.209917	1	Copb2	coatomer protein complex, subunit beta 2 (beta prime)	11786.8	10905.9	13559.9	16818.6	18917.8	16142.3	18464.1	18994.4	19092.8	17933.8	18204.9
16441.3	0.00454046	0.0605676	0.0749651	0.940242	1	Ssr3	signal sequence receptor, gamma	12697.9	11381.9	13133.8	15780.7	20681.2	16849.8	18352.7	15100.5	21035	17633.7	18206.9
23327.2	0.00533647	0.09791	0.0545038	0.956534	1	Cst3	cystatin C	43134.9	35320.8	45629.6	18854.3	20294.7	8539.03	18193.8	21653.3	17215.3	19649.5	8114.41
14847.4	0.0611515	0.0563218	1.08575	0.277589	1	Trp53inp2	transformation related protein 53 inducible nuclear protein 2	5271.86	5984.21	6324.78	19450.4	19333.6	14365.6	18134.1	20096.2	19822.1	19981.9	14556.4
14602.4	-0.0177984	0.0599287	-0.296992	0.766472	1	Ptbp3	polypyrimidine tract binding protein 3	9286.88	10323.5	9533.93	17234.4	16810.4	14302.2	17888.1	16682	17021	16138.2	15406.3
16942.1	-0.119224	0.0946463	-1.25968	0.207785	1	Gnao1	guanine nucleotide binding protein, alpha O	15639.7	20482.8	17709.6	16696.1	16588.3	17865.9	17852.6	14272.2	17033.2	16657.3	15565.7
18748.8	-0.0476376	0.0591078	-0.805943	0.420275	1	Ctnnb1	catenin (cadherin associated protein), beta 1	21917	22365.8	22284.3	19067.9	19328.9	14970.8	17682.6	16324	18817.6	18262.3	15215.4
11729.7	-0.0655771	0.10021	-0.654398	0.512855	1	Rnase4	ribonuclease, RNase A family 4	9753.58	9503.02	8948.84	13452.6	12980.1	7555.12	17642.1	10648.2	13226.6	17582.2	7734.64
18893.9	0.104363	0.083165	1.2549	0.209517	1	Bsg	basigin	21744.6	23587.4	26048.4	18152.4	17736.5	12114.6	17630.9	22275.5	16972.5	18719.5	12850.4
14693.1	0.010235	0.0898996	0.113849	0.909358	1	Cdh1	cadherin 1	7187.57	9498.97	10612.7	18447.4	17288.5	13567.6	17584.4	18781.3	17752.4	17264	13639.4
12690.9	0.141771	0.10312	1.37481	0.16919	1	Phactr1	phosphatase and actin regulator 1	2100.16	1887.03	2692.65	14888	16884.1	13750.2	17526.7	20258.4	18933.9	17064.4	13614.1
15838.9	0.065341	0.0906153	0.721082	0.470859	1	Mrfap1	Morf4 family associated protein 1	11809.1	13358.1	15428.5	17673.7	17584.3	12553.3	17486.2	19903.9	16335.2	19008.1	13088.1
15831.5	-0.0271822	0.069159	-0.393039	0.694291	1	Wdr6	WD repeat domain 6	12595	16595.3	14706.2	18564.7	17383	12243.1	17443.7	19564.4	15840.5	17302.7	11908.1
15661	-0.00036743	0.0542568	-0.00677205	0.994597	1	Csnk1a1	casein kinase 1, alpha 1	11899.2	13688.3	11416	17839.1	16746.1	15648.7	17438.6	17576.4	17178.8	16735.9	16103.9
13817.1	-0.00373946	0.0743327	-0.0503071	0.959878	1	Uso1	USO1 vesicle docking factor	6426.61	6342.77	8133.04	14772.4	17729.9	15523.6	17427.5	13338.4	18895.5	16122.8	17275.7
14296.5	0.0484673	0.0506957	0.956043	0.33905	1	Nckap1	NCK-associated protein 1	9064.68	9310.57	8990.41	17357.8	15924.9	13146.7	17424.4	16783.9	17377.1	18370.5	13510.5
14651	0.0427368	0.0824882	0.518096	0.604391	1	Ndfip1	Nedd4 family interacting protein 1	12383.1	12905.3	13918.5	15762.3	15126.3	11925.2	17316.1	14659.1	15294.2	18742.7	13127.7
15039.9	-0.00598127	0.066358	-0.0901363	0.928179	1	Plxnb2	plexin B2	13472.6	11401.2	11824.4	17747.2	17099.5	12555.8	17031.6	17700.3	17767.6	16707.6	12130.5
15883.8	0.044312	0.0704068	0.629371	0.529106	1	Ddx3x	DEAD/H (Asp-Glu-Ala-Asp/His) box polypeptide 3, X-linked	14501.3	13874.7	13039.3	16742.5	16837.8	15122.1	16945.6	15867.5	18628.4	16263.2	16900
20276.2	0.144223	0.127346	1.13253	0.257412	1	Fth1	ferritin heavy polypeptide 1	37278.8	24902.1	28219.4	17811.1	17019.2	10974.3	16869.7	23919.4	16834.9	17808.9	11400.4
14014.6	-0.0967683	0.0764521	-1.26574	0.205607	1	Sec31a	Sec31 homolog A (S. cerevisiae)	9732.99	8261.21	9748.01	14412.7	17719.5	16092.5	16795.8	11415.2	17710.9	17320.7	14951.4
16363.5	-0.0287101	0.0556673	-0.515745	0.606032	1	Kcnk16	potassium channel, subfamily K, member 16	11006.1	13960.8	14884.9	19483.6	20147.3	14459.4	16755.3	19237.7	18853	16922.7	14287.3
14732.9	0.145383	0.114131	1.27383	0.202725	1	Rpn1	ribophorin I	10734.2	7690.94	10548.2	16968.3	16140.3	13343.6	16753.2	21133.1	16561.8	17472.7	14715.8
17116.2	-0.0505845	0.0615936	-0.821263	0.411496	1	Slc16a10	solute carrier family 16 (monocarboxylic acid transporters), member 10	15331.7	20352.2	17061.1	18853.5	17932.1	15375.7	16735	17987.7	18328	16077.7	14243.6
15274.8	0.0469395	0.0789541	0.594516	0.552167	1	Golga4	golgi autoantigen, golgin subfamily a, 4	5629.61	6324.54	7894.02	16676.9	17198.8	22222.4	16711.7	18119.7	17535.9	16359.8	23349.1
16761.2	0.0505627	0.0913044	0.553782	0.579728	1	Pnmal2	PNMA-like 2	14237	20411.9	19375.5	15569.7	18605.9	13109.5	16666.2	18898.3	17671.5	16415.2	13412
14540.3	-0.0425196	0.0839309	-0.506603	0.612434	1	Tm4sf4	transmembrane 4 superfamily member 4	8256.53	11405.2	10862.1	16911.4	16488.1	15611.5	16643.9	16906.7	15303.3	16045.5	15508.9
13412.2	-0.0338923	0.0717256	-0.472527	0.63655	1	Manf	mesencephalic astrocyte-derived neurotrophic factor	6788.65	5847.47	8145.51	13974.3	18320.5	14920.9	16628.7	11704.8	18539.4	17649.2	15014.4
12378.9	-0.0197972	0.0839969	-0.23569	0.813673	1	Nell1	NEL-like 1	4737.38	5566.89	5969.36	16009.1	17207.3	10519.5	16586.2	17110.6	15029.2	17242.1	10190
11659.8	-0.0374177	0.0731382	-0.511602	0.608929	1	Slc4a7	solute carrier family 4, sodium bicarbonate cotransporter, member 7	2366.12	2438.05	2767.48	15882.2	14327.7	14407.8	16498.1	14885.1	15557.3	14966.1	14162.4
13786.7	-0.063008	0.0820679	-0.767754	0.442633	1	Abhd2	abhydrolase domain containing 2	6575.03	7695	7188.38	18820.2	17672.2	13774.7	16279.5	14813.2	18711.4	16822.2	13301.3
15970.1	0.0626906	0.0706127	0.887809	0.374643	1	Gnai2	guanine nucleotide binding protein (G protein), alpha inhibiting 2	19016.4	16284.4	17246.1	16156.1	16655.4	10970.1	16122.6	18520.6	16282.6	18009.8	10407.3
13297.4	-0.0716984	0.0502073	-1.42805	0.153278	1	Ogdh	oxoglutarate (alpha-ketoglutarate) dehydrogenase (lipoamide)	10867.2	10112.8	10831.9	16426.6	16097.8	9984.46	16086.1	16036.7	15289.2	15213.4	9324.82
16122.1	0.0175992	0.0704145	0.249937	0.802636	1	Ddb1	damage specific DNA binding protein 1	19023.3	16776.6	18556.6	15519	17396.3	11929.5	16074	17990	16822.8	16233.6	11021.6
15100.9	0.0411472	0.0724363	0.568046	0.570004	1	Eif4g1	eukaryotic translation initiation factor 4, gamma 1	13073.7	10781.3	10648	15276.5	16290.6	17282.6	16059.8	16750.3	16859.2	15930.9	17156.9
13784.9	0.0702434	0.0584651	1.20146	0.229573	1	Ssr1	signal sequence receptor, alpha	9515.09	8556.97	9789.58	12473.3	17321.6	14583.6	16059.8	13409.1	17540	16787.4	15597.2
13045.8	0.0598958	0.0431026	1.38961	0.164647	1	Cyb5b	cytochrome b5 type B	5332.77	5283.28	5551.59	16237.5	17143	12967.5	16030.4	16237.1	17610.8	17296.2	13814.1
14088.8	0.0902889	0.0633985	1.42415	0.154404	1	Aldoa	aldolase A, fructose-bisphosphate	12892.7	11315.1	12494.7	14999.1	14982.6	11112.1	16003.1	16913.7	15103.1	18087.1	11073.4
11199.9	0.117627	0.123848	0.949774	0.342227	1	Tmem215	transmembrane protein 215	728.366	541.901	1093.27	14320	15774.6	11940.4	15973.7	15171.2	16803.5	17377.4	13474.9
13850.6	-0.001621	0.0580818	-0.0279088	0.977735	1	Tmem59	transmembrane protein 59	11526.9	11873.2	13293.9	15542.6	15826.6	10660.7	15940.3	14680	15779.8	16013.3	11219.6
14102.1	0.0397558	0.0685736	0.579753	0.562081	1	Os9	amplified in osteosarcoma	10370.4	11094.3	12080.1	16498.3	16280.2	11252.4	15913	18298.1	15353.9	16343	11639
13440.9	-0.0971499	0.101494	-0.957199	0.338467	1	Rab1a	RAB1A, member RAS oncogene family	10573.7	11149	11889.9	13750.2	16175.3	13106.1	15840.1	10293.7	16250.2	14770.3	14051.7
15641.3	0.0775652	0.0717517	1.08102	0.279687	1	Ywhae	tyrosine 3-monooxygenase/tryptophan 5-monooxygenase activation protein, epsilon polypeptide	17344.4	15810.3	19136.5	14440.7	15879.5	12149.2	15812.8	17384.1	15912.3	15596	12588.5
18748.6	0.000740709	0.0673797	0.0109931	0.991229	1	Slc7a2	solute carrier family 7 (cationic amino acid transporter, y+ system), member 2	21784.1	27412.1	25334.4	18037.8	14008.3	18044.2	15770.3	18268	15555.2	14823.1	17196.5
14849.4	-0.00869751	0.0569	-0.152856	0.878512	1	Copg1	coatomer protein complex, subunit gamma 1	11620.4	11178.4	12680.7	15075.2	16918.1	16378.2	15756.1	14921	15800	17253.7	15761.7
12072.1	0.0456046	0.120251	0.379245	0.704506	1	Frzb	frizzled-related protein	2665.53	4421.3	4361.66	16492.2	16515.5	11025.8	15756.1	16852.3	16025.6	17311.7	11365.9
14950.4	-0.0898136	0.0705681	-1.27272	0.203116	1	Tspan7	tetraspanin 7	14569.9	17060.3	18274.9	15721.1	16269.8	11336.1	15717.6	13782.1	15650.3	15433.7	10638.8
12588.8	0.0877058	0.0880375	0.996233	0.319137	1	Fam174b	family with sequence similarity 174, member B	5667.36	6481.54	7931.43	13716.9	16151.7	11759.6	15711.5	16739.9	16430.3	16058.4	11827.9
14001.5	0.0462548	0.053591	0.863108	0.388078	1	Glg1	golgi apparatus protein 1	12942.4	12608.6	12468.7	14933.5	15819	10368.2	15702.4	16732.9	16029.7	16592.9	9818.33
15936.6	0.037001	0.0669143	0.552961	0.58029	1	Ppp1cb	protein phosphatase 1 catalytic subunit beta	16818.5	18602.9	17085	17183.6	14974.1	12945.5	15633.6	15123.7	15931.5	16766.8	14237.5
13538.9	0.0986568	0.0616113	1.60128	0.109316	1	Spcs2	signal peptidase complex subunit 2 homolog (S. cerevisiae)	7008.27	6289.09	8128.89	14951.8	17372.7	13751.9	15605.2	16619.4	17198.1	16611	15391.1
11810.4	-0.050063	0.136099	-0.367843	0.71299	1	Gjd2	gap junction protein, delta 2	1093.84	1554.8	2280.08	15873.4	15869.1	16168.5	15595.1	14433.2	15955.8	14977.7	16113.1
16830.4	0.0976543	0.0723692	1.34939	0.177211	1	Pabpc1	poly(A) binding protein, cytoplasmic 1	22975.7	19235	19097	15577.6	17338.6	11413	15441.2	16434	18212.7	17368.4	12041.1
12285.7	0.0314742	0.0577642	0.544875	0.58584	1	Stxbp1	syntaxin binding protein 1	6375.99	7069.02	7137.46	14717.3	15208.5	11199.1	15379.5	16348.3	15725.2	15219.9	10762.7
14630.2	0.000128246	0.0657545	0.00195038	0.998444	1	Sec61a1	Sec61 alpha 1 subunit (S. cerevisiae)	9929.46	8786.9	10625.1	13256.6	20209.7	17173.6	15261.1	13562	19325.4	16068.7	16733.5
12331.7	0.0530097	0.102439	0.517477	0.604823	1	Arfgef3	ARFGEF family member 3	4085.37	6214.14	5783.34	13923.5	15205.7	14128	15121.3	16795.5	17265.8	13423	13703.4
15126	0.0739377	0.0597851	1.23672	0.216189	1	Sqstm1	sequestosome 1	13686.2	12727.1	14768.6	15056.9	17491.7	13418	15063.6	17401.4	17028.1	15942.5	13801.9
18179.4	-0.0774554	0.0576591	-1.34333	0.179164	1	Lgals3bp	lectin, galactoside-binding, soluble, 3 binding protein	27475.4	30277.6	30836.1	16045	15554.4	10478.1	15028.2	14641.8	14533.5	15541.9	9561.42
12934.3	0.0483211	0.0776152	0.622573	0.533565	1	Atp6v1b2	ATPase, H+ transporting, lysosomal V1 subunit B2	8526.77	9955.79	10025.5	14445.1	15338.9	11188.1	15012	14136.6	15044.4	16689.5	11914.2
14133.6	0.00177524	0.0723528	0.024536	0.980425	1	Golgb1	golgi autoantigen, golgin subfamily b, macrogolgin 1	6920.76	7919.86	7933.51	13178.7	16622.3	21493.8	14977.6	14206.1	17129.3	13608.5	21478.7
13176.4	0.0130656	0.0488041	0.267716	0.788918	1	Lman2	lectin, mannose-binding 2	8285.7	8410.1	9168.12	14358.5	17814	12246.4	14912.8	14809.8	17105	15388.6	12441.2
13557.6	0.029592	0.0667125	0.443575	0.65735	1	Uba1	ubiquitin-like modifier activating enzyme 1	12823.2	11633.1	12080.1	14565.9	15611.1	10418.1	14895.6	16759.6	15435.9	15191.5	9719.83
12490.9	0.0625993	0.0590214	1.06062	0.288862	1	Ptpn11	protein tyrosine phosphatase, non-receptor type 11	7691.17	7887.45	8169.42	13580.4	15149.9	11973.4	14845	15472.4	14699.4	15929.6	12001.5
11930.1	-0.0936835	0.119931	-0.781147	0.434716	1	Cmtm4	CKLF-like MARVEL transmembrane domain containing 4	7384.04	11631.1	9319.85	14325.2	14198.3	9874.57	14790.3	11937.7	14295.8	14031	9443.63
17626.1	0.144484	0.124754	1.15815	0.246801	1	Rpl8	ribosomal protein L8	28529	24583.1	30732.2	13712.6	14077.3	9511.95	14715.4	20048.7	12585.2	15334.5	10057
12958.6	0.00786907	0.0600837	0.130968	0.8958	1	Etnk1	ethanolamine kinase 1	8324.31	9073.55	9052.77	15040.2	14899.5	13252.3	14713.4	13740.4	15211.3	15413.1	13824.3
15040.3	0.067997	0.0455574	1.49256	0.135553	1	Eif3a	eukaryotic translation initiation factor 3, subunit A	12036.5	12865.8	13708.5	15243.3	16046.8	15901.4	14689.1	16445.6	16521.3	14570.7	17413.8
12647.3	-0.0848383	0.043633	-1.94436	0.0518519	1	Nfe2l1	nuclear factor, erythroid derived 2,-like 1	10765.9	10147.2	10756.1	14427.6	14952.4	11243.1	14648.6	12964.2	14459.7	14228	10527.1
16337.4	0.0203293	0.0681536	0.298286	0.765485	1	Tpt1	tumor protein, translationally-controlled 1	25437	25174.6	25889.4	13401.9	13592.5	9561.82	14630.4	12098.7	14043.9	16045.5	9835.59
11774.5	-0.0691873	0.104476	-0.662232	0.507823	1	Kif1a	kinesin family member 1A	5319.05	7781.09	6160.58	14322.6	14696.3	12723.2	14630.4	13270	14788.4	14660.8	11166.8
9769.82	0.00499431	0.112737	0.0443007	0.964665	1	Ntrk2	neurotrophic tyrosine kinase, receptor, type 2	4220.06	2419.82	3188.37	14036.4	12114.5	8128.22	14615.2	12499.6	13199.2	14249.9	8796.79
13703.6	-0.035465	0.0786884	-0.450701	0.652205	1	Stt3a	STT3, subunit of the oligosaccharyltransferase complex, homolog A (S. cerevisiae)	10152.5	9844.37	11872.2	13169.9	17894.3	14385	14544.3	11027.1	17814.1	15245.6	14789.9
10171.2	-0.0326272	0.0848616	-0.384475	0.700626	1	Pde5a	phosphodiesterase 5A, cGMP-specific	1573.41	1183.07	2033.78	12757.7	16125.2	10626	14533.2	12894.7	17129.3	12657.9	10368.7
17741.7	0.0968055	0.114668	0.844225	0.398544	1	Rps3	ribosomal protein S3	31913.4	26482.2	30404.9	13892	13683.2	9118.05	14463.3	19112.6	12246.3	14367.1	9475.11
15373.3	0.0778533	0.127682	0.609744	0.542031	1	mt-Rnr2		19199.2	23699.8	18660.5	12956.4	11272.4	13713.8	14405.6	10789.6	15888	14041.3	14479.2
14255.5	0.076484	0.0566548	1.35	0.177016	1	Chd4	chromodomain helicase DNA binding protein 4	12704.8	14357.8	11700.7	16194.6	13849.5	12854.2	14339.8	19024.6	14073.3	15024.1	12687
11269.3	0.139342	0.0713155	1.95388	0.050716	1	Tspan13	tetraspanin 13	5351.65	5658.05	6045.22	14683.2	12904.5	9079.17	14325.6	15748.2	13989.3	15668.1	10509.8
13284.7	0.0371829	0.0842474	0.441354	0.658957	1	Tle5	TLE family member 5, transcriptional modulator	10950.4	12038.3	13318.8	14941.3	14857	9937.97	14293.3	15257	14123.8	16913.7	9500.49
12657.4	0.0603995	0.0673176	0.897232	0.369595	1	Lamp2	lysosomal-associated membrane protein 2	12882.4	10884.6	10670.9	14615.8	13226.8	9470.53	14159.6	13774	14041.9	14713.6	10791.1
11985.2	0.0220031	0.0544396	0.404174	0.686085	1	Sort1	sortilin 1	8404.09	9069.5	9215.93	14259.6	13875.1	9842.45	14093.8	13932.7	14862.3	14714.9	9566.5
13629.5	0.0607904	0.065143	0.933183	0.350725	1	Cyb5r3	cytochrome b5 reductase 3	11534.6	12281.4	12422	15576.7	15176.4	10759.6	14064.5	17999.2	14355.5	14528.2	11226.7
12624.2	-0.162377	0.0873302	-1.85935	0.062978	1	Map1b	microtubule-associated protein 1B	10642.4	14851.1	12304.5	13728.3	13804.2	11669.1	14032.1	12713.9	13409.7	12093.7	9617.27
12216.9	-0.0234089	0.0719678	-0.325269	0.744977	1	Arhgef12	Rho guanine nucleotide exchange factor (GEF) 12	9236.26	9739.03	9181.63	14047.8	13889.2	11498.4	13983.5	12600.4	15486.4	14108.2	10615.5
12287.8	0.14319	0.0778175	1.84007	0.0657574	1	Mtch1	mitochondrial carrier 1	8682.05	8537.73	9308.42	13653.1	13799.5	10114.6	13928.8	17036.5	13536.1	15869	10699.7
17133.8	0.00290868	0.0508798	0.0571676	0.954412	1	Hspa8	heat shock protein 8	18554.9	16367.4	22503.6	11879	18401.8	21294.3	13890.3	12359.4	18457.5	13314.8	21448.2
13601.5	-0.0462611	0.101605	-0.455303	0.648891	1	Ddx6	DEAD (Asp-Glu-Ala-Asp) box polypeptide 6	13350.8	15925.8	14202.2	12923.1	13428.1	13629.3	13849.8	10583.4	15082.8	13379.2	13261.7
10973.4	-0.154477	0.126211	-1.22396	0.220968	1	Unc80	unc-80, NALCN activator	6131.49	9359.19	6768.53	11760	11442.5	14887.1	13827.6	10757.1	12443.6	10939.6	12390.4
23877.7	-0.014097	0.0839657	-0.16789	0.86667	1	Actb	actin, beta	57699.6	44607.1	42674.1	13880.6	13803.2	17783.9	13791.1	14110	14222	13921.5	16161.8
10874.2	0.0913361	0.0632042	1.44509	0.148431	1	Tmem65	transmembrane protein 65	3043.87	3657.58	3609.26	13710.8	13457.4	12079.9	13663.6	15261.6	14102.6	13524.7	13504.4
12560.8	-0.0485925	0.0878074	-0.553399	0.57999	1	Iqgap1	IQ motif containing GTPase activating protein 1	12233.8	8623.82	11064.7	13276.7	15020.5	12028.4	13644.3	12844.8	15374.2	12661.7	11395.3
10219.5	-0.027843	0.09776	-0.28481	0.77579	1	Atp8b1	ATPase, class I, type 8B, member 1	3006.98	3982.72	4066.52	12876.8	12319.5	12325	13627.1	11872.8	13162.8	13053.3	12120.3
11483.5	-0.0181518	0.0937558	-0.193607	0.846483	1	Slc38a4	solute carrier family 38, member 4	5339.63	7010.28	6416.23	13182.2	12822.3	14472.1	13622.1	11650.4	13547.2	13649.7	14606.1
10941.8	0.0518071	0.069146	0.749241	0.453712	1	Madd	MAP-kinase activating death domain	3235.18	3802.42	3876.34	14570.3	13756.9	11572.7	13613	16844.2	14530.5	13660	10898.8
11309.7	0.139182	0.10741	1.29581	0.195042	1	Nucb2	nucleobindin 2	3892.34	5340	5722.02	15532.1	12828.9	10063.9	13540.1	18994.4	13313.5	13631.7	11547.6
14524.9	0.112581	0.0611831	1.84007	0.0657586	1	Rrbp1	ribosome binding protein 1	13568.7	12525.5	13053.8	12584.4	15330.4	16619.9	13511.7	13898	15961.9	15995.3	16724.4
11381	-0.042355	0.0547603	-0.773462	0.439249	1	Ganab	alpha glucosidase 2 alpha neutral subunit	9194.23	8307.8	8732.68	13114.8	12717.4	10862.7	13481.4	13433.4	12328.3	12754.5	10264.1
12387.8	-0.0377914	0.0535275	-0.706019	0.480176	1	Gtf2i	general transcription factor II I	11235.2	12117.3	11720.5	12869.8	13680.4	11229.6	13442.9	12737.1	13068.7	13575	10589
12473.1	-0.043328	0.0987431	-0.438796	0.66081	1	Arcn1	archain 1	9417.28	9556.7	9714.76	12688.6	15423	13311.5	13432.8	9960.06	16126.8	13439.7	14132.9
12154.9	-0.0470117	0.0567495	-0.828407	0.40744	1	Syt7	synaptotagmin VII	8960.88	10698.2	10454.7	13676.7	13781.5	11675	13399.4	14034.7	13977.2	12312.7	10733.2
11341.1	0.0163935	0.0701882	0.233565	0.815323	1	Selenof	selenoprotein F	8924.84	8633.95	9414.42	13517.4	11855.5	9987	13357.8	13160	12636.8	12252.1	11012.5
11402.9	0.0583442	0.0611395	0.954281	0.339941	1	Copb1	coatomer protein complex, subunit beta 1	8199.05	8392.88	8072.77	11677.7	13567.9	10806.1	13348.7	12279.5	13728.3	13782.4	11576.1
12148	0.0303352	0.0547467	0.5541	0.57951	1	Kif1b	kinesin family member 1B	7126.66	8007.98	7595.76	15121.6	12936.6	13440.8	13309.3	16195.4	13752.6	12834.3	13307.4
12308.4	0.0299289	0.0466665	0.641336	0.521304	1	Rap1b	RAS related protein 1b	12003.9	12334.1	11686.2	12847.9	11723.2	11379.2	13246.5	12921.3	12068.3	13117.7	12064.5
12043.6	-0.0950962	0.0786931	-1.20844	0.226877	1	Huwe1	HECT, UBA and WWE domain containing 1	9055.25	9983.13	8964.43	12059.3	12928.1	15813.5	13203	11234.5	13648.4	11669.9	13919.7
11781.3	0.0496148	0.0712618	0.696233	0.486283	1	Sdha	succinate dehydrogenase complex, subunit A, flavoprotein (Fp)	10397.9	9540.5	10890.1	12704.3	12523.7	10116.3	13194.9	14357.9	12312.1	13026.3	10530.2
11480.1	-0.0208192	0.112473	-0.185105	0.853147	1	Lrp11	low density lipoprotein receptor-related protein 11	6137.49	8582.29	9008.08	14077.5	13991.3	10465.4	13155.4	12227.3	13454.2	15017.6	10164.6
12925.8	0.00328213	0.0800884	0.0409813	0.967311	1	Pja2	praja ring finger ubiquitin ligase 2	10939.2	13318.6	12632.9	12972.2	14027.2	12490.7	13108.8	11836.9	13964	13873.8	13019
9927.72	0.0896399	0.071916	1.24645	0.212598	1	Asah1	N-acylsphingosine amidohydrolase 1	5706.82	4379.78	4965.46	12259.7	11960.4	8290.52	13062.2	11226.4	12591.3	15346.1	9416.21
13658.4	-0.0374888	0.0761803	-0.492106	0.622644	1	Sdf4	stromal cell derived factor 4	17537.4	17399.6	19628	13721.3	12879	8888.98	13033.9	14304.6	11699	12049.9	9100.41
9185.62	0.116665	0.157377	0.741305	0.458509	1	Fam151a	family with sequence simliarity 151, member A	605.685	534.811	977.919	12461.9	12518.9	9467.99	12998.5	16546.4	12123.9	12838.2	9967.6
15784.6	0.0515704	0.0624494	0.825796	0.40892	1	Hnrnpa2b1	heterogeneous nuclear ribonucleoprotein A2/B1	17563.1	14740.7	16523.8	12174	11583.3	24620.5	12958	13020.9	12477	12544.5	25424.7
10513.9	-0.0241494	0.0946241	-0.255214	0.798558	1	Marchf6	membrane associated ring-CH-type finger 6	6838.4	8762.59	7182.15	12048.8	12157	9690.3	12958	10891.5	12501.2	12919.4	9703.58
11184.3	0.119454	0.065655	1.81941	0.0688488	1	Vps35	VPS35 retromer complex component	6556.15	6689.19	6257.23	13670.6	11802.6	11278.6	12928.6	13942	13327.7	12731.3	13843.5
9471.2	-0.06802	0.081966	-0.829856	0.40662	1	Ldlr	low density lipoprotein receptor	3802.26	4886.23	4753.46	12770	11888.6	8910.95	12881	12331.6	11282.3	12082.1	8594.72
10278.6	0.0374234	0.096491	0.387844	0.698132	1	Slc2a5	solute carrier family 2 (facilitated glucose transporter), member 5	3501.99	5204.28	4778.4	13440.4	12690	10092.7	12862.8	13791.4	13109.2	13711.5	9882.3
11382.7	-0.172842	0.0911631	-1.89596	0.0579647	1	Tmed8	transmembrane p24 trafficking protein 8	11350.2	14376.1	13822.8	11130.7	11223.3	10201.7	12855.7	9816.4	10456.8	10584.1	9391.84
11383.6	0.0142774	0.0554808	0.257339	0.796917	1	Tmed10	transmembrane p24 trafficking protein 10	9652.35	9899.06	10187.6	12151.2	13511.2	8948.99	12852.7	12127.7	13147.6	13871.2	8869.9
10320.6	0.039696	0.0858949	0.462146	0.643977	1	Vapb	vesicle-associated membrane protein, associated protein B and C	5875.83	6155.39	7240.34	11458.1	12256.2	9932.05	12843.6	12628.2	11487.6	13506.7	10142.3
14649.2	0.0213621	0.0634391	0.336734	0.736318	1	Rplp0	ribosomal protein, large, P0	24317.5	19715.1	23620.7	12273.7	12627.6	8719.08	12814.2	12740.6	12385.9	12947.7	8979.57
12067.4	0.0153234	0.0699448	0.219079	0.826589	1	Snd1	staphylococcal nuclease and tudor domain containing 1	11013	13789.6	12031.2	12652.7	12185.3	9897.4	12772.7	14551.4	12016.7	12505.9	9325.84
9964.09	-0.0313567	0.0968986	-0.323603	0.746238	1	Abcd3	ATP-binding cassette, sub-family D (ALD), member 3	4829.18	5812.02	6583.55	11802.9	11992.5	10180.6	12770.7	10778	11587.8	12137.5	11130.3
12970.1	-0.00392746	0.0588089	-0.0667834	0.946754	1	Hnrnpk	heterogeneous nuclear ribonucleoprotein K	14520.1	15358.6	15376.5	12398	11652.3	12008.1	12714	11448.8	12535.6	12489.1	12170.1
12154.1	-0.0703781	0.0754199	-0.93315	0.350743	1	Laptm4a	lysosomal-associated protein transmembrane 4A	14327.1	11642.3	13687.7	13051.8	12449.9	9939.66	12690.7	10451.3	12858.3	12547.1	10048.8
9779.06	-0.0448711	0.0815359	-0.550324	0.582097	1	Vdr	vitamin D (1,25-dihydroxyvitamin D3) receptor	3085.05	4427.38	4032.23	13723.1	12623.8	9719.89	12680.6	12945.6	12835.1	12156.8	9340.05
10868.3	-0.0244954	0.0459242	-0.533388	0.593765	1	Arf1	ADP-ribosylation factor 1	8192.19	8109.27	8392.85	11699.6	12749.5	10740.1	12636	11317.9	12784.5	12350	10578.9
12127.7	-0.13583	0.128603	-1.0562	0.290879	1	Pcbp2	poly(rC) binding protein 2	13357.7	13834.2	13757.4	12230	13720.1	9481.52	12617.8	7834.12	14135	13748.9	8688.14
12562.5	-0.0106158	0.0614728	-0.17269	0.862895	1	Gnb1	guanine nucleotide binding protein (G protein), beta 1	15403.8	15123.6	16489.5	11816	12390.4	8995.48	12615.8	12720.9	11983.3	11291.2	9357.32
11711.9	0.0274378	0.0583714	0.470056	0.638315	1	Tnpo1	transportin 1	7719.48	8285.52	8312.83	13063.2	12386.6	13696.9	12584.4	12102.2	13724.3	12661.7	14293.4
9830.72	0.122941	0.0859353	1.43063	0.152537	1	Zdhhc2	zinc finger, DHHC domain containing 2	2181.67	2644.68	2853.74	13234.7	11251.6	11046.1	12553	14127.4	12961.5	13341.8	11941.6
12400	-0.083707	0.0719963	-1.16266	0.244969	1	Wnk1	WNK lysine deficient protein kinase 1	14850.4	14882.5	13726.2	11629.6	12272.3	11353	12504.4	11250.7	12915	11098	9917.84
13672.4	0.0441198	0.0780203	0.565491	0.57174	1	Tsc22d1	TSC22 domain family, member 1	14902.8	15044.6	16574.7	13074.6	12476.4	13055.4	12469	15301	12103.7	12046	13348
13112	-0.0673442	0.0652311	-1.03239	0.301888	1	Nucb1	nucleobindin 1	16063.5	17642.7	18011	13998.8	12350.7	8486.62	12426.5	13541.1	11300.5	12567.7	7843.29
14807.4	0.0804665	0.096476	0.834057	0.404249	1	Son	Son DNA binding protein	10357.6	13842.3	10437	11572.7	13179.5	25891.8	12377.9	14619.7	13643.3	12901.3	24057.9
11376.9	0.0586729	0.0857211	0.684462	0.493683	1	Ranbp2	RAN binding protein 2	7959.69	8725.11	8291.01	11096.6	12224.1	13230.3	12313.1	11477.8	13831.5	10599.5	15397.2
12574	0.0683987	0.0570711	1.19848	0.230729	1	Slc25a3	solute carrier family 25 (mitochondrial carrier, phosphate carrier), member 3	13429.7	13217.3	13857.1	11594.6	12168.3	11655.6	12312.1	13496	12180.6	12666.9	11735.5
10161.9	0.0132888	0.0952964	0.139447	0.889097	1	Atp1b1	ATPase, Na+/K+ transporting, beta 1 polypeptide	6098.03	6907.97	7711.12	12142.5	10506.9	10377.5	12297.9	11076.9	11289.4	12800.9	10571.8
10511.1	0.0422726	0.0599445	0.705196	0.480688	1	4833439L19Rik	RIKEN cDNA 4833439L19 gene	4814.59	5043.23	5941.3	13236.5	13445.1	10175.5	12292.9	13169.2	13924.6	13379.2	10200.1
11228.2	0.0820702	0.0431932	1.90007	0.0574238	1	Tm9sf2	transmembrane 9 superfamily member 2	10322.4	9414.9	10230.2	11631.4	12019	9531.39	12274.6	11809.1	12823.9	13095.8	10357.5
10080.3	0.0196434	0.0747904	0.262646	0.792823	1	Wls	wntless WNT ligand secretion mediator	5385.96	4427.38	4425.06	12973	12505.7	10277.8	12223	12142.8	13242.7	12825.3	10455
10287.1	0.0468897	0.0584279	0.802522	0.422251	1	Hepacam2	HEPACAM family member 2	3480.54	3860.16	3877.38	12723.6	12899.8	12334.3	12170.4	12087.2	14030.8	12918.1	12776.3
11751.8	0.0215399	0.074689	0.288394	0.773045	1	Calm3	calmodulin 3	12654.2	12136.6	14496.3	11585.8	12654.1	8288.83	12158.2	12769.5	11384.4	12718.4	8423.11
9978.79	0.00326439	0.0844117	0.0386723	0.969152	1	Rcan3	regulator of calcineurin 3	6421.46	8512.4	7860.76	11728.5	11327.2	8346.31	12100.5	11483.6	11497.7	11747.2	8740.94
11473.9	0.0314618	0.0394804	0.796896	0.425511	1	Dcaf7	DDB1 and CUL4 associated factor 7	9035.51	10002.4	9159.81	13569.9	12504.8	10352.2	12050.9	13807.6	12608.5	12530.4	10591.1
10097.4	-0.0649602	0.0759755	-0.855016	0.392542	1	Tmx4	thioredoxin-related transmembrane protein 4	8461.57	9534.42	9913.25	10862.9	11091	8619.33	11976	9756.15	11013.2	11265.5	8578.47
11342.5	0.0498847	0.0569888	0.875343	0.381387	1	Kidins220	kinase D-interacting substrate 220	6483.23	7986.71	7075.1	13317.9	11054.1	14417.1	11970.9	13975.6	12363.7	11890.2	14232.5
10545.2	-0.0863843	0.13113	-0.65877	0.510043	1	Map2	microtubule-associated protein 2	5833.79	8999.61	6800.75	12440	10444.6	13702	11886.9	8962.55	11339.9	10836.5	14750.3
11735.5	0.0743899	0.0556015	1.33791	0.180925	1	Morf4l2	mortality factor 4 like 2	8095.24	8033.3	9316.73	10784.2	12858.2	14952.2	11863.6	11484.7	12586.2	12804.7	16311.1
10485.5	-0.0523378	0.0622948	-0.840162	0.400818	1	Creb3l2	cAMP responsive element binding protein 3-like 2	8887.09	9102.92	10388.2	9826.7	12433.9	10231.3	11748.2	10159.3	12389	10843	9330.91
10978.7	0.102996	0.0758123	1.35857	0.174284	1	Eif5	eukaryotic translation initiation factor 5	8832.19	8725.11	9071.47	10728.2	12403.6	10522.1	11727	13470.5	12830	10880.3	11575
9696.39	0.0646638	0.0841032	0.768862	0.441975	1	Marchf8	membrane associated ring-CH-type finger 8	7041.73	7316.17	7986.51	10232.8	10472.9	8752.89	11689.5	9783.96	11124.5	13144.8	9114.62
9617.93	0.0502435	0.0741963	0.67717	0.498298	1	Arfgef1	ADP-ribosylation factor guanine nucleotide-exchange factor 1(brefeldin A-inhibited)	6354.54	6864.42	6438.05	10761.4	10404.9	9456.16	11667.2	10875.3	12519.5	10917.7	9538.06
14988.7	-0.0197188	0.102439	-0.192493	0.847356	1	H2-D1	histocompatibility 2, D region locus 1	38443.8	18573.5	26867.3	9273.58	12060.6	7515.39	11666.2	8770.23	11617.1	12972.2	7115.22
10172.3	0.0267894	0.0517995	0.517176	0.605033	1	Atp6ap1	ATPase, H+ transporting, lysosomal accessory protein 1	8925.7	8998.6	8911.43	11740.8	10793.3	7850.13	11627.8	12360.6	11379.4	11816.8	7490.93
10438.3	0.144822	0.111477	1.29912	0.193904	1	Ap1s2	adaptor-related protein complex 1, sigma 2 subunit	5294.17	7170.31	6958.71	10452.5	10061.8	13130.6	11615.6	10958.7	10989.9	13198.9	14990
11874.7	0.148444	0.104943	1.41453	0.157208	1	Akr1a1	aldo-keto reductase family 1, member A1 (aldehyde reductase)	13134.6	10966.7	13341.7	11593.7	11941.5	8938	11549.8	15574.4	11439.1	13005.7	9136.96
10663.2	0.143216	0.0980676	1.46038	0.144186	1	Tmed3	transmembrane p24 trafficking protein 3	7977.71	9182.94	9776.07	12250.1	11139.2	7768.98	11506.3	16403.9	11290.4	11766.5	8233.22
10708.2	0.0154133	0.0975345	0.15803	0.874434	1	Gprasp1	G protein-coupled receptor associated sorting protein 1	9101.57	11119.6	10959.8	9124.79	9655.46	12844	11454.6	10262.4	9443.2	10813.4	13010.9
9861.04	0.11728	0.0760574	1.542	0.123074	1	Eid1	EP300 interacting inhibitor of differentiation 1	7426.93	7870.23	8571.6	10721.2	11165.6	7330.28	11431.4	12846	10927.2	11894.1	8287.04
9258.49	0.00182199	0.100984	0.0180424	0.985605	1	Rab27a	RAB27A, member RAS oncogene family	4817.17	6358.98	6673.96	11056.4	10160.1	9369.94	11379.7	10447.8	10914.1	11269.3	9395.9
10697	-0.00516898	0.0880641	-0.0586957	0.953194	1	Rtn3	reticulon 3	11185.4	11898.5	12161.1	11036.2	10730.9	8173.02	11367.6	8984.56	11293.4	12034.5	8801.87
10925.4	0.048095	0.0730275	0.658588	0.51016	1	Cnot6l	CCR4-NOT transcription complex, subunit 6-like	10035	12784.8	11127.1	10720.3	11112.7	9136.64	11366.6	12079	11588.8	10984.7	9243.59
8777.56	0.0436833	0.0854412	0.511267	0.609164	1	Itgav	integrin alpha V	4141.13	4674.53	4161.09	13034.3	9994.73	7102.05	11340.3	11088.5	11743.6	11019.5	8253.53
11082.6	0.00048181	0.0528246	0.00912094	0.992723	1	Arf3	ADP-ribosylation factor 3	10856.9	11719.2	12693.2	11315.4	11858.4	8748.66	11324.1	11824.2	11847.8	11354.3	8366.24
9835.24	-0.0747631	0.0635495	-1.17646	0.239413	1	Ahcyl1	S-adenosylhomocysteine hydrolase-like 1	6384.57	6496.74	6551.33	10753.5	10610.9	12761.2	11320	9174.56	10594.4	10738.7	12801.7
10821.6	-0.0290046	0.0604923	-0.479476	0.6316	1	Nbr1	NBR1, autophagy cargo receptor	7707.47	9078.62	9033.02	11147.4	12719.3	11887.2	11274.4	11287.8	12834.1	10233.7	11835
9715.95	-0.0518004	0.0551464	-0.939326	0.347564	1	Aco2	aconitase 2, mitochondrial	8066.93	7331.36	7574.98	11465.9	11252.6	8737.67	11270.4	10825.5	11251.9	10505.5	8592.69
8757.34	0.077502	0.0963609	0.804288	0.42123	1	Wnt4	wingless-type MMTV integration site family, member 4	5605.59	6178.68	5762.55	8944.5	10025	7932.12	11258.3	10603.1	9531.21	12873	7616.84
13985.2	0.0561668	0.0762757	0.736366	0.461508	1	Hnrnpu	heterogeneous nuclear ribonucleoprotein U	16611.7	15116.5	15216.5	13052.7	11519.1	16407.8	11255.2	13849.3	11555.4	11174	18079
11055.5	0.105713	0.0689772	1.53258	0.125379	1	Gdi2	guanosine diphosphate (GDP) dissociation inhibitor 2	13982.2	11328.3	11310	10489.2	11054.1	8263.47	11219.8	11514.8	11156.8	11721.4	9570.56
9706.11	0.0941778	0.0719849	1.3083	0.190772	1	Sec62	SEC62 homolog (S. cerevisiae)	6988.54	7547.11	7349.46	9789.94	10455.9	9601.55	11171.2	12248.2	10686.4	11032.3	9896.52
9720.83	-0.0154525	0.0749363	-0.206208	0.836628	1	Rab7	RAB7, member RAS oncogene family	7576.21	7742.6	7684.1	11283	11089.1	8590.59	11168.2	9606.7	11390.5	12324.3	8473.88
10266.2	-0.0407722	0.0694131	-0.587386	0.556945	1	Xbp1	X-box binding protein 1	9290.31	7980.63	8674.48	9602.65	12568.1	10729.2	11155	8827	11869	11791	10440.8
8673.83	0.0227616	0.105428	0.215897	0.829068	1	Insm1	insulinoma-associated 1	2561.72	3557.3	4013.52	11169.3	12197.6	7689.52	11148.9	10732.8	12721.8	12221.2	7398.52
8860.2	0.0108449	0.068802	0.157625	0.874753	1	Rab3d	RAB3D, member RAS oncogene family	3298.67	3992.85	4279.57	11842.3	12275.1	7485.81	11135.8	12888.9	11632.3	11229.4	7401.57
10644.7	0.0734335	0.0765917	0.958767	0.337676	1	Tcf25	transcription factor 25 (basic helix-loop-helix)	7821.57	8165.99	8596.54	9539.64	10519.2	14020.7	11126.6	11542.6	10358.7	11784.6	13615.1
9921.38	-0.0069667	0.0851039	-0.0818611	0.934757	1	Srp72	signal recognition particle 72	6063.71	6939.37	6946.24	10095.4	12316.7	11183.1	11053.8	9147.91	12253.4	11167.6	11968
10469.6	0.0493097	0.066305	0.743679	0.457071	1	Pafah1b1	platelet-activating factor acetylhydrolase, isoform 1b, subunit 1	8358.62	9526.32	8165.26	11589.3	10724.3	10457	11037.6	11073.4	11310.6	10872.6	12050.3
9563.77	-0.00358548	0.0852896	-0.0420389	0.966468	1	Scarb2	scavenger receptor class B, member 2	9876.27	6987.99	8066.53	10890.1	10989.9	7320.98	11009.2	10117.6	11485.6	10912.5	7544.75
8340.31	0.000478683	0.131256	0.00364695	0.99709	1	Ghr	growth hormone receptor	2800.22	4112.37	3447.14	10454.2	10564.6	8772.33	10955.6	8402.97	11057.7	11342.8	9833.56
11354.5	0.161972	0.0845083	1.91664	0.0552841	1	Cnbp	cellular nucleic acid binding protein	12827.5	12352.3	12659.9	10902.3	10783.8	8408.01	10947.5	14325.5	10517.5	11425.2	9750.29
9033.75	0.0135128	0.106394	0.127007	0.898935	1	Gng4	guanine nucleotide binding protein (G protein), gamma 4	4082.8	5546.64	5484.04	9558.89	11166.6	10241.4	10947.5	9286.94	11579.7	11212.7	10264.1
8612.91	0.00586803	0.0745925	0.0786678	0.937297	1	Cacna2d1	calcium channel, voltage-dependent, alpha2/delta subunit 1	5211.81	5927.49	5467.41	9508.13	9778.32	8818.82	10914.1	9456.09	10171.5	10189.9	9298.42
13464.9	0.00465003	0.0891995	0.0521307	0.958425	1	Ctsb	cathepsin B	27480.6	19744.4	21587	10670.4	10958.7	7047.11	10873.6	11592.5	9966.19	11188.2	7005.55
9961.45	-0.0354262	0.0851549	-0.416021	0.677394	1	Hipk3	homeodomain interacting protein kinase 3	7565.05	9215.36	7761	11269.9	10840.5	10041.1	10867.5	9971.64	12110.8	10396	9537.05
9792.57	0.0495255	0.0805661	0.614719	0.53874	1	Adgrg1	adhesion G protein-coupled receptor G1	6992.83	8260.19	8457.29	11427.4	10961.5	7752.07	10862.4	12555.2	11280.3	12183.9	6985.24
14021	0.0507694	0.0666006	0.762296	0.445883	1	Rack1	receptor for activated C kinase 1	26570.3	22930	24678.7	10244.2	10585.4	7655.71	10831	11465	9719.37	11520.5	8031.15
12105.7	0.168585	0.106065	1.58945	0.11196	1	Ncl	nucleolin	16765.3	13284.2	13192	10435.8	10833.9	10197.5	10824	14327.8	11551.4	10741.2	11009.4
7636.05	0.0801659	0.0945377	0.847978	0.39645	1	Creg1	cellular repressor of E1A-stimulated genes 1	3127.08	2974.88	3673.69	9898.47	9439.05	6040.38	10815.9	9142.12	9940.9	11897.9	7046.17
9420.52	0.0191774	0.0868435	0.220827	0.825227	1	Sesn3	sestrin 3	7970.85	10301.2	9004.96	9979.86	8924	8172.18	10788.5	10541.7	9610.11	10528.7	7803.69
10015.7	0.0455401	0.0824146	0.552573	0.580556	1	Ccnd1	cyclin D1	10369.6	10001.4	11826.5	7780.49	11468	8371.66	10737.9	8595.29	11300.5	11709.9	8011.85
9795.73	0.0505493	0.0778798	0.649068	0.516294	1	Pax6	paired box 6	5098.56	6240.47	6288.4	9922.1	10174.3	13459.4	10735.9	11005.1	10461.9	10705.2	13661.8
9019.92	0.000808113	0.06682	0.0120939	0.990351	1	Ubr3	ubiquitin protein ligase E3 component n-recognin 3	5985.64	5890.01	6440.13	10689.6	9952.21	9186.52	10586.1	9498.96	11156.8	10504.2	9328.88
9547.7	-0.11098	0.161211	-0.688419	0.491189	1	Il6st	interleukin 6 signal transducer	17919.2	14058	14060.8	5256.43	9581.75	5015.05	10569.9	4022.49	10350.6	9387.46	4803.05
7485.61	-0.134963	0.147144	-0.917217	0.359029	1	Lrrn1	leucine rich repeat protein 1, neuronal	3738.77	4594.51	3986.5	9321.71	9398.41	7283.79	10538.5	5998.97	9975.3	10511.9	6993.36
9912.85	-0.0286143	0.088868	-0.321986	0.747463	1	Aff4	AF4/FMR2 family, member 4	6896.74	8317.93	6577.31	11426.6	10623.2	11520.3	10518.2	9932.25	11863.9	10256.9	11107.9
9174.82	-0.0944851	0.112076	-0.843047	0.399202	1	Sec16a	SEC16 homolog A, endoplasmic reticulum export factor	5797.76	6402.54	6324.78	9382.98	11596.6	10860.2	10502	7356.8	12772.3	10003.2	9923.93
9023.4	0.0525336	0.0835462	0.628797	0.529482	1	Sel1l	sel-1 suppressor of lin-12-like (C. elegans)	6831.54	8335.15	6969.1	9687.54	9910.63	7744.47	10499	9746.89	10687.5	10957.6	7887.97
12839.3	0.00315001	0.0478998	0.0657624	0.947567	1	Eif4b	eukaryotic translation initiation factor 4B	20061.4	21039.9	19314.2	10427.1	10361.4	9080.86	10489.9	10896.2	10473	9959.37	9128.84
7911.26	0.0562936	0.0743074	0.757577	0.448704	1	Atp2c1	ATPase, Ca++-sequestering	3907.78	3822.68	4493.65	9227.19	9131.91	7872.1	10456.5	9962.38	9939.89	9954.22	8255.56
12157.6	0.139394	0.118726	1.17408	0.240363	1	Anxa5	annexin A5	15369.5	14762	15937.7	11928	9476.85	9609.16	10451.4	15818.8	8960.67	10819.8	10599.2
9294.02	0.0649121	0.0705874	0.919599	0.357783	1	Gabarap	gamma-aminobutyric acid receptor associated protein	8120.98	7917.83	8707.74	10010.5	10055.2	7263.5	10445.3	11495.1	9890.33	11144.4	7183.25
10212.4	-0.0396626	0.0759468	-0.522241	0.601503	1	Vegfa	vascular endothelial growth factor A	4224.35	4780.88	5091.21	10247.7	10269.7	18941.1	10438.3	9293.89	10251.5	10877.8	17920.6
8921.98	0.00199719	0.0547681	0.0364663	0.970911	1	Amfr	autocrine motility factor receptor	7003.12	7029.52	7410.78	10412.2	10215.9	7262.66	10435.2	10189.5	9931.8	10926.7	7324.4
15065.9	-0.0997621	0.0696437	-1.43247	0.152011	1	Sptbn1	spectrin beta, non-erythrocytic 1	31541.9	29083.4	28823.2	9773.31	9137.58	10133.2	10426.1	8960.23	9695.09	8451.04	9699.52
7957.77	-0.0562809	0.0927507	-0.606797	0.543985	1	Ppm1l	protein phosphatase 1 (formerly 2C)-like	5136.31	5977.12	6539.9	9556.26	9102.62	6578.82	10359.3	8463.21	9620.23	9884.66	6317.08
12863.8	-0.0633396	0.0691804	-0.915572	0.359892	1	Itgb1	integrin beta 1 (fibronectin receptor beta)	24235.1	20781.7	20495.8	10351.8	9599.71	8582.14	10352.2	9167.61	9676.88	9290.86	8968.4
9340.57	0.0264352	0.059569	0.443774	0.657206	1	Tmed7	transmembrane p24 trafficking protein 7	7800.12	8066.73	8375.19	10232.8	10248.9	8086.81	10346.1	9460.72	10918.1	10595.7	8615.03
9339.87	-0.0432713	0.064101	-0.675048	0.499645	1	Ccni	cyclin I	10634.7	10743.8	10738.4	9659.54	9609.16	6202.67	10342.1	8582.54	10225.2	9999.3	6001.27
9767.93	0.101266	0.0727965	1.39108	0.164202	1	Tnks2	tankyrase, TRF1-interacting ankyrin-related ADP-ribose polymerase 2	8716.37	10590.9	8958.2	9734.8	9430.55	8644.69	10326.9	11600.6	10626.8	9764.87	9052.68
8516.35	0.0475052	0.0969819	0.489836	0.62425	1	Golph3	golgi phosphoprotein 3	5447.73	6908.99	5776.06	9159.8	9983.39	7727.56	10274.3	9134.01	10354.6	10956.3	7957.02
11243.4	0.0949269	0.0757152	1.25374	0.209938	1	Rps2	ribosomal protein S2	19695.9	17008.6	14389.2	10165.4	7686	6713.22	10268.2	11623.7	7388.66	11950.7	6787.23
9660.13	0.014737	0.0596992	0.246854	0.805022	1	Eif5a	eukaryotic translation initiation factor 5A	10723.9	8340.21	10320.6	9484.5	10526.8	7957.48	10256	9619.44	10402.2	10693.6	7936.71
8480.43	0.07347	0.090349	0.81318	0.416115	1	Gaa	glucosidase, alpha, acid	6066.29	5936.6	6744.63	10268.7	9545.84	6024.32	10242.9	11098.9	9416.9	12151.7	5788.03
8928.96	0.0663647	0.0691705	0.959436	0.337339	1	Ap3d1	adaptor-related protein complex 3, delta 1 subunit	5955.61	5925.46	5160.84	9564.14	9746.19	10091.8	10232.8	10988.9	10572.1	10463	9517.76
7705.16	-0.00577007	0.108195	-0.0533303	0.957469	1	Ppp1r1a	protein phosphatase 1, regulatory inhibitor subunit 1A	705.202	814.371	1239.81	10522.5	11009.7	9276.12	10189.2	9829.14	11748.6	10419.2	9002.93
9814.73	-0.0512791	0.0532038	-0.963824	0.335134	1	Trip12	thyroid hormone receptor interactor 12	9415.57	9892.99	9954.82	10325.6	10213	9339.51	10171	9273.04	10129.1	10088.2	9159.3
9438.97	0.158033	0.0843949	1.87254	0.0611318	1	Nrd1	nardilysin, N-arginine dibasic convertase, NRD convertase 1	6891.59	6501.8	6715.53	9797.82	9895.5	9630.29	10168	13239.9	10502.3	10388.3	10097.6
10577.8	0.0788609	0.0577963	1.36446	0.172422	1	Csde1	cold shock domain containing E1, RNA binding	9688.38	10117.8	9823.88	10860.3	10974.7	10181.4	10151.8	10790.7	11971.2	10309.7	11485.7
10253.8	0.0300404	0.0520547	0.577094	0.563876	1	Kpnb1	karyopherin (importin) beta 1	12006.5	11584.5	11837.9	10063.9	10066.6	8012.42	10133.5	9717.92	11003.1	10093.3	8271.81
11959.6	-0.0800753	0.0930504	-0.860559	0.389481	1	Rps14	ribosomal protein S14	20555.5	19839.7	23054.4	9656.91	9265.16	5889.92	10129.5	10121.1	7721.47	9825.41	5496.6
8548.25	0.0242392	0.0474481	0.510857	0.609451	1	Fam20b	family with sequence similarity 20, member B	6457.49	6979.89	6619.92	10294.1	9495.75	6816.35	10094.1	10386.4	9887.29	9969.67	7029.92
10592	-0.118419	0.0995484	-1.18956	0.234219	1	Slc7a8	solute carrier family 7 (cationic amino acid transporter, y+ system), member 8	12257.8	13582	13590.1	10971.5	11663.7	7304.07	10048.5	7965.03	12147.2	10345.8	6636.94
7829.02	0.0197648	0.0899133	0.21982	0.826011	1	Yipf6	Yip1 domain family, member 6	4554.65	5165.79	5510.02	9226.32	8626.32	7359.86	10032.3	9427.13	9441.18	8431.71	8343.9
9049.24	-0.01469	0.0552113	-0.266068	0.790187	1	Tbl1x	transducin (beta)-like 1 X-linked	6611.92	7561.29	7365.05	10247.7	10635.5	8258.4	10012.1	10289.1	11160.9	9332.08	8067.7
8287.3	-0.100889	0.115219	-0.875629	0.381232	1	Ern1	endoplasmic reticulum (ER) to nucleus signalling 1	5604.73	7902.64	7471.05	9432.86	9235.87	7555.97	9993.84	7859.61	10069.4	9377.16	6657.25
8457.54	0.107349	0.0801173	1.33989	0.18028	1	Tmem248	transmembrane protein 248	3785.96	3928.02	4339.84	8740.58	11768.6	8443.51	9952.33	10053.9	11977.2	11961	8081.92
8669.9	0.0516848	0.0664961	0.77726	0.437005	1	Sec63	SEC63-like (S. cerevisiae)	5520.65	5598.29	6158.5	8814.97	10457.8	9173.84	9917.91	10359.8	10427.5	9229.03	9710.69
8707.35	-0.035813	0.0989881	-0.361791	0.717508	1	Epb41l3	erythrocyte membrane protein band 4.1 like 3	3417.92	4611.73	3832.69	11293.5	10400.2	10954	9902.73	9361.09	10363.7	11174	10469.2
9398.11	-0.00364925	0.0517259	-0.0705497	0.943756	1	Fam120a	family with sequence similarity 120, member A	9181.36	9588.1	8756.58	9572.89	9386.13	9115.51	9885.52	9758.47	9761.85	9712.06	8660.72
7293.04	0.0209418	0.0610979	0.342758	0.731781	1	Arl8b	ADP-ribosylation factor-like 8B	3851.16	4009.05	3855.56	8707.32	8611.2	6807.05	9865.27	8968.34	9244.93	9569.08	6734.42
7845.57	-0.124463	0.0766385	-1.62403	0.10437	1	Sh3pxd2a	SH3 and PX domains 2A	3343.28	2632.52	3669.53	8247.85	12233.5	9396.99	9854.13	6872.52	12377.8	9673.42	7999.67
8297.86	0.000822279	0.0913767	0.00899878	0.99282	1	Utrn	utrophin	7064.89	7195.64	6478.58	9045.15	7233.33	9187.36	9852.11	7589.66	8795.78	9516.27	9317.71
7947.71	-0.0363701	0.104022	-0.34964	0.726609	1	Tmed4	transmembrane p24 trafficking protein 4	5674.22	6666.9	7307.89	8618.93	9111.12	6725.06	9839.96	7620.95	8939.43	10262.1	6658.27
9300.24	0.0637568	0.0723161	0.881642	0.377971	1	Ubl3	ubiquitin-like 3	9008.06	9573.92	9605.64	9786.44	9490.08	7052.18	9832.88	11667.8	9115.45	9916.86	7253.32
8590.59	0.0203285	0.106854	0.190246	0.849116	1	Prepl	prolyl endopeptidase-like	4290.41	5770.49	5519.37	8495.53	10668.5	10096.9	9809.59	8291.75	11728.4	9077.04	10748.5
8262.08	-0.0165325	0.0860854	-0.192048	0.847705	1	Zfp106	zinc finger protein 106	5666.5	5451.42	4818.93	8974.26	10079.8	8830.65	9806.55	8536.2	10527.6	9078.33	9112.59
8317.4	0.112117	0.0854257	1.31245	0.189368	1	Smim14	small integral membrane protein 14	4906.39	5785.68	5791.65	8811.47	8935.34	8468.87	9795.42	10211.5	9316.75	10805.6	8662.75
10129.1	-0.0342717	0.0552326	-0.620497	0.534931	1	Cdc42	cell division cycle 42	13904.2	12330	12945.7	9627.16	9966.38	7216.17	9789.34	9575.42	9257.07	9454.44	7353.84
8907.57	0.0203528	0.0916811	0.221996	0.824317	1	Arf4	ADP-ribosylation factor 4	9286.88	8862.87	8220.34	8127.94	9997.57	7623.59	9777.2	7407.77	10123	10396	8160.11
7802.9	-0.0657995	0.135268	-0.486438	0.626656	1	Pclo	piccolo (presynaptic cytomatrix protein)	1024.35	1660.14	1793.72	8954.13	9063.87	13866.8	9769.1	8269.73	9996.54	9007.48	12426
9081.08	0.164918	0.145446	1.13388	0.256846	1	Tnr	tenascin R	7867.04	12207.5	9222.16	7727.1	6358.22	9498.42	9763.02	7861.92	8146.34	10253	10987.1
6837.72	0.204918	0.123516	1.65904	0.0971074	1	Atf5	activating transcription factor 5	2102.74	1895.13	2669.79	8538.41	8719.88	4471.54	9753.91	11969	9581.79	11067.1	4445.61
9418.33	0.0735327	0.0896488	0.82023	0.412085	1	Vcp	valosin containing protein	8844.2	7936.07	8921.82	8466.65	11447.3	8363.21	9749.86	11037.5	10985.9	9147.88	8701.34
8031.32	-0.0263535	0.0618368	-0.426179	0.669978	1	Pi4ka	phosphatidylinositol 4-kinase alpha	5746.28	5794.8	6528.47	9338.34	9303.91	7020.06	9744.8	8744.74	9796.25	9602.57	6724.27
8150.53	-0.0302421	0.10633	-0.284417	0.776091	1	Hspa13	heat shock protein 70 family, member 13	3844.3	3550.21	4421.94	7940.65	12661.6	8826.43	9722.53	6467.03	12521.5	9360.41	10339.2
9551.64	0.0615621	0.0646757	0.951858	0.341169	1	Ncor1	nuclear receptor co-repressor 1	7166.98	8252.09	8530.03	9954.48	9864.32	10093.5	9715.44	11269.2	11048.6	9411.94	9761.46
8128.19	-0.00943633	0.0909448	-0.103759	0.917361	1	Akap11	A kinase (PRKA) anchor protein 11	5810.63	7026.48	6067.05	8997.89	8563	8105.4	9695.2	8854.8	9185.25	7873.98	9230.39
9171.84	-0.057186	0.100961	-0.566417	0.57111	1	Ube2d3	ubiquitin-conjugating enzyme E2D 3	8816.75	9725.86	9598.36	9045.15	9200.9	9066.49	9692.16	6977.95	9842.78	9883.37	9040.5
9745.06	-0.0193597	0.0895986	-0.216072	0.828932	1	Clstn1	calsyntenin 1	8697.5	8146.75	9160.85	11430.9	11989.7	7594.85	9690.14	12798.5	11464.4	9208.42	7013.67
8180.45	-0.00978613	0.0738438	-0.132525	0.894569	1	Myo6	myosin VI	5098.56	5872.79	6089.91	10002.6	9104.51	7836.6	9672.93	9249.87	9288.43	9736.53	8032.16
8232.77	0.0962459	0.0778314	1.2366	0.216237	1	Mdh1	malate dehydrogenase 1, NAD (soluble)	5708.54	5061.46	5937.14	9674.42	9195.23	7223.77	9667.86	10384.1	9110.39	10280.1	8317.5
10729.5	0.00326864	0.0750421	0.0435574	0.965257	1	Spint2	serine protease inhibitor, Kunitz type 2	13029.9	14439.9	16858.5	9656.04	10022.1	7433.4	9635.47	10618.1	9714.31	9485.36	7131.46
7818.17	-0.0512164	0.0869087	-0.589313	0.555651	1	Mia2	MIA SH3 domain ER export factor 2	4757.11	4462.83	5318.8	9071.41	9295.4	8301.51	9589.91	7071.79	9698.12	9833.14	8599.79
8539.78	0.0185118	0.0716357	0.258416	0.796086	1	Tspan3	tetraspanin 3	8027.47	7815.53	7891.94	9181.68	8933.45	7075	9588.9	8339.25	9238.86	10910	6935.48
7013.72	0.0405012	0.080364	0.503972	0.614281	1	Entpd3	ectonucleoside triphosphate diphosphohydrolase 3	1664.35	1748.26	2059.76	8583.92	9012.84	8154.43	9583.84	8609.19	9173.11	10050.8	8510.44
9462.02	-0.117957	0.0817528	-1.44285	0.149063	1	Prrc2a	proline-rich coiled-coil 2A	10658.7	9752.19	9939.23	9694.55	9755.64	9241.46	9582.83	7742.59	10442.7	9229.03	8043.33
8934.2	0.0121091	0.101922	0.118808	0.905428	1	Fkbp4	FK506 binding protein 4	8791.01	6679.06	9862.33	8597.92	9625.22	8589.75	9574.73	9582.37	8523.67	9636.06	8814.05
6910.62	-0.0327504	0.0846167	-0.387044	0.698724	1	Nbas	neuroblastoma amplified sequence	2694.7	3128.85	3080.29	8782.59	8519.53	7121.49	9556.51	7940.71	8514.56	9268.96	7408.68
5512.68	-0.0428028	0.171447	-0.249656	0.802853	1	Spock1	sparc/osteonectin, cwcv and kazal-like domains proteoglycan 1	1479.9	2273.96	1928.82	6798.52	8534.65	3070.06	9540.31	5666.47	8797.81	9418.38	3130.61
8165.71	-0.0976277	0.0894701	-1.09118	0.275195	1	Gbf1	golgi-specific brefeldin A-resistance factor 1	5152.61	5452.44	5852.97	8496.4	11166.6	8624.4	9535.25	7148.26	11003.1	9539.46	7851.41
8893.65	0.0698398	0.0891588	0.783319	0.43344	1	Sstr3	somatostatin receptor 3	3931.8	6069.29	4783.59	10219.7	10006.1	10763	9528.16	11041	10465.9	10084.3	10937.3
6863.33	0.0332556	0.104799	0.317326	0.750996	1	Pdx1	pancreatic and duodenal homeobox 1	868.205	1365.39	1285.53	10502.4	9122.46	6463.02	9520.06	10186	9826.59	9673.42	6683.65
7814.47	-0.0709263	0.102677	-0.690768	0.489711	1	Lrba	LPS-responsive beige-like anchor	6015.67	7680.81	6545.09	8283.73	8951.41	6906.79	9495.77	7518.99	9480.63	8568.25	6512.04
8492.38	-0.0336642	0.0751284	-0.448089	0.654089	1	Ddr1	discoidin domain receptor family, member 1	6754.33	8674.47	7261.13	10160.1	9565.69	6551.77	9491.72	9443.35	9299.56	9928.45	6285.6
8299.94	-0.0143156	0.0687446	-0.208243	0.835039	1	Gorasp2	golgi reassembly stacking protein 2	5544.68	5191.11	6059.77	8390.5	11100.4	8386.03	9484.63	7651.07	11313.6	9936.18	8241.34
9038.45	-0.0618736	0.0519218	-1.19167	0.233391	1	Numa1	nuclear mitotic apparatus protein 1	8181.03	8536.71	8506.13	9282.33	9873.77	9234.7	9482.61	9013.52	9893.36	8999.75	8419.05
7686.64	-0.148608	0.082359	-1.8044	0.0711689	1	Slc43a2	solute carrier family 43, member 2	4920.97	4770.76	5956.89	9137.92	9822.74	7698.82	9468.43	9431.76	9160.97	7691.07	6492.75
8257.66	0.0641681	0.0609876	1.05215	0.292731	1	Jak1	Janus kinase 1	7316.26	6257.69	6862.06	8593.55	8825.72	7536.53	9463.37	9591.64	8673.38	9838.29	7875.78
9351.69	0.0111792	0.0861812	0.129717	0.89679	1	Rad21	RAD21 cohesin complex component	10194.6	10399.4	9700.21	9156.3	9254.77	8276.99	9426.93	7648.75	10021.8	9902.69	8886.15
6271.88	-0.277087	0.154854	-1.78935	0.0735589	1	Pla2g2f	phospholipase A2, group IIF	3477.11	4660.35	5371.8	7622.96	7633.08	5651.55	9400.61	6482.09	5750.89	8518.02	4422.26
7634.73	0.0258543	0.0706092	0.366161	0.714245	1	Ghitm	growth hormone inducible transmembrane protein	5614.17	5121.22	5675.26	8951.5	8541.26	6639.68	9395.54	7998.63	8806.91	9843.44	7394.46
8924.63	0.0800125	0.0557345	1.4356	0.151116	1	Dstn	destrin	10504.3	9148.51	9127.59	8990.89	8507.24	6883.97	9391.49	9655.36	8966.74	9491.8	7503.12
9919.96	0.091954	0.0810209	1.13494	0.2564	1	Caprin1	cell cycle associated protein 1	10823.4	11494.4	9528.74	9126.54	9007.17	9895.71	9368.21	8685.65	10100.7	10599.5	10489.5
8374.59	-0.0400552	0.0647267	-0.618836	0.536025	1	G3bp2	GTPase activating protein (SH3 domain) binding protein 2	7137.82	8157.89	7495.99	8993.51	9046.86	7776.59	9354.04	8570.96	9079.03	8485.81	8022.01
9199.58	-0.00702218	0.0795296	-0.0882964	0.929641	1	Pdia4	protein disulfide isomerase associated 4	9233.69	6779.33	8216.18	8364.25	11581.5	9298.94	9319.62	7971.99	10744.1	10153.9	9531.97
8863.14	0.0529061	0.0572611	0.923945	0.355515	1	Pdxdc1	pyridoxal-dependent decarboxylase domain containing 1	6390.58	6128.04	6752.94	9564.14	10250.8	9297.25	9288.24	9641.46	9888.3	10511.9	9780.76
8391.96	0.0308384	0.0781396	0.394658	0.693095	1	Gabarapl1	gamma-aminobutyric acid (GABA) A receptor-associated protein-like 1	8371.49	8373.64	8972.75	8833.35	8317.29	6395.4	9287.22	9812.92	8080.59	9746.84	6120.08
9911.41	-0.096158	0.0913287	-1.05288	0.292397	1	Macf1	microtubule-actin crosslinking factor 1	8025.75	8053.56	8376.22	9901.97	10369	14094.2	9243.69	7868.88	11775.9	8583.71	12732.7
11424.3	0.167755	0.118182	1.41946	0.155764	1	Hsp90aa1	heat shock protein 90, alpha (cytosolic), class A member 1	9287.74	8806.15	9885.19	10367.6	10146.9	16172.8	9211.3	15058.8	10424.4	8842.61	17463.6
8669.03	0.0452383	0.0615849	0.734568	0.462603	1	Ubr5	ubiquitin protein ligase E3 component n-recognin 5	7247.63	7804.39	7022.1	8545.41	9160.26	9162	9202.19	8979.92	9505.92	9243.2	9486.28
11121.1	0.0967409	0.0765	1.26459	0.20602	1	Rps4x	ribosomal protein S4, X-linked	22058.6	19102.3	19451.3	7752.49	7785.23	5252.58	9177.89	9274.2	7587.94	8706.07	6183.04
6680.85	0.0704077	0.102071	0.689792	0.490325	1	Pcx	pyruvate carboxylase	1168.47	1048.35	1401.93	9557.14	9102.62	6154.49	9164.73	10547.4	8916.16	10358.7	6069.31
7107.38	0.0119487	0.0844186	0.141541	0.887443	1	Rnf11	ring finger protein 11	5565.27	6397.47	5992.22	8210.21	7471.48	5314.28	9127.27	7887.41	7647.63	8671.3	5896.68
8366.89	0.0875015	0.0628512	1.3922	0.163861	1	Atp2b1	ATPase, Ca++ transporting, plasma membrane 1	5770.31	6491.67	6376.74	9084.53	8440.14	8917.72	9116.14	10343.5	9381.49	9010.06	9103.45
6714.74	0.0281385	0.0971486	0.289644	0.772089	1	9330182L06Rik	RIKEN cDNA 9330182L06 gene	2640.65	3250.39	2816.32	8363.37	8270.98	6583.9	9116.14	7581.55	8904.02	8949.52	7385.32
9062.03	-0.0378798	0.10322	-0.366982	0.713632	1	Txndc5	thioredoxin domain containing 5	13849.2	8811.21	9128.63	8399.26	9450.39	7405.51	9113.1	8180.53	8753.3	9306.32	7284.79
7912.79	0.0811172	0.0608432	1.33322	0.18246	1	Irak1	interleukin-1 receptor-associated kinase 1	4876.36	5342.03	5115.11	9382.98	8602.69	7665.85	9105	10589.2	9144.78	9748.12	7468.59
8225.03	-0.0185836	0.0734551	-0.252993	0.800274	1	Trim44	tripartite motif-containing 44	7288.81	8176.12	7980.28	8334.49	8644.27	7651.49	9103.99	7725.21	9103.31	8563.1	7904.22
8297.28	-0.0257884	0.0614668	-0.41955	0.674814	1	Herc2	HECT and RLD domain containing E3 ubiquitin protein ligase 2	5297.6	4570.2	5981.83	9091.54	9969.22	9908.39	9039.2	8438.88	10288.9	9312.76	9371.53
10482	0.103036	0.122973	0.837872	0.402103	1	Ptms	parathymosin	13074.6	12139.6	13523.6	10044.6	10803.7	6683.64	9031.1	14262.9	9107.35	10222.1	6408.47
7161.1	0.0150279	0.0686902	0.218777	0.826823	1	Enpp5	ectonucleotide pyrophosphatase/phosphodiesterase 5	3562.04	3461.08	3453.37	9196.56	8518.58	7264.35	9014.9	8077.41	9343.05	9129.85	7750.88
7881.83	0.121937	0.0848471	1.43714	0.150678	1	Degs1	delta(4)-desaturase, sphingolipid 1	4255.24	4075.91	3905.44	11714.5	8443.92	6572.06	8955.18	12361.7	9023.39	10191.2	7201.53
9099.8	-0.0655522	0.0710898	-0.922105	0.356474	1	Papola	poly (A) polymerase alpha	7885.91	8461.76	8951.96	9230.69	10556.1	9481.52	8949.1	7771.56	10253.5	9098.94	9456.83
7810.48	0.123364	0.0719229	1.71522	0.0863048	1	Tpd52	tumor protein D52	4701.35	5422.05	5426.88	9200.06	8661.28	6922.85	8933.92	9621.76	9063.86	10128.1	7833.13
8665.15	-0.0417239	0.0684282	-0.609747	0.542029	1	Gdi1	guanosine diphosphate (GDP) dissociation inhibitor 1	8172.46	8743.35	9277.24	8290.73	8771.85	9039.44	8928.85	8930.11	8443.75	7640.84	9078.07
11024.4	0.111935	0.0755351	1.4819	0.138368	1	Rpl7	ribosomal protein L7	20726.3	18714.3	18602.3	7798	8053.62	5656.62	8896.46	9897.5	7905.58	8767.9	6250.06
8123.3	-0.000804374	0.0556707	-0.0144488	0.988472	1	9530068E07Rik	RIKEN cDNA 9530068E07 gene	8012.88	7809.45	8625.64	8290.73	8745.39	6482.46	8896.46	8487.54	8616.73	9182.66	6206.39
6928.65	-0.00248388	0.0877456	-0.0283078	0.977417	1	Gosr2	golgi SNAP receptor complex member 2	4526.34	4187.33	4229.68	6631.36	9023.23	7165.45	8856.98	6367.39	8630.89	8837.46	7759.01
5565.47	0.0557129	0.110541	0.504002	0.61426	1	Ckb	creatine kinase, brain	2535.13	1855.63	1930.9	7955.53	5408.46	4582.27	8855.97	8631.2	5454.5	9463.46	4547.16
9077.11	-0.119353	0.108202	-1.10306	0.270002	1	Hap1	huntingtin-associated protein 1	5502.64	7912.77	8479.11	8914.75	8612.14	14270	8843.82	9087.67	7693.15	7886.86	12645.3
8420.34	0.0890613	0.0636839	1.39849	0.161966	1	Hspa4	heat shock protein 4	8097.82	8125.48	7995.87	7895.14	8704.76	7716.57	8843.82	8117.96	9014.29	9079.61	9032.37
11086.3	0.0756593	0.122455	0.617856	0.53667	1	Rps9	ribosomal protein S9	20577.8	17163.6	19982.4	8246.97	8254.92	5785.95	8825.6	11565.8	7493.87	8216.61	5835.76
10587.2	-0.130052	0.103054	-1.26197	0.206959	1	Rimbp2	RIMS binding protein 2	4532.34	7630.17	5824.91	11108.9	10514.5	21168.4	8820.53	8933.58	10761.3	8233.35	18930.9
9224.42	-0.0407179	0.0668273	-0.609301	0.542325	1	Cds2	CDP-diacylglycerol synthase (phosphatidate cytidylyltransferase) 2	10794.2	12148.7	11475.2	9104.66	8746.34	7211.94	8798.26	10035.4	8820.06	7848.22	6485.64
7085.96	-0.0103976	0.0845658	-0.122953	0.902145	1	Pde3b	phosphodiesterase 3B, cGMP-inhibited	4407.94	5398.75	4864.65	8141.95	7778.62	7070.78	8786.11	7645.27	8367.88	8113.56	7370.09
8065.53	0.0996625	0.0755387	1.31936	0.18705	1	Hook1	hook microtubule tethering protein 1	3382.74	4145.8	4196.43	8587.42	8918.33	10787.5	8746.63	8796.87	9598.99	8939.21	12621
6948.89	0.0386909	0.0666724	0.580314	0.561703	1	Clptm1l	CLPTM1-like	4596.68	3444.87	4213.05	8015.04	8127.34	6760.56	8744.61	7763.45	8385.08	9244.49	7142.63
6657.94	0.0316069	0.0660124	0.478803	0.632078	1	Edem2	ER degradation enhancer, mannosidase alpha-like 2	3891.48	4194.42	3434.67	8748.46	7021.64	5921.19	8728.41	8854.8	7080.13	9650.23	5711.87
8598.29	0.0775719	0.0673316	1.15209	0.249285	1	Eif3c	eukaryotic translation initiation factor 3, subunit C	9186.51	8282.48	8643.31	8593.55	8995.83	7012.45	8709.18	9972.8	8722.95	9042.26	7419.85
6618.95	0.0450202	0.122455	0.367647	0.713136	1	Efcab1	EF-hand calcium binding domain 1	3162.26	4195.43	3849.32	8235.59	7222.93	6241.56	8709.18	6887.58	7968.3	8994.6	7341.66
6111.34	-0.0700194	0.106171	-0.659496	0.509577	1	Casc4	cancer susceptibility candidate 4	2699.84	2937.41	3109.39	7465.42	7874.07	5893.3	8700.06	5820.56	8338.54	8262.98	6123.13
7005.55	0.0193221	0.0578947	0.333746	0.738571	1	Peg13		4676.47	4267.34	4469.74	7969.53	7594.33	7314.22	8696.02	7937.23	7714.39	9268.96	7152.79
6908.79	-0.164041	0.145467	-1.12769	0.259451	1	Slc24a2	solute carrier family 24 (sodium/potassium/calcium exchanger), member 2	1615.45	2896.89	2400.63	9783.82	8064.02	9990.38	8671.72	6669.78	8801.85	7652.43	9449.72
8211.74	0.0402664	0.0795452	0.506208	0.612711	1	Anapc5	anaphase-promoting complex subunit 5	6165.8	4911.55	4968.58	8413.26	8635.77	11014.9	8629.2	9406.27	8661.24	8970.13	10552.5
9359.17	0.179913	0.248253	0.724718	0.468625	1	Rpl41	ribosomal protein L41	10914.3	10466.3	13079.8	7812.87	8474.17	6697.16	8591.74	14610.5	7624.36	8167.66	6512.04
7386.43	-0.103291	0.0706378	-1.46226	0.143671	1	Fasn	fatty acid synthase	6433.47	6455.21	6715.53	8577.8	9124.35	5511.23	8560.36	7274.54	9142.76	8668.72	4786.8
9539.4	0.131653	0.08732	1.50771	0.13163	1	Rpl10	ribosomal protein L10	13535.3	12254.1	13539.1	8077.18	8121.67	6507.82	8557.32	10499.9	8089.69	8744.72	7006.56
7481.86	-0.0540001	0.100347	-0.538135	0.590484	1	Fbxl16	F-box and leucine-rich repeat protein 16	3972.13	5240.74	4889.6	8836.85	8735	8609.19	8554.29	7688.14	8732.05	9303.74	7738.7
7119.29	0.00422682	0.0862213	0.0490229	0.960901	1	Prps1	phosphoribosyl pyrophosphate synthetase 1	4504.89	4921.68	5500.66	8073.68	8150.02	6897.49	8554.29	7515.52	7848.93	8849.05	7496.01
7569.31	-0.00828449	0.131788	-0.0628622	0.949876	1	Arhgap5	Rho GTPase activating protein 5	4545.21	6869.48	4808.54	9440.74	8213.33	7544.13	8531	7158.68	9157.93	8318.36	8674.94
11545.4	-0.0246191	0.0946784	-0.260029	0.794841	1	Serinc3	serine incorporator 3	25406.2	18331.4	18558.6	9125.67	8179.31	6790.14	8525.94	8699.56	8400.25	8411.11	6570.94
8628.01	0.107961	0.0904119	1.1941	0.232438	1	Serbp1	serpine1 mRNA binding protein 1	11108.2	10105.7	10026.5	7659.71	7569.76	6869.6	8514.81	10041.2	7900.53	7768.36	7343.69
6572.06	0.0979436	0.0892833	1.097	0.272642	1	Sirpa	signal-regulatory protein alpha	4252.66	2810.8	3007.54	8092.94	7837.21	5507.85	8510.76	8321.87	8424.53	9837	5689.53
7773.76	0.119536	0.0650693	1.83706	0.0662012	1	Hexa	hexosaminidase A	6873.58	6800.61	6851.67	9065.28	8321.07	5158.75	8505.7	10670.3	8884.8	8990.74	5388.96
8106.85	0.0439231	0.0684903	0.641304	0.521325	1	Psmd2	proteasome (prosome, macropain) 26S subunit, non-ATPase, 2	7549.61	6374.17	7643.56	8245.22	9096	7419.88	8496.58	9165.29	9155.91	8877.39	7151.77
7112.19	-0.123515	0.0983437	-1.25595	0.209134	1	Dsp	desmoplakin	3432.5	4986.5	5318.8	9096.79	9296.35	6657.43	8485.45	7791.25	9455.34	7863.68	5849.97
7617.22	0.0542261	0.0597357	0.907767	0.364001	1	Smarca4	SWI/SNF related, matrix associated, actin dependent regulator of chromatin, subfamily a, member 4	6009.66	6142.22	6156.42	8244.35	8314.45	7013.3	8474.31	9369.2	8594.48	8778.21	6692.79
7619.75	-0.0393597	0.0758575	-0.518863	0.603856	1	Fkbp1a	FK506 binding protein 1a	7236.47	7536.98	8503.01	7896.02	8120.72	6226.34	8459.13	7091.49	7858.04	8547.64	6341.45
7753.46	-0.00260036	0.0610155	-0.0426179	0.966006	1	Rnf10	ring finger protein 10	7366.88	6960.64	6757.1	8141.07	8908.88	6569.53	8455.08	8173.57	8380.02	9261.23	6314.03
7886.1	0.0252565	0.0667965	0.378111	0.705348	1	Tax1bp1	Tax1 (human T cell leukemia virus type I) binding protein 1	7454.38	7272.62	7246.58	7646.59	8347.53	7689.52	8400.41	7120.45	8746.22	8481.95	8340.86
7318.71	0.0795048	0.0799034	0.995011	0.319731	1	Fam91a1	family with sequence similarity 91, member A1	4667.03	5600.32	4716.04	7815.5	8247.36	7430.02	8356.88	8244.25	9019.35	8729.26	7679.8
8004.72	0.105938	0.075469	1.40373	0.160398	1	St13	suppression of tumorigenicity 13	6785.21	7006.22	7838.94	8093.81	8276.65	7243.21	8346.76	9891.7	8530.75	8427.85	7610.75
8107.9	-0.050175	0.073334	-0.684199	0.49385	1	Snrnp200	small nuclear ribonucleoprotein 200 (U5)	8854.49	9044.18	8287.89	8064.06	8751.06	6916.09	8342.71	7243.26	8648.09	7917.77	7117.25
7180.64	0.0847483	0.0785363	1.0791	0.280544	1	Napa	N-ethylmaleimide sensitive fusion protein attachment protein alpha	4268.1	4538.8	4699.42	7896.02	7453.52	8067.36	8341.7	8779.5	7633.47	9277.98	8031.15
6560.96	-0.0826729	0.100442	-0.823093	0.410455	1	Tspan5	tetraspanin 5	2869.71	4312.92	3703.83	8632.93	8631.99	5933.03	8338.66	7860.77	8144.32	8148.34	5594.08
7592.81	-0.143931	0.108798	-1.32292	0.185862	1	Zfp516	zinc finger protein 516	4821.46	5572.97	5369.72	8144.57	9582.7	9376.7	8337.65	6184.34	10116.9	7759.34	8254.54
6483.06	0.027394	0.0788794	0.347289	0.728374	1	Aars	alanyl-tRNA synthetase	3216.31	3704.17	3277.74	7459.29	8584.74	5806.24	8336.63	8617.3	8536.82	8198.57	5575.8
5752.12	0.0571943	0.0713627	0.801459	0.422866	1	Tmem229b	transmembrane protein 229B	1514.21	1484.91	1617.05	7873.26	7090.63	5439.38	8317.4	7948.82	8206.03	8281.01	5500.66
7778.8	-0.0231377	0.0588601	-0.393096	0.694248	1	Dcaf8	DDB1 and CUL4 associated factor 8	5595.29	6346.83	5968.32	8046.55	8735.94	9024.22	8295.13	8211.81	8376.99	8130.31	8835.38
7116.4	-0.0604701	0.066824	-0.904916	0.36551	1	Nipal3	NIPA-like domain containing 3	3786.82	4411.18	4450	9194.81	8778.47	7144.32	8295.13	8384.43	9400.72	8122.58	6312
7105.48	0.025273	0.0842996	0.2998	0.76433	1	Sorbs2	sorbin and SH3 domain containing 2	4549.5	4529.69	4783.59	7165.23	8209.55	8132.45	8273.87	6446.18	9428.03	8372.46	8269.78
7101.14	0.132655	0.0911987	1.45458	0.145787	1	Wsb2	WD repeat and SOCS box-containing 2	3714.75	4169.09	4508.2	8457.89	8875.81	5656.62	8273.87	9993.66	8432.62	10177.1	5853.02
7055.37	0.0408841	0.111171	0.36776	0.713052	1	Kras	Kirsten rat sarcoma viral oncogene homolog	4266.39	6460.27	5103.68	8573.42	7152.06	6553.46	8269.82	7739.12	7747.78	8427.85	7315.26
6731.35	-0.0203217	0.103113	-0.197081	0.843764	1	Tspyl4	TSPY-like 4	2668.1	3712.28	3639.4	7971.28	8137.73	7848.44	8268.81	7359.11	7996.63	7944.82	8498.25
8458.75	0.0448853	0.0553503	0.810932	0.417405	1	BC005537	cDNA sequence BC005537	7717.76	7738.55	7476.25	8436.01	8113.16	9719.89	8247.55	8057.72	8810.96	8840.03	9888.39
7575.15	-0.0480952	0.0963718	-0.499059	0.617738	1	Atf6	activating transcription factor 6	4307.57	4254.18	4289.96	8335.37	10311.3	8831.5	8241.47	7016.18	10768.4	7899.74	9070.96
7264.25	-0.00177795	0.0929465	-0.0191288	0.984738	1	Ssr4	signal sequence receptor, delta	4572.66	5484.85	6374.66	8784.34	8129.23	6565.3	8234.39	8462.05	8408.34	8657.13	6233.81
6822.1	-0.0357273	0.0617258	-0.578807	0.56272	1	Fam102a	family with sequence similarity 102, member A	4366.76	5133.37	4707.73	8272.35	8225.62	6001.5	8216.17	8474.8	8045.18	8087.8	5511.83
7336.69	0.0848701	0.0734549	1.1554	0.247925	1	Deptor	DEP domain containing MTOR-interacting protein	4833.47	5939.64	5516.25	8197.08	7737.04	7038.66	8198.96	9468.83	8368.89	8585	6819.72
6687.97	0.046447	0.0540007	0.860118	0.389724	1	Lbh	limb-bud and heart	4317.86	4204.54	4235.92	8438.64	7802.24	5482.49	8184.78	8777.18	7840.84	8621.06	5662.12
6246.07	0.0839921	0.129671	0.647732	0.517158	1	Gpr158	G protein-coupled receptor 158	378.339	494.295	664.07	10519.9	8206.72	5776.65	8173.65	9247.55	9744.66	9265.1	6235.84
6801.25	0.212617	0.118758	1.79034	0.0733991	1	Bex2	brain expressed X-linked 2	3374.16	4349.39	4765.93	7549.44	7422.34	5607.6	8170.61	10559	7839.83	8964.98	6210.45
7331.41	-0.0309175	0.0710222	-0.435322	0.663329	1	Pdcd6ip	programmed cell death 6 interacting protein	6979.1	6155.39	6590.82	7470.67	8455.26	6687.86	8169.6	6976.79	8907.06	7398.68	6854.25
7830.75	0.0873954	0.0974933	0.896425	0.370026	1	H13	histocompatibility 13	5651.91	4994.61	5598.35	7552.07	9940.87	8259.24	8165.55	10154.7	9538.29	8208.88	8073.79
6437.29	0.0344234	0.0907417	0.379355	0.704424	1	Gpd2	glycerol phosphate dehydrogenase 2, mitochondrial	3417.06	4614.77	3510.53	8052.68	5898.93	7229.69	8150.36	8283.64	6813.07	7617.65	7221.84
8686.98	0.0793212	0.0803977	0.986611	0.323833	1	Hnrnpab	heterogeneous nuclear ribonucleoprotein A/B	11053.3	8834.51	11013.8	8070.18	8526.14	6673.49	8149.35	8793.4	8114.98	9390.04	6937.51
7456.76	0.0297101	0.0773215	0.384241	0.7008	1	Cand1	cullin associated and neddylation disassociated 1	6411.17	7703.1	7326.6	7415.54	7696.4	6709	8147.33	7954.61	7674.94	8241.08	6744.58
11064.3	-0.0279936	0.0675505	-0.41441	0.678574	1	Myh9	myosin, heavy polypeptide 9, non-muscle	23272.5	19668.5	19424.3	7333.27	8052.68	6389.48	8141.25	6999.96	8387.1	8018.24	6019.55
7081.59	0.0294738	0.0885949	0.332681	0.739375	1	Rab6a	RAB6A, member RAS oncogene family	4214.91	4975.36	4082.11	8413.26	7428.95	8014.11	8137.2	7250.21	7977.41	8594.01	8809.99
6958.22	-0.0413079	0.0917569	-0.450189	0.652574	1	Robo2	roundabout guidance receptor 2	5431.43	4858.88	4485.33	7977.41	7313.66	7894.08	8135.18	6725.39	8339.56	7276.31	8103.24
7102.61	0.0673515	0.0753427	0.893936	0.371356	1	Dpp8	dipeptidylpeptidase 8	6456.63	6668.93	6108.62	7215.12	6752.3	6669.27	8128.09	6906.12	7819.6	8466.49	6937.51
7058.09	0.0420393	0.0533305	0.788279	0.430534	1	Tmed9	transmembrane p24 trafficking protein 9	4294.7	3262.55	4892.71	6628.73	9355.89	8038.62	8102.78	6813.44	9344.07	8805.26	8100.2
7695.76	0.0463773	0.0652556	0.710702	0.477269	1	Stag2	stromal antigen 2	7211.6	7592.69	6879.73	8156.83	7999.76	6784.23	8080.51	7987.05	7846.91	8189.56	7924.52
11977.1	0.0159973	0.134066	0.119324	0.905018	1	H2-K1	histocompatibility 2, K1, K region	21029.1	16638.9	14776.9	11760	8776.58	10751.1	8074.44	12871.5	8540.86	8162.51	10366.7
9951.73	-0.00129511	0.087349	-0.0148269	0.98817	1	Castor2	cytosolic arginine sensor for mTORC1 subunit 2	14210.4	16442.4	16435.5	7586.2	7774.84	7661.63	8061.28	9242.92	7885.35	7633.11	6535.4
6267.09	0.175207	0.105721	1.65726	0.0974678	1	Ogdhl	oxoglutarate dehydrogenase-like	2549.71	3687.97	3175.9	7156.48	7565.98	5061.54	8057.23	9196.57	8378	8698.35	5410.29
6390.69	0.0950607	0.110496	0.860309	0.389619	1	Ffar1	free fatty acid receptor 1	978.876	1372.48	1692.91	8204.96	8661.28	7044.57	8045.08	8715.78	9776.02	8833.59	6972.04
6279.68	-0.0156206	0.0561639	-0.278126	0.780916	1	Atp6v1a	ATPase, H+ transporting, lysosomal V1 subunit A	3583.49	3176.45	3427.39	7708.73	8067.8	5813.84	8037.99	7415.88	8232.33	7683.35	5929.18
6165.96	-0.00821691	0.0845507	-0.0971833	0.922581	1	Pik3c2a	phosphatidylinositol-4-phosphate 3-kinase catalytic subunit type 2 alpha	3116.79	3480.32	3073.01	6420.44	7055.66	7648.95	8030.91	6756.67	6846.45	7351.02	8045.36
6480.66	0.00952613	0.0715718	0.133099	0.894115	1	Isoc1	isochorismatase domain containing 1	4984.46	5300.5	4977.93	7487.3	6856.26	5638.87	8025.85	7110.02	7060.91	7501.73	6343.48
7550.45	-0.0442771	0.0742985	-0.595935	0.551218	1	Golim4	golgi integral membrane protein 4	5552.4	6491.67	6270.74	8229.47	7796.57	8775.71	8009.65	7209.66	8291	7284.04	9144.07
6925.84	-0.0832498	0.083996	-0.991116	0.321629	1	Cadps	Ca2+-dependent secretion activator	3674.43	5127.3	4229.68	8485.02	8271.93	7757.15	7969.15	7666.13	8330.45	7205.47	7467.57
6229.35	0.0358692	0.0722137	0.49671	0.619394	1	Naga	N-acetyl galactosaminidase, alpha	4614.7	4069.83	4831.4	6077.36	7851.38	5311.75	7959.03	6113.67	7399.79	8537.34	5756.55
7509.35	-0.0329619	0.0639072	-0.515777	0.60601	1	Ap2b1	adaptor-related protein complex 2, beta 1 subunit	8153.58	6894.8	7709.04	7562.57	8812.49	5951.62	7955.99	7538.69	8567.16	7581.59	5875.36
7232.79	-0.0223388	0.0644995	-0.34634	0.729087	1	Igf2r	insulin-like growth factor 2 receptor	6181.25	5928.5	5903.89	8354.62	8201.99	6415.68	7954.98	8113.33	8795.78	7868.83	5841.85
7084.45	0.0187916	0.0930052	0.202049	0.839879	1	Clcn3	chloride channel, voltage-sensitive 3	5295.02	7640.3	5892.46	7839.13	7239	6353.98	7943.85	7958.08	7274.35	7764.49	6728.33
6744.74	0.00769266	0.0681701	0.112845	0.910153	1	Golga3	golgi autoantigen, golgin subfamily a, 3	4230.36	4268.36	4440.65	6788.02	8023.38	7783.35	7941.82	6822.7	8107.9	8331.25	7454.37
7547.98	-0.0398386	0.0887676	-0.448796	0.653579	1	Dennd4c	DENN/MADD domain containing 4C	2590.03	2898.92	2804.89	10855.1	8877.7	10290.5	7938.78	8601.08	10106.8	8387.92	9676.17
6946.67	0.0970178	0.101578	0.955107	0.339524	1	Dap	death-associated protein	4564.08	5963.95	6416.23	7460.17	7839.1	5449.53	7933.72	8620.77	7964.26	8628.79	5572.76
6264.37	0.0334055	0.0872258	0.382977	0.701737	1	Tvp23b	trans-golgi network vesicle protein 23B	3715.61	3954.36	4545.61	7166.98	7056.61	5879.78	7932.71	6721.91	7590.98	7951.26	6392.22
6326.42	-0.0620032	0.0950987	-0.651988	0.514409	1	Wfs1	wolframin ER transmembrane glycoprotein	1827.35	1891.08	2912.97	6934.18	9651.68	7596.54	7926.64	6049.95	9219.64	8375.04	7205.59
5766.51	-0.0375427	0.0799515	-0.469569	0.638663	1	Arfgef2	ADP-ribosylation factor guanine nucleotide-exchange factor 2 (brefeldin A-inhibited)	3076.47	3135.94	3283.98	6722.38	6545.34	6121.53	7917.52	6221.42	7249.06	7325.26	5832.71
7660.74	0.111183	0.0653134	1.70229	0.0887002	1	Slc25a4	solute carrier family 25 (mitochondrial carrier, adenine nucleotide translocator), member 4	7647.41	7916.82	7888.82	7697.35	7686	5905.98	7914.49	8984.56	7555.57	8760.17	6310.98
8116.89	-0.0642659	0.0753821	-0.852535	0.393917	1	Ctsl	cathepsin L	12120.6	10731.7	9990.16	8051.8	7600	5346.4	7912.46	6643.13	7524.21	7849.51	5515.89
5957.36	0.0256314	0.0928682	0.275997	0.78255	1	Ociad2	OCIA domain containing 2	2633.79	3200.76	2957.66	7419.91	6861.93	5983.75	7882.09	6793.74	7336.06	8109.7	6351.6
10752.7	0.124948	0.0707702	1.76555	0.0774718	1	Sptan1	spectrin alpha, non-erythrocytic 1	16821.1	15641.2	16336.8	8129.69	7375.09	9899.09	7871.97	9694.75	7909.63	8494.83	10105.7
6929.07	-0.012769	0.058824	-0.217072	0.828152	1	Ostc	oligosaccharyltransferase complex subunit (non-catalytic)	4376.2	4389.91	5476.76	7011.19	9519.38	6792.68	7857.8	7549.12	9011.25	7349.73	6885.73
4643.21	0.188617	0.121234	1.55582	0.119752	1	Cntnap2	contactin associated protein-like 2	399.786	281.586	585.089	5249.43	6732.46	3354.08	7849.7	5182.2	8654.16	8704.79	4082.08
6521.53	-0.0127684	0.114876	-0.111149	0.911498	1	Edem3	ER degradation enhancer, mannosidase alpha-like 3	3317.54	3666.7	3191.49	7128.47	8392.89	7495.11	7832.49	5861.11	8754.31	8284.87	7811.81
7439.21	0.0336542	0.0608731	0.552859	0.58036	1	Alkbh5	alkB homolog 5, RNA demethylase	6006.23	7031.55	5954.81	8229.47	7971.4	6985.4	7826.41	8630.04	8066.43	8378.9	6750.67
8173.41	-0.0763643	0.07826	-0.975776	0.329175	1	Arhgdia	Rho GDP dissociation inhibitor (GDI) alpha	11606.7	9505.05	9967.29	7509.18	8953.3	5895.84	7802.12	6578.25	8303.14	8136.75	5649.93
8991.68	0.0444485	0.0793209	0.560363	0.575232	1	Calm2	calmodulin 2	12794	11693.9	13257.5	8040.42	7921.32	6344.68	7782.88	9065.66	7373.49	8156.07	6478.53
7068.78	-0.0927121	0.067915	-1.36512	0.172216	1	Sec23b	SEC23 homolog B, COPII coat complex component	4033.9	3506.66	5047.56	6305.79	10438.9	8999.71	7782.88	5678.06	10048.1	6932.4	8982.62
6565.15	-0.00580074	0.0911531	-0.0636373	0.949259	1	Arl1	ADP-ribosylation factor-like 1	5322.48	4954.09	5709.55	6862.41	7734.2	5763.13	7756.56	5662.99	7577.83	8641.67	6231.78
6188.41	-0.0669	0.105957	-0.631388	0.527787	1	Abat	4-aminobutyrate aminotransferase	2795.93	3036.67	2812.17	8481.52	7344.84	6776.62	7754.54	6292.09	7530.28	8885.12	6362.77
6405.63	0.0386123	0.0579641	0.666141	0.505321	1	Atp6v0a1	ATPase, H+ transporting, lysosomal V0 subunit A1	4250.09	3840.91	3951.17	7792.74	7250.34	6001.5	7736.32	8066.99	7698.21	7991.19	5882.47
6453.5	0.057668	0.104947	0.549495	0.582666	1	Pank3	pantothenate kinase 3	4003.87	4949.03	3618.61	7429.54	7253.18	6271.14	7719.11	6940.88	8195.91	7710.39	6896.9
8279.14	-0.0458699	0.0789381	-0.581087	0.561182	1	Actn4	actinin alpha 4	12318.7	10284	9483.01	7768.24	8018.66	6401.31	7718.09	7876.98	7419.01	7872.69	5909.88
6280.02	-0.0582038	0.0800351	-0.727228	0.467086	1	Braf	Braf transforming gene	3363.87	3483.36	3776.58	7664.09	7139.77	7286.32	7695.82	6330.32	7730.58	7408.99	7200.51
7170.82	0.0168727	0.0764576	0.220681	0.825341	1	Usp34	ubiquitin specific peptidase 34	6041.41	6664.88	6165.77	6835.28	7125.59	8157.81	7690.76	6551.6	7658.76	7494	8493.17
7200.08	-0.0463413	0.0738438	-0.627558	0.530294	1	Hectd1	HECT domain E3 ubiquitin protein ligase 1	6401.73	6142.22	6597.06	7760.36	7398.71	7622.75	7687.72	6602.58	8262.68	7120.46	7604.66
5279.48	-0.0633527	0.0899307	-0.704461	0.481146	1	Adra2a	adrenergic receptor, alpha 2a	689.76	674.591	912.447	7425.16	7852.33	5519.69	7680.64	6781	7384.61	7983.47	5170.64
6477.98	-0.0736379	0.144974	-0.507937	0.611498	1	Rab3gap2	RAB3 GTPase activating protein subunit 2	3226.6	4036.4	3993.78	5999.47	7984.64	8973.5	7674.56	4622.62	7988.53	8174.1	8583.55
7416.93	0.0809174	0.0671754	1.20457	0.22837	1	Cpd	carboxypeptidase D	8475.3	8690.67	8442.74	6877.29	6478.24	6219.58	7659.38	6999.96	7491.84	7371.63	6879.63
6406.68	0.0350807	0.0673346	0.520991	0.602373	1	Tollip	toll interacting protein	4383.92	4968.27	4514.43	6934.18	7221.04	6173.93	7636.09	7456.43	7210.62	7546.81	6427.76
4607.79	0.124568	0.115948	1.07434	0.282671	1	Adh1	alcohol dehydrogenase 1 (class I)	1236.25	1123.31	1635.75	5099.77	6879.88	2797.88	7635.08	5593.48	6787.78	8734.41	3162.09
7997.21	0.105591	0.10867	0.971664	0.331218	1	Man1a	mannosidase 1, alpha	10307.8	8390.86	6842.32	9443.36	7554.64	5511.23	7624.96	9552.25	8450.83	8255.25	6035.8
6964.98	-0.0642439	0.0519407	-1.23687	0.216135	1	Ssr2	signal sequence receptor, beta	6221.57	5227.57	6923.38	6657.62	8818.16	6659.97	7607.75	5989.71	8434.65	7567.42	6506.96
7869.36	-0.0318896	0.0702987	-0.453631	0.650095	1	Slc3a2	solute carrier family 3 (activators of dibasic and neutral amino acid transport), member 2	8778.14	9447.31	9407.14	7894.27	8910.77	5425.86	7591.55	7052.1	8540.86	8081.36	5433.64
7391.99	0.130361	0.0913173	1.42756	0.153418	1	Eif3b	eukaryotic translation initiation factor 3, subunit B	7193.58	5972.05	6979.49	6718	8494.96	6397.93	7584.46	9065.66	8447.8	8050.45	6407.45
6208.43	-0.17046	0.141775	-1.20232	0.229238	1	Nbea	neurobeachin	4313.57	6363.03	5425.84	6335.54	6391.3	7237.3	7583.45	5007.26	7248.05	5646.9	6740.52
6866.16	0.081471	0.0559267	1.45675	0.145187	1	Ppp2r5c	protein phosphatase 2, regulatory subunit B', gamma	5261.57	4923.7	5440.39	7726.23	7668.05	6173.09	7561.18	8107.54	8044.17	7855.95	6765.9
9250.43	0.0279074	0.0652998	0.427374	0.669107	1	Trim35	tripartite motif-containing 35	14855.6	16014.9	14765.4	6645.36	6992.34	6606.72	7552.07	6761.3	7048.77	7510.74	7001.49
8953.62	0.0920744	0.0911775	1.00984	0.312574	1	Eef1b2	eukaryotic translation elongation factor 1 beta 2	15584.8	14111.7	15432.6	6968.31	6520.77	4770.77	7550.04	8523.46	6166.66	7705.24	5155.41
8083.38	0.0504262	0.0517048	0.975271	0.329426	1	Hp1bp3	heterochromatin protein 1, binding protein 3	7834.44	8383.77	8422.99	7880.26	8128.28	8020.87	7536.88	8725.04	8044.17	7613.79	8326.64
7635.98	0.073798	0.0616434	1.19718	0.231238	1	Sdcbp	syndecan binding protein	9403.56	8932.76	8789.84	7684.22	7307.99	5277.09	7519.67	7316.25	7658.76	8002.79	6102.82
6078	0.108642	0.123236	0.881573	0.378008	1	Rims3	regulating synaptic membrane exocytosis 3	473.567	354.515	605.873	7940.65	7424.23	8599.05	7517.65	8415.71	7975.38	8373.75	9177.58
6982.45	-0.00348563	0.0590491	-0.0590295	0.952929	1	Specc1l	sperm antigen with calponin homology and coiled-coil domains 1-like	5455.45	6147.29	5235.66	8438.64	6978.17	7114.73	7510.56	8084.37	7682.02	7195.17	6964.93
5612.07	0.0247644	0.123433	0.200631	0.840987	1	Gch1	GTP cyclohydrolase 1	2529.12	3224.06	3389.98	6746.01	6163.55	5678.6	7500.44	6363.92	6131.25	7867.54	6138.36
6590.3	0.0226646	0.0671583	0.337481	0.735755	1	Arpc5	actin related protein 2/3 complex, subunit 5	6662.53	6327.58	6694.74	6762.64	6960.21	5006.6	7480.19	6134.52	7373.49	7746.46	5344.28
7028.47	-0.0777996	0.0845489	-0.920173	0.357482	1	Herpud1	homocysteine-inducible, endoplasmic reticulum stress-inducible, ubiquitin-like domain member 1	4958.72	5792.77	5181.62	6980.56	7338.23	9788.36	7477.16	6362.76	7454.41	7357.46	8621.12
6544.84	0.0400829	0.0567176	0.70671	0.479747	1	Smap2	small ArfGAP 2	4172.88	4664.4	4828.28	7714.85	7617.02	5982.9	7460.96	7743.75	7898.5	7604.77	6304.89
7319.04	0.117933	0.0700816	1.6828	0.0924143	1	Cct8	chaperonin containing Tcp1, subunit 8 (theta)	7828.43	6374.17	8243.2	6447.57	7178.52	6736.89	7458.93	6644.29	7335.05	8261.69	8000.68
7522.59	-0.0111973	0.0711028	-0.15748	0.874866	1	Klhl7	kelch-like 7	6037.12	7767.92	6704.1	8312.61	8374.94	7063.17	7455.9	8331.14	8627.86	6633.57	7440.16
7852.79	-0.0992997	0.106681	-0.930813	0.35195	1	Pcbp1	poly(rC) binding protein 1	9189.08	9621.53	10034.8	7588.82	7688.84	6914.4	7454.88	5488.05	7671.91	8368.6	6359.73
7446.99	-0.0595849	0.0834575	-0.713955	0.475255	1	Atp9a	ATPase, class II, type 9A	6198.4	7092.32	7451.31	8784.34	9292.57	5509.54	7446.79	10038.8	8035.07	7240.25	4827.42
6665.27	0.0835461	0.0763919	1.09365	0.274108	1	Sacm1l	SAC1 suppressor of actin mutations 1-like (yeast)	4119.69	4913.57	4341.92	7201.11	7641.59	6806.2	7446.79	7517.83	8095.76	8212.74	7020.78
6989.04	-0.188623	0.117109	-1.61066	0.107254	1	Ubb	ubiquitin B	6130.63	6030.8	6237.48	7197.61	7412.89	8889.82	7444.76	4585.54	7762.95	7018.7	8168.23
6923.33	-0.0805571	0.0762902	-1.05593	0.291001	1	Rere	arginine glutamic acid dipeptide (RE) repeats	4853.2	6012.57	5614.98	8056.18	7848.55	7291.4	7429.58	7227.04	8306.17	7202.89	6314.03
5965.35	0.0347799	0.0698639	0.497824	0.618608	1	Elovl5	ELOVL family member 5, elongation of long chain fatty acids (yeast)	3157.11	3188.61	3091.72	7553.82	6878.94	5926.27	7425.53	6758.98	7503.98	7680.77	6453.15
5606.91	0.0228774	0.0974027	0.234874	0.814306	1	Sdf2l1	stromal cell-derived factor 2-like 1	2297.48	1913.37	2137.7	7740.23	6804.28	5435.16	7424.51	8018.33	5979.51	8230.78	5694.61
8183.77	0.0350319	0.0619406	0.565572	0.571685	1	Rhoa	ras homolog family member A	10803.7	9712.69	10051.5	7746.36	8274.76	5931.34	7421.48	7889.73	7903.56	8147.05	6139.37
6460.38	-0.033666	0.076653	-0.4392	0.660517	1	2610507B11Rik	RIKEN cDNA 2610507B11 gene	5996.79	4472.96	5162.91	6329.42	6847.75	7484.96	7418.44	6534.22	7105.42	6658.04	7053.27
6955.78	0.109548	0.0823207	1.33075	0.183272	1	Larp1	La ribonucleoprotein domain family, member 1	4803.44	5152.62	4987.28	7600.2	8066.85	6403.85	7403.26	9991.34	8298.08	7487.56	6319.11
6801.77	-0.115305	0.0997416	-1.15604	0.247665	1	Akap13	A kinase (PRKA) anchor protein 13	3891.48	3500.58	4160.05	8199.71	9476.85	7629.51	7386.05	6968.68	10477	6379.82	6749.66
7213.91	0.0242146	0.0855203	0.283144	0.777066	1	Hid1	HID1 domain containing	3501.99	4256.2	4874.01	6887.79	10391.7	8506.06	7382	8216.44	9921.68	7631.82	7783.38
6401.74	-0.137897	0.131658	-1.04739	0.294921	1	Sec24d	Sec24 related gene family, member D (S. cerevisiae)	4755.4	3582.62	4397	5218.79	9528.83	7847.59	7339.48	3972.67	9737.57	7204.18	6834.95
6841.42	0.148418	0.0992231	1.4958	0.134705	1	Adi1	acireductone dioxygenase 1	3172.55	5457.5	4586.14	8077.18	9413.53	4383.63	7337.45	10712	10010.7	7358.75	4746.18
7073.36	0.0476885	0.0675729	0.705733	0.480354	1	H1f0	H1.0 linker histone	5346.5	5964.96	6531.58	7537.19	8482.67	6148.58	7325.3	7622.1	8319.32	8313.21	6215.53
7048.79	0.126731	0.0785344	1.6137	0.106593	1	Nars	asparaginyl-tRNA synthetase	4391.64	4444.6	5026.77	5856.81	8792.64	8539.03	7325.3	6836.61	9231.78	8120	8971.45
6742.18	-0.0874774	0.05907	-1.48091	0.13863	1	Vamp2	vesicle-associated membrane protein 2	4306.71	4903.44	4843.87	8326.61	7620.8	7704.74	7323.28	7332.47	7598.06	7191.3	7012.66
6831.07	0.0660531	0.0763021	0.865678	0.386667	1	Lin7c	lin-7 homolog C (C. elegans)	5678.51	6864.42	5874.79	7042.7	7178.52	6184.92	7311.13	7706.68	7368.43	6797.15	7134.51
7113.16	0.0515325	0.0825666	0.624132	0.532541	1	Atrx	ATRX, chromatin remodeler	6550.15	6522.06	6101.34	5720.28	6326.09	9669.17	7289.87	6441.54	7031.57	6348.9	10243.8
7304.88	-0.0914833	0.0578129	-1.5824	0.113558	1	Chd3	chromodomain helicase DNA binding protein 3	7540.18	7901.63	7175.91	7004.19	7057.55	8450.28	7288.86	6506.42	6849.48	6882.16	7697.06
5731.12	-0.0329951	0.118677	-0.278025	0.780993	1	Azin1	antizyme inhibitor 1	4274.11	5468.64	4136.15	5815.68	5966.03	5808.77	7286.84	5340.92	5913.76	7005.82	6025.64
8206.68	-0.0520321	0.0628561	-0.827798	0.407785	1	Brd2	bromodomain containing 2	9007.2	8449.6	8454.17	8119.19	7634.03	9781.59	7280.76	7524.79	7680	7482.41	8859.75
7140.61	0.0402709	0.0636445	0.632748	0.526898	1	Dhx9	DEAH (Asp-Glu-Ala-His) box polypeptide 9	6882.16	6847.2	6576.27	6701.38	7515.9	7222.93	7272.66	6976.79	7822.63	7056.05	7672.69
6669.96	-0.0190988	0.0633965	-0.30126	0.763216	1	Por	P450 (cytochrome) oxidoreductase	4885.8	4991.57	4715	7914.4	8240.74	6125.75	7252.42	8152.72	7667.86	7710.39	5712.89
6358.01	-0.0692921	0.0879187	-0.788138	0.430616	1	C1galt1	core 1 synthase, glycoprotein-N-acetylgalactosamine 3-beta-galactosyltransferase, 1	5011.91	4886.23	4804.38	7626.46	7340.12	6091.1	7239.26	6019.83	7697.2	6695.39	6526.26
6358.98	0.0188164	0.0635872	0.295915	0.767295	1	Ilrun	inflammation and lipid regulator with UBA-like and NBR1-like domains	5904.14	6387.34	6162.66	6495.7	6809.95	5044.64	7235.21	7025.45	6973.91	6767.53	5142.21
5796.26	-0.0158839	0.0799757	-0.198609	0.842569	1	Rab3gap1	RAB3 GTPase activating protein subunit 1	3327.83	3896.62	3998.97	6446.69	7188.91	5587.31	7226.1	6400.99	6995.15	6761.09	5929.18
7659.88	0.0221913	0.071778	0.309166	0.757195	1	Smarcc2	SWI/SNF related, matrix associated, actin dependent regulator of chromatin, subfamily c, member 2	5790.04	6257.69	5823.87	8457.89	8029.05	9292.18	7223.06	8281.32	8388.11	8382.77	8332.73
6542.85	-0.029237	0.106769	-0.273833	0.784213	1	Abca1	ATP-binding cassette, sub-family A (ABC1), member 1	7138.67	5991.3	5319.84	7811.12	6657.8	5336.26	7195.73	7605.88	7639.54	6374.66	4900.53
6849.95	-0.0334128	0.0663018	-0.50395	0.614297	1	Taok2	TAO kinase 2	4507.46	5045.25	5393.62	7245.75	7018.81	9130.73	7188.64	7170.27	7141.83	6986.5	8520.59
8228.17	0.163966	0.102392	1.60136	0.109297	1	Rpsa	ribosomal protein SA	13956.5	11896.5	14284.3	6038.85	6234.42	4279.66	7182.56	8061.19	5983.56	7867.54	4724.86
6416.54	0.0225415	0.0773302	0.291497	0.770671	1	Tmem106b	transmembrane protein 106B	6198.4	6102.72	6130.44	6475.57	6685.21	5555.19	7142.07	5734.83	6966.83	7627.96	5962.69
6520.56	-0.015397	0.055308	-0.278386	0.780716	1	Kdelr2	KDEL (Lys-Asp-Glu-Leu) endoplasmic reticulum protein retention receptor 2	4536.63	4135.67	5536	6560.47	8858.8	6325.24	7127.9	6039.52	9016.31	7171.98	6417.61
6577.27	0.103786	0.0894643	1.16008	0.246017	1	Ecpas	Ecm29 proteasome adaptor and scaffold	5266.71	4550.96	4399.08	6756.51	7435.57	6692.09	7122.84	8528.09	7479.7	7175.85	6942.59
5826.62	-0.00582969	0.108983	-0.0534919	0.95734	1	Megf9	multiple EGF-like-domains 9	3248.91	4226.83	3521.96	7165.23	6835.47	5510.39	7122.84	5942.21	7618.29	7160.39	5740.3
10495.2	-0.00788653	0.085229	-0.0925334	0.926274	1	Srrm2	serine/arginine repetitive matrix 2	6915.62	7766.91	6583.55	8002.79	8172.7	24743.1	7121.82	7802.84	9072.96	7173.27	22092
7238.92	0.05786	0.0870064	0.665008	0.506045	1	Cct7	chaperonin containing Tcp1, subunit 7 (eta)	8621.14	6875.56	8836.61	6561.34	7253.18	6178.16	7119.8	7678.87	6865.67	7361.33	6276.46
6336.85	0.0903927	0.0622004	1.45325	0.146154	1	Ap1b1	adaptor protein complex AP-1, beta 1 subunit	5025.64	4821.4	4493.65	6933.3	7438.4	5286.39	7113.73	7770.4	7621.33	7797.98	5403.18
5858.93	-0.0334464	0.0904667	-0.369709	0.711599	1	Alg2	asparagine-linked glycosylation 2 (alpha-1,3-mannosyltransferase)	2981.24	3598.83	3805.67	6473.82	7737.98	5971.07	7111.7	5936.41	8082.61	7023.85	5725.07
6579.21	0.100283	0.100236	1.00047	0.317085	1	Ppp1r37	protein phosphatase 1, regulatory subunit 37	4577.81	4989.54	5516.25	6696.12	7210.65	6547.55	7107.65	8918.52	6983.01	7627.96	6196.24
7101.21	-0.164249	0.121393	-1.35304	0.176044	1	Baiap3	BAI1-associated protein 3	6540.71	7955.31	8075.89	5126.02	8452.43	8813.75	7105.63	5267.93	7224.78	6538.25	7012.66
6029.88	0.0903471	0.0604061	1.49566	0.134742	1	Setd3	SET domain containing 3	4341.88	4155.93	4333.61	6879.04	6707.89	5261.03	7099.55	7580.4	6912.2	7165.54	5891.61
8074.84	-0.0205569	0.333336	-0.0616703	0.950825	1	Enpp2	ectonucleotide pyrophosphatase/phosphodiesterase 2	19098.8	11120.6	5398.82	6897.42	7550.86	5285.54	7091.45	6939.72	6770.58	6844.81	5824.59
6899	0.0697942	0.104165	0.670033	0.502836	1	Mycbp2	MYC binding protein 2, E3 ubiquitin protein ligase	5600.44	4827.48	5861.28	6432.69	6726.79	8888.98	7088.42	8348.51	7024.49	6392.7	8697.28
6983.1	-0.0416627	0.0968158	-0.43033	0.666956	1	Ubqln2	ubiquilin 2	7978.57	9966.93	7985.47	6512.33	6933.75	5256.8	7086.39	6104.4	6782.72	7215.78	4990.91
5800.93	-0.0270077	0.0861765	-0.3134	0.753977	1	Pofut2	protein O-fucosyltransferase 2	3440.22	2804.72	3874.26	7192.36	7190.8	5592.38	7083.36	6332.64	7182.3	7559.69	5557.52
6253.65	0.154415	0.0974678	1.58427	0.113132	1	Prdx6	peroxiredoxin 6	4075.07	4319	4970.66	6798.52	7144.5	5185.8	7078.29	8820.04	6871.74	7823.75	5702.73
5689.03	-0.116399	0.131692	-0.883868	0.376767	1	Emilin1	elastin microfibril interfacer 1	2832.82	1546.7	2249.94	7496.93	8274.76	6169.71	7070.19	6660.51	7607.16	7277.6	5393.02
8840.72	0.030657	0.0785477	0.390297	0.696317	1	Sf3b1	splicing factor 3b, subunit 1	8640.02	9203.2	7812.96	7235.24	6513.21	14306.4	7069.18	7996.32	6874.77	6007.56	15589.1
5826.27	-0.0291176	0.110274	-0.264049	0.791742	1	Gnl3l	guanine nucleotide binding protein-like 3 (nucleolar)-like	3894.91	4863.94	4650.57	6326.79	6697.49	5496.02	7063.11	5306.16	7277.39	6780.41	5732.18
5226.43	-0.0439645	0.107609	-0.408559	0.682864	1	Prune2	prune homolog 2	1487.62	2047.07	1817.62	6973.56	6450.84	5992.2	7063.11	5909.77	7084.17	6444.22	6220.61
6747.94	0.0758077	0.0932026	0.813365	0.416009	1	Mapk1	mitogen-activated protein kinase 1	6514.97	6862.39	6843.35	6346.92	6641.73	6172.24	7062.1	5890.07	7105.42	8469.07	6319.11
6972.03	0.0867929	0.101275	0.857005	0.391442	1	Cox4i1	cytochrome c oxidase subunit 4I1	9097.28	7699.05	9080.83	6641.86	6535.89	4305.86	7059.06	7974.3	5908.7	8016.96	4372.5
6953.7	0.0175998	0.108544	0.162144	0.871192	1	Cbx6	chromobox 6	7662.86	7469.12	7589.52	6592.85	6814.68	6106.31	7059.06	8895.35	6606.7	6123.49	5570.73
7755.09	0.0898138	0.110139	0.815458	0.41481	1	Cfl1	cofilin 1, non-muscle	12420	8876.04	10656.3	6329.42	6769.32	5726.78	7057.03	8099.43	6551.06	6681.23	6139.37
8151.19	0.0991168	0.111049	0.892548	0.372099	1	Atf4	activating transcription factor 4	6117.76	5211.37	6673.96	9026.77	9113.01	9399.53	7052.98	10589.2	9182.21	7322.69	9973.69
6412.04	0.0654713	0.0798461	0.819969	0.412234	1	Vps37a	vacuolar protein sorting 37A	3219.74	3461.08	3741.24	6249.77	6756.08	9307.39	7049.95	7567.65	7072.03	6417.17	9690.38
5801.21	0.0129453	0.0853386	0.151693	0.879429	1	Ttll7	tubulin tyrosine ligase-like family, member 7	3092.77	3795.33	3643.55	6755.64	6339.32	6360.74	7045.9	6615.32	7223.77	6247.15	6693.81
7035.48	0.127437	0.1043	1.22183	0.221771	1	Krt7	keratin 7	3864.03	4179.22	5122.38	7118.84	8258.7	8301.51	7040.84	9796.7	7743.73	7616.37	8347.96
6562.56	-0.0731994	0.0642371	-1.13952	0.254487	1	Rbbp4	retinoblastoma binding protein 4, chromatin remodeling factor	7755.51	7269.58	7468.97	5959.21	6831.69	5649.01	7037.8	5364.09	6495.43	6754.65	5602.2
5356.76	0.0496907	0.106287	0.467516	0.640131	1	Stk32a	serine/threonine kinase 32A	2462.2	3195.7	3080.29	5666.89	6649.3	5314.28	7037.8	6294.4	6754.39	6968.47	5500.66
5111.82	-0.0399127	0.118995	-0.335414	0.737313	1	Slc7a5	solute carrier family 7 (cationic amino acid transporter, y+ system), member 5	2561.72	3086.3	2826.72	5711.53	7505.5	3901.82	7033.75	5174.09	7612.22	7080.53	3735.82
6211.67	0.0377314	0.0821026	0.459564	0.645829	1	Sgpl1	sphingosine phosphate lyase 1	4551.22	4631.99	4755.53	7685.1	7385.48	4727.66	7022.61	6521.48	8253.57	7888.15	4905.61
6987.7	0.104494	0.0885947	1.17946	0.238216	1	2900097C17Rik		6029.39	5948.76	7219.56	6582.35	8003.54	6193.38	7020.59	8655.53	7639.54	7151.37	6420.65
6273.53	0.0796054	0.0820988	0.969629	0.332231	1	Uhmk1	U2AF homology motif (UHM) kinase 1	5551.54	5795.81	4806.46	6225.27	6746.63	5720.86	7000.34	6902.64	7438.23	6937.55	5883.48
6481.25	0.0149702	0.0558299	0.26814	0.788592	1	Mapk8ip2	mitogen-activated protein kinase 8 interacting protein 2	4526.34	5478.77	5317.76	7847.01	7253.18	5697.2	6997.31	8145.77	7593	6866.71	5570.73
6110.38	0.164538	0.139847	1.17656	0.239372	1	Oxct1	3-oxoacid CoA transferase 1	4815.45	3423.6	3444.02	7781.37	6454.62	4972.79	6989.21	9960.06	6739.22	6600.08	6033.77
5518.26	0.0082987	0.111311	0.0745542	0.940569	1	Slitrk6	SLIT and NTRK-like family, member 6	2037.54	2828.01	2329.96	7487.3	5413.18	6828.18	6987.18	6354.65	5836.88	6999.38	7598.57
6638.38	0.0625889	0.0557736	1.1222	0.261779	1	Scaf11	SR-related CTD-associated factor 11	5738.56	5996.36	5688.77	6942.05	6530.22	6748.72	6981.11	6937.4	7287.5	7052.19	7119.28
7232.27	-0.03274	0.0589303	-0.555571	0.578504	1	Ndrg1	N-myc downstream regulated gene 1	9872.83	10124.9	9888.31	7077.71	6501.87	4629.61	6970.99	6568.98	6743.27	6359.21	4817.27
6318.7	-0.0543737	0.0716487	-0.758894	0.447916	1	Ociad1	OCIA domain containing 1	4496.31	4615.78	4809.57	7040.08	7507.39	6785.07	6963.9	5943.36	7274.35	6999.38	7070.54
6057.09	-0.126796	0.0983291	-1.28951	0.197222	1	Srebf2	sterol regulatory element binding factor 2	5198.94	4663.39	4139.27	7117.97	7836.26	5508.7	6962.89	5849.52	7445.31	6931.11	4974.66
6673.46	-0.0346156	0.0851162	-0.406687	0.684238	1	Cnot1	CCR4-NOT transcription complex, subunit 1	5817.49	5772.51	5421.68	6912.3	7170.96	7445.24	6957.82	5813.61	7655.72	6770.1	7670.66
5997.18	0.0416113	0.0801199	0.519363	0.603507	1	Derl1	Der1-like domain family, member 1	3917.22	2849.29	3441.94	6622.61	7680.33	6239.02	6943.65	6754.35	7657.74	7302.08	6560.78
5387.51	-0.0167084	0.112976	-0.147893	0.882427	1	Sdk2	sidekick cell adhesion molecule 2	833.889	897.429	1243.96	7296.51	7365.63	6546.7	6943.65	6493.68	8146.34	7952.55	5542.29
8559.45	0.0928316	0.11542	0.804293	0.421228	1	Rps5	ribosomal protein S5	16957.5	13496.9	15665.4	5820.05	6232.53	4223.02	6940.61	8126.07	5574.88	6687.67	4429.37
6528.7	-0.031367	0.0804704	-0.389795	0.696688	1	Sec24c	Sec24 related gene family, member C (S. cerevisiae)	5129.45	5633.75	5387.39	6288.28	7626.47	7271.95	6939.6	6160.01	7805.44	6807.46	6765.9
5785.47	0.0364086	0.101527	0.358608	0.719888	1	Esrp1	epithelial splicing regulatory protein 1	2916.04	3515.77	3526.12	6374.93	7667.1	5513.77	6936.57	5868.06	7827.69	7767.07	5727.1
6765.69	0.0430607	0.0644923	0.667688	0.504333	1	Ppp2ca	protein phosphatase 2 (formerly 2A), catalytic subunit, alpha isoform	5787.46	6197.93	5467.41	7112.72	7446.91	6582.2	6928.47	7181.85	7308.74	7286.62	7122.32
6770.1	-0.0610506	0.0771164	-0.791669	0.428554	1	Ttc39b	tetratricopeptide repeat domain 39B	5880.12	7564.33	7060.55	7012.94	6961.16	6654.9	6918.34	6458.92	7080.13	6471.27	6408.47
6134.46	-0.0216583	0.0846867	-0.255746	0.798147	1	Pcyox1	prenylcysteine oxidase 1	4808.59	4311.91	4399.08	7256.25	8264.37	4691.31	6901.13	6860.94	8608.64	6907.93	4468.97
5842.8	0.0224686	0.0914427	0.245712	0.805905	1	Synrg	synergin, gamma	3930.09	4728.21	3871.15	6692.62	6288.29	5728.47	6896.07	6698.74	7446.32	6790.71	5200.09
6274.48	0.0105605	0.0810033	0.130371	0.896273	1	Cep170b	centrosomal protein 170B	4359.04	4537.79	4770.08	6875.54	7698.29	5966.84	6887.97	6916.55	7961.22	7933.23	5112.76
6499.43	-0.0611902	0.0749897	-0.815981	0.414511	1	Sec22b	SEC22 homolog B, vesicle trafficking protein	4824.03	5516.25	5940.26	6575.35	8113.16	6628.69	6881.9	6007.08	7510.05	6480.29	7016.72
6163.09	0.0730393	0.0724453	1.0082	0.313359	1	Gnai3	guanine nucleotide binding protein (G protein), alpha inhibiting 3	5501.78	5675.27	4969.62	6599.85	6290.18	5444.46	6874.81	6428.8	6354.81	7123.03	6531.34
7817.79	-0.0121577	0.0777055	-0.156459	0.875671	1	Pde4dip	phosphodiesterase 4D interacting protein (myomegalin)	3906.92	4847.74	4152.78	9254.32	8404.23	12314.9	6871.78	8013.69	8516.58	7834.05	11878.7
6830.18	0.0309842	0.0614908	0.503883	0.614344	1	Ctbp1	C-terminal binding protein 1	6979.96	6693.24	6616.8	7134.6	7383.59	5722.55	6866.71	7688.14	6923.33	7366.48	5756.55
6545.4	0.0420289	0.0834601	0.503581	0.614556	1	Yme1l1	YME1-like 1 (S. cerevisiae)	4364.19	4831.53	4759.69	7336.77	7354.29	7057.25	6837.36	6350.02	7727.54	7756.77	7623.95
6180.39	0.0253912	0.0639311	0.397165	0.691246	1	Rab10	RAB10, member RAS oncogene family	5859.53	5942.68	6048.34	6411.69	6697.49	4939.82	6828.25	6032.57	7071.02	6817.76	5335.14
6352.58	-0.0722433	0.0686273	-1.05269	0.292483	1	Mapk3	mitogen-activated protein kinase 3	6210.41	6555.48	6130.44	6697	7436.51	5158.75	6827.23	6138	7092.26	6766.24	4866.01
7221.6	0.00794946	0.0701349	0.113345	0.909757	1	Hnrnpa3	heterogeneous nuclear ribonucleoprotein A3	8079.8	7315.16	8004.18	6503.58	6913.91	7676.84	6820.15	7105.39	6462.04	6386.26	8170.26
7328.6	0.031019	0.0711788	0.43579	0.662989	1	Hnrnpul2	heterogeneous nuclear ribonucleoprotein U-like 2	7540.18	7398.22	7669.55	6943.8	7306.1	7604.15	6818.12	7705.52	7890.41	6330.87	7407.66
4904.42	-0.0414358	0.0772673	-0.536266	0.591775	1	Ret	ret proto-oncogene	1647.19	2037.95	1916.35	6531.59	6940.37	4217.95	6818.12	6397.52	6840.38	6534.39	4066.85
5163.39	0.165154	0.16183	1.02054	0.307473	1	Vstm2l	V-set and transmembrane domain containing 2-like	585.095	683.707	1141.08	6348.67	7950.61	4594.1	6808	7112.34	7230.85	9454.44	4888.35
5650.2	-0.0249409	0.106302	-0.234622	0.814502	1	Prkar1b	protein kinase, cAMP dependent regulatory, type I beta	4112.82	4621.86	5693.96	6398.56	6122.91	4753.02	6806.99	6809.96	5996.71	5947.03	4888.35
5746.48	-0.0728737	0.0906088	-0.804267	0.421243	1	Insig1	insulin induced gene 1	1815.34	1652.04	1989.09	8757.21	7883.52	6234.79	6797.87	7458.75	7451.38	6754.65	6416.59
9195.67	0.0684282	0.0939837	0.728086	0.466561	1	Rsrp1	arginine/serine rich protein 1	4756.26	5421.04	6675	9313.83	7715.3	17513.4	6791.8	8952.12	8265.71	7831.47	17916.5
8449.61	-0.0890532	0.0751617	-1.18482	0.236088	1	H3f3b	H3.3 histone B	12985.3	10735.7	12058.2	7100.46	6889.34	8642.15	6791.8	5839.09	6599.62	7384.51	7919.45
5355.11	0.0559386	0.0685908	0.815541	0.414763	1	Erlec1	endoplasmic reticulum lectin 1	4163.44	4281.52	4067.56	6407.31	5616.37	4018.47	6785.73	6305.99	5887.46	6877.01	4495.37
5455.63	0.0273249	0.0747606	0.365499	0.714739	1	Sqle	squalene epoxidase	1386.38	1954.9	1730.32	7384.03	7064.17	5965.15	6779.65	7634.85	7409.9	6459.68	6242.95
6121.61	0.0463543	0.056528	0.820024	0.412202	1	Ccny	cyclin Y	5363.66	5559.8	5752.16	6578.85	6602.04	4944.89	6771.55	6611.85	7286.49	6874.44	4991.92
10804.4	-0.0411912	0.109884	-0.374862	0.707763	1	Ddx17	DEAD (Asp-Glu-Ala-Asp) box polypeptide 17	8381.79	8834.51	8124.73	6128.12	8356.04	25938.3	6767.5	5440.55	8789.71	6446.8	25640
5939.37	-0.109772	0.0914631	-1.20017	0.230072	1	Akap9	A kinase (PRKA) anchor protein (yotiao) 9	3937.81	4214.67	4875.05	5812.18	6414.93	8014.11	6765.48	4867.07	6874.77	5612.13	7944.83
5132.87	0.0223264	0.0818612	0.272734	0.785058	1	Suco	SUN domain containing ossification factor	2988.96	3257.48	2832.95	5717.65	5733.55	5329.5	6758.39	5672.26	6143.39	6345.04	5682.42
6969.03	0.0947111	0.0777057	1.21884	0.222903	1	Actr2	ARP2 actin-related protein 2	8161.3	6747.93	7031.46	6701.38	6756.08	6248.32	6749.28	6726.54	7839.83	6893.76	6803.47
6557.44	0.0169425	0.093803	0.180618	0.856667	1	Itfg1	integrin alpha FG-GAP repeat containing 1	6441.19	7253.37	6806.98	7178.36	6870.43	4911.93	6748.27	5941.05	6961.77	7702.67	5315.85
6226.11	0.113131	0.0745759	1.51699	0.12927	1	Pafah1b2	platelet-activating factor acetylhydrolase, isoform 1b, subunit 2	5826.07	6719.57	6116.93	6153.5	5904.6	5099.58	6746.25	7068.32	6282.99	7250.55	5318.9
6284.45	0.0263667	0.0692082	0.380977	0.703221	1	Cul3	cullin 3	4994.75	5617.54	5410.25	6948.18	6652.13	5976.14	6741.18	6663.98	7208.6	6240.71	6675.53
5682.48	0.107299	0.0781784	1.37249	0.169911	1	Tshz1	teashirt zinc finger family member 1	2831.96	3478.3	3161.35	6506.21	6534	5703.96	6738.15	7246.73	7234.9	7397.39	5674.3
6187.38	0.0378734	0.0852665	0.444177	0.656915	1	Prrc1	proline-rich coiled-coil 1	4029.61	4636.04	4374.14	5854.19	7535.74	7063.17	6720.94	6993.01	7130.7	6735.32	6988.28
5731.75	-0.0823519	0.0713385	-1.15438	0.248343	1	Mapre2	microtubule-associated protein, RP/EB family, member 2	4757.97	4918.64	4448.96	6675.99	6388.46	5407.26	6716.89	5961.9	6543.98	5845.27	5383.88
5668.4	-0.10557	0.1069	-0.987562	0.323367	1	Sgsm1	small G protein signaling modulator 1	4643.87	5753.27	4329.45	6733.76	5721.27	5480.8	6705.75	5696.59	6441.81	6404.29	4441.55
5285	0.0930378	0.0715023	1.30119	0.193195	1	Gga2	golgi associated, gamma adaptin ear containing, ARF binding protein 2	2591.75	2617.33	2878.68	6325.92	6140.86	5015.9	6703.73	6980.27	6549.04	7191.3	5140.18
6583.53	0.129776	0.0755822	1.71702	0.0859753	1	Reep5	receptor accessory protein 5	6257.6	5999.4	6598.1	7314.01	6949.82	4572.97	6684.49	8579.07	7161.05	7475.97	4826.4
7879.78	0.00393656	0.120575	0.0326481	0.973955	1	Rplp1	ribosomal protein, large, P1	11775.7	10775.2	14886	6363.55	6861.93	4578.89	6682.47	7545.64	5807.54	7269.87	4130.83
6365.8	-0.0222168	0.0609129	-0.36473	0.715313	1	Zfr	zinc finger RNA binding protein	5617.6	6078.41	5375.96	6491.33	6217.41	7262.66	6675.38	6563.19	6141.37	6004.99	7595.52
6828.06	-0.0127306	0.0685468	-0.185722	0.852663	1	Supt6	SPT6, histone chaperone and transcription elongation factor	5970.2	6601.06	6137.72	6747.76	7597.17	7311.68	6674.37	7195.76	7057.87	7057.34	6757.78
5711.93	-0.128025	0.109607	-1.16804	0.242791	1	Osbp	oxysterol binding protein	3337.27	3607.95	3815.03	5927.7	7260.74	7222.08	6668.3	4506.76	7520.17	6558.86	6406.44
7410.83	0.156008	0.115678	1.34864	0.177451	1	Rpl3	ribosomal protein L3	11807.4	9142.43	12067.6	5193.41	6437.61	4686.24	6662.22	7707.84	6122.15	6752.07	4940.13
6258.9	0.0206871	0.0877695	0.235698	0.813667	1	Atxn10	ataxin 10	6676.26	7547.11	7818.16	6213.02	5942.41	4437.73	6662.22	6981.43	5684.13	6140.24	4745.17
9196.79	0.0862337	0.0566454	1.52234	0.127923	1	Rbm39	RNA binding motif protein 39	6390.58	8744.36	6693.71	7723.6	6644.57	17358.7	6659.18	8465.53	7022.46	6792	18670
6501.54	-0.135509	0.0786093	-1.72382	0.0847399	1	Mbtps1	membrane-bound transcription factor peptidase, site 1	7852.45	8314.89	7685.13	6761.76	6157.87	5404.73	6658.17	5236.65	6011.89	6114.47	5318.9
6502.07	-0.125783	0.071942	-1.74839	0.0803964	1	Il6ra	interleukin 6 receptor, alpha	4475.72	5100.96	5061.07	7077.71	6712.61	9210.18	6657.16	6679.04	6988.07	5363.53	8196.66
5556.1	0.00864984	0.0838615	0.103144	0.917848	1	Mbd2	methyl-CpG binding domain protein 2	3801.4	3368.9	4099.78	6065.98	6802.39	5299.91	6644	5065.18	6935.47	7027.72	6006.35
5114.41	-0.0639636	0.0824365	-0.775914	0.4378	1	Abca5	ATP-binding cassette, sub-family A (ABC1), member 5	2499.95	2813.83	2431.81	6083.49	5723.16	6374.27	6621.73	5833.3	6194.98	5542.57	6139.37
6056.11	-0.0366842	0.0926524	-0.395934	0.692154	1	Tor1aip2	torsin A interacting protein 2	4167.73	5424.08	4972.73	7283.38	6411.15	6066.58	6616.67	6029.1	6963.79	6141.52	6540.47
5973.7	-0.0678577	0.0904231	-0.750446	0.452986	1	Kcnj11	potassium inwardly rectifying channel, subfamily J, member 11	4709.07	6567.64	5722.02	6900.04	6330.82	5037.88	6615.65	6654.71	6048.3	6579.47	4545.13
7706.79	0.0748574	0.0800206	0.935477	0.349542	1	Ybx1	Y box protein 1	12163.5	9301.45	10716.6	6911.42	6354.44	5692.12	6608.57	6892.22	6870.73	7527.49	5736.24
5381.69	0.0416971	0.0973194	0.428456	0.668319	1	Slc16a12	solute carrier family 16 (monocarboxylic acid transporters), member 12	3646.98	4366.61	3915.83	6043.23	5638.1	5037.88	6607.55	5573.79	5845.98	6842.23	5680.39
5977.07	0.122868	0.0930282	1.32076	0.186581	1	Akt1	thymoma viral proto-oncogene 1	5819.21	4658.32	5351.02	5756.16	6788.22	4720.05	6597.43	7634.85	6852.52	6812.61	4757.35
6382.74	-0.143017	0.0936826	-1.52661	0.126858	1	Fndc3b	fibronectin type III domain containing 3B	6150.36	4752.52	5938.18	6853.66	8324.85	6153.65	6575.16	5264.45	8086.66	6406.87	5703.75
6191.46	0.113779	0.0875533	1.29954	0.193759	1	Trabd	TraB domain containing	2801.08	2791.55	3330.74	5490.98	8830.45	7708.12	6567.06	7133.2	8237.39	7240.25	7975.3
6104.75	-0.00254897	0.0656216	-0.0388435	0.969015	1	Impad1	inositol monophosphatase domain containing 1	5880.98	6377.21	6502.49	6776.64	6042.58	4862.06	6562	6691.79	6341.66	6048.78	5066.05
5362.59	-0.065883	0.0958822	-0.687124	0.492005	1	Qdpr	quinoid dihydropteridine reductase	3622.1	3603.9	4314.9	6447.57	6027.46	5228.06	6560.99	6673.25	5432.24	6014	5064.02
5307.7	-0.0129445	0.0700956	-0.18467	0.853488	1	Abca3	ATP-binding cassette, sub-family A (ABC1), member 3	3483.97	3241.28	3929.34	6097.49	6340.27	4931.37	6542.76	5521.65	6905.12	6616.82	4774.62
6217.18	0.0764383	0.0736443	1.03794	0.299298	1	Pdcd4	programmed cell death 4	6308.22	6259.72	6925.45	5262.55	6260.88	5773.27	6529.6	5960.74	6083.71	6705.7	6319.11
5760.75	0.0376175	0.0830449	0.452977	0.650565	1	Nr1d2	nuclear receptor subfamily 1, group D, member 2	4273.25	4346.35	4345.04	6341.67	5492.57	6485.84	6527.58	5542.51	6239.49	6551.13	7222.85
5884.56	-0.0390438	0.075289	-0.518585	0.60405	1	Ap2a2	adaptor-related protein complex 2, alpha 2 subunit	6063.71	5118.18	5251.25	6203.39	6889.34	4798.66	6512.39	6580.57	6148.45	6804.88	4359.3
4011.52	0.0449495	0.0879287	0.511204	0.609208	1	Sorl1	sortilin-related receptor, LDLR class A repeats-containing	1411.26	1344.12	1298	5701.9	4453.02	3037.1	6503.28	6073.12	5220.82	6159.56	2924.48
5638.43	0.0227174	0.0776895	0.292412	0.769971	1	Rnf14	ring finger protein 14	3608.37	4117.44	3865.95	5947.83	7109.53	5479.96	6501.26	6721.91	6675.49	6138.95	5856.07
4962.89	-0.136486	0.0900887	-1.51501	0.129769	1	Plekhb2	pleckstrin homology domain containing, family B (evectins) member 2	4429.39	4133.64	4647.45	4940.48	5905.55	4277.12	6499.23	3994.68	5715.49	6073.26	3975.46
5799.98	0.112748	0.0831111	1.35659	0.174912	1	Pkp4	plakophilin 4	3294.38	3660.62	3573.93	6553.47	6431.94	6045.45	6496.2	8367.05	6242.53	6737.9	6396.28
6112.05	0.025045	0.0706383	0.354553	0.722924	1	Mib1	mindbomb E3 ubiquitin protein ligase 1	4224.35	4043.49	4490.53	6584.97	6356.33	7524.69	6494.17	5948	7337.07	6503.47	7725.5
6348.82	0.00707781	0.0670762	0.105519	0.915964	1	Supt5	suppressor of Ty 5, DSIF elongation factor subunit	4786.28	4719.1	5410.25	5942.58	7554.64	7405.51	6492.15	6609.53	7666.85	5899.37	7350.8
6400.68	0.0715419	0.0681079	1.05042	0.293525	1	Tpr	translocated promoter region, nuclear basket protein	6435.19	6021.69	5664.86	5603	6069.99	7332.81	6487.09	5817.08	6716.96	6428.76	7830.09
5324.85	-0.0326512	0.0653209	-0.499857	0.617176	1	Arhgap35	Rho GTPase activating protein 35	3455.66	3713.29	3848.28	6666.37	6278.84	4646.51	6486.07	6040.68	6356.84	6357.92	4722.83
7066.54	0.170518	0.144248	1.18212	0.237157	1	Ptma	prothymosin alpha	9373.53	7394.16	8536.27	6071.23	6223.08	5749.6	6481.01	9699.38	6366.95	5952.18	5884.5
6179.33	0.00730487	0.0970114	0.075299	0.939977	1	B4galt6	UDP-Gal:betaGlcNAc beta 1,4-galactosyltransferase, polypeptide 6	5743.71	7632.2	7167.6	5933.83	6118.18	4998.15	6480	7227.04	6243.54	5789.88	4638.55
5363.06	-0.0550493	0.0865372	-0.636134	0.524689	1	Ywhaq	tyrosine 3-monooxygenase/tryptophan 5-monooxygenase activation protein theta	4769.12	4553.99	4716.04	6048.48	5664.56	4744.56	6473.93	4942.38	5399.87	6433.92	5246.8
5507.29	0.0365503	0.0890819	0.4103	0.681586	1	Usp33	ubiquitin specific peptidase 33	3032.71	2644.68	3252.8	5802.55	5972.65	7194.19	6470.89	6186.66	6677.51	5457.56	7887.97
6228.67	0.0281741	0.0897824	0.313804	0.75367	1	Paip2	polyadenylate-binding protein-interacting protein 2	5614.17	6304.28	5708.51	6436.19	6267.5	6013.33	6469.88	5549.46	6665.37	7045.75	6440.96
5040.95	-0.180337	0.115173	-1.56579	0.117398	1	Arhgef17	Rho guanine nucleotide exchange factor (GEF) 17	5685.37	5262.01	4448.96	4532.64	4816.86	5353.17	6466.84	3471.02	4344.78	6440.36	4628.39
7468.58	0.0256499	0.0571819	0.448567	0.653744	1	Ivns1abp	influenza virus NS1A binding protein	8023.18	8218.66	9379.09	5890.94	6562.35	9054.65	6461.78	5968.85	6767.54	6336.02	9491.35
5480.38	-0.0298866	0.0977981	-0.305595	0.759913	1	Mtmr6	myotubularin related protein 6	4483.44	4165.04	4421.94	5710.65	6075.66	5512.92	6458.74	4531.09	6973.91	6414.6	5536.2
5337.97	-0.0829945	0.116534	-0.712189	0.476348	1	Scnn1b	sodium channel, nonvoltage-gated 1 beta	1135.87	1961.99	1824.89	7683.34	7308.93	6244.09	6434.44	6940.88	7120.59	6703.12	5359.51
5440.68	-0.137538	0.0976667	-1.40824	0.159059	1	Sipa1l3	signal-induced proliferation-associated 1 like 3	3926.66	4628.95	4418.82	7375.28	5855.46	4895.87	6423.31	5824.03	6790.81	5170.32	4538.02
5506.89	-0.18419	0.11433	-1.61104	0.107172	1	Txnrd1	thioredoxin reductase 1	4940.71	5706.67	5695	5988.09	5904.6	5168.89	6420.27	4175.42	5843.96	6044.92	4687.29
4667.19	-0.0420323	0.0997225	-0.421493	0.673395	1	Chst11	carbohydrate sulfotransferase 11	1455.02	1224.6	2009.88	6014.35	7038.65	4104.69	6420.27	5147.44	6961.77	7003.24	3959.22
6620.6	0.106402	0.0763999	1.39269	0.163713	1	Myo18a	myosin XVIIIA	5632.18	6475.46	6096.15	7251.87	6396.02	6140.12	6415.21	8858.28	6549.04	6977.48	6034.78
[truncated: 53,402 more rows]
